# Supplementary material for: Four dimensions characterize attributions from faces using a representative set of English trait words
Source: Nat Commun. 2021 Aug 27;12:5168. doi: 10.1038/s41467-021-25500-y (PMC8397784; doi:10.1038/s41467-021-25500-y)
Supplement: Supplementary file 4 — Source Data [file 41467_2021_25500_MOESM4_ESM.zip]

Archive with 409 entries (392 files):
- Source_Data/
- Source_Data/Figure5a_Remove_Trait_One_by_One.csv
- __MACOSX/
- __MACOSX/Source_Data/
- __MACOSX/Source_Data/._Figure5a_Remove_Trait_One_by_One.csv
- Source_Data/FigureS6_Ratings_80Traits_7Samples/
- Source_Data/FigureS6_Ratings_80Traits_7Samples/Study2_Ratings_80Traits_India.csv
- __MACOSX/Source_Data/FigureS6_Ratings_80Traits_7Samples/
- __MACOSX/Source_Data/FigureS6_Ratings_80Traits_7Samples/._Study2_Ratings_80Traits_India.csv
- Source_Data/FigureS6_Ratings_80Traits_7Samples/Study2_Ratings_80Traits_Latvia.csv
- Source_Data/FigureS6_Ratings_80Traits_7Samples/.DS_Store
- __MACOSX/Source_Data/FigureS6_Ratings_80Traits_7Samples/._.DS_Store
- Source_Data/FigureS6_Ratings_80Traits_7Samples/Study2_Ratings_80Traits_Gaza.csv
- Source_Data/FigureS6_Ratings_80Traits_7Samples/Study2_Ratings_80Traits_Peru.csv
- __MACOSX/Source_Data/FigureS6_Ratings_80Traits_7Samples/._Study2_Ratings_80Traits_Peru.csv
- Source_Data/FigureS6_Ratings_80Traits_7Samples/Study2_Ratings_80Traits_Kenya.csv
- Source_Data/FigureS6_Ratings_80Traits_7Samples/Study2_Ratings_80Traits_NorthAmerica.csv
- __MACOSX/Source_Data/FigureS6_Ratings_80Traits_7Samples/._Study2_Ratings_80Traits_NorthAmerica.csv
- Source_Data/FigureS6_Ratings_80Traits_7Samples/Study2_Ratings_80Traits_ThePhilippines.csv
- Source_Data/FigureS3_Ratings_8Samples/
- Source_Data/FigureS3_Ratings_8Samples/Study2_Ratings_80Traits_India.csv
- __MACOSX/Source_Data/FigureS3_Ratings_8Samples/
- __MACOSX/Source_Data/FigureS3_Ratings_8Samples/._Study2_Ratings_80Traits_India.csv
- Source_Data/FigureS3_Ratings_8Samples/Study2_Ratings_80Traits_Latvia.csv
- Source_Data/FigureS3_Ratings_8Samples/Study1_Ratings_100Traits.csv
- __MACOSX/Source_Data/FigureS3_Ratings_8Samples/._Study1_Ratings_100Traits.csv
- Source_Data/FigureS3_Ratings_8Samples/Study2_Ratings_80Traits_Gaza.csv
- Source_Data/FigureS3_Ratings_8Samples/Study2_Ratings_80Traits_Peru.csv
- __MACOSX/Source_Data/FigureS3_Ratings_8Samples/._Study2_Ratings_80Traits_Peru.csv
- Source_Data/FigureS3_Ratings_8Samples/Study2_Ratings_80Traits_Kenya.csv
- Source_Data/FigureS3_Ratings_8Samples/Study2_Ratings_80Traits_NorthAmerica.csv
- __MACOSX/Source_Data/FigureS3_Ratings_8Samples/._Study2_Ratings_80Traits_NorthAmerica.csv
- Source_Data/FigureS3_Ratings_8Samples/Study2_Ratings_80Traits_ThePhilippines.csv
- Source_Data/FigureS1a_Counts_Free_Words.csv
- __MACOSX/Source_Data/._FigureS1a_Counts_Free_Words.csv
- Source_Data/Figure2a_and_Figure2b_FastText_Free_Words.csv
- __MACOSX/Source_Data/._Figure2a_and_Figure2b_FastText_Free_Words.csv
- Source_Data/Table1_Ratings_100Traits_Include_Subsets_13Traits.csv
- __MACOSX/Source_Data/._Table1_Ratings_100Traits_Include_Subsets_13Traits.csv
- Source_Data/Figure4c_Neural_NetWork_50Iterations/
- Source_Data/Figure4c_Neural_NetWork_50Iterations/Fig4c_TestData_AE-linear-linear-L1_lamda_0.5.csv
- __MACOSX/Source_Data/Figure4c_Neural_NetWork_50Iterations/
- __MACOSX/Source_Data/Figure4c_Neural_NetWork_50Iterations/._Fig4c_TestData_AE-linear-linear-L1_lamda_0.5.csv
- Source_Data/Figure4c_Neural_NetWork_50Iterations/Fig4c_TestData_AE-linear-linear-L1_lamda_0.1.csv
- __MACOSX/Source_Data/Figure4c_Neural_NetWork_50Iterations/._Fig4c_TestData_AE-linear-linear-L1_lamda_0.1.csv
- Source_Data/Figure4c_Neural_NetWork_50Iterations/.DS_Store
- __MACOSX/Source_Data/Figure4c_Neural_NetWork_50Iterations/._.DS_Store
- Source_Data/Figure4c_Neural_NetWork_50Iterations/Fig4c_TestData_AE-linear-linear-L1_lamda_0.3.csv
- __MACOSX/Source_Data/Figure4c_Neural_NetWork_50Iterations/._Fig4c_TestData_AE-linear-linear-L1_lamda_0.3.csv
- Source_Data/Figure4c_Neural_NetWork_50Iterations/Fig4c_TestData_AE-linear-linear.csv
- __MACOSX/Source_Data/Figure4c_Neural_NetWork_50Iterations/._Fig4c_TestData_AE-linear-linear.csv
- Source_Data/Figure4c_Neural_NetWork_50Iterations/Fig4c_TestData_AE-sigmoid-linear.csv
- __MACOSX/Source_Data/Figure4c_Neural_NetWork_50Iterations/._Fig4c_TestData_AE-sigmoid-linear.csv
- Source_Data/Figure4c_Neural_NetWork_50Iterations/Figure4c_TestData_Summary.csv
- __MACOSX/Source_Data/Figure4c_Neural_NetWork_50Iterations/._Figure4c_TestData_Summary.csv
- Source_Data/Figure4c_Neural_NetWork_50Iterations/Fig4c_TestData_AE-ReLu-linear.csv
- __MACOSX/Source_Data/Figure4c_Neural_NetWork_50Iterations/._Fig4c_TestData_AE-ReLu-linear.csv
- Source_Data/Figure4c_Neural_NetWork_50Iterations/Fig4c_TestData_AE-tanh-linear.csv
- __MACOSX/Source_Data/Figure4c_Neural_NetWork_50Iterations/._Fig4c_TestData_AE-tanh-linear.csv
- __MACOSX/Source_Data/._Figure4c_Neural_NetWork_50Iterations
- Source_Data/.DS_Store
- __MACOSX/Source_Data/._.DS_Store
- Source_Data/TableS2a_Remove_Trait_One_by_One.csv
- __MACOSX/Source_Data/._TableS2a_Remove_Trait_One_by_One.csv
- Source_Data/TableS2b_Ratings_18Traits.csv
- __MACOSX/Source_Data/._TableS2b_Ratings_18Traits.csv
- Source_Data/Figure6a_and_Figure6b_Ratings_80Traits_7Samples/
- Source_Data/Figure6a_and_Figure6b_Ratings_80Traits_7Samples/Study2_Ratings_80Traits_India.csv
- __MACOSX/Source_Data/Figure6a_and_Figure6b_Ratings_80Traits_7Samples/
- __MACOSX/Source_Data/Figure6a_and_Figure6b_Ratings_80Traits_7Samples/._Study2_Ratings_80Traits_India.csv
- Source_Data/Figure6a_and_Figure6b_Ratings_80Traits_7Samples/Study2_Ratings_80Traits_Latvia.csv
- Source_Data/Figure6a_and_Figure6b_Ratings_80Traits_7Samples/.DS_Store
- __MACOSX/Source_Data/Figure6a_and_Figure6b_Ratings_80Traits_7Samples/._.DS_Store
- Source_Data/Figure6a_and_Figure6b_Ratings_80Traits_7Samples/Study2_Ratings_80Traits_Gaza.csv
- Source_Data/Figure6a_and_Figure6b_Ratings_80Traits_7Samples/Study2_Ratings_80Traits_Peru.csv
- __MACOSX/Source_Data/Figure6a_and_Figure6b_Ratings_80Traits_7Samples/._Study2_Ratings_80Traits_Peru.csv
- Source_Data/Figure6a_and_Figure6b_Ratings_80Traits_7Samples/Study2_Ratings_80Traits_Kenya.csv
- Source_Data/Figure6a_and_Figure6b_Ratings_80Traits_7Samples/Study2_Ratings_80Traits_NorthAmerica.csv
- __MACOSX/Source_Data/Figure6a_and_Figure6b_Ratings_80Traits_7Samples/._Study2_Ratings_80Traits_NorthAmerica.csv
- Source_Data/Figure6a_and_Figure6b_Ratings_80Traits_7Samples/Study2_Ratings_80Traits_ThePhilippines.csv
- Source_Data/Figure7c_Number_of_Dimensions_Parallel_Analysis_86Participants.csv
- __MACOSX/Source_Data/._Figure7c_Number_of_Dimensions_Parallel_Analysis_86Participants.csv
- Source_Data/Figure4b_Neural_NetWork_50Iterations/
- Source_Data/Figure4b_Neural_NetWork_50Iterations/Fig4b_TrainingData_AE-ReLu-linear.csv
- __MACOSX/Source_Data/Figure4b_Neural_NetWork_50Iterations/
- __MACOSX/Source_Data/Figure4b_Neural_NetWork_50Iterations/._Fig4b_TrainingData_AE-ReLu-linear.csv
- Source_Data/Figure4b_Neural_NetWork_50Iterations/Figure4b_TrainingData_Summary.csv
- __MACOSX/Source_Data/Figure4b_Neural_NetWork_50Iterations/._Figure4b_TrainingData_Summary.csv
- Source_Data/Figure4b_Neural_NetWork_50Iterations/Fig4b_TrainingData_AE-sigmoid-linear.csv
- __MACOSX/Source_Data/Figure4b_Neural_NetWork_50Iterations/._Fig4b_TrainingData_AE-sigmoid-linear.csv
- Source_Data/Figure4b_Neural_NetWork_50Iterations/Fig4b_TrainingData_AE-linear-linear.csv
- __MACOSX/Source_Data/Figure4b_Neural_NetWork_50Iterations/._Fig4b_TrainingData_AE-linear-linear.csv
- Source_Data/Figure4b_Neural_NetWork_50Iterations/Fig4b_TrainingData_AE-tanh-linear.csv
- __MACOSX/Source_Data/Figure4b_Neural_NetWork_50Iterations/._Fig4b_TrainingData_AE-tanh-linear.csv
- Source_Data/Figure4b_Neural_NetWork_50Iterations/Fig4b_TrainingData_AE-linear-linear-L1_lamda_0.1.csv
- __MACOSX/Source_Data/Figure4b_Neural_NetWork_50Iterations/._Fig4b_TrainingData_AE-linear-linear-L1_lamda_0.1.csv
- Source_Data/Figure4b_Neural_NetWork_50Iterations/Fig4b_TrainingData_AE-linear-linear-L1_lamda_0.3.csv
- __MACOSX/Source_Data/Figure4b_Neural_NetWork_50Iterations/._Fig4b_TrainingData_AE-linear-linear-L1_lamda_0.3.csv
- Source_Data/Figure4b_Neural_NetWork_50Iterations/Fig4b_TrainingData_AE-linear-linear-L1_lamda_0.5.csv
- __MACOSX/Source_Data/Figure4b_Neural_NetWork_50Iterations/._Fig4b_TrainingData_AE-linear-linear-L1_lamda_0.5.csv
- Source_Data/Figure2c_Face_Features_Projection.csv
- __MACOSX/Source_Data/._Figure2c_Face_Features_Projection.csv
- Source_Data/Figure7b_RSA_Consistency_86Participants.csv
- __MACOSX/Source_Data/._Figure7b_RSA_Consistency_86Participants.csv
- Source_Data/FigureS4_EFA_Loadings_92Traits.csv
- __MACOSX/Source_Data/._FigureS4_EFA_Loadings_92Traits.csv
- Source_Data/Figure7a_RSA_86Participants.csv
- __MACOSX/Source_Data/._Figure7a_RSA_86Participants.csv
- Source_Data/Figure5b_Remove_Subject_One_by_One_Rating_per_Trait/
- Source_Data/Figure5b_Remove_Subject_One_by_One_Rating_per_Trait/Rating_Condescending.csv
- Source_Data/Figure5b_Remove_Subject_One_by_One_Rating_per_Trait/Rating_Articulate.csv
- Source_Data/Figure5b_Remove_Subject_One_by_One_Rating_per_Trait/Rating_Affectionate.csv
- Source_Data/Figure5b_Remove_Subject_One_by_One_Rating_per_Trait/Rating_Dignified.csv
- Source_Data/Figure5b_Remove_Subject_One_by_One_Rating_per_Trait/Rating_Combative.csv
- Source_Data/Figure5b_Remove_Subject_One_by_One_Rating_per_Trait/Rating_Self-critical.csv
- Source_Data/Figure5b_Remove_Subject_One_by_One_Rating_per_Trait/Rating_Persistent.csv
- Source_Data/Figure5b_Remove_Subject_One_by_One_Rating_per_Trait/Rating_Prejudiced.csv
- Source_Data/Figure5b_Remove_Subject_One_by_One_Rating_per_Trait/Rating_Sensitive.csv
- Source_Data/Figure5b_Remove_Subject_One_by_One_Rating_per_Trait/Rating_Clever.csv
- Source_Data/Figure5b_Remove_Subject_One_by_One_Rating_per_Trait/Rating_Prudish.csv
- Source_Data/Figure5b_Remove_Subject_One_by_One_Rating_per_Trait/.DS_Store
- __MACOSX/Source_Data/Figure5b_Remove_Subject_One_by_One_Rating_per_Trait/
- __MACOSX/Source_Data/Figure5b_Remove_Subject_One_by_One_Rating_per_Trait/._.DS_Store
- Source_Data/Figure5b_Remove_Subject_One_by_One_Rating_per_Trait/Rating_Unobservant.csv
- Source_Data/Figure5b_Remove_Subject_One_by_One_Rating_per_Trait/Rating_Healthy.csv
- Source_Data/Figure5b_Remove_Subject_One_by_One_Rating_per_Trait/Rating_Ambitious.csv
- Source_Data/Figure5b_Remove_Subject_One_by_One_Rating_per_Trait/Rating_Optimistic.csv
- Source_Data/Figure5b_Remove_Subject_One_by_One_Rating_per_Trait/Rating_Idiot.csv
- Source_Data/Figure5b_Remove_Subject_One_by_One_Rating_per_Trait/Rating_Grumpy.csv
- Source_Data/Figure5b_Remove_Subject_One_by_One_Rating_per_Trait/Rating_Loser.csv
- Source_Data/Figure5b_Remove_Subject_One_by_One_Rating_per_Trait/Rating_Passive.csv
- Source_Data/Figure5b_Remove_Subject_One_by_One_Rating_per_Trait/Rating_Shallow.csv
- Source_Data/Figure5b_Remove_Subject_One_by_One_Rating_per_Trait/Rating_Reserved.csv
- Source_Data/Figure5b_Remove_Subject_One_by_One_Rating_per_Trait/Rating_Sociable.csv
- Source_Data/Figure5b_Remove_Subject_One_by_One_Rating_per_Trait/Rating_Mature.csv
- Source_Data/Figure5b_Remove_Subject_One_by_One_Rating_per_Trait/Rating_Skeptical.csv
- Source_Data/Figure5b_Remove_Subject_One_by_One_Rating_per_Trait/Rating_Trustworthy.csv
- Source_Data/Figure5b_Remove_Subject_One_by_One_Rating_per_Trait/Rating_Religious.csv
- Source_Data/Figure5b_Remove_Subject_One_by_One_Rating_per_Trait/Rating_Easygoing.csv
- Source_Data/Figure5b_Remove_Subject_One_by_One_Rating_per_Trait/Rating_Courageous.csv
- Source_Data/Figure5b_Remove_Subject_One_by_One_Rating_per_Trait/Rating_Homosexual.csv
- Source_Data/Figure5b_Remove_Subject_One_by_One_Rating_per_Trait/Rating_Happy.csv
- Source_Data/Figure5b_Remove_Subject_One_by_One_Rating_per_Trait/Rating_Sarcastic.csv
- Source_Data/Figure5b_Remove_Subject_One_by_One_Rating_per_Trait/Rating_Intellectual.csv
- Source_Data/Figure5b_Remove_Subject_One_by_One_Rating_per_Trait/Rating_Charismatic.csv
- Source_Data/Figure5b_Remove_Subject_One_by_One_Rating_per_Trait/Rating_Consistent.csv
- Source_Data/Figure5b_Remove_Subject_One_by_One_Rating_per_Trait/Rating_Patient.csv
- Source_Data/Figure5b_Remove_Subject_One_by_One_Rating_per_Trait/Rating_Independent.csv
- Source_Data/Figure5b_Remove_Subject_One_by_One_Rating_per_Trait/Rating_Leader-like.csv
- Source_Data/Figure5b_Remove_Subject_One_by_One_Rating_per_Trait/Rating_Submissive.csv
- Source_Data/Figure5b_Remove_Subject_One_by_One_Rating_per_Trait/Rating_Beautiful.csv
- __MACOSX/Source_Data/Figure5b_Remove_Subject_One_by_One_Rating_per_Trait/._Rating_Beautiful.csv
- Source_Data/Figure5b_Remove_Subject_One_by_One_Rating_per_Trait/Rating_Baby-faced.csv
- Source_Data/Figure5b_Remove_Subject_One_by_One_Rating_per_Trait/Rating_Sincere.csv
- Source_Data/Figure5b_Remove_Subject_One_by_One_Rating_per_Trait/Rating_Weird.csv
- Source_Data/Figure5b_Remove_Subject_One_by_One_Rating_per_Trait/Rating_Competent.csv
- Source_Data/Figure5b_Remove_Subject_One_by_One_Rating_per_Trait/Rating_Ethical.csv
- Source_Data/Figure5b_Remove_Subject_One_by_One_Rating_per_Trait/Rating_Enthusiastic.csv
- Source_Data/Figure5b_Remove_Subject_One_by_One_Rating_per_Trait/Rating_Responsible.csv
- Source_Data/Figure5b_Remove_Subject_One_by_One_Rating_per_Trait/Rating_Punctual.csv
- Source_Data/Figure5b_Remove_Subject_One_by_One_Rating_per_Trait/Rating_Flexible.csv
- Source_Data/Figure5b_Remove_Subject_One_by_One_Rating_per_Trait/Rating_Nosey.csv
- Source_Data/Figure5b_Remove_Subject_One_by_One_Rating_per_Trait/Rating_Autistic.csv
- Source_Data/Figure5b_Remove_Subject_One_by_One_Rating_per_Trait/Rating_Mean.csv
- Source_Data/Figure5b_Remove_Subject_One_by_One_Rating_per_Trait/Rating_Youthful.csv
- Source_Data/Figure5b_Remove_Subject_One_by_One_Rating_per_Trait/Rating_Abusive.csv
- __MACOSX/Source_Data/Figure5b_Remove_Subject_One_by_One_Rating_per_Trait/._Rating_Abusive.csv
- Source_Data/Figure5b_Remove_Subject_One_by_One_Rating_per_Trait/Rating_Bossy.csv
- Source_Data/Figure5b_Remove_Subject_One_by_One_Rating_per_Trait/Rating_Rebellious.csv
- Source_Data/Figure5b_Remove_Subject_One_by_One_Rating_per_Trait/Rating_Careful.csv
- Source_Data/Figure5b_Remove_Subject_One_by_One_Rating_per_Trait/Rating_Ignorant.csv
- Source_Data/Figure5b_Remove_Subject_One_by_One_Rating_per_Trait/Rating_Thrifty.csv
- Source_Data/Figure5b_Remove_Subject_One_by_One_Rating_per_Trait/Rating_Helpful.csv
- Source_Data/Figure5b_Remove_Subject_One_by_One_Rating_per_Trait/Rating_Income.csv
- Source_Data/Figure5b_Remove_Subject_One_by_One_Rating_per_Trait/Rating_Cruel.csv
- Source_Data/Figure5b_Remove_Subject_One_by_One_Rating_per_Trait/Rating_Trustful.csv
- Source_Data/Figure5b_Remove_Subject_One_by_One_Rating_per_Trait/Rating_Critical.csv
- Source_Data/Figure5b_Remove_Subject_One_by_One_Rating_per_Trait/Rating_Aggressive.csv
- Source_Data/Figure5b_Remove_Subject_One_by_One_Rating_per_Trait/Rating_Self-pitying.csv
- Source_Data/Figure5b_Remove_Subject_One_by_One_Rating_per_Trait/Rating_Conscientious.csv
- Source_Data/Figure5b_Remove_Subject_One_by_One_Rating_per_Trait/Rating_Thoughtful.csv
- Source_Data/Figure5b_Remove_Subject_One_by_One_Rating_per_Trait/Rating_Empathetic.csv
- Source_Data/Figure5b_Remove_Subject_One_by_One_Rating_per_Trait/Rating_Confident.csv
- Source_Data/Figure5b_Remove_Subject_One_by_One_Rating_per_Trait/Rating_White.csv
- Source_Data/Figure5b_Remove_Subject_One_by_One_Rating_per_Trait/Rating_Compulsive.csv
- Source_Data/Figure5b_Remove_Subject_One_by_One_Rating_per_Trait/Rating_Humble.csv
- Source_Data/Figure5b_Remove_Subject_One_by_One_Rating_per_Trait/Rating_Practical.csv
- Source_Data/Figure5b_Remove_Subject_One_by_One_Rating_per_Trait/Rating_Defensive.csv
- Source_Data/Figure5b_Remove_Subject_One_by_One_Rating_per_Trait/Rating_Reasonable.csv
- Source_Data/Figure5b_Remove_Subject_One_by_One_Rating_per_Trait/Rating_Anxious.csv
- __MACOSX/Source_Data/Figure5b_Remove_Subject_One_by_One_Rating_per_Trait/._Rating_Anxious.csv
- Source_Data/Figure5b_Remove_Subject_One_by_One_Rating_per_Trait/Rating_Agreeable.csv
- Source_Data/Figure5b_Remove_Subject_One_by_One_Rating_per_Trait/Rating_Natural.csv
- Source_Data/Figure5b_Remove_Subject_One_by_One_Rating_per_Trait/Rating_Disorderly.csv
- Source_Data/Figure5b_Remove_Subject_One_by_One_Rating_per_Trait/Rating_Conservative.csv
- Source_Data/Figure5b_Remove_Subject_One_by_One_Rating_per_Trait/Rating_Open-minded.csv
- Source_Data/Figure5b_Remove_Subject_One_by_One_Rating_per_Trait/Rating_Angry.csv
- Source_Data/Figure5b_Remove_Subject_One_by_One_Rating_per_Trait/Rating_Well-educated.csv
- Source_Data/Figure5b_Remove_Subject_One_by_One_Rating_per_Trait/Rating_Intense.csv
- Source_Data/Figure5b_Remove_Subject_One_by_One_Rating_per_Trait/Rating_Feminine.csv
- Source_Data/Figure5b_Remove_Subject_One_by_One_Rating_per_Trait/Rating_Strong.csv
- Source_Data/Figure5b_Remove_Subject_One_by_One_Rating_per_Trait/Rating_Manipulative.csv
- Source_Data/Figure5b_Remove_Subject_One_by_One_Rating_per_Trait/Rating_Curious.csv
- Source_Data/Figure5b_Remove_Subject_One_by_One_Rating_per_Trait/Rating_Traditional.csv
- Source_Data/Figure5b_Remove_Subject_One_by_One_Rating_per_Trait/Rating_Criminal.csv
- Source_Data/Figure5b_Remove_Subject_One_by_One_Rating_per_Trait/Rating_Outspoken.csv
- Source_Data/Figure5b_Remove_Subject_One_by_One_Rating_per_Trait/Rating_Strict.csv
- Source_Data/Figure5b_Remove_Subject_One_by_One_Rating_per_Trait/Rating_Emotional.csv
- __MACOSX/Source_Data/Figure5b_Remove_Subject_One_by_One_Rating_per_Trait/._Rating_Emotional.csv
- Source_Data/Figure5b_Remove_Subject_One_by_One_Rating_per_Trait/Rating_Determined.csv
- Source_Data/Figure5b_Remove_Subject_One_by_One_Rating_per_Trait/Rating_Atypical.csv
- Source_Data/Figure5b_Remove_Subject_One_by_One_Rating_per_Trait/Rating_Jealous.csv
- Source_Data/Figure5b_Remove_Subject_One_by_One_Rating_per_Trait/Rating_Energetic.csv
- Source_Data/Figure5b_Remove_Subject_One_by_One_Rating_per_Trait/Rating_Serious.csv
- Source_Data/Figure5b_Remove_Subject_One_by_One_Rating_per_Trait/Rating_Creative.csv
- Source_Data/Figure5b_Remove_Subject_One_by_One_Rating_per_Trait/Rating_Wise.csv
- Source_Data/FigureS7_Ratings_80Traits_86Participants/
- Source_Data/FigureS7_Ratings_80Traits_86Participants/KE6.csv
- __MACOSX/Source_Data/FigureS7_Ratings_80Traits_86Participants/
- __MACOSX/Source_Data/FigureS7_Ratings_80Traits_86Participants/._KE6.csv
- Source_Data/FigureS7_Ratings_80Traits_86Participants/PH1.csv
- __MACOSX/Source_Data/FigureS7_Ratings_80Traits_86Participants/._PH1.csv
- Source_Data/FigureS7_Ratings_80Traits_86Participants/PE6.csv
- __MACOSX/Source_Data/FigureS7_Ratings_80Traits_86Participants/._PE6.csv
- Source_Data/FigureS7_Ratings_80Traits_86Participants/LV1.csv
- __MACOSX/Source_Data/FigureS7_Ratings_80Traits_86Participants/._LV1.csv
- Source_Data/FigureS7_Ratings_80Traits_86Participants/KE7.csv
- __MACOSX/Source_Data/FigureS7_Ratings_80Traits_86Participants/._KE7.csv
- Source_Data/FigureS7_Ratings_80Traits_86Participants/KE5.csv
- __MACOSX/Source_Data/FigureS7_Ratings_80Traits_86Participants/._KE5.csv
- Source_Data/FigureS7_Ratings_80Traits_86Participants/PH2.csv
- __MACOSX/Source_Data/FigureS7_Ratings_80Traits_86Participants/._PH2.csv
- Source_Data/FigureS7_Ratings_80Traits_86Participants/NA9.csv
- __MACOSX/Source_Data/FigureS7_Ratings_80Traits_86Participants/._NA9.csv
- Source_Data/FigureS7_Ratings_80Traits_86Participants/PE5.csv
- __MACOSX/Source_Data/FigureS7_Ratings_80Traits_86Participants/._PE5.csv
- Source_Data/FigureS7_Ratings_80Traits_86Participants/LV2.csv
- __MACOSX/Source_Data/FigureS7_Ratings_80Traits_86Participants/._LV2.csv
- Source_Data/FigureS7_Ratings_80Traits_86Participants/LV3.csv
- __MACOSX/Source_Data/FigureS7_Ratings_80Traits_86Participants/._LV3.csv
- Source_Data/FigureS7_Ratings_80Traits_86Participants/PE4.csv
- __MACOSX/Source_Data/FigureS7_Ratings_80Traits_86Participants/._PE4.csv
- Source_Data/FigureS7_Ratings_80Traits_86Participants/NA8.csv
- __MACOSX/Source_Data/FigureS7_Ratings_80Traits_86Participants/._NA8.csv
- Source_Data/FigureS7_Ratings_80Traits_86Participants/PH3.csv
- __MACOSX/Source_Data/FigureS7_Ratings_80Traits_86Participants/._PH3.csv
- Source_Data/FigureS7_Ratings_80Traits_86Participants/KE4.csv
- __MACOSX/Source_Data/FigureS7_Ratings_80Traits_86Participants/._KE4.csv
- Source_Data/FigureS7_Ratings_80Traits_86Participants/PH7.csv
- __MACOSX/Source_Data/FigureS7_Ratings_80Traits_86Participants/._PH7.csv
- Source_Data/FigureS7_Ratings_80Traits_86Participants/LV7.csv
- __MACOSX/Source_Data/FigureS7_Ratings_80Traits_86Participants/._LV7.csv
- Source_Data/FigureS7_Ratings_80Traits_86Participants/PE1.csv
- __MACOSX/Source_Data/FigureS7_Ratings_80Traits_86Participants/._PE1.csv
- Source_Data/FigureS7_Ratings_80Traits_86Participants/LV6.csv
- __MACOSX/Source_Data/FigureS7_Ratings_80Traits_86Participants/._LV6.csv
- Source_Data/FigureS7_Ratings_80Traits_86Participants/PH6.csv
- __MACOSX/Source_Data/FigureS7_Ratings_80Traits_86Participants/._PH6.csv
- Source_Data/FigureS7_Ratings_80Traits_86Participants/KE1.csv
- __MACOSX/Source_Data/FigureS7_Ratings_80Traits_86Participants/._KE1.csv
- Source_Data/FigureS7_Ratings_80Traits_86Participants/KE3.csv
- __MACOSX/Source_Data/FigureS7_Ratings_80Traits_86Participants/._KE3.csv
- Source_Data/FigureS7_Ratings_80Traits_86Participants/PH4.csv
- __MACOSX/Source_Data/FigureS7_Ratings_80Traits_86Participants/._PH4.csv
- Source_Data/FigureS7_Ratings_80Traits_86Participants/LV4.csv
- __MACOSX/Source_Data/FigureS7_Ratings_80Traits_86Participants/._LV4.csv
- Source_Data/FigureS7_Ratings_80Traits_86Participants/PE3.csv
- __MACOSX/Source_Data/FigureS7_Ratings_80Traits_86Participants/._PE3.csv
- Source_Data/FigureS7_Ratings_80Traits_86Participants/PE2.csv
- __MACOSX/Source_Data/FigureS7_Ratings_80Traits_86Participants/._PE2.csv
- Source_Data/FigureS7_Ratings_80Traits_86Participants/LV5.csv
- __MACOSX/Source_Data/FigureS7_Ratings_80Traits_86Participants/._LV5.csv
- Source_Data/FigureS7_Ratings_80Traits_86Participants/PH5.csv
- __MACOSX/Source_Data/FigureS7_Ratings_80Traits_86Participants/._PH5.csv
- Source_Data/FigureS7_Ratings_80Traits_86Participants/KE2.csv
- __MACOSX/Source_Data/FigureS7_Ratings_80Traits_86Participants/._KE2.csv
- Source_Data/FigureS7_Ratings_80Traits_86Participants/IN1.csv
- __MACOSX/Source_Data/FigureS7_Ratings_80Traits_86Participants/._IN1.csv
- Source_Data/FigureS7_Ratings_80Traits_86Participants/GZ9.csv
- __MACOSX/Source_Data/FigureS7_Ratings_80Traits_86Participants/._GZ9.csv
- Source_Data/FigureS7_Ratings_80Traits_86Participants/IN3.csv
- __MACOSX/Source_Data/FigureS7_Ratings_80Traits_86Participants/._IN3.csv
- Source_Data/FigureS7_Ratings_80Traits_86Participants/IN2.csv
- __MACOSX/Source_Data/FigureS7_Ratings_80Traits_86Participants/._IN2.csv
- Source_Data/FigureS7_Ratings_80Traits_86Participants/GZ8.csv
- __MACOSX/Source_Data/FigureS7_Ratings_80Traits_86Participants/._GZ8.csv
- Source_Data/FigureS7_Ratings_80Traits_86Participants/NA12.csv
- __MACOSX/Source_Data/FigureS7_Ratings_80Traits_86Participants/._NA12.csv
- Source_Data/FigureS7_Ratings_80Traits_86Participants/IN6.csv
- __MACOSX/Source_Data/FigureS7_Ratings_80Traits_86Participants/._IN6.csv
- Source_Data/FigureS7_Ratings_80Traits_86Participants/IN7.csv
- __MACOSX/Source_Data/FigureS7_Ratings_80Traits_86Participants/._IN7.csv
- Source_Data/FigureS7_Ratings_80Traits_86Participants/NA11.csv
- __MACOSX/Source_Data/FigureS7_Ratings_80Traits_86Participants/._NA11.csv
- Source_Data/FigureS7_Ratings_80Traits_86Participants/IN5.csv
- __MACOSX/Source_Data/FigureS7_Ratings_80Traits_86Participants/._IN5.csv
- Source_Data/FigureS7_Ratings_80Traits_86Participants/LV19.csv
- __MACOSX/Source_Data/FigureS7_Ratings_80Traits_86Participants/._LV19.csv
- Source_Data/FigureS7_Ratings_80Traits_86Participants/LV18.csv
- __MACOSX/Source_Data/FigureS7_Ratings_80Traits_86Participants/._LV18.csv
[truncated: 109 more entries]
