# Supplementary material for: Four dimensions characterize attributions from faces using a representative set of English trait words
Source: Nat Commun. 2021 Aug 27;12:5168. doi: 10.1038/s41467-021-25500-y (PMC8397784; doi:10.1038/s41467-021-25500-y)
Supplement: Supplementary file 4 — Source Data [file 41467_2021_25500_MOESM4_ESM.zip › Source_Data/FigureS6_Ratings_80Traits_7Samples/Study2_Ratings_80Traits_India.csv]

	aggressive	agreeable	ambitious	angry	anxious	articulate	atypical	autistic	baby-faced	beautiful	bossy	careful	charismatic	clever	combative	competent	compulsive	condescending	confident	conscientious	consistent	courageous	creative	critical	cruel	curious	defensive	determined	dignified	disorderly	easygoing	emotional	empathetic	energetic	ethical	feminine	flexible	grumpy	happy	healthy	helpful	humble	ignorant	income	independent	intellectual	intense	jealous	leader-like
1	3.65	4.9	4.3	3.73684210526316	3.73684210526316	4.3125	3.36842105263158	2.95	4.89473684210526	4.95	4.55	4.35	4.78947368421053	4.3	3.1	4.2	4.05	4.2	4.22222222222222	3.38888888888889	4.5	3.75	5	3.8	2.65	4.85	4.35	4.11764705882353	4.7	3.3	4.2	4.35	5.25	4.52631578947368	3.8	5.75	4.95	4.11111111111111	4.45	4.52631578947368	4.8	4.64705882352941	3.10526315789474	4.7	4.45	3.45	4.2	4.3	4.15
2	3.25	5.15	4.95	3.1	5.10526315789474	5.2	3.15789473684211	3	3.84210526315789	4.85	4.7	5.8	5	4.6	3.85	5.2	4.35	4.05	4.94736842105263	5.27777777777778	4.35	4.9	5.10526315789474	3.4	3	4.85	4.05	4.94117647058824	5.25	2.95	3.7	4.6	4.63157894736842	4.42105263157895	4.8	6.25	4.3	3.29411764705882	4.25	4.95	4.75	4.68421052631579	3.1	5.15789473684211	5.2	5.5	4.15789473684211	3.4	4.85
3	4.5	3.45	4.2	4.7	4.05555555555556	4.6875	4.42105263157895	3.95	2.31578947368421	3.5	4.55	4.4	3.26315789473684	3.85	4.1	4.05	4.2	4.21052631578947	4.73684210526316	2.94117647058824	4.2	3.95	3.63157894736842	4.15	4.6	3.5	4.2	4.6875	3.2	4.65	4.1	3.75	3.25	3.89473684210526	3.7	5.2	3.8	4.44444444444444	3.8	4.95	3.4	3	4.4	3.7	4.05	3.9	3.9	4.35	4.61111111111111
4	3.15	5.63157894736842	4.1	3.55	4.63157894736842	3.875	2.73684210526316	3.4	5.38888888888889	5.2	3.9	5	5.78947368421053	3.2	2.95	4.31578947368421	3.8	3.68421052631579	4	5.38888888888889	4.7	3.55	4.36842105263158	3.1	2.85	3.85	3.52631578947368	3.625	4.9	3.8	4.5	5.65	4.65	3.36842105263158	4.1	6.45	4.35	3.72222222222222	3.4	4.15	4.94736842105263	5.66666666666667	4.3	4.5	4.2	4.2	5.15	3.85	3.15
5	5.1	3.75	4.9	5.15	5.05263157894737	4.3125	2.36842105263158	2.9	4.05263157894737	5.4	5.55	4.05	5.05263157894737	5.25	5.15	5.15	4.55	5.3	5.63157894736842	4.16666666666667	5.2	5.2	5.36842105263158	4.1	3.85	4.6	5.36842105263158	4.94117647058824	3.9	2.89473684210526	3.6	4.55	3.75	4.94736842105263	4.36842105263158	6.35	4	4.16666666666667	3.15	5.2	4.2	3.83333333333333	3.5	4.85	4.9	4.95	4.8	5.05	5.15
6	4.3	4.15	4.95	4.15	4.33333333333333	4.53333333333333	3.10526315789474	2.75	3.10526315789474	4.9	5	4.55	4.84210526315789	5.35	4.2	5.05	3.84210526315789	4.88888888888889	4.47368421052632	4.83333333333333	4.25	4.45	4.73684210526316	4.45	3.25	4.65	5.25	4.11764705882353	4.7	3.75	3.55	4.05555555555556	4.05	4.68421052631579	4.4	5.4	4.55	4	3.8	4.75	4.7	5.10526315789474	3.15	5.05	4.7	5.1	5	4.45	5.1
7	3.9	3.94736842105263	4.7	5.05	4.27777777777778	4.1875	2.57894736842105	3.35	3.89473684210526	4.95	4.95	5.35	5.21052631578947	5.5	4.2	4.45	4.55	4.25	5.31578947368421	4.22222222222222	4.25	4.35	5	5.1	3.9	5.25	5.1	5.05882352941176	3.85	4.35	4.2	4.9	4.2	5	4.2	5.4	4.7	4.44444444444444	4.05	4.35	4	4.15789473684211	3.05	5.05	5.4	4.8	4.35	4.75	5.25
8	3.35	5.05555555555556	4.8	3.8	3.84210526315789	4.85714285714286	2.55555555555556	2.4	4.38888888888889	5.65	5.15	4.63157894736842	5.42105263157895	4.4	4.05	4.55	4.15	4.35	4.63157894736842	5.05555555555556	4.78947368421053	4.2	5.31578947368421	3.65	3.15	5.1	4.55	4.25	4.9	3.5	4.15	4.4	4.57894736842105	4.89473684210526	4.6	6.15789473684211	4.45	3.44444444444444	4.9	4.75	4.45	4.73684210526316	2.9	5.1	4.85	5.3	4.66666666666667	3.95	4.33333333333333
9	3	4.42105263157895	5	3.75	3.15789473684211	4.375	2.73684210526316	3	4.15789473684211	5.6	4.9	4.15	4.73684210526316	5.15	3.65	4.65	4.2	4.3	5.36842105263158	5.05555555555556	4.8	4.4	4.94736842105263	4.05	3.4	4.7	3.89473684210526	3.82352941176471	4.10526315789474	3.4	4	4.7	4.1	5.05263157894737	4.75	6.1	4.65	4	5.1	5.25	4.8	4.42105263157895	3.25	5.5	4.9	5.2	4	4.15	4.05
10	3.4	5.05	5.05	4.4	3.94736842105263	4.5625	2.22222222222222	3.1	3.42105263157895	5.15	4.6	4.5	4.94736842105263	4.25	3.25	4.5	4.4	3.78947368421053	5.11111111111111	4.70588235294118	3.85	4.42105263157895	5	3.75	2.95	4.7	4.73684210526316	4.625	3.95	3	4.25	4	4.8	4.36842105263158	4.1	5.95	4.6	2.9375	4.65	4.9	4.9	4.31578947368421	2.65	4.78947368421053	4.8	4.85	4.45	4.05	4.45
11	3.78947368421053	4.65	3.8	3.45	4.57894736842105	5.21428571428571	2.78947368421053	3.45	3.05263157894737	3.84210526315789	4.05	4.4	3.73684210526316	4	3.3	4.8	4.35	3.10526315789474	4.89473684210526	4.38888888888889	4.65	3.95	4.42105263157895	3.65	2.9	3.94736842105263	3.55	3.64705882352941	4.15	3.75	3.7	4.42105263157895	4.8	3.63157894736842	4.5	5.55	3.55	3.66666666666667	3.4	4.5	4.25	4.77777777777778	4.1	4.2	4.05	4.45	4.35	3.75	4.3
12	3.1	4.84210526315789	4.55	3.25	3.63157894736842	4.66666666666667	4.26315789473684	3.3	4.52631578947368	4.45	4.25	4.85	3.78947368421053	4.15	3.3	4.2	4.6	4.25	4.84210526315789	5.05555555555556	4.3	4.05	3.94736842105263	3.8	3.1	4.3	4.8	4.76470588235294	4.05	3.45	4.3	4	4.65	4.42105263157895	4.25	5.7	4.45	4.61111111111111	4.2	4.7	4.4	4.73684210526316	4.3	3.85	4.55	4.4	4.35	3	4.65
13	5.65	3.4	4.8	5.2	4.68421052631579	5.25	3.89473684210526	3.05	3.78947368421053	4.6	5.3	4.5	3.89473684210526	5.4	5.42105263157895	4.9	5.2	4.75	5.36842105263158	4.33333333333333	4.05	4.9	4.21052631578947	4.10526315789474	4.05	4.2	5.15	4.76470588235294	4.55	3.4	3	4.25	3.5	4.63157894736842	4.5	5.75	4.45	4.77777777777778	3.15	4.75	4	3.57894736842105	3.84210526315789	5.15	4.5	4.8	4.75	5.5	5.5
14	5.25	2.8	3.5	5.2	4.21052631578947	3.75	4.10526315789474	4.55	2.5	2.55	4.65	3.45	2.21052631578947	4.3	4.7	3.75	4.45	3.2	3.68421052631579	3.83333333333333	3.7	3.6	3.15789473684211	4.73684210526316	4.5	3.9	4.9	4.58823529411765	3.65	4.5	3.4	3.36842105263158	3.2	3.47368421052632	3.7	5	3.4	4.29411764705882	2.7	3.25	3.2	2.88888888888889	5.2	3.8	4	4.1	4.2	5.05	4.55
15	4.05	3.4	2.75	4.55	5	3	5.35294117647059	4.94736842105263	1.63157894736842	1.85	2.73684210526316	3.3	2.10526315789474	2.75	4.26315789473684	4.05	3.75	3.35	2.84210526315789	3.58823529411765	3	2.8	1.94736842105263	4	4.4	2.5	4.7	3.52941176470588	3.8	5.25	3.6	3.6	3.05263157894737	2.36842105263158	3.75	4.73684210526316	2.55	4.11111111111111	2.15	3.45	3.2	3.36842105263158	5.05	2.85	3.15	3.35	3.8	3.3	3.05
16	4.45	4	3.7	4.4	4.15789473684211	4.5	4.05882352941176	3.75	2.55555555555556	3.5	3.75	3.95	3.57894736842105	4.25	4.45	4.15	4	4	5.27777777777778	3.88235294117647	4.4	4.4	4.21052631578947	4.15	3.9	4.45	5.05263157894737	3.64705882352941	3.95	3.8	3.25	4.11111111111111	3.5	3.78947368421053	4.15	5.35	4.5	4.27777777777778	3.2	4.95	4.05	4.15789473684211	3.85	4.4	4.5	4.3	4.7	4.1	4.6
17	4.65	3.9	3.7	3.9	4.21052631578947	4.66666666666667	4.21052631578947	4.1	2.84210526315789	3.45	4.85	3.84210526315789	2.84210526315789	4.8	4.6	4.65	4.6	4.35	4.78947368421053	4.38888888888889	3.85	4.6	3.89473684210526	4.4	4	3.25	4.6	4.11764705882353	3.4	4.7	3.9	4.2	3.8	3.89473684210526	3.75	5.25	4	4.77777777777778	3.05	4.45	3.6	4.10526315789474	4.2	3.6	4.3	4.1	4.35	4.25	4.05
18	4	3.15	3.15	3.55	5	3.5625	4.36842105263158	4.8	2.21052631578947	2	3.2	3.65	2.31578947368421	3.15	3.6	4	3.55	3.10526315789474	3.63157894736842	3.77777777777778	3.75	3.2	2.68421052631579	3.65	4.2	2.45	3.75	4.23529411764706	3.75	4.65	3.8	2.8	3.85	3.10526315789474	3.85	4.9	4.3	4.44444444444444	2.8	2.9	4.05	3.72222222222222	4.4	3.05	3.85	3.35	3.95	3.15	3.47368421052632
19	3.9	4.5	5.2	4.35	4.47368421052632	4.5	2.88888888888889	2.65	3.73684210526316	4.9	5.05	4.35	5.05263157894737	4.4	4.35	5	4.25	4.84210526315789	5.05263157894737	4.16666666666667	5	4.65	5.55555555555556	4.2	3.2	4.7	4.78947368421053	4.11764705882353	4.5	3.65	3.7	5	4.7	5.31578947368421	4.65	5.95	4.4	4.11111111111111	3.3	4.6	4.9	4.42105263157895	3.4	4.45	4.33333333333333	4.9	5.85	5.25	4.25
20	3.5	4.3	4.95	3.05	3.73684210526316	5.4375	2.94444444444444	2.75	4.27777777777778	5.15	5.2	4.55	4.89473684210526	4.8	3.8	4.4	4.45	3.84210526315789	4.78947368421053	4.38888888888889	4.55	4.45	4.78947368421053	4.15	3.65	4.6	4.85	4.9375	4.05	3.15	4.05	4.15789473684211	3.57894736842105	5.10526315789474	4.45	5.6	4.75	3.94444444444444	5.1	5.25	4.3	4.38888888888889	3.8	4.95	5.25	4.6	4.45	4.15	4.31578947368421
21	4.55	3.63157894736842	3.2	4.4	4.78947368421053	4.1875	5.05555555555556	4.75	2.94736842105263	2.7	3.95	3.65	2.61111111111111	3.8	4.6	3.8	3.4	3.7	3.42105263157895	3.88888888888889	3.4	4	2.84210526315789	4.25	3.5	2.9	4.4	4.29411764705882	4.8	4.78947368421053	3.75	3.6	3.7	2.84210526315789	3.95	4.95	3.55	4.72222222222222	2.95	4	3.2	4.15789473684211	3.95	3.55	3.25	3.6	3.8	4.2	3.95
22	3.75	3.66666666666667	3.3	4.2	5.26315789473684	3.6875	5	4.6	2.36842105263158	3	3.65	3.05	2.15789473684211	3.78947368421053	4.45	4.2	3.15	3.2	4.10526315789474	3.61111111111111	3.35	4.25	3.10526315789474	4.45	3.55	3.15	4.36842105263158	4.35294117647059	3.4	4.45	3.65	3.45	3.36842105263158	2.73684210526316	3.7	5.15	3.4	4.66666666666667	2.65	3.25	3.47368421052632	4.63157894736842	4.65	3.75	3.15	3.6	4.1	3.3	3.9
23	3.65	4.4	3.1	3.55	4.89473684210526	3.8	4.10526315789474	3.95	2.84210526315789	2.8	2.55	4.1	2.84210526315789	3.25	3	4.10526315789474	4.42105263157895	3.35	3.47368421052632	3.72222222222222	3.85	3.25	2.94736842105263	3.8	3.4	2.6	3.6	4.11764705882353	4	3.9	3.85	4.25	4.05	3.26315789473684	3.75	5.5	4.05	4.17647058823529	3.2	3.1	4.2	3.89473684210526	4.4	3.2	2.95	3.55	4.31578947368421	3.15	3.1
24	2.95	5.05	5.25	3	3.78947368421053	5.125	2.36842105263158	2.15	4.47368421052632	5.95	5	5.15	5.21052631578947	4.95	3.4	5.4	5.1	4	5.73684210526316	5.33333333333333	5.55	4.42105263157895	5.63157894736842	3.4	3	5.35	3.55	5.41176470588235	4.9	2.2	4.65	4.6	5.7	5.63157894736842	5.3	6.63157894736842	5.5	2.72222222222222	5.2	5.65	5.65	5.78947368421053	2.55	5.05	5.6	5.15	5.6	3.25	5.3
25	3.4	4.3	4.52631578947368	4.15	3.94736842105263	4.33333333333333	2.88235294117647	2.6	4.22222222222222	5.1	4.25	4.35	4.52631578947368	4.8	3.36842105263158	5.4	4.05263157894737	4.25	4.94736842105263	4.5	4.2	4.45	4.47368421052632	4.05	2.85	4.3	4.3	4	4.45	3.25	4.15789473684211	4.3	4.75	4.84210526315789	4.6	5.95	3.95	4.27777777777778	4.15	4.45	4.15	5.5	2.85	4.84210526315789	4.4	4.6	4.55	4.15	4.65
26	3.7	4.36842105263158	5.85	4.3	4.47368421052632	3.66666666666667	2.52631578947368	2.84210526315789	5.10526315789474	5.85	5.6	4.35	5.57894736842105	5	4.6	5.55	5.3	4.75	5.73684210526316	5.33333333333333	5.05263157894737	5.35	5.57894736842105	4.2	3.45	4.85	4.9	5.17647058823529	3.8	3.45	4	4.85	4.1	5.26315789473684	5	6.45	4.55	4.22222222222222	3.3	5.15	4.75	5.15789473684211	2.73684210526316	6.3	5.35	5	5.8	5.25	5.3
27	5.45	3.75	3.55	4.5	4.10526315789474	4.0625	3.78947368421053	3.5	2.33333333333333	3.3	5.25	3.5	2.89473684210526	4.45	4.35	4.65	4.21052631578947	4.45	5	4.38888888888889	3.95	4.15	3.52631578947368	4.5	4.25	3.45	4.7	4.88235294117647	4.2	4.35	3.15	3.36842105263158	3.2	3.73684210526316	4.15	5.1	3.3	4.88888888888889	3.3	3.8	3.35	4	3.94736842105263	4.65	4.75	4.15	4.7	4.35	5.15
28	4.75	4	4.95	4.5	5.05263157894737	4.4375	2.73684210526316	2.8	4.15789473684211	5.3	5.7	5	4.94736842105263	5.4	5	4.8	4.55	5.15	5.73684210526316	5.38888888888889	4.7	5.55	5.42105263157895	4.4	3.6	5.05	4.8	5.58823529411765	4.47368421052632	3.65	3.7	4.65	4.89473684210526	5.05263157894737	4.5	6.05	4.65	3.72222222222222	5.15	5.8	4.6	4.78947368421053	3.1	5.45	5.21052631578947	5.2	4.94736842105263	5.05	5.6
29	2.5	5.05	3.65	3.15	3.26315789473684	4.125	3.05263157894737	3.15789473684211	5	4.65	3.31578947368421	4.8	4.26315789473684	3.65	2.65	3.95	4	3.7	4.68421052631579	4.55555555555556	4.15	3.6	4.33333333333333	3.35	2.45	4.25	3.4	4	4.05	3.2	4.4	5.15789473684211	4.95	4.26315789473684	3.35	5.7	4.65	3.88888888888889	5	4.57894736842105	4.75	4.78947368421053	3.35	4.45	4.5	4.55	4.05	3.4	3.55
30	3.8	4.75	3.85	4	4.21052631578947	4.4	3.38888888888889	4.1	4	3.9	3.8	4.65	3.84210526315789	3.7	4.05	3.95	4.2	3.75	3.73684210526316	4.61111111111111	3.89473684210526	3.65	4.10526315789474	3.31578947368421	3.35	4.15	4.4	4.52941176470588	3.95	3.75	4.45	5.05	3.84210526315789	3.36842105263158	4.25	5.75	4.05	3.88888888888889	2.73684210526316	4.05	4.2	5.15789473684211	3.75	3.85	4.1	4.25	4.1	3.9	3.25
31	2.75	4.7	3.55	3.2	3.73684210526316	4.4375	3.27777777777778	3.15	4.68421052631579	5.05	3.63157894736842	4.2	4.84210526315789	3.8	3.3	4.5	3.8	3.7	4.10526315789474	5.25	4.65	3.75	4.57894736842105	3.05	2.75	5.2	3.68421052631579	4	4.5	3.4	4.5	4.95	4.85	4.52631578947368	4.05	5.65	4.31578947368421	4.16666666666667	4.65	4.9	4.85	4.66666666666667	3.15	4.65	4.6	4.75	4.42105263157895	3.25	3.2
32	5.1	3.9	3.8	4.45	5.10526315789474	4.93333333333333	5.22222222222222	4.65	3.05263157894737	3	4.25	4.3	3.36842105263158	4	4.42105263157895	4.05	4.45	5.1	4.05263157894737	4.11111111111111	4.2	4.31578947368421	3.78947368421053	4.2	4.75	2.8	4.45	4.5	3.2	4.4	3.65	4	3.55	3.26315789473684	3.7	4.8	4.05	4.61111111111111	2.25	3.2	3.3	3.31578947368421	3.8	4.3	4.1	4.25	4.5	4.4	3.45
33	3.4	4.55	3.05	3.65	5.05263157894737	4.33333333333333	5	5	3.68421052631579	3.35	2.95	3.55	3.05263157894737	3.4	3.25	4.35	3.7	3.63157894736842	2.89473684210526	4.38888888888889	3.55	2.7	3.26315789473684	3.2	3.15	2.85	3.75	4.76470588235294	3.9	4.6	3.55	4.85	4.4	2.52631578947368	3.75	4.15	3.4	4.16666666666667	2.45	3	4.75	4.94736842105263	4.52631578947368	4.35	2.95	3.9	3.8	3.6	3.15
34	2.55	5.94444444444444	4.8	2.9	3.78947368421053	5	2.42105263157895	2.95	4.68421052631579	6	3.55	5.05	5.94736842105263	4.7	3.05	4.8	4	3.85	5.05263157894737	4.77777777777778	5.4	3.7	5.63157894736842	2.7	2.55	4.8	3.55	3.88235294117647	5.2	2.85	4.9	5.35	5.72222222222222	5	4	6.15	4.7	3.44444444444444	4.85	4.95	5.6	5.21052631578947	3.2	5.35	5.3	4.5	4.3	3.6	3.7
35	2.45	5.05	4.7	2.95	3.26315789473684	4.78571428571429	3.21052631578947	2.7	4.78947368421053	5.55	4.25	4.5	5	4.9	3.45	4.61111111111111	4.2	3.94736842105263	5.15789473684211	5.22222222222222	4.85	4.45	5.05263157894737	3.55	3.05555555555556	5.4	3.95	4.25	4.7	3.2	4.4	4.52631578947368	5.2	4.84210526315789	4.1	6.15	5.05263157894737	3.77777777777778	5.7	5.05	4.75	5.22222222222222	2.75	5.52631578947368	4.95	5	3.7	4	3.94736842105263
36	3.5	4.85	4.3	3.7	4.15789473684211	5.06666666666667	3.21052631578947	3.78947368421053	3.84210526315789	4.9	4.25	3.8	4.42105263157895	4.7	3.94736842105263	4.05	3.85	4.05263157894737	4.68421052631579	4.64705882352941	4.2	4.55	4.68421052631579	3.65	3	4.6	4.2	4.76470588235294	4.15	3.7	4.1	4.22222222222222	5	4.63157894736842	3.55	6	4.6	4.05555555555556	4.95	4.9	4.4	4.42105263157895	3.4	4.45	4.4	5.05	4.5	3.75	3.65
37	2.57894736842105	5	4.9	3.8	3.36842105263158	4.6875	3.26315789473684	3.15	5.05263157894737	5.2	4.1	4.7	4.78947368421053	4.75	3.45	4.6	4.35	4.3	5.15789473684211	5.22222222222222	4.4	3.78947368421053	5.21052631578947	4.05	2.6	5.15	4	3.82352941176471	4.75	3.6	4.75	4.3	5.3	4.84210526315789	4.15789473684211	6.3	5.05	3.55555555555556	4.95	4.65	4.2	4.89473684210526	3	4.9	4.65	4.5	3.45	3.95	3.75
38	3.1	4.78947368421053	4.8	3.75	4.47368421052632	5.25	2.21052631578947	2.5	4.27777777777778	4.9	4.89473684210526	4.55	4.94736842105263	4.9	4	4.55	4.65	4.25	4.63157894736842	4.83333333333333	4.55	4.65	5.26315789473684	4	2.94736842105263	4.7	4.25	4.17647058823529	4.35	2.95	4.8	4.78947368421053	4.85	4.73684210526316	4.3	5.68421052631579	4.9	3.38888888888889	4.65	4.7	4.65	5.26315789473684	3.2	4.95	5.1	5.25	4.35	4	4.15
39	2.5	4.65	3.7	2.95	3.36842105263158	4.1875	3.52631578947368	3	4.89473684210526	4.6	3.9	4.7	4.10526315789474	3.35	3.6	3.89473684210526	4.35	3.94736842105263	4.31578947368421	4.72222222222222	3.3	3.2	4.10526315789474	4.3	2.85	4.45	3.1	3.64705882352941	4.10526315789474	3.75	4.5	4.95	4.15789473684211	3.26315789473684	3.15	5.65	3.75	3.83333333333333	4.4	4.05	5.1	4.78947368421053	3.42105263157895	3.95	3.6	3.68421052631579	3.78947368421053	3.35	3
40	3.05263157894737	4.65	5.15	3.3	4.36842105263158	4.375	2.47368421052632	2.75	4.36842105263158	5.65	4.45	4.25	5.26315789473684	4.7	4	4.85	3.95	4.7	5.31578947368421	3.77777777777778	5.15	4.4	5.21052631578947	4.5	3.15	5	3.85	4.47058823529412	5	2.8	4.35	4.7	4.45	4.52631578947368	5.15	6.05263157894737	4.8	4.11111111111111	4.55	5.85	4.47368421052632	4.44444444444444	3.47368421052632	5.1	5.5	4.9	4.8	4.35	4.84210526315789
41	2.5	4.7	4.25	2.6	3.63157894736842	4.625	3.22222222222222	3	4.63157894736842	4.9	2.85	4.5	4.63157894736842	4.5	3.65	4.45	3.9	3.15789473684211	5.21052631578947	4.44444444444444	4.25	3.9	5.10526315789474	2.95	2.05	4.7	3.95	4.29411764705882	4.65	3.15	4.4	4.7	5.35	5	3.85	6.26315789473684	5.57894736842105	3.17647058823529	4.9	5.15	5.35	5.31578947368421	3.25	4.15	5	3.8	4.2	3.05	2.95
42	2.2	4.8	4.5	2.85	2.77777777777778	4.5625	2.88235294117647	2.85	5.52941176470588	5.95	3.95	4.4	5.21052631578947	4.7	2.75	5	3.75	3.68421052631579	4.42105263157895	4.82352941176471	5.3	3.8	4.89473684210526	2.85	3.1	5.3	3.25	4.35294117647059	4.75	3.55	4.85	4.84210526315789	5.2	5.10526315789474	4.2	5.35	4.65	3.47058823529412	6.3	5.25	5.55	5.57894736842105	3.57894736842105	5.2	5.26315789473684	5.25	3.9	2.7	3.05
43	3.5	4.8	4.9	3.35	4	4.8125	3.10526315789474	2.78947368421053	4.31578947368421	4.95	4.9	4.45	4.47368421052632	4.55	3.55	5.21052631578947	3.7	4.36842105263158	4.89473684210526	4.16666666666667	4.15	4.25	4.94736842105263	4.2	3.25	4.9	4	4.17647058823529	4	3.55	3.95	4.2	4.10526315789474	5.10526315789474	5	6.25	4.63157894736842	4.05555555555556	4.85	4.45	4.75	4.16666666666667	3.68421052631579	5.45	4.7	4.65	4.3	4.3	4.05
44	2.45	5.7	4.5	2.5	4.78947368421053	4.6	2.44444444444444	3.4	5.88888888888889	5.8	3.65	4.6	5.73684210526316	3.75	2.7	4.65	4.25	3.95	4.42105263157895	5	4.2	4.2	5.26315789473684	3.1	2.65	4.55	3.55	4	5.15	3.3	5	5.35	5.4	4.36842105263158	4.25	5.95	5.05	3.05555555555556	3.57894736842105	5.05	5.35	5.57894736842105	2.75	4.45	4.35	4.55	4.8	2.95	3.8
45	3.7	4.2	4.5	3.85	3.94736842105263	4.75	3.05263157894737	3.55	3.63157894736842	4.55	4.63157894736842	4.55	3.84210526315789	4.45	4.1	4.65	3.85	4.25	5.10526315789474	4	4.95	4.25	4.15789473684211	4	3.1	4.45	4.8	4.82352941176471	4.94736842105263	3.3	3.7	4.10526315789474	3.9	4.68421052631579	4.75	5.7	4.5	4.72222222222222	4.35	5.36842105263158	3.8	3.72222222222222	4.4	4.5	4.55	5.05	3.85	3.75	4.10526315789474
46	4.65	3.57894736842105	4.4	4.25	4.5	4.4375	3.52631578947368	3.35	3.47368421052632	4.95	4.85	4.8	4.68421052631579	4.85	4.25	4.9	4.85	4.89473684210526	5.42105263157895	4	4.6	4.65	4.63157894736842	4.25	3.78947368421053	5.25	5.35	5.58823529411765	4.25	2.8	4.05	4.11111111111111	4.05	4.73684210526316	4.65	6.2	4.10526315789474	4.05882352941176	4.3	5.4	4.4	4.15789473684211	3.05	5.05263157894737	5.15	4.25	4.55	4.7	4.6
47	4	4.65	5.10526315789474	4.45	3.84210526315789	4.2	2.21052631578947	3.15	4.5	5.9	3.85	4.9	5.78947368421053	4.4	3.6	3.85	4.05	3.9	4.57894736842105	4	4.65	4.15	4.78947368421053	3.1	3.2	4.26315789473684	3.9	4.47058823529412	4.4	4.15	4.65	5.15789473684211	4	4.73684210526316	4.4	6.2	3.45	4.22222222222222	3.2	5	4.1	5.22222222222222	3.10526315789474	5.25	4.6	4.3	4.5	4.2	4.36842105263158
48	2.2	5.45	5	2.7	3.47368421052632	4.875	2.11111111111111	2.8	5.47368421052632	6.15	3.5	4.7	6.10526315789474	4.45	2.84210526315789	4.4	4.4	3.84210526315789	4.84210526315789	4.83333333333333	4.85	4.25	5.22222222222222	3.4	2	5.2	3.89473684210526	4.47058823529412	4.35	3.3	4.85	5.3	5.25	5	4.3	6.35	4.7	4	5.7	4.95	5.7	4.94736842105263	3.05263157894737	5	5.1	5.15789473684211	4	2.94736842105263	3.3
49	3.25	4.75	5.05	3.3	3.89473684210526	4.35714285714286	3	2.4	4.47368421052632	5.9	5.1	4.75	5.36842105263158	4.8	3.21052631578947	4.52631578947368	4.35	4.2	5.05263157894737	5.16666666666667	4.65	4.9	4.68421052631579	4	3.35	5.15	4.35	4.35294117647059	4.3	3	4.5	5	5.1	5	4.4	5.84210526315789	4.42105263157895	3.5	5.35	5.25	4.4	5.26315789473684	3	5.45	5.45	4.65	4.3	4.45	4.3
50	2.78947368421053	4.76470588235294	4.25	2.55	4.21052631578947	5.0625	3.05555555555556	2.9	4.22222222222222	5.35	4.3	5.1	4.63157894736842	4.7	3.5	4.3	4.9	2.89473684210526	5.26315789473684	4.16666666666667	4.95	4.15	5.26315789473684	4.35	3.45	4.95	3.5	4.11764705882353	4.65	2.84210526315789	4.4	4.6	5.05	4.73684210526316	3.85	5.75	4.85	3.55555555555556	4.95	5.2	5.3	4.77777777777778	3.45	4.6	4.55	5	4.2	3.35	3.9
51	3.65	3.95	3.5	3.85	4.89473684210526	4.375	3.10526315789474	3.5	2.84210526315789	3.85	3.9	3.05	3.63157894736842	4	3.31578947368421	4.45	4.05	4.1	4.15789473684211	4.61111111111111	4.5	4	3.05263157894737	4.45	3.35	3.8	4.05263157894737	3.70588235294118	3.75	3.8	3.3	3.57894736842105	3.75	4	4.65	2.45	4.15	4.16666666666667	3.65	4.3	3.85	3.68421052631579	4.15	3.6	3.9	3.85	3.85	3.63157894736842	4.05
52	5.8	2.9	4.25	5.55	4.63157894736842	4.4375	3.47368421052632	3.45	2.10526315789474	2.55	5.1	3.85	2.10526315789474	4.42105263157895	5.55	5.15	4.1	4.55	4.21052631578947	3.88888888888889	4.45	4.85	2.84210526315789	4.5	5.05	3.73684210526316	4.75	5.17647058823529	3.55	4.45	2.8	3.26315789473684	2.55	4.15789473684211	4.47368421052632	2.05263157894737	4.15	4.16666666666667	2.45	4.55	3.3	3.15789473684211	3.4	4.75	4.3	4.9	4.52631578947368	3.65	5.35
53	3.6	3.5	3.75	4.1	5	3.8125	2.82352941176471	3.05	2.66666666666667	3.9	4.65	4.3	4.21052631578947	3.9	3.8	4.35	3.85	4.3	3.94736842105263	3.88888888888889	3.95	3.9	4.26315789473684	3.55	4.2	4.15	3.95	4.17647058823529	3.57894736842105	4	3.75	4.35	4.15	3.84210526315789	4.6	2.47368421052632	3.6	3.77777777777778	3.45	4.5	3.7	4	4	4.4	3.4	4.55	4.7	3.65	3.44444444444444
54	4.55	3.15	4	4.65	4	4.125	3.27777777777778	3.78947368421053	2.26315789473684	3.6	4.85	3.9	3.26315789473684	4	4.7	4.68421052631579	4.15	4.45	5.05263157894737	3.55555555555556	4.6	4.1	4.21052631578947	5.3	4.55	3.95	5.05	4.88235294117647	3.2	3.7	3.5	3.85	2.85	3.84210526315789	4.25	2.7	3.6	4.44444444444444	2.15	3.8	2.35	3.36842105263158	3.95	4.15789473684211	4.65	3.6	4.75	5.15	4.6
55	3.65	4.1	4.8	3.1	3.57894736842105	4.2	3.42105263157895	2.85	2.5	4.8	4.84210526315789	3.85	4.57894736842105	4.52631578947368	4.10526315789474	5.6	4.1	4.6	5.21052631578947	4.64705882352941	4.7	4.7	4.31578947368421	3.4	3.75	5.1	4.9	4.05882352941176	4.33333333333333	2.6	3.05	3.95	3.7	5.15789473684211	4.35	1.89473684210526	4.35	3.27777777777778	5.10526315789474	4.75	4.2	4.21052631578947	3.26315789473684	4.73684210526316	5.35	5.55	3.35	3.4	4.65
56	5.45	3.15	4.7	4.94736842105263	4.55555555555556	4.5625	3.27777777777778	3.25	2.21052631578947	4.3	5.3	4.05	4.15789473684211	5	5.05	4.55	4.15	4.15	4.63157894736842	4.22222222222222	4.25	5.35	4.31578947368421	4.95	4.52631578947368	4.8	4.8	4.76470588235294	3.5	3.89473684210526	3.47368421052632	2.95	3.63157894736842	4.57894736842105	4.35	2.1	3.8	4	3.8	4.75	3.95	3.89473684210526	3.52631578947368	4.65	5.15	4.5	4.7	4.75	5.1
57	3	4.36842105263158	4.1	2.73684210526316	3.83333333333333	3.93333333333333	2.68421052631579	2.75	3.89473684210526	4.9	3.63157894736842	4	4.94736842105263	4.5	3.25	5.36842105263158	3.45	3.6	4.36842105263158	4.33333333333333	4.8	3.85	4.94736842105263	3.85	3.8	5.3	4.1	4.3125	3.75	3.36842105263158	3.95	4.42105263157895	4.75	5.26315789473684	4.5	3	4.5	3.77777777777778	4.5	4.35	4.9	5.05263157894737	3.25	4.95	4.5	4.4	4.3	3.75	4.55
58	4.35	3.7	4.4	3.85	4.57894736842105	3	3.47058823529412	3.75	2.05263157894737	4.2	4.5	3.25	4.10526315789474	4.15	4.45	4.7	4.65	4.7	4.05263157894737	3.58823529411765	4.65	4.1	3.78947368421053	4.4	4.05263157894737	4.05	4.5	4.52941176470588	3.78947368421053	4	3.7	4	4.05	4.15789473684211	3.75	2.15	3.85	4.11764705882353	2.8	4.05	3.6	3.52631578947368	4.2	4.05	4	4.45	5.05	4.3	4.2
59	4.3	3.7	3.4	3.7	4.78947368421053	2.9375	4.47368421052632	4.7	3	2.45	2.9	3.8	2.68421052631579	2.95	4	3.95	2.95	3.5	3.47368421052632	3.83333333333333	3.45	3.4	3	3.55	3.85	2.45	3.9	4	3.68421052631579	4.42105263157895	3.3	4.45	3.5	3.38888888888889	2.95	2.9	3.15	4.22222222222222	2.3	4.1	3.9	4.57894736842105	4.5	3.3	3.95	2.75	4.25	4.7	3.1
60	5.10526315789474	2.9	4.6	4.65	4.84210526315789	5.0625	4.21052631578947	3.85	2	3	4.7	3.05263157894737	2.42105263157895	4.05	4.9	4.75	3.65	4.55	4.42105263157895	4.38888888888889	4.55	4.4	2.78947368421053	5.05	4.65	3.75	5	4.4375	3.55	3.94736842105263	2.95	3.3	2.55	4.5	4.4	1.75	4.2	4.33333333333333	2.9	4.65	2.94736842105263	3.05263157894737	4.15	4.8	4	4.15	4.1	4.55	4.85
61	3.85	4	3.55	4.6	5.10526315789474	2.93333333333333	4.64705882352941	4.55	2.21052631578947	2.2	3.5	3.7	2.42105263157895	3.7	4.8	3.6	3.6	3.89473684210526	3.42105263157895	3.77777777777778	3.75	2.95	3.36842105263158	4.9	4.25	2.85	4.7	3.88235294117647	4.15	4.35	3.8	4.2	3.5	2.84210526315789	3.7	2.15	2.95	4.38888888888889	2.5	3.85	3.1	3.73684210526316	4.6	2.6	2.6	3.5	4.15	4.7	3.1
62	3.65	3.45	4.85	3.7	3.84210526315789	4	3.10526315789474	3.25	3.26315789473684	5.15	4.21052631578947	4.5	4.42105263157895	5.15	4.2	5.36842105263158	4.3	4.42105263157895	5.15789473684211	4.72222222222222	4.05	4.63157894736842	4.78947368421053	3.7	3.95	5.1	4.75	4.41176470588235	4.4	3.1	3.85	4.05	4.35	4.94736842105263	4.57894736842105	3.3	5.05	3.33333333333333	4.55	4.6	4	3.72222222222222	3.45	4.05	4.05	5.05	4.45	4	4.3
63	3.9	4.55	3.10526315789474	3.35	4.63157894736842	4.625	3.22222222222222	4.1	2.47368421052632	3.65	4.4	3.75	3.47368421052632	3.65	3.3	4.10526315789474	3.9	4.88888888888889	3.42105263157895	3.88888888888889	4.4	2.9	3.61111111111111	3.95	3.7	3.05	4.8	4.82352941176471	3.9	3.8	3.75	3.94736842105263	3.89473684210526	3.36842105263158	4.9	2.8	4.2	3.61111111111111	2.7	3.7	3.8	3.61111111111111	3.75	3.85	3.6	4.25	4.7	3.15	3.3
64	4.5	3.5	3.1	4.4	4.31578947368421	4	5.11111111111111	4.5	2.21052631578947	2.7	4.25	3.35	2.52631578947368	3.15789473684211	3.6	4.2	3.5	3.5	3.68421052631579	4.5	3.8	3.55	2.73684210526316	4.6	4.45	3.05	4.15789473684211	5.05882352941176	3.45	4.4	3.5	3	3.4	3.05263157894737	4	2.45	3.45	3.76470588235294	2.63157894736842	3.65	3.5	3.52631578947368	4.45	3.7	3.45	3.1	4	3.95	3.5
65	3.85	4.05263157894737	3.85	3.4	4.63157894736842	3.66666666666667	2.94117647058824	3.5	2.05263157894737	3.6	4.1	3.6	3.42105263157895	3.95	3.6	4.35	3.6	3.57894736842105	4.05263157894737	4.17647058823529	4.4	3.85	3.5	4.45	3.55	4.65	4.25	4	4.45	3.9	4	3.9	3.85	3.84210526315789	3.95	2.75	3.6	4.44444444444444	3.9	4.5	3.9	3.88888888888889	4.25	4.55	4.2	4.45	4.1	3.95	3.95
66	3.47368421052632	4.35	3.63157894736842	3.25	4.73684210526316	4	3.10526315789474	3.5	2.52631578947368	4.84210526315789	4	4.1	4.16666666666667	4.45	3.8	4.95	3.9	3.05	4.26315789473684	4.77777777777778	4.8	3.55	4.61111111111111	4.4	4.05	4.05	4.21052631578947	3.82352941176471	4.25	3.25	3.75	3.85	4.36842105263158	3.94736842105263	4.5	2.55	3.85	4.41176470588235	3.7	4.75	4.15	4.57894736842105	3.3	4.75	3.95	4.9	4.3	3.4	3.9
67	4.6	3.3	4.05	4.7	3.94736842105263	4.125	4.36842105263158	4.1	2.15789473684211	3.1	4.3	3.85	2.68421052631579	4.15	3.85	4.55	3.9	4.15	3.68421052631579	3.77777777777778	4.4	3.9	3.68421052631579	4.26315789473684	4.15	3.35	4.85	4.47058823529412	3.25	4.35	3.5	3.5	3	3.89473684210526	4	2.3	3.95	4.29411764705882	2.5	3.45	3.55	2.94736842105263	3.8	4.1	4.15	3.65	4.57894736842105	4.45	4
68	4.9	3.75	4.85	4.45	4.47368421052632	4.75	2.89473684210526	2.95	2.84210526315789	4.6	4.84210526315789	4.25	4.10526315789474	4.4	4.47368421052632	4.75	4.15	4.89473684210526	4.31578947368421	4.44444444444444	4.4	4.21052631578947	5.21052631578947	4.65	4.4	4.05263157894737	4.9	4.94117647058824	3.78947368421053	3.85	3.25	3.52631578947368	3.85	4.36842105263158	4.8	2.5	3.6	4.17647058823529	3.15789473684211	4.7	2.95	3.68421052631579	3.25	5.2	4.1	4.95	4.36842105263158	4.75	4.65
69	3.35	3.52631578947368	3	3.78947368421053	4.36842105263158	3	5	5.4	3.21052631578947	2.5	2.9	3.3	2.63157894736842	3.55	3.55	3.4	3.6	2.75	3.05263157894737	3.83333333333333	2.8	3.05	3.57894736842105	3.15789473684211	3.6	3.3	3.65	4.1875	3.8	4.7	4.25	3.7	3.7	3.68421052631579	3.55	3.65	3.45	4	2.94736842105263	3.95	3.7	3.63157894736842	4	3.5	3.5	3.45	3.2	3.15	2.85
70	3.5	5.15789473684211	3.35	3.15	4.47368421052632	3.75	3.21052631578947	3.95	3.15789473684211	3.9	3.3	4.42105263157895	3.11111111111111	3.65	3.05	4.26315789473684	4.1	3.7	3.63157894736842	4.16666666666667	3.75	2.95	4.05263157894737	3.52631578947368	3.85	4.55	4.15	3.47058823529412	4.15	3.85	4.4	3.84210526315789	4.05	3.26315789473684	4.05263157894737	3.3	3.84210526315789	3.72222222222222	3.6	3.95	4.65	4.16666666666667	3.7	4.2	3.75	3.7	4.55	3.75	3
71	6.2	2.95	4.75	5.3	3.26315789473684	4.07142857142857	5.15789473684211	4.9	1.64705882352941	2.7	5.25	3.55	2	4.05	5.8	4.65	3.65	5.15789473684211	4.36842105263158	3.88888888888889	3.6	4.55	3.21052631578947	5.1	5.7	3.72222222222222	5.52631578947368	5	3.5	4.05	2.75	2.6	2.15	4.52631578947368	4.3	2.5	3.8	4.5	2.5	4.47368421052632	3.3	2.52631578947368	4.55	4.6	4	3.55	3.4	5.3	5.75
72	4.5	2.95	3.9	4.5	4.22222222222222	3.6875	4.73684210526316	4.2	1.66666666666667	2.65	4.55	4.25	2.57894736842105	4	4.15	4.35	3.55	3.9	3.73684210526316	4.11111111111111	3.3	3.85	2.78947368421053	4.05263157894737	4.31578947368421	3.45	4.7	4.58823529411765	3.55	4.2	3.95	3.57894736842105	2.95	2.89473684210526	3.6	2.3	3.1	3.88888888888889	3.1	4.6	2.75	3.47368421052632	3.9	2.78947368421053	4.35	3.4	3.7	4.2	4.2
73	3.65	4	3.75	4.35	4.15789473684211	4.13333333333333	4.73684210526316	5	3.52631578947368	2.6	3.45	3.85	3.15789473684211	3.5	3.7	3.9	3.6	4.47368421052632	3.94736842105263	3.61111111111111	3.35	3.35	3.42105263157895	4.05	3.6	3.57894736842105	3.9	4.17647058823529	3.8	4.45	4.05	4.15	4.05	2.89473684210526	3.8	3.15	3.57894736842105	4.05555555555556	3	3.5	3.4	3.47058823529412	4.52631578947368	4	3.95	3	4.42105263157895	4.05	3.65
74	3.8	4.05	4.75	3.8	4.42105263157895	4.5625	3.26315789473684	3.4	3.15789473684211	4.6	3.85	4	4.21052631578947	3.65	3.55	4.52631578947368	3.5	3.85	4.26315789473684	5	4.1	3.7	4.16666666666667	3.5	3.15	4.05	4.52631578947368	4.35294117647059	3.85	3.26315789473684	4.95	4.35	4.15789473684211	4.15789473684211	4.75	3.05	4.3	3.70588235294118	3.55	5	4.25	4.21052631578947	3.3	4.55	4.8	4.65	4.1	3.5	4.75
75	3.1	4.36842105263158	3.7	3.7	4.15789473684211	3.375	3.66666666666667	4.36842105263158	5.05555555555556	3.6	3.35	4.36842105263158	4.10526315789474	4	3.63157894736842	4.15	4	3.5	3.42105263157895	3.72222222222222	4.25	3.5	4.52631578947368	3.55	3.9	4.1	3.85	3.29411764705882	4.45	3.85	3.5	5.35	4.47368421052632	4.31578947368421	3.7	4.4	4.1	4.05555555555556	3.75	4.55	4.65	4	3.7	3.85	3.95	4	5.05263157894737	4.1	3.42105263157895
76	4.78947368421053	3.45	2.85	3.7	5.26315789473684	3.625	4.63157894736842	4.5	2.31578947368421	2.65	2.95	3.55	2.57894736842105	3.4	4.15	4	3.75	3.68421052631579	2.68421052631579	3.66666666666667	4	2.85	2.68421052631579	3.5	3.4	2.75	3.75	4.23529411764706	3.5	5	4.15	3.95	3.8	2.73684210526316	3.85	2.65	3	4.16666666666667	2.7	4.1	3.05	3.29411764705882	4.2	3.15789473684211	3.1	3.3	3.7	4.05	3.3
77	3.6	4.5	4.26315789473684	3.94736842105263	4.73684210526316	3.93333333333333	3.47058823529412	3.75	4.63157894736842	4.6	4.6	4	4.31578947368421	4.25	3.6	4.75	4.10526315789474	4.5	4.26315789473684	4.5	4.65	3.7	4.73684210526316	3.7	3.8	4.52631578947368	4.05	4.23529411764706	5	3.35	4.55	4.9	4.75	3.94736842105263	4.6	3.7	4.63157894736842	4.55555555555556	3.65	4.7	5	4.47368421052632	3.9	4.84210526315789	4.6	4.05	4.8	4.5	4.4
78	4.8	3.7	4.4	4.6	3.61111111111111	4.3125	3.89473684210526	3.35	1.94736842105263	4	5.25	4.6	4.10526315789474	4.95	3.95	5.1	4.75	4.7	4.42105263157895	4.38888888888889	4.9	4.84210526315789	5	4.7	3.75	4.45	5.6	4.41176470588235	4.3	3.3	3.6	4.15	4	4.36842105263158	4.35	2.2	4.05	4.47058823529412	4.05	5.2	4.4	4.21052631578947	3.78947368421053	4.95	5.25	4.95	4.6	4.5	5.7
79	3.65	3.57894736842105	2.85	3.4	4.55555555555556	3.4	3.61111111111111	4.9	3.16666666666667	2.7	3	3.6	2.73684210526316	2.94736842105263	3.45	4.4	3.95	3.15789473684211	3.10526315789474	4.16666666666667	3.3	2.8	3.05263157894737	3.5	4	2.45	3.35	4.47058823529412	4.2	4.95	4.1	4.05263157894737	3.75	3.15789473684211	3.7	2.68421052631579	2.84210526315789	3.82352941176471	3.05	3.85	3.25	4.57894736842105	3.95	2.8	3.3	2.9	3.68421052631579	3.85	2.8
80	3.85	4.1	3.35	3.75	4	4.5625	2.94444444444444	4.15	3.26315789473684	3.65	3.4	3.6	3.36842105263158	3.4	3.2	4.35	4.10526315789474	3.47368421052632	4.10526315789474	4.83333333333333	3.85	3.35	4.10526315789474	3.55	3.05	3.15	3.9	4.41176470588235	4.15	3.45	3.8	3.55	3.9	3.05555555555556	4.3	2.85	3.95	4.11764705882353	3.75	3.35	4.35	4.10526315789474	3.9	3.75	3.85	4.35	3.55	3.65	3.7
81	3.84210526315789	3.95	3.6	3.9	3.57894736842105	4.2	3.57894736842105	3.65	3.52631578947368	3.4	4.4	4.2	3.73684210526316	4.4	4.05	4.68421052631579	4.8	4.35	3.84210526315789	4.16666666666667	4.5	3.68421052631579	3.68421052631579	3.9	3.6	4.1	4.5	5.17647058823529	3.65	4.05	4.1	3.7	3.73684210526316	5	3.9	2.8	4.35	3.58823529411765	3.75	4.25	3.95	3.63157894736842	3.8	3.95	3.65	4.6	3.95	3.95	4
82	4.45	3.4	3.4	3.95	4.05263157894737	3.66666666666667	4.68421052631579	4.6	2.15789473684211	2.75	3.95	3.8	3	3.35	4.25	4.3	3.4	3.75	3.31578947368421	4.55555555555556	3.75	3.6	3.47368421052632	3.45	4	3.15	4.25	4.25	4.1	4.55	3.95	3.45	3.15789473684211	3.42105263157895	4.55	2.85	3.65	4.38888888888889	3	4	2.9	3.26315789473684	4.1	3.55	3.05	4	3.8	3.5	3.75
83	2.8	4.5	4.65	2.8	3.52631578947368	4.625	2.52631578947368	3.15	4.68421052631579	5.05	4.35	4.1	5.15789473684211	4.8	3.1	5	4.1	4.75	4.42105263157895	4.72222222222222	4.05	4.1	5.47368421052632	2.75	3.35	4.45	3.4	4	4.05	3.25	4.35	3.7	5.25	5.31578947368421	4.7	2.75	4.7	3.44444444444444	5.45	4.75	4.85	4.63157894736842	3.4	5.2	4.5	4.84210526315789	4.65	3.3	4.15
84	4.3	3.4	3.95	3.9	3	2.9375	5.15789473684211	4.45	3.05263157894737	3.15	3.6	3.9	3.77777777777778	4.3	4.3	4.2	3.7	4.6	4.57894736842105	4.05555555555556	3.7	3.78947368421053	5.36842105263158	4.2	4.65	4.36842105263158	3.8	4.94117647058824	2.95	4.2	4.15	3.95	4	4.36842105263158	4.05	2.73684210526316	4.4	4.44444444444444	3.36842105263158	4.05263157894737	3.15	3.44444444444444	4	4.15	4.1	3.65	3.45	4.9	4.1
85	3.55	4.55	4.65	3.45	4.52631578947368	4.3125	2.83333333333333	3.75	5.26315789473684	5.25	3.6	3.95	4.94736842105263	3.85	3.10526315789474	4.3	4.45	4	4.15789473684211	4.16666666666667	4.55	3	5.31578947368421	3.65	3.15789473684211	4.8	3.57894736842105	4.23529411764706	4.5	3.75	4.1	4	4.26315789473684	4.52631578947368	4.5	3.45	4.7	2.70588235294118	3.2	4.45	4.5	4.36842105263158	3.6	4.15	3.95	3.95	4.35	3.15	3.2
86	3.26315789473684	5	4.1	3	3.27777777777778	4	2.36842105263158	3.3	4.73684210526316	4.7	3.15	4.3	5	3.35	3	4.45	3.65	4.2	3.84210526315789	4.77777777777778	3.85	3.45	4	3.2	2.85	4.5	3.65	3.64705882352941	4.35	3.3	4.55	4.83333333333333	5.2	5.05263157894737	4	3.1	4.45	4	4.3	4.3	4.6	5.05263157894737	3.45	3.9	3.25	3.9	4.2	3.25	2.8
87	2.95	4.85	3.95	3.1	4.94444444444444	3.3125	4.38888888888889	4.15	4.89473684210526	3.85	3.25	3.8	3.68421052631579	3.45	2.9	4.7	4.05	3.75	3.68421052631579	3.83333333333333	4.15	3	3.78947368421053	3.45	3.21052631578947	3.9	3.75	4.75	4.75	3.95	4.35	3.95	5.1	3.78947368421053	3.7	3.2	4.4	4.11111111111111	3.75	3.5	4.8	4.42105263157895	4.1	3.7	3.15	3.85	4.05	3.4	3.5
88	5.65	2.75	4.8	4.85	4.44444444444444	4.53333333333333	3.61111111111111	4.55	2.52631578947368	3.5	5.25	4.3	3.31578947368421	4.1	5	4.4	4.35	5.95	4.42105263157895	3.66666666666667	4.6	4.9	4.21052631578947	5.25	5.15	3.9	5.7	5.17647058823529	2.95	3.95	3.42105263157895	2.78947368421053	2.9	4.52631578947368	4.15	2.2	3.4	4.94444444444444	2.73684210526316	4.4	2.95	2.31578947368421	3.6	4.4	4.25	3.8	4.75	4.95	4.55
89	3.35	4.1	4.8	3.2	4	4.6875	2.63157894736842	2.65	3.36842105263158	5.05	4.95	4.1	4.73684210526316	4.57894736842105	4.1	5.45	4.05	4.65	4.94736842105263	4.66666666666667	5.1	4.2	4.66666666666667	3.89473684210526	3.1	4.65	4.65	3.82352941176471	4.6	3.3	3.8	3.84210526315789	4.45	4.68421052631579	4.7	2.6	4.95	4.16666666666667	4.35	5.2	3.95	4.31578947368421	2.9	4.73684210526316	4.65	5.55	5.2	2.9	4.7
90	4.95	2.75	4.65	4.5	5.15789473684211	4	2.94736842105263	3.1	2.10526315789474	3.85	4.5	3.75	3.31578947368421	4.75	4.25	4.45	3.7	4.75	4.78947368421053	4.22222222222222	4.55	4.2	4.22222222222222	4.25	4.65	4.45	4.9	4.58823529411765	3.85	3.2	2.65	3.52631578947368	3.63157894736842	4.78947368421053	4.65	2.25	3.6	4.05555555555556	3.25	5.2	3.25	3.44444444444444	3.6	4.85	4.15	4.85	4.1	3.75	4.6
91	3.15	4.6	4.65	3.9	5.05263157894737	3.9375	2.94736842105263	3.8	4.57894736842105	5.1	3.31578947368421	4.05	5	4.4	3.6	4.55	4.45	4.5	4.05263157894737	3.72222222222222	4.5	3.8	4.52631578947368	3.42105263157895	3.3	3.8	3.65	3.29411764705882	4.55	3.45	4.1	4.44444444444444	4.9	4.16666666666667	4.6	3.25	4.25	3.66666666666667	3.7	5.1	4.9	4.31578947368421	3.2	4.35	4.5	4.35	4.8	3.9	3.5
92	4.3	3.75	4.63157894736842	4.3	4.15789473684211	4	3.27777777777778	3.4	2.47368421052632	4.35	4.15	4.1	3.78947368421053	4.1	3.65	4.65	3.7	4.4	4.05263157894737	4.76470588235294	4.45	4.55	4.52631578947368	4.05	3.78947368421053	4.25	5	5	4.2	2.95	2.9	3.65	3.55	4.73684210526316	4.2	2.25	3.6	3.66666666666667	4.5	5.35	3.78947368421053	3.89473684210526	3.55	4.55	4.15	3.85	4.15	3.95	4.65
93	5.45	2.89473684210526	4.25	5	4.89473684210526	4.6875	4	3.45	2.05263157894737	3.15	5.3	3.75	3.21052631578947	3.9	5	5.1	3.15	4.42105263157895	4.84210526315789	4.11111111111111	4.6	4.9	3.89473684210526	4.5	4.75	3.85	5.25	4.94117647058824	3.9	3.8	2.75	3	3.2	4.63157894736842	4.55	1.85	3.85	4.66666666666667	3.15	4.95	3	3.84210526315789	3.4	4.5	4.6	4.65	4.4	4.3	4.4
94	6.15	2.75	5.15	5.55	4.33333333333333	4.4	5	4.35	2.05263157894737	3.7	6.15	3.35	2.57894736842105	5.2	6.1	5.55	4.9	5.1	4.57894736842105	4.05555555555556	3.95	5.45	4.52631578947368	5.05	5.85	3.9	5.94736842105263	5.35294117647059	2.85	3.7	2.95	2.57894736842105	2.1	4.47368421052632	4.26315789473684	2.35	3.21052631578947	4.66666666666667	1.8	4	2.55	2.63157894736842	4.10526315789474	5	5.25	4.45	4.5	6.1	5.35
95	3.1	4.42105263157895	3.95	3.15	4	4.2	3.52631578947368	3.05	4.36842105263158	4.9	4.25	4.25	4.15789473684211	3.8	3.63157894736842	4.25	3.9	4.45	3.78947368421053	3.52941176470588	4.6	3.8	4.68421052631579	3.55	3.25	4.1	3.68421052631579	3.47058823529412	4.55	3.6	4.05	3.52631578947368	4.11111111111111	4.11111111111111	4.31578947368421	3.65	4.35	3.77777777777778	4.05	4.05	4.1	4.94736842105263	2.65	4.65	3.9	4.1	4.1	4.15	3.55
96	2.4	4.05	3.9	2.85	4.05263157894737	3.8	3.61111111111111	3.55	4.36842105263158	3.8	2.65	3.25	3.78947368421053	3.35	2.65	4.4	3.65	3.73684210526316	3.47368421052632	4.82352941176471	3	2.6	3.94736842105263	3.05	3.2	3.5	3.25	3.88235294117647	4.45	3.5	4.8	3.8	4.9	3.94736842105263	3.85	3.1	4.4	3.47058823529412	3.35	3.7	4.35	4.63157894736842	3.7	3.05	3.15	3.8	3.4	2.6	3
97	3.25	4.35	5	3.94736842105263	3.73684210526316	4.3125	2.68421052631579	2.7	3.57894736842105	5.1	3.9	3.9	4.27777777777778	4.6	4.1	5.2	4	4.15	4.15789473684211	3.52941176470588	4.25	4	4.57894736842105	4.15	3.95	4.15	4.1	4.29411764705882	4.15789473684211	3.4	3.6	3.9	4.15	4.31578947368421	4.5	2.65	4.2	4.5	4.4	5.05263157894737	4	4.26315789473684	3	4.5	4	5.15	4.6	3.85	4.9
98	3.5	3.94736842105263	3.7	3.8	4.89473684210526	3.1875	3.52631578947368	4.55	2.73684210526316	3.45	3.4	3.35	2.72222222222222	3.35	3.55	4.3	4	3.26315789473684	3.68421052631579	4.33333333333333	3.85	2.95	3.26315789473684	3.8	3.7	3.45	4	4.76470588235294	3.95	3.95	4	3.65	4.15	3.57894736842105	4.25	2.85	3.35	4.05555555555556	3.45	3.6	3.5	3.76470588235294	4	3.4	3.15	3.95	3.75	3.4	3.7
99	4.5	3.4	4.36842105263158	4.55	4.94736842105263	4.73333333333333	3.05263157894737	4.3	3.66666666666667	4.95	4.1	4.3	4.52631578947368	4.8	4.55	4.8	4	4.25	4.57894736842105	4.72222222222222	3.9	4.55	4.44444444444444	4.6	4.31578947368421	4.75	4.95	4.82352941176471	2.95	4.26315789473684	4.5	4.4	3.73684210526316	4.26315789473684	3.8	2.6	4.2	3.55555555555556	3.75	4.9	4.15	4.47368421052632	3.5	4.55	4.68421052631579	4.3	4.5	4.5	4.63157894736842
100	3.52631578947368	3.2	3.15	3.8	3.68421052631579	4.66666666666667	5.31578947368421	4.75	2.47368421052632	3	3.4	3.45	2.78947368421053	3.3	3.9	3.65	3.45	4.2	4	4.44444444444444	3.1	4	3.22222222222222	3.85	4.2	2.95	4.5	4.11764705882353	3.1	3.8	3.68421052631579	3.47368421052632	3.42105263157895	2.78947368421053	4.3	2.3	4	3.61111111111111	3.15	3.05	3.35	3.68421052631579	3.75	4.15	3.5	3.75	3.8	3.9	2.5
[truncated: 31 more columns]
