# Supplementary material for: Four dimensions characterize attributions from faces using a representative set of English trait words
Source: Nat Commun. 2021 Aug 27;12:5168. doi: 10.1038/s41467-021-25500-y (PMC8397784; doi:10.1038/s41467-021-25500-y)
Supplement: Supplementary file 4 — Source Data [file 41467_2021_25500_MOESM4_ESM.zip › Source_Data/FigureS6_Ratings_80Traits_7Samples/Study2_Ratings_80Traits_Latvia.csv]

	aggressive	agreeable	ambitious	angry	anxious	articulate	atypical	autistic	baby-faced	beautiful	bossy	careful	charismatic	clever	combative	competent	compulsive	condescending	confident	conscientious	consistent	courageous	creative	critical	cruel	curious	defensive	determined	dignified	disorderly	easygoing	emotional	empathetic	energetic	ethical	feminine	flexible	grumpy	happy	healthy	helpful	humble	ignorant	income	independent	intellectual	intense	jealous	leader-like
1	3.14814814814815	4.11111111111111	4.03703703703704	3.44444444444444	3.89285714285714	4.65384615384615	3.03846153846154	2.57692307692308	3.07142857142857	3.82142857142857	4.32142857142857	4.32142857142857	3.85714285714286	4.35714285714286	3.75	5.40740740740741	4.35714285714286	4.17857142857143	4.57692307692308	4.53846153846154	4.10714285714286	3.85714285714286	4	3.84615384615385	3.53571428571429	4.55555555555556	3.40740740740741	4.53571428571429	4.71428571428571	3.71428571428571	3.96428571428571	4.39285714285714	3.92857142857143	3.88888888888889	4.42857142857143	5.92592592592593	4.37037037037037	3.53571428571429	4.03703703703704	4.5	4.2962962962963	3.84615384615385	3.25	4	4.18518518518519	4.21428571428571	4.77777777777778	4.25	4.17857142857143
2	3.03571428571429	4.62962962962963	4.75	3.39285714285714	3.67857142857143	4.88888888888889	3.2962962962963	2.04	2.89285714285714	4.57142857142857	3.78571428571429	4.32142857142857	4.46428571428571	5	3.71428571428571	4.44444444444444	4.32142857142857	4.21428571428571	5.2962962962963	4.88461538461539	4.71428571428571	4.82142857142857	4.42857142857143	4.03846153846154	3.37037037037037	4.57142857142857	3.51851851851852	4.57142857142857	4.96428571428571	3	4.60714285714286	4.25925925925926	4.60714285714286	4.48148148148148	4.5	5.81481481481481	4.33333333333333	3.5	4.74074074074074	5.53571428571429	4.77777777777778	3.59259259259259	3.10714285714286	4.53571428571429	4.42857142857143	4.32142857142857	4.2962962962963	3.77777777777778	4.46428571428571
3	4.82142857142857	2.74074074074074	2.85714285714286	5.21428571428571	4.60714285714286	2.88888888888889	4.48148148148148	4.03846153846154	2.5	2.17857142857143	4.75	3.85714285714286	2.10714285714286	2.62962962962963	4.92857142857143	2.96296296296296	3.28571428571429	4.42857142857143	3.46153846153846	2.5	2.67857142857143	2.46428571428571	2.78571428571429	4.88461538461539	4.42857142857143	2.89285714285714	4.74074074074074	2.85714285714286	2.40740740740741	6.04	3.82142857142857	3.96428571428571	2.64285714285714	3.18518518518519	2.66666666666667	5.03703703703704	2.57142857142857	5.55555555555556	2.59259259259259	2.85185185185185	2.88888888888889	3.57692307692308	5.64285714285714	2.51851851851852	3.82142857142857	2.17857142857143	3.5	5.07142857142857	2.14285714285714
4	3.66666666666667	3.7037037037037	3.96296296296296	4.07142857142857	4.42307692307692	3.77777777777778	3.55555555555556	3.19230769230769	3.07407407407407	3.53571428571429	4.28571428571429	4.39285714285714	2.89285714285714	3.57142857142857	4.32142857142857	3.59259259259259	3.64285714285714	4.92857142857143	3.77777777777778	4.03846153846154	3.53571428571429	3.17857142857143	3.64285714285714	4.88461538461539	4.2962962962963	3.57142857142857	5.2962962962963	3.78571428571429	3.59259259259259	4.35714285714286	3.81481481481481	3.81481481481481	3.57142857142857	3	3.81481481481481	5.81481481481481	3.39285714285714	5.03703703703704	2.81481481481481	4.35714285714286	3.15384615384615	3.44444444444444	4.92857142857143	3.66666666666667	3.75	3.67857142857143	3.37037037037037	4.67857142857143	2.88888888888889
5	4.21428571428571	4.22222222222222	4.96428571428571	4.28571428571429	4.42857142857143	5.55555555555556	1.88888888888889	2.11111111111111	2.89285714285714	5.42857142857143	5.10714285714286	4.92857142857143	3.78571428571429	5.2962962962963	4.59259259259259	5	4.92857142857143	4.71428571428571	4.62962962962963	5	5.14285714285714	4.89285714285714	4.21428571428571	4.96153846153846	3.96296296296296	4.35714285714286	4.69230769230769	4.78571428571429	5.40740740740741	2.71428571428571	3.75	3.78571428571429	3.78571428571429	4.15384615384615	5.07142857142857	5.85185185185185	4.60714285714286	4.67857142857143	3.96296296296296	5.67857142857143	4.18518518518519	4.15384615384615	3.62962962962963	5.14285714285714	4.96428571428571	5.03571428571429	4.92	4.71428571428571	4.53571428571429
6	4.35714285714286	3.25925925925926	4.85714285714286	4.85714285714286	3.60714285714286	5.37037037037037	2.38461538461538	1.96153846153846	1.71428571428571	3.82142857142857	5.46428571428571	5.15384615384615	3.85714285714286	4.96428571428571	5.10714285714286	5.59259259259259	4.85714285714286	4.78571428571429	5.44444444444444	5.73076923076923	5.42857142857143	4.71428571428571	3.5	5.23076923076923	4.40740740740741	3.28571428571429	4.48148148148148	5.71428571428571	5.44444444444444	2.25	3.10714285714286	3.32142857142857	4	3.85185185185185	5.14285714285714	5.66666666666667	3.57142857142857	4.60714285714286	3.25925925925926	4.25	3.77777777777778	3.48148148148148	3.57142857142857	4.71428571428571	6.03571428571429	4.59259259259259	5.22222222222222	4.21428571428571	4.92857142857143
7	4.71428571428571	3.55555555555556	5.85714285714286	5	4.42857142857143	5.48148148148148	2.80769230769231	1.81481481481481	2.28571428571429	4.75	5.75	4.62962962962963	4.07407407407407	5.82142857142857	5.32142857142857	5.2962962962963	4.53571428571429	5.2962962962963	5.88888888888889	4.84615384615385	4.53571428571429	4.92857142857143	4.42857142857143	5.30769230769231	4.23076923076923	4.85714285714286	4.66666666666667	5.82142857142857	4.60714285714286	3.14285714285714	3.03571428571429	3.71428571428571	3.25	5.22222222222222	4.42857142857143	6.19230769230769	4.57142857142857	5.11111111111111	3.14814814814815	5.42857142857143	3.40740740740741	2.77777777777778	3.03571428571429	4.82142857142857	5.57142857142857	5.14814814814815	5.14814814814815	4.57142857142857	5.10714285714286
8	3.35714285714286	5	5.92857142857143	3.55555555555556	3.28571428571429	5.85185185185185	2.15384615384615	1.80769230769231	3.35714285714286	6.11111111111111	5.5	5.10714285714286	5.46428571428571	5.53571428571429	4.17857142857143	5.57692307692308	4.28571428571429	4.40740740740741	6.19230769230769	5.11538461538461	4.85714285714286	4.92857142857143	4.96428571428571	4.34615384615385	3.40740740740741	5.42857142857143	4.18518518518519	5.60714285714286	5.53571428571429	2.39285714285714	4.64285714285714	4.03571428571429	4.14814814814815	5.25925925925926	5.07407407407407	6.55555555555556	5.18518518518519	3.28571428571429	5	6	4.18518518518519	3.61538461538462	2.96428571428571	5.44444444444444	5.82142857142857	5.42857142857143	4.74074074074074	4.25	5.25
9	2.82142857142857	5.03703703703704	5.21428571428571	2.5	3.82142857142857	4.88461538461539	2.62962962962963	2.14814814814815	3.17857142857143	4.35714285714286	3.75	4.60714285714286	5.03571428571429	5.03571428571429	3.64285714285714	5.03703703703704	3.64285714285714	4	5.7037037037037	5.6	4.32142857142857	4.17857142857143	4.75	4.38461538461539	2.64285714285714	4.92857142857143	3.74074074074074	4.71428571428571	5.10714285714286	3.25	5	4.53571428571429	4.53571428571429	5.22222222222222	4.5	5.88888888888889	4.92592592592593	2.92307692307692	5.25925925925926	4.89285714285714	5.07407407407407	3.66666666666667	3.28571428571429	4.5	4.78571428571429	4.14285714285714	4.51851851851852	3.71428571428571	4.82142857142857
10	3.14285714285714	4.59259259259259	4.71428571428571	3.59259259259259	4.46428571428571	4.81481481481481	2.51851851851852	2	2.57142857142857	4.32142857142857	4.28571428571429	4.92857142857143	4.5	4.82142857142857	4.07142857142857	4.5	4.10714285714286	3.60714285714286	4.85185185185185	4.88461538461539	4.42857142857143	4.14285714285714	4.62962962962963	4.5	2.82142857142857	4.71428571428571	4.37037037037037	5.03571428571429	4.85714285714286	3.35714285714286	4.5	4.28571428571429	4.66666666666667	4.53846153846154	4.55555555555556	6.25925925925926	4.71428571428571	3.39285714285714	4.53846153846154	4.92857142857143	4.81481481481481	4.07407407407407	3.39285714285714	4.71428571428571	4.42857142857143	4.14285714285714	4.07692307692308	4.03571428571429	4.53571428571429
11	2.71428571428571	5.55555555555556	4.17857142857143	2.71428571428571	3.60714285714286	5.07692307692308	2.61538461538462	2.03703703703704	2.46428571428571	5.07142857142857	4.07142857142857	4.96428571428571	4.5	5.32142857142857	3.60714285714286	5.22222222222222	3.89285714285714	3.28571428571429	4.74074074074074	5.65384615384615	4.96428571428571	4.60714285714286	4.78571428571429	3.80769230769231	2.71428571428571	4.53571428571429	3.40740740740741	4.89285714285714	5.42857142857143	2.44444444444444	4.35714285714286	4.46428571428571	5	4.2962962962963	5.75	6.2962962962963	4.89285714285714	3.07407407407407	4.33333333333333	5.14285714285714	5.07407407407407	4.40740740740741	3	4.96428571428571	4.67857142857143	5.17857142857143	3.48148148148148	3.75	4.78571428571429
12	3.14285714285714	4.51851851851852	4.07407407407407	3.11111111111111	3.82142857142857	4	3.51851851851852	3.22222222222222	4.77777777777778	3.78571428571429	3.66666666666667	4.35714285714286	3.92857142857143	4.57142857142857	3.46428571428571	4.22222222222222	3.32142857142857	3.55555555555556	4.37037037037037	4.16	4.36	3.64285714285714	4.5	3.5	3.33333333333333	4.32142857142857	3.51851851851852	4.39285714285714	4.78571428571429	3.42857142857143	4.42857142857143	3.71428571428571	3.78571428571429	4.18518518518519	4.35714285714286	5.18518518518519	4.07407407407407	3.59259259259259	4.81481481481481	5.40740740740741	4.96296296296296	4.51851851851852	3.64285714285714	3.32142857142857	4.21428571428571	4.37037037037037	4.03703703703704	3.89285714285714	3.96428571428571
13	4.32142857142857	3.74074074074074	4.07142857142857	4.53571428571429	4.67857142857143	4.22222222222222	2.88461538461538	2.2962962962963	2.42857142857143	3.78571428571429	4.75	5	3.21428571428571	4.21428571428571	4.82142857142857	4.66666666666667	3.82142857142857	4.17857142857143	5.14814814814815	4.4	3.89285714285714	4.17857142857143	3.14285714285714	5.15384615384615	3.67857142857143	3.17857142857143	4.66666666666667	4.46428571428571	4.32142857142857	3.17857142857143	3.37037037037037	3.46428571428571	3.42857142857143	3.07407407407407	4.46428571428571	5.40740740740741	3.57142857142857	4.7037037037037	3.07407407407407	4.57142857142857	3.55555555555556	4.51851851851852	4.14285714285714	4.07142857142857	4.5	4.10714285714286	4.40740740740741	3.96428571428571	4.21428571428571
14	3.75	4.37037037037037	4.7037037037037	3.82142857142857	4.21428571428571	5.03703703703704	3.07692307692308	2.88461538461538	2.32142857142857	4.32142857142857	4.85714285714286	4.42857142857143	4.03703703703704	4.53571428571429	4.78571428571429	5.22222222222222	4.62962962962963	3.82142857142857	4.66666666666667	4.61538461538461	4.74074074074074	4.07142857142857	4.07142857142857	5.5	3.46428571428571	4.21428571428571	4.2962962962963	5.18518518518519	4.7037037037037	2.78571428571429	4	3.5	3.75	4.51851851851852	4.78571428571429	5.84	3.92592592592593	3.71428571428571	4.07407407407407	4.89285714285714	4.40740740740741	3.40740740740741	3.96428571428571	4.66666666666667	4.55555555555556	4.53571428571429	5.07407407407407	4.39285714285714	4.64285714285714
15	3.5	3.03703703703704	1.82142857142857	3.85714285714286	4.78571428571429	2.2962962962963	5.80769230769231	4.77777777777778	2.14285714285714	1.35714285714286	2.71428571428571	3.96428571428571	1.96428571428571	2.28571428571429	3.5	2.96296296296296	3.42857142857143	2.81481481481481	2.22222222222222	4.07692307692308	3.39285714285714	2.96428571428571	1.75	3.73076923076923	3.42857142857143	2.53571428571429	3.62962962962963	2.75	2.96428571428571	4.96428571428571	3.07142857142857	3.67857142857143	3.53571428571429	2.03703703703704	3.71428571428571	4.42307692307692	2.48148148148148	4.92857142857143	2.25925925925926	2.39285714285714	3.37037037037037	5.18518518518519	5.17857142857143	1.35714285714286	3.40740740740741	2.21428571428571	3.14814814814815	3.85714285714286	2.03571428571429
16	3	4.66666666666667	4.03571428571429	3.21428571428571	3.96428571428571	4.33333333333333	2.7037037037037	2.77777777777778	2.64285714285714	3.57142857142857	3.60714285714286	4.89285714285714	3.78571428571429	3.96296296296296	3.60714285714286	4.74074074074074	4.07142857142857	3.67857142857143	4.40740740740741	4.76	4.11111111111111	4.10714285714286	3.96296296296296	4.5	3.35714285714286	3.96296296296296	3.88888888888889	4.03571428571429	4.78571428571429	3.10714285714286	4.5	4.17857142857143	4.62962962962963	3.88888888888889	4.85185185185185	5.59259259259259	4.17857142857143	3.21428571428571	4.2962962962963	4.88888888888889	4.81481481481481	4.14814814814815	3.82142857142857	4.5	4	4.07142857142857	3.96296296296296	4.10714285714286	3.60714285714286
17	3.5	4.55555555555556	4.21428571428571	3.78571428571429	3.75	4.61538461538461	3.22222222222222	3.07407407407407	2.78571428571429	4.21428571428571	4.42857142857143	4.66666666666667	3.85714285714286	4.53571428571429	4.32142857142857	4.85185185185185	4.18518518518519	3.81481481481481	4.69230769230769	4.42307692307692	4.67857142857143	4.07142857142857	4.35714285714286	4.76923076923077	3.42857142857143	3.5	3.88461538461538	4.5	4.64285714285714	3.42857142857143	4	4.10714285714286	4.25925925925926	4.62962962962963	4.28571428571429	5.92592592592593	4.03571428571429	3.85714285714286	4.11111111111111	5.17857142857143	4.34615384615385	4.18518518518519	3.92592592592593	4.22222222222222	4.46153846153846	4.35714285714286	4.61538461538461	4.46428571428571	4.25
18	2.85714285714286	4.22222222222222	3.57142857142857	3.2962962962963	3.46428571428571	3.77777777777778	3.44444444444444	2.88888888888889	2.25	3.17857142857143	2.64285714285714	3.71428571428571	3.60714285714286	3.89285714285714	3.03571428571429	3.92592592592593	3	2.92857142857143	3.88888888888889	3.96153846153846	4.60714285714286	4.03571428571429	3.11111111111111	3.84615384615385	2.96428571428571	3.32142857142857	3.14814814814815	3.39285714285714	4.59259259259259	4.59259259259259	3.96428571428571	3.77777777777778	4.60714285714286	3.22222222222222	4.42857142857143	4.59259259259259	3.21428571428571	4.03571428571429	4.03846153846154	3.60714285714286	4.66666666666667	4.88888888888889	4.25	2.81481481481481	4.30769230769231	3.81481481481481	2.96296296296296	3.17857142857143	2.78571428571429
19	3.46428571428571	4.53846153846154	4.03703703703704	3.21428571428571	4.82142857142857	4.77777777777778	2.69230769230769	2.88888888888889	2.57142857142857	4	4.07142857142857	4.28571428571429	3.92857142857143	4.71428571428571	3.67857142857143	4.59259259259259	4.39285714285714	4	4.81481481481481	5.16	4.07407407407407	4.25	4	4.96153846153846	3.39285714285714	3.64285714285714	4.66666666666667	5.03571428571429	4.44444444444444	3.28571428571429	4.14285714285714	4.5	3.85714285714286	3.59259259259259	5.07142857142857	6	3.64285714285714	3.96428571428571	3.44444444444444	4.46428571428571	3.88888888888889	4.14814814814815	3.60714285714286	4.03571428571429	3.92857142857143	4.60714285714286	4.48148148148148	4.35714285714286	3.89285714285714
20	3.17857142857143	4.55555555555556	4.39285714285714	3.64285714285714	2.92857142857143	4.92592592592593	3.92592592592593	2.74074074074074	3.42857142857143	4.5	4.60714285714286	4.53846153846154	4.64285714285714	4.59259259259259	4.25	4.37037037037037	3.21428571428571	4.10714285714286	5.37037037037037	3.88461538461538	3.75	4	4.64285714285714	4.46153846153846	3.42857142857143	4.89285714285714	3.81481481481481	4.18518518518519	4.53571428571429	3.62962962962963	5.32142857142857	4.28571428571429	4.39285714285714	5.22222222222222	4.07407407407407	6.25925925925926	4.64285714285714	3.28571428571429	5.2962962962963	4.96428571428571	4.40740740740741	2.92307692307692	3.75	4.92857142857143	4.10714285714286	3.67857142857143	3.51851851851852	3.64285714285714	3.92857142857143
21	4.71428571428571	3.03703703703704	3	4.67857142857143	4.53571428571429	2.55555555555556	4.88888888888889	4.25925925925926	2.64285714285714	2.35714285714286	4.03571428571429	4	2.42857142857143	2.96296296296296	4.39285714285714	3.22222222222222	3.75	3.75	3.59259259259259	2.96	3.78571428571429	3.17857142857143	2.96296296296296	4.46153846153846	4.25	3.21428571428571	3.81481481481481	3.03571428571429	2.96296296296296	4.57142857142857	3.33333333333333	3.07142857142857	2.78571428571429	3.18518518518519	3.46428571428571	4.77777777777778	2.78571428571429	5.35714285714286	2.55555555555556	3.2962962962963	3.2962962962963	4.25925925925926	4.85714285714286	2.2962962962963	3.14814814814815	2.81481481481481	4.03703703703704	4.85714285714286	2.81481481481481
22	4.64285714285714	2.92592592592593	2.85714285714286	4.57142857142857	4.7037037037037	3.7037037037037	4.88461538461539	3.44444444444444	1.5	2.32142857142857	4.46428571428571	4.25	2.74074074074074	3.71428571428571	4.21428571428571	3.40740740740741	4.14814814814815	3.82142857142857	3.81481481481481	4.69230769230769	4.17857142857143	4	2.64285714285714	5	4.34615384615385	3.17857142857143	4.07407407407407	3.89285714285714	3.85185185185185	3.82142857142857	2.53571428571429	3.21428571428571	3.64285714285714	2.85185185185185	3.96296296296296	4.51851851851852	3.07142857142857	5.40740740740741	2.51851851851852	2.75	3.55555555555556	4.76923076923077	4.32142857142857	2.7037037037037	4.64285714285714	3.53571428571429	4.77777777777778	4.17857142857143	3.60714285714286
23	2.10714285714286	5	3.46428571428571	2.21428571428571	4.89285714285714	4.33333333333333	3.37037037037037	3.18518518518519	3.28571428571429	3.71428571428571	2.39285714285714	5.25	3.5	4.32142857142857	2.17857142857143	3.96296296296296	4.53571428571429	2.07142857142857	2.88	5.19230769230769	4.85714285714286	3.21428571428571	4.42857142857143	3.15384615384615	1.96428571428571	4.2962962962963	3.66666666666667	3.35714285714286	5.14285714285714	3.21428571428571	3.89285714285714	5	5.71428571428571	3.2962962962963	5.28571428571429	5.7037037037037	3.5	3.81481481481481	3.74074074074074	3.39285714285714	5.2962962962963	5.85185185185185	2.78571428571429	3.42857142857143	3	4.71428571428571	3.18518518518519	2.53571428571429	3.07142857142857
24	2.66666666666667	5.88888888888889	5.62962962962963	2.14285714285714	3.35714285714286	6.26923076923077	1.88888888888889	1.65384615384615	3.28571428571429	6.39285714285714	4.28571428571429	5.25925925925926	5.44444444444444	6.17857142857143	3.07142857142857	5.61538461538461	4.10714285714286	3.14285714285714	6.25925925925926	5.2	5.53571428571429	5.21428571428571	5.64285714285714	4.15384615384615	2.42857142857143	5.35714285714286	3.84615384615385	5.21428571428571	5.85185185185185	1.82142857142857	5.03571428571429	4.78571428571429	5.48148148148148	5.59259259259259	5.57142857142857	6.44444444444444	5.71428571428571	2.39285714285714	5.51851851851852	6.28571428571429	5.66666666666667	3.44444444444444	2.44444444444444	5.81481481481481	5.39285714285714	5.64285714285714	4.18518518518519	3.10714285714286	5.57142857142857
25	3.51851851851852	4.59259259259259	5.60714285714286	4.03571428571429	3.57142857142857	5.2962962962963	2.88888888888889	2.19230769230769	2.77777777777778	4.96428571428571	4.57142857142857	5.46428571428571	4.28571428571429	5.17857142857143	4.17857142857143	5.23076923076923	4.75	4.39285714285714	5.88888888888889	5.12	5.18518518518519	4.96428571428571	4.92857142857143	4.46153846153846	3.44444444444444	4.78571428571429	4.23076923076923	5.07142857142857	5.11111111111111	2.67857142857143	4.60714285714286	3.92857142857143	4.53571428571429	4.77777777777778	4.78571428571429	6.2962962962963	4.85714285714286	3.35714285714286	4.77777777777778	5.44444444444444	4.74074074074074	3.38461538461538	2.89285714285714	5.10714285714286	5.46428571428571	4.82142857142857	4.2962962962963	4.35714285714286	5.07142857142857
26	4.14285714285714	4.2962962962963	5.75	3.92857142857143	4.32142857142857	5.03703703703704	2.88888888888889	1.96296296296296	2.92592592592593	4.82142857142857	4.92857142857143	5.07142857142857	4.46428571428571	5.17857142857143	4.33333333333333	5.11538461538461	4.64285714285714	4.44444444444444	5.62962962962963	4.76923076923077	5.10714285714286	4.92857142857143	4.71428571428571	5.69230769230769	4.32142857142857	4.10714285714286	4.11111111111111	5.53571428571429	4.82142857142857	1.92857142857143	3.78571428571429	3.62962962962963	3.57142857142857	4.18518518518519	4.67857142857143	6.2962962962963	4.2962962962963	4.44444444444444	3.51851851851852	5.55555555555556	3.57692307692308	3.30769230769231	3.35714285714286	5.10714285714286	5.21428571428571	4.88888888888889	4.38461538461539	4.85714285714286	5.35714285714286
27	4.5	2.96153846153846	4.10714285714286	4.89285714285714	3.96428571428571	4.74074074074074	3.7037037037037	2.33333333333333	1.5	3.57142857142857	4.75	4.62962962962963	3.17857142857143	4.39285714285714	4.61538461538461	3.92592592592593	3.5	4.07142857142857	4.55555555555556	4.64	4.46428571428571	4.85714285714286	3.57142857142857	5.19230769230769	4.28571428571429	3.60714285714286	4.88888888888889	4.67857142857143	3.96296296296296	2.89285714285714	3.14285714285714	3.28571428571429	3.42857142857143	3.2962962962963	4.39285714285714	5.55555555555556	3.66666666666667	4.84615384615385	3.22222222222222	4.17857142857143	3.96153846153846	4.33333333333333	4.17857142857143	3.82142857142857	5.21428571428571	3.92857142857143	4.25925925925926	4.10714285714286	4.39285714285714
28	3.66666666666667	4.2962962962963	5.64285714285714	4.07142857142857	3.14285714285714	5.07407407407407	3.11111111111111	1.92307692307692	2.88888888888889	4.75	5.82142857142857	4.46428571428571	4.64285714285714	5	5.17857142857143	5.37037037037037	4.25925925925926	5.35714285714286	5.55555555555556	5.26923076923077	4.92857142857143	5.10714285714286	4.85714285714286	5.11538461538461	3.82142857142857	4.82142857142857	4.81481481481481	5.5	5.07142857142857	2.5	4.25925925925926	4	4.66666666666667	4.59259259259259	4.67857142857143	5.40740740740741	5	3.88461538461538	4.2962962962963	5.22222222222222	3.74074074074074	3.38461538461538	3.32142857142857	5.21428571428571	5.53571428571429	4.25	5.22222222222222	5.17857142857143	4.92592592592593
29	2.14285714285714	5.96296296296296	5.07142857142857	2.07142857142857	3.14285714285714	5.2962962962963	3.40740740740741	1.84615384615385	4.2962962962963	5.82142857142857	3.17857142857143	4.57142857142857	5.89285714285714	5.60714285714286	2.60714285714286	5.57692307692308	4.14285714285714	3	5.42307692307692	5.84	5.14285714285714	4.71428571428571	5.53571428571429	3.34615384615385	2.17857142857143	5.35714285714286	2.92592592592593	5.10714285714286	5.82142857142857	2.5	5.32142857142857	5.14285714285714	5.71428571428571	5.84	5.96428571428571	6.33333333333333	5.62962962962963	2	5.81481481481481	5.96428571428571	5.55555555555556	4.7037037037037	1.92857142857143	5.39285714285714	5.5	5.57142857142857	3.55555555555556	2.71428571428571	5.21428571428571
30	2.57142857142857	5.88888888888889	5.32142857142857	2.81481481481481	3.25	5.42307692307692	2.37037037037037	2.22222222222222	4.74074074074074	6.03571428571429	3.92857142857143	5.35714285714286	5.25	5.22222222222222	3.10714285714286	5.18518518518519	4.28571428571429	3.10714285714286	4.84615384615385	5.42307692307692	5.35714285714286	4.92857142857143	5.21428571428571	2.88461538461538	2.33333333333333	5.42857142857143	3.5	4.64285714285714	6.14285714285714	2.57142857142857	4.82142857142857	5.14285714285714	5.32142857142857	4.77777777777778	5.28571428571429	6.15384615384615	5.37037037037037	2.59259259259259	4.55555555555556	5.81481481481481	5.55555555555556	4.51851851851852	2.32142857142857	5.10714285714286	5.07142857142857	5.57142857142857	4.40740740740741	3.48148148148148	4.85714285714286
31	1.92857142857143	6	4.89285714285714	2.17857142857143	3.60714285714286	5.33333333333333	2.42307692307692	2	3.5	5.07142857142857	3.39285714285714	5.35714285714286	5.25	5.46428571428571	2.60714285714286	5.26923076923077	4.46428571428571	3.10714285714286	5.44444444444444	6.11538461538461	4.88888888888889	5.07142857142857	5.60714285714286	2.92	2.24	5.14285714285714	3.37037037037037	5.07407407407407	5.82142857142857	2.53571428571429	4.78571428571429	4.89285714285714	5.07142857142857	4.55555555555556	5.39285714285714	6.23076923076923	5.77777777777778	2.28571428571429	5	6.03571428571429	5.62962962962963	5.19230769230769	2.37037037037037	5.28571428571429	4.78571428571429	5.35714285714286	3.66666666666667	3.32142857142857	5
32	3.5	3.11111111111111	3.57142857142857	4.10714285714286	4.57142857142857	3.81481481481481	4.26923076923077	3.46153846153846	1.92857142857143	2.42857142857143	4.10714285714286	4.39285714285714	2.21428571428571	4.17857142857143	3.92857142857143	4.73076923076923	4.78571428571429	4.39285714285714	4	4.76923076923077	5	3.82142857142857	3.21428571428571	5.07692307692308	4.07142857142857	2.96428571428571	4.92592592592593	4.60714285714286	4.67857142857143	3.40740740740741	2.89285714285714	3.14285714285714	3.88888888888889	2.33333333333333	4.59259259259259	4.77777777777778	3.07407407407407	5.48148148148148	2.55555555555556	4.03703703703704	3.77777777777778	4.81481481481481	3.64285714285714	3.21428571428571	4.53571428571429	4.14285714285714	5	4.42857142857143	3.10714285714286
33	2.42857142857143	4.44444444444444	2.28571428571429	3.39285714285714	5.35714285714286	3.38461538461538	4.33333333333333	4.48148148148148	2.2962962962963	2.32142857142857	2.5	4.59259259259259	2	4	2.55555555555556	3.88888888888889	4.60714285714286	2.60714285714286	2.2962962962963	5.125	4.60714285714286	2.60714285714286	2.75	3.42307692307692	3.25	2.32142857142857	4.11111111111111	3.17857142857143	4.32142857142857	3.85714285714286	3.25	3.42857142857143	4.67857142857143	2.33333333333333	5.03703703703704	3.96296296296296	3.07407407407407	4.03571428571429	2.48148148148148	3.21428571428571	5.11111111111111	5.81481481481481	3.85714285714286	2.92857142857143	3.7037037037037	3.59259259259259	3.40740740740741	3.71428571428571	2.35714285714286
34	1.92857142857143	6.18518518518519	5.10714285714286	1.75	2.48148148148148	6.08	1.84615384615385	1.7037037037037	4.39285714285714	6.53571428571429	2.89285714285714	5.35714285714286	6.11111111111111	6.14814814814815	2.53571428571429	5.85185185185185	3.89285714285714	2.60714285714286	5.25925925925926	5.72	5.21428571428571	5.14285714285714	5.89285714285714	2.65384615384615	1.84615384615385	5.25	2.96296296296296	5	6	2.22222222222222	5.03571428571429	5.35714285714286	6.10714285714286	4.81481481481481	6.28571428571429	6.48148148148148	6	2.14285714285714	5.77777777777778	6.5	5.88888888888889	4.52	2	5.92307692307692	5.2962962962963	6.07142857142857	3.44444444444444	2.46428571428571	4.85714285714286
35	2.39285714285714	5.84615384615385	4.39285714285714	2.17857142857143	3	5.59259259259259	2.55555555555556	2.11111111111111	4.66666666666667	4.75	3.03571428571429	4.96428571428571	5.07142857142857	5.21428571428571	2.64285714285714	4.96296296296296	4.40740740740741	2.78571428571429	5.14814814814815	5.69230769230769	4.53571428571429	4.21428571428571	5.07142857142857	3.38461538461538	2.07407407407407	5.17857142857143	3.69230769230769	4.71428571428571	5.75	2.61538461538462	5.42857142857143	5.03571428571429	5.53571428571429	5.62962962962963	5.88888888888889	6.11111111111111	4.88888888888889	2.14814814814815	5.85185185185185	5.71428571428571	6	4.55555555555556	2.46428571428571	5.17857142857143	4.17857142857143	4.85714285714286	4	3.67857142857143	4.85714285714286
36	2.5	5.48148148148148	5.35714285714286	2.17857142857143	3.85714285714286	5.55555555555556	2.2962962962963	2.03703703703704	3.57142857142857	5.03571428571429	3.92857142857143	4.82142857142857	5.25	5.60714285714286	3.17857142857143	5.62962962962963	4.28571428571429	3.07142857142857	5.62962962962963	5.46153846153846	5.21428571428571	5.28571428571429	5.42857142857143	3.5	2.33333333333333	5.03571428571429	3.2962962962963	5.14285714285714	5.57142857142857	2.5	4.74074074074074	4.92857142857143	5.53571428571429	5.40740740740741	5.75	6.25925925925926	4.82142857142857	2.42857142857143	5.18518518518519	6.10714285714286	5.55555555555556	4.22222222222222	2.53571428571429	5.25925925925926	5.44444444444444	5.14814814814815	4.34615384615385	3.39285714285714	4.89285714285714
37	2.92307692307692	4.96296296296296	4.48148148148148	2.82142857142857	4.03571428571429	4.61538461538461	3.62962962962963	2.92592592592593	4.42857142857143	3.96428571428571	3.64285714285714	4.60714285714286	4	5.14285714285714	3.17857142857143	4.44444444444444	5.2962962962963	3.18518518518519	4.37037037037037	5.03846153846154	4	3.71428571428571	4.39285714285714	4.08333333333333	2.35714285714286	5.17857142857143	3.34615384615385	4.77777777777778	5.35714285714286	3	5.03571428571429	4.75	4.78571428571429	5.44444444444444	5.10714285714286	5.92592592592593	4.39285714285714	2.53846153846154	5.14814814814815	5.14285714285714	5.07407407407407	4.38461538461539	3.03571428571429	4.57142857142857	3.92592592592593	4.46428571428571	4.11111111111111	4.57142857142857	3.85714285714286
38	2.71428571428571	4.96296296296296	5.53571428571429	3.32142857142857	2.77777777777778	6	2.03703703703704	1.6	2.17857142857143	5.07142857142857	4.71428571428571	5.44444444444444	4.92857142857143	6	3.64285714285714	5.77777777777778	4.21428571428571	3.21428571428571	5.96296296296296	6.16	5.57142857142857	5.44444444444444	5.07407407407407	3.61538461538462	2.92857142857143	4.67857142857143	3.88888888888889	5.39285714285714	5.51851851851852	1.77777777777778	4.57142857142857	4.17857142857143	4.64285714285714	4.77777777777778	5.71428571428571	6.03846153846154	5.14814814814815	2.85714285714286	4.7037037037037	5.67857142857143	4.88888888888889	4.34615384615385	2.89285714285714	5.39285714285714	5.67857142857143	5.53571428571429	3.66666666666667	3.5	6.21428571428571
39	2.39285714285714	5.42307692307692	5.25925925925926	2.53571428571429	3.07142857142857	5.25925925925926	3.44444444444444	1.81481481481481	4.35714285714286	5.57142857142857	4.07142857142857	4.39285714285714	5.21428571428571	5.25	3.17857142857143	5.22222222222222	4.14814814814815	3.57142857142857	5.40740740740741	4.76923076923077	4.14285714285714	4.57142857142857	4.55555555555556	3.65384615384615	2.37037037037037	4.92592592592593	3.51851851851852	5.32142857142857	5.32142857142857	2.44444444444444	5.32142857142857	4.96428571428571	5	5.11111111111111	5.22222222222222	6.34615384615385	4.88888888888889	2.42857142857143	5.37037037037037	5.85714285714286	4.88888888888889	3.85185185185185	2.85714285714286	5.07142857142857	4.78571428571429	5.25	4.07407407407407	3.85714285714286	4.67857142857143
40	2.17857142857143	5.77777777777778	4.82142857142857	3	3.42857142857143	5.18518518518519	2.07407407407407	1.84615384615385	3.96428571428571	5.21428571428571	3.57142857142857	5.03571428571429	4.92857142857143	5.35714285714286	3.35714285714286	4.96296296296296	4.10714285714286	3.07142857142857	5.18518518518519	5.46153846153846	5.03571428571429	4.75	5.10714285714286	3.52	2.11111111111111	4.82142857142857	4.2962962962963	4.75	5.85714285714286	2.78571428571429	4.71428571428571	4.88888888888889	4.82142857142857	4.96296296296296	5.32142857142857	6.34615384615385	5.32142857142857	2.64285714285714	5	6.07142857142857	5.40740740740741	4.5	2.75	5.03571428571429	4.53571428571429	4.82142857142857	4.03703703703704	3.71428571428571	4.42857142857143
41	2.10714285714286	6	4.89285714285714	2.53571428571429	3.32142857142857	5.25925925925926	3.77777777777778	2.74074074074074	4.77777777777778	4.57142857142857	3.25	4.67857142857143	4.89285714285714	5.46428571428571	2.71428571428571	5.30769230769231	4.11111111111111	2	5.11111111111111	5.53846153846154	5.03703703703704	4.75	5.53571428571429	2.57692307692308	1.85714285714286	5.42857142857143	3.44444444444444	4.82142857142857	5.35714285714286	2.67857142857143	5.48148148148148	5.14285714285714	5.28571428571429	4.96296296296296	5.71428571428571	6	5.14285714285714	2.23076923076923	5.55555555555556	5.71428571428571	5.59259259259259	4.53846153846154	2.25	5.10714285714286	4.71428571428571	4.88888888888889	3.81481481481481	2.96428571428571	4.96296296296296
42	2.15384615384615	6.14814814814815	4.75	1.96428571428571	2.89285714285714	5.33333333333333	3.61538461538462	2.19230769230769	4.96428571428571	5.67857142857143	2.82142857142857	4.75	5.53571428571429	5.78571428571429	2.64285714285714	5.37037037037037	4	1.78571428571429	5.18518518518519	5.15384615384615	4.78571428571429	5.32142857142857	6.25925925925926	3.07692307692308	2.03846153846154	5.57142857142857	2.74074074074074	4.75	5.80769230769231	2.46428571428571	5.48148148148148	5	5.60714285714286	5.48148148148148	5.88888888888889	4.76923076923077	5.78571428571429	2.32142857142857	6.14814814814815	6.17857142857143	5.62962962962963	4.11111111111111	2.33333333333333	5.21428571428571	5	5.64285714285714	3.34615384615385	2.89285714285714	5.03571428571429
43	3.07142857142857	4.77777777777778	5.82142857142857	3.33333333333333	3.14285714285714	6.11111111111111	2.33333333333333	1.85185185185185	3.17857142857143	6.10714285714286	4.96428571428571	5	5.39285714285714	6.10714285714286	4.5	5.74074074074074	4.51851851851852	4.17857142857143	5.88888888888889	5.75	5.60714285714286	5.32142857142857	5.07142857142857	3.76923076923077	3.14285714285714	4.60714285714286	3.88461538461538	5.33333333333333	5.18518518518519	2.51851851851852	4.85714285714286	4.64285714285714	4.60714285714286	5.40740740740741	5.03571428571429	6.22222222222222	5.32142857142857	3.25	4.92592592592593	6.10714285714286	5.07407407407407	3.42307692307692	2.53571428571429	5.96428571428571	5.67857142857143	5.71428571428571	4.74074074074074	3.67857142857143	5.75
44	1.75	5.92592592592593	3.64285714285714	2.19230769230769	3.64285714285714	4.57692307692308	1.62962962962963	2.51851851851852	5.42857142857143	4.78571428571429	2.46428571428571	4.92857142857143	4.5	4.64285714285714	2.18518518518519	4.7037037037037	4.25	2.42857142857143	4.37037037037037	5.44	4.39285714285714	3.57142857142857	5.10714285714286	2.42307692307692	2.03571428571429	4.78571428571429	3.11111111111111	4.25	5.60714285714286	2.96428571428571	5.11111111111111	4.75	5.46428571428571	3.81481481481481	5.35714285714286	5.96153846153846	4.82142857142857	2.67857142857143	4.40740740740741	5.85714285714286	5.7037037037037	5.25925925925926	2.96428571428571	4.17857142857143	3.25925925925926	4.39285714285714	2.7037037037037	2.78571428571429	3.46428571428571
45	3.39285714285714	4.76923076923077	4.14814814814815	4	4.14285714285714	4.37037037037037	3.62962962962963	3.48	4.32142857142857	3.39285714285714	4.25	4.35714285714286	3.64285714285714	4.42857142857143	4.2962962962963	4.69230769230769	4	3.53571428571429	4.40740740740741	4.57692307692308	4.10714285714286	3.89285714285714	4.60714285714286	4.44	3.5	3.92857142857143	4.61538461538461	4.78571428571429	4.46428571428571	3.67857142857143	4.25	4.48148148148148	4.25	4.18518518518519	4.5	5.11111111111111	3.88888888888889	3.42857142857143	3.81481481481481	4.71428571428571	4.59259259259259	4.25925925925926	3.07142857142857	3.57142857142857	3.59259259259259	4	4.25925925925926	4.81481481481481	4.03571428571429
46	3.85185185185185	4.59259259259259	4	4	4.03703703703704	4.37037037037037	2.74074074074074	3.40740740740741	3.39285714285714	3.60714285714286	4.22222222222222	4.35714285714286	3.53571428571429	3.89285714285714	4.17857142857143	4.2962962962963	4.5	3.78571428571429	4.18518518518519	4.65384615384615	4.25925925925926	3.89285714285714	4.07142857142857	5	3.37037037037037	3.57142857142857	4.7037037037037	4.28571428571429	4.77777777777778	4	4.25	4	4.2962962962963	3.81481481481481	4.42857142857143	5.73076923076923	3.78571428571429	3.67857142857143	3.66666666666667	4.60714285714286	4.23076923076923	4.33333333333333	4.57142857142857	4.35714285714286	4.10714285714286	3.67857142857143	4	4.92857142857143	3.53571428571429
47	4.10714285714286	4.14814814814815	4.85185185185185	4.14285714285714	3.32142857142857	4.40740740740741	2.51851851851852	2.81481481481481	3.78571428571429	4.65384615384615	4.46428571428571	4.42857142857143	4.17857142857143	3.85714285714286	4.28571428571429	3.62962962962963	3.92857142857143	4.60714285714286	4.61538461538461	3.92	3.96296296296296	4.14285714285714	3.89285714285714	3.96153846153846	4	3.35714285714286	4.7037037037037	3.85714285714286	3.39285714285714	3.66666666666667	4.32142857142857	4.39285714285714	3.03571428571429	3.92592592592593	3.78571428571429	6.22222222222222	3.77777777777778	3.82142857142857	3.85185185185185	5.28571428571429	3.62962962962963	3.03703703703704	4.28571428571429	3.92857142857143	4.32142857142857	3.46428571428571	4.88888888888889	4.85714285714286	3.22222222222222
48	1.89285714285714	6.44444444444444	4.71428571428571	2.28571428571429	3.07142857142857	5.2962962962963	2.15384615384615	1.73076923076923	5.60714285714286	6.07142857142857	2.92857142857143	5.32142857142857	5.67857142857143	5.40740740740741	1.96428571428571	4.84615384615385	4.17857142857143	1.96428571428571	5.18518518518519	5.84615384615385	4.64285714285714	4.21428571428571	5.75	2.80769230769231	1.55555555555556	5.28571428571429	2.74074074074074	5	5.96428571428571	2.71428571428571	5.10714285714286	5.5	5.39285714285714	5.5	5.59259259259259	6.7037037037037	5.55555555555556	1.92592592592593	5.59259259259259	6.28571428571429	5.92592592592593	4.66666666666667	2.57142857142857	4.64285714285714	3.89285714285714	5.67857142857143	3.38461538461538	2.82142857142857	4.03571428571429
49	3.10714285714286	5.2962962962963	5.85185185185185	2.92857142857143	2.96428571428571	5.66666666666667	2.34615384615385	1.53846153846154	3.89285714285714	5.82142857142857	5.28571428571429	5.28571428571429	5.28571428571429	5.89285714285714	4.17857142857143	5.69230769230769	4.25925925925926	4	6.07407407407407	5.96153846153846	5.57142857142857	5.64285714285714	5.55555555555556	3.76923076923077	2.67857142857143	5.53571428571429	3.59259259259259	5.89285714285714	6.03846153846154	2.25	5	5	4.82142857142857	5.33333333333333	5.21428571428571	6.59259259259259	5.67857142857143	2.46153846153846	5.03703703703704	6.44444444444444	5.07692307692308	3.44444444444444	2.21428571428571	6.07142857142857	6.07407407407407	5.7037037037037	4.74074074074074	4.17857142857143	5.46428571428571
50	2.28571428571429	6.03703703703704	4.64285714285714	2.17857142857143	3.17857142857143	5.38461538461539	2.62962962962963	1.74074074074074	3.03571428571429	4.75	3.17857142857143	4.92857142857143	5.46428571428571	5.5	2.78571428571429	5.40740740740741	3.59259259259259	2.35714285714286	5.03703703703704	5.88461538461539	5.5	5.18518518518519	5.71428571428571	3.36	1.85185185185185	5.07142857142857	3.03703703703704	4.78571428571429	5.92857142857143	2.88888888888889	4.89285714285714	4.59259259259259	5.89285714285714	5.14814814814815	5.59259259259259	5.69230769230769	5.32142857142857	2	5.66666666666667	5.78571428571429	5.7037037037037	4.59259259259259	2.5	4.71428571428571	4.96296296296296	5.32142857142857	3.48148148148148	2.85714285714286	4.89285714285714
51	4.5	3.59259259259259	4.42857142857143	3.82142857142857	3.28571428571429	3.92307692307692	2.66666666666667	2.30769230769231	1.75	3.66666666666667	4.32142857142857	3.46428571428571	3.35714285714286	4.07407407407407	4.5	4.25925925925926	3.7037037037037	3.96428571428571	4.62962962962963	3.80769230769231	4.32142857142857	4.03571428571429	3.40740740740741	4.34615384615385	4.03571428571429	3.96428571428571	3.69230769230769	4.17857142857143	4.37037037037037	3.42857142857143	3.89285714285714	2.78571428571429	3.2962962962963	3.81481481481481	3.78571428571429	1.59259259259259	3.53571428571429	4.23076923076923	4.55555555555556	4.55555555555556	3.88888888888889	4.25925925925926	3.82142857142857	4.17857142857143	5.46428571428571	3.96428571428571	3.7037037037037	4.14285714285714	4.14285714285714
52	4.89285714285714	3.14814814814815	3.5	3.71428571428571	3.10714285714286	3.22222222222222	3.15384615384615	2.92307692307692	2.07692307692308	2.92857142857143	5	3.46428571428571	2.96428571428571	3.78571428571429	4.92857142857143	4.23076923076923	3.33333333333333	3.92592592592593	4.33333333333333	4.53846153846154	4.7037037037037	4.40740740740741	2.53571428571429	4.96153846153846	4.46428571428571	2.53571428571429	3.73076923076923	4.5	3.92857142857143	4.17857142857143	3.28571428571429	2.28571428571429	3.17857142857143	3	3.85714285714286	1.07407407407407	2.84615384615385	5	3.11538461538462	3.88461538461538	3.59259259259259	4.08	3.96428571428571	3.81481481481481	5.25	3.21428571428571	4.55555555555556	3.64285714285714	3.75
53	3.64285714285714	4.07407407407407	4.62962962962963	3.85714285714286	3.07142857142857	4.7037037037037	2.03703703703704	2.61538461538462	1.78571428571429	4.25	4.22222222222222	3.64285714285714	3.75	4.35714285714286	4.75	4.44444444444444	3.61538461538462	4.14285714285714	5.25925925925926	4.38461538461539	4.71428571428571	4.66666666666667	3.64285714285714	4.53846153846154	3.5	3.67857142857143	3.77777777777778	4.5	3.89285714285714	3.25925925925926	3.85714285714286	3.03703703703704	3.75	4.03703703703704	4.78571428571429	1.48148148148148	4	4.21428571428571	3.14814814814815	5.17857142857143	3.85185185185185	4.14814814814815	3.18518518518519	4.60714285714286	5.60714285714286	4.10714285714286	3.92592592592593	3.35714285714286	4.78571428571429
54	5	2.34615384615385	4.35714285714286	4.96428571428571	3.07142857142857	3.11111111111111	3.18518518518519	3.46153846153846	1.53571428571429	2.35714285714286	5.32142857142857	2.88888888888889	2.5	3.21428571428571	5.89285714285714	3.81481481481481	3.64285714285714	4.96428571428571	5.03703703703704	3	3.57142857142857	4.14285714285714	2	5.42307692307692	5.22222222222222	3.35714285714286	4.74074074074074	4.25	2.75	4.75	3.21428571428571	2.35714285714286	2.37037037037037	3.11538461538462	2.51851851851852	1.48148148148148	2.75	5.32142857142857	2.77777777777778	3.67857142857143	2.37037037037037	3.07407407407407	5.10714285714286	3.07407407407407	4.55555555555556	2.75	4.25925925925926	4.59259259259259	3.32142857142857
55	3.03571428571429	4.37037037037037	3.92857142857143	2.78571428571429	2.85714285714286	3.92592592592593	4.18518518518519	2.51851851851852	1.60714285714286	3.25	2.67857142857143	2.92857142857143	3.46428571428571	3.96428571428571	3.25	3.81481481481481	3	3.10714285714286	4.76923076923077	3.52	3.96428571428571	3.92857142857143	4.5	3.80769230769231	3.39285714285714	4.75	3.37037037037037	3.57142857142857	4.03571428571429	4.42857142857143	4.82142857142857	3.96428571428571	4.35714285714286	4.48148148148148	4.10714285714286	1.33333333333333	4.25	3.71428571428571	4.77777777777778	4.07142857142857	4.40740740740741	3.59259259259259	3.78571428571429	3.67857142857143	4.64285714285714	3.71428571428571	3.11538461538462	2.92857142857143	3.96153846153846
56	4.75	3.66666666666667	5.60714285714286	4.64285714285714	3.25	5.30769230769231	2.96296296296296	1.76923076923077	1.5	4.64285714285714	4.77777777777778	4.07407407407407	4.57142857142857	5.42857142857143	4.57142857142857	4.88888888888889	3.92857142857143	4.5	5.38461538461539	4.5	4.64285714285714	5.25	3.92857142857143	5.11538461538461	3.75	4.53571428571429	3.85185185185185	4.71428571428571	4.32142857142857	3	3.60714285714286	2.78571428571429	3.78571428571429	4.03703703703704	4.32142857142857	1.40740740740741	4.33333333333333	4.75	3.51851851851852	5.03571428571429	3.88888888888889	3.53846153846154	3.39285714285714	5.71428571428571	5.85185185185185	5.10714285714286	4.92592592592593	3.55555555555556	5.07142857142857
57	2.35714285714286	5.81481481481481	4.78571428571429	2	2.64285714285714	4.2962962962963	2.2962962962963	2.23076923076923	3.57142857142857	5.11111111111111	2.67857142857143	4	5.03571428571429	5.39285714285714	3.28571428571429	4.55555555555556	3.42857142857143	2.71428571428571	5.22222222222222	5	4.7037037037037	4.89285714285714	5.7037037037037	2.65384615384615	2.57142857142857	5.21428571428571	3.07407407407407	4.46428571428571	5	3.51851851851852	5.48148148148148	4.25	5.21428571428571	5.18518518518519	4.64285714285714	1.84615384615385	5.60714285714286	1.92	5.07407407407407	5.71428571428571	5.5	4	2.82142857142857	4.5	5	5.07142857142857	3.33333333333333	2.39285714285714	4.66666666666667
58	4.39285714285714	3.37037037037037	4.42857142857143	4.21428571428571	3.14285714285714	4.2962962962963	3	2.59259259259259	1.96428571428571	4.35714285714286	4.25	3.59259259259259	4.32142857142857	4	4.35714285714286	4.40740740740741	3.5	4.35714285714286	4.33333333333333	3.76	4.32142857142857	4.39285714285714	3.53571428571429	4.38461538461539	4.07142857142857	4	4	4.35714285714286	4.32142857142857	4.10714285714286	4.25	3.11111111111111	3.67857142857143	3.92592592592593	3.92857142857143	1.88888888888889	3.89285714285714	4.85714285714286	3.37037037037037	4.42857142857143	3.03703703703704	3.5	3.89285714285714	4.35714285714286	5	3.67857142857143	4.11111111111111	3.82142857142857	4
59	3.10714285714286	3.03703703703704	2.35714285714286	4.5	4.82142857142857	2.2962962962963	3.59259259259259	4.59259259259259	5.11111111111111	2.17857142857143	3.53571428571429	3.60714285714286	2.82142857142857	2.57142857142857	3.46428571428571	2.74074074074074	3.51851851851852	4	2.61538461538462	3.11538461538462	3.07142857142857	2.75	2.82142857142857	3.57692307692308	4.17857142857143	2.74074074074074	4.77777777777778	2.67857142857143	3.25925925925926	4.71428571428571	3.71428571428571	3.82142857142857	3.10714285714286	2.37037037037037	3.14285714285714	2.48148148148148	2.53571428571429	5.03703703703704	2.44444444444444	3.21428571428571	3.07407407407407	4.51851851851852	4.89285714285714	2.37037037037037	2.32142857142857	2.46428571428571	3.03703703703704	3.66666666666667	2.35714285714286
60	4.14285714285714	3.18518518518519	3.46428571428571	4.35714285714286	3.42857142857143	3.33333333333333	3.11538461538462	3.59259259259259	1.74074074074074	2.60714285714286	4.07142857142857	3.17857142857143	2.85185185185185	3.11111111111111	4.25	3.92592592592593	3.37037037037037	3.85714285714286	3.11111111111111	3.46153846153846	3.78571428571429	3.25	2.57142857142857	4	4.33333333333333	3.14285714285714	4.03703703703704	4	3.48148148148148	4.57142857142857	3.21428571428571	2.71428571428571	3.22222222222222	3.07692307692308	3.28571428571429	1.40740740740741	2.85714285714286	4.77777777777778	2.7037037037037	3.32142857142857	3.38461538461538	4.51851851851852	4.39285714285714	3.03571428571429	4.51851851851852	2.85714285714286	4.22222222222222	3.92857142857143	2.85185185185185
61	5.25	2.74074074074074	4	4.53571428571429	3.42857142857143	3.18518518518519	4.88888888888889	3.40740740740741	1.60714285714286	2.46428571428571	4.32142857142857	3.25925925925926	2.39285714285714	3.64285714285714	4.74074074074074	3.66666666666667	3.17857142857143	3.82142857142857	4	3.92307692307692	3.71428571428571	3.60714285714286	2.53571428571429	4.76923076923077	4.75	3.10714285714286	3.88461538461538	3.39285714285714	3.25	4.60714285714286	3.5	2.5	2.71428571428571	3.37037037037037	3.42857142857143	1.11111111111111	3.03846153846154	5.10714285714286	3	4.42857142857143	2.88461538461538	3.77777777777778	4.7037037037037	3	4.89285714285714	3.03571428571429	4.40740740740741	4.71428571428571	3.82142857142857
62	4.10714285714286	4.2962962962963	4.07142857142857	3.53571428571429	3.32142857142857	4.62962962962963	3.66666666666667	2.57692307692308	3.44444444444444	4.03571428571429	3.71428571428571	4.17857142857143	3.71428571428571	4.71428571428571	3.85185185185185	4.37037037037037	3.89285714285714	3.96428571428571	4.14814814814815	4.5	4.14285714285714	4.33333333333333	3.67857142857143	4.03846153846154	3.53571428571429	4.28571428571429	4.03703703703704	4.28571428571429	4.53571428571429	3.28571428571429	3.85714285714286	3.57142857142857	4.25	4.11111111111111	4.55555555555556	2.7037037037037	4.89285714285714	3.35714285714286	4.2962962962963	4.92857142857143	4.07407407407407	3.66666666666667	4	4.37037037037037	4.07142857142857	4.5	3.92592592592593	3.75	4.17857142857143
63	3.60714285714286	4.03703703703704	3.89285714285714	3.59259259259259	3.07142857142857	3.92307692307692	3.44444444444444	3.84615384615385	2.46428571428571	3.64285714285714	3.85714285714286	4.25	3.53571428571429	4.14814814814815	4.03571428571429	4.59259259259259	4	4.11111111111111	4.81481481481481	3.84615384615385	4.14285714285714	3.67857142857143	3.46428571428571	4.69230769230769	3.64285714285714	3.46428571428571	3.74074074074074	3.89285714285714	4.42857142857143	3.07407407407407	3.35714285714286	3.03571428571429	3.59259259259259	3.2962962962963	4.32142857142857	1.81481481481481	3.51851851851852	4.42857142857143	2.96296296296296	4.32142857142857	3.2962962962963	4.25925925925926	3.48148148148148	4.60714285714286	4.60714285714286	3.96296296296296	4	4.17857142857143	4.22222222222222
64	3.28571428571429	4.40740740740741	3.57142857142857	3.17857142857143	3.77777777777778	3.96296296296296	2.81481481481481	3.15384615384615	2.35714285714286	2.92857142857143	3.22222222222222	3.71428571428571	3.28571428571429	4.03703703703704	3.71428571428571	4.11111111111111	3.10714285714286	3.03703703703704	3.55555555555556	4.57692307692308	4.37037037037037	4	3.82142857142857	4.69230769230769	3.5	3.75	3.55555555555556	4	4.67857142857143	3.28571428571429	3.85185185185185	3.28571428571429	4.28571428571429	3.59259259259259	4.59259259259259	1.59259259259259	3.59259259259259	4.10714285714286	3.92592592592593	3.75	4.80769230769231	4.51851851851852	4.07407407407407	3.92857142857143	4.39285714285714	3.71428571428571	3.81481481481481	3.35714285714286	3.57142857142857
65	2.75	4.88888888888889	4.14285714285714	2.85714285714286	2.88888888888889	4.62962962962963	3.14814814814815	2.59259259259259	2.11111111111111	3.53571428571429	3.57142857142857	4.42857142857143	4.39285714285714	5.10714285714286	3.32142857142857	4.59259259259259	3.17857142857143	3	4.88888888888889	5	4.85185185185185	4.92857142857143	4.10714285714286	3.34615384615385	2.39285714285714	4.71428571428571	3.37037037037037	4.44444444444444	5.03571428571429	3.32142857142857	4.92857142857143	3.78571428571429	4.85714285714286	4.62962962962963	5.03571428571429	1.5	4.85714285714286	2.85714285714286	5.14814814814815	4.92592592592593	4.92592592592593	4.38461538461539	2.67857142857143	4.78571428571429	5.2962962962963	4.57142857142857	3.69230769230769	2.82142857142857	4.71428571428571
66	2.82142857142857	5.14814814814815	4.96296296296296	3.21428571428571	3.03571428571429	5.03703703703704	1.88461538461538	1.96296296296296	2.74074074074074	5.21428571428571	3.14285714285714	4.17857142857143	4.64285714285714	5.5	3.28571428571429	5	3.89285714285714	3.07142857142857	4.44444444444444	5	4.85714285714286	4.40740740740741	4.25	3.34615384615385	2.92857142857143	4.57142857142857	3.40740740740741	4.32142857142857	5.10714285714286	2.75	4.53571428571429	3.71428571428571	4.74074074074074	4.33333333333333	4.89285714285714	1.7037037037037	5.17857142857143	3.14285714285714	4.11111111111111	5.82142857142857	4.57692307692308	4.37037037037037	3.14285714285714	5.35714285714286	4.5	5.03571428571429	3.66666666666667	3.03571428571429	4.62962962962963
67	4.28571428571429	3.33333333333333	4.57142857142857	3.96428571428571	3.67857142857143	4.07407407407407	3.62962962962963	2.92592592592593	1.66666666666667	3.85714285714286	4.42857142857143	3.60714285714286	3.53571428571429	4.71428571428571	4.92857142857143	4.7037037037037	4.17857142857143	4.07142857142857	4.88888888888889	4.36	4.92857142857143	5	3.5	4.88461538461539	4.40740740740741	4.32142857142857	3.44444444444444	4.85714285714286	4.42857142857143	3.03571428571429	3.35714285714286	2.78571428571429	3.28571428571429	4.44444444444444	4.14814814814815	1.66666666666667	3.82142857142857	4.71428571428571	3.55555555555556	5.22222222222222	3.59259259259259	4.26923076923077	3.67857142857143	4.75	5.10714285714286	4.42857142857143	5.11111111111111	3.82142857142857	4.82142857142857
68	4.53571428571429	4.03703703703704	5.60714285714286	4.57142857142857	3.75	5.03703703703704	2.22222222222222	2.07692307692308	2.71428571428571	5.14285714285714	5.07142857142857	3.78571428571429	4.35714285714286	5.28571428571429	5.60714285714286	5.51851851851852	4.32142857142857	5.07407407407407	5.18518518518519	4.88461538461539	5.03703703703704	5.33333333333333	3.85714285714286	5.11538461538461	3.78571428571429	3.96428571428571	3.77777777777778	5.78571428571429	5.10714285714286	2.22222222222222	3.33333333333333	2.96296296296296	3.14285714285714	4.22222222222222	4.96296296296296	1.85185185185185	4.40740740740741	4.85714285714286	3.22222222222222	6.07407407407407	3.40740740740741	3.62962962962963	3.10714285714286	5.48148148148148	6	4.96428571428571	5.14814814814815	4.28571428571429	5.14285714285714
69	2.75	3.62962962962963	2.2962962962963	2.71428571428571	4.88888888888889	2.59259259259259	5.07407407407407	5.44444444444444	5.25	2.32142857142857	2.25	3.64285714285714	2.53571428571429	3.33333333333333	2.39285714285714	2.68	3.74074074074074	2.96428571428571	2.74074074074074	3	3.28571428571429	2.85714285714286	4.64285714285714	3.34615384615385	2.92592592592593	3.53571428571429	3.72	2	3.48148148148148	5.53571428571429	4.25925925925926	4.46428571428571	4.14814814814815	3.2962962962963	3.67857142857143	2.38461538461538	2.92857142857143	3.89285714285714	3.74074074074074	3	4	5.07407407407407	4.40740740740741	2.51851851851852	3.22222222222222	3.07407407407407	2.66666666666667	3.39285714285714	1.92307692307692
70	3.10714285714286	4.5	3.81481481481481	2.82142857142857	3.92592592592593	3.88888888888889	3.40740740740741	3	3.7037037037037	3.75	2.85714285714286	3.81481481481481	4.33333333333333	4.71428571428571	3.35714285714286	4.51851851851852	3.53571428571429	3	4.03703703703704	4.36	4.33333333333333	3.39285714285714	4	3.11538461538462	2.85714285714286	4.37037037037037	3.19230769230769	3.85714285714286	4.60714285714286	3.35714285714286	4.74074074074074	4.03571428571429	4.21428571428571	4.7037037037037	4.57142857142857	1.65384615384615	4.42857142857143	2.96428571428571	4.81481481481481	4.78571428571429	4.48148148148148	4.65384615384615	3.46428571428571	4.10714285714286	3.57142857142857	4.07142857142857	3.03846153846154	3.32142857142857	3.78571428571429
71	6.46428571428571	1.66666666666667	4.14285714285714	5.85714285714286	3.5	3.62962962962963	5.22222222222222	3.40740740740741	1.55555555555556	2.32142857142857	6.10714285714286	3.21428571428571	2.03571428571429	3.25	6.17857142857143	3.92592592592593	3.10714285714286	5.53571428571429	5.37037037037037	3.15384615384615	3.64285714285714	4.10714285714286	2.33333333333333	5.76923076923077	5.81481481481481	3.28571428571429	4.40740740740741	4.5	2.39285714285714	4.78571428571429	3.10714285714286	2.55555555555556	1.96428571428571	4.14814814814815	2.5	1.48148148148148	2.5	5.67857142857143	2.7037037037037	3.67857142857143	2.44444444444444	3	5.39285714285714	3.60714285714286	5.39285714285714	2.53571428571429	5.38461538461539	4.96428571428571	3.25
72	3.14814814814815	4.07692307692308	3.39285714285714	3	3.35714285714286	3.69230769230769	3.26923076923077	3.29166666666667	2.23076923076923	2.89285714285714	3.17857142857143	3.64285714285714	3.21428571428571	3.53571428571429	3.67857142857143	3.88888888888889	3.62962962962963	2.89285714285714	4.5	4.03846153846154	3.64285714285714	3.57142857142857	3.25	3.56	3.03703703703704	3.17857142857143	3.33333333333333	3.17857142857143	4.10714285714286	4.39285714285714	4.03571428571429	3.5	3.85714285714286	3.15384615384615	4.07142857142857	2	4.07142857142857	3.35714285714286	3.55555555555556	3.82142857142857	4.40740740740741	4.55555555555556	4	3.17857142857143	4.11111111111111	3.35714285714286	3.04	2.96296296296296	3.21428571428571
73	3.2962962962963	3.38461538461538	2.92592592592593	3.64285714285714	4.35714285714286	2.33333333333333	4.77777777777778	4.62962962962963	5.10714285714286	2.32142857142857	2.7037037037037	3.32142857142857	2.85714285714286	3.10714285714286	3.07407407407407	2.88461538461538	3.21428571428571	3.57142857142857	2.7037037037037	3.5	2.96428571428571	2.82142857142857	3.14285714285714	3.76	3.64285714285714	3.17857142857143	3.62962962962963	2.60714285714286	3.71428571428571	5	3.82142857142857	4.07142857142857	3.78571428571429	3.51851851851852	3.25925925925926	2.81481481481481	3.5	4.67857142857143	3.57692307692308	3.53571428571429	3.77777777777778	4.84615384615385	4.71428571428571	2.57142857142857	2.89285714285714	3	2.81481481481481	3.5	2.71428571428571
74	3.46428571428571	4.11111111111111	3.92857142857143	3.57142857142857	3.07142857142857	4.03703703703704	3.34615384615385	3.11111111111111	2.7037037037037	3	3.57142857142857	4.17857142857143	3.28571428571429	4	3.55555555555556	4.33333333333333	4.22222222222222	3.42857142857143	4.25925925925926	3.88	4.21428571428571	3.57142857142857	3.5	3.84615384615385	3.59259259259259	3.71428571428571	4	3.92857142857143	4.78571428571429	3.46428571428571	3.51851851851852	3.14285714285714	3.67857142857143	3.81481481481481	4.21428571428571	1.76923076923077	3.53571428571429	4.82142857142857	3.33333333333333	4.57142857142857	3.74074074074074	4.18518518518519	4.07142857142857	3.89285714285714	4	4	3.11111111111111	3.28571428571429	3.46428571428571
75	3.57142857142857	3.40740740740741	3.25	4.10714285714286	4.46428571428571	2.6	3.7037037037037	4.33333333333333	5.57142857142857	2.82142857142857	3.60714285714286	3.5	3	2.71428571428571	3.78571428571429	3.07407407407407	3.74074074074074	4.60714285714286	2.96296296296296	3.23076923076923	3.62962962962963	2.96428571428571	3.25	3.61538461538462	3.96428571428571	3.82142857142857	4.85185185185185	3.17857142857143	3.18518518518519	4.96428571428571	3.67857142857143	4	3.33333333333333	3.77777777777778	3.21428571428571	3.04	3	4.40740740740741	3.18518518518519	3.92857142857143	2.96296296296296	3.74074074074074	4.7037037037037	2.96428571428571	2.89285714285714	2.67857142857143	3.51851851851852	4.18518518518519	2.75
76	3.03571428571429	3.44444444444444	2.62962962962963	3.21428571428571	4.85185185185185	3.2962962962963	3.7037037037037	4.2	2.78571428571429	2.85714285714286	2.46428571428571	3.57142857142857	2.96428571428571	2.85714285714286	3	3.25925925925926	3.55555555555556	2.57142857142857	2.66666666666667	3.73076923076923	3.25925925925926	3.07142857142857	3.39285714285714	3.84	3.07142857142857	3.60714285714286	4.48148148148148	2.88888888888889	3.78571428571429	4.32142857142857	3.71428571428571	4.07142857142857	4.40740740740741	2.30769230769231	4.21428571428571	2.40740740740741	2.66666666666667	4.96428571428571	2.62962962962963	3.71428571428571	4.07407407407407	4.85185185185185	4.42857142857143	3.39285714285714	3.11111111111111	2.82142857142857	2.92592592592593	3.92857142857143	2.46428571428571
77	4.10714285714286	3.55555555555556	4.03571428571429	4.64285714285714	4.35714285714286	3.33333333333333	4.07692307692308	3.61538461538462	4.2962962962963	3.15384615384615	3.85185185185185	3.57142857142857	2.82142857142857	3.64285714285714	4.46428571428571	4.07407407407407	3.92857142857143	4.53571428571429	4.59259259259259	3.38461538461538	3.03571428571429	3.14285714285714	3.64285714285714	5	4.55555555555556	3.14285714285714	4.80769230769231	3.10714285714286	3.46428571428571	4.64285714285714	3.82142857142857	4.03846153846154	3.37037037037037	3.62962962962963	3.39285714285714	3	3.25	4.77777777777778	3.07407407407407	4.17857142857143	3.37037037037037	3.23076923076923	4.39285714285714	3.78571428571429	3.17857142857143	3.14285714285714	4.22222222222222	4.82142857142857	2.92857142857143
78	2.89285714285714	4.48148148148148	4.57142857142857	3.07142857142857	3.10714285714286	4.44444444444444	3.18518518518519	3.07692307692308	1.78571428571429	3.71428571428571	3.85714285714286	3.75	4.14285714285714	4.53571428571429	3.53571428571429	4.77777777777778	3.25	3.32142857142857	4.14814814814815	4.61538461538461	4.5	4.35714285714286	3.82142857142857	3.92307692307692	3.03571428571429	3.60714285714286	3.34615384615385	4.35714285714286	4.46428571428571	3.07142857142857	4.07142857142857	3.81481481481481	4.25	3.77777777777778	4.39285714285714	1.73076923076923	4.22222222222222	3.96296296296296	4.61538461538461	3.92307692307692	4.55555555555556	4.61538461538461	3.92857142857143	4.35714285714286	4.64285714285714	4.71428571428571	3.62962962962963	3.25	4.46428571428571
79	2.96428571428571	4.74074074074074	3.92857142857143	3.32142857142857	3.59259259259259	4.12	2.62962962962963	2.74074074074074	5	5.10714285714286	2.82142857142857	3.89285714285714	4.35714285714286	4.07142857142857	2.64285714285714	3.96296296296296	2.89285714285714	3.57142857142857	3.96296296296296	3.92307692307692	3.85714285714286	3.96428571428571	3.96428571428571	3.46153846153846	2.89285714285714	4	4.11111111111111	3.75	4.22222222222222	3.44444444444444	4.67857142857143	4.21428571428571	4.42857142857143	3.11111111111111	4.53571428571429	1.77777777777778	4.46428571428571	4.25	3.62962962962963	5.28571428571429	4.37037037037037	4.19230769230769	4.25	3.96296296296296	3.35714285714286	3.5	3.33333333333333	3.75	3.42857142857143
80	3.35714285714286	4.07407407407407	4.35714285714286	3.75	3.21428571428571	4.18518518518519	2.51851851851852	2.07407407407407	1.64285714285714	4.17857142857143	4.10714285714286	3.92857142857143	3.92857142857143	4.5	4.28571428571429	5.03703703703704	3.55555555555556	3.46428571428571	4.62962962962963	4.8	4.60714285714286	4.71428571428571	4.03571428571429	3.92	3.75	3.96428571428571	3.88461538461538	4.32142857142857	4.39285714285714	2.89285714285714	4.57142857142857	3.03703703703704	4.03571428571429	4.18518518518519	4.55555555555556	1.66666666666667	4.62962962962963	3.35714285714286	4.51851851851852	5.07142857142857	4.38461538461539	4	3.14285714285714	4.28571428571429	4.82142857142857	4.28571428571429	4.14814814814815	3.85714285714286	4.17857142857143
81	2.85714285714286	5.40740740740741	4.21428571428571	2.44444444444444	2.85714285714286	4.51851851851852	2.92592592592593	2.74074074074074	4.10714285714286	4.42857142857143	2.60714285714286	3.67857142857143	4.67857142857143	4.32142857142857	2.96428571428571	4.03703703703704	3.07142857142857	2.96428571428571	4.62962962962963	4.26923076923077	3.42857142857143	4.21428571428571	4.75	2.96153846153846	2.57142857142857	4.60714285714286	2.72	3.5	4.21428571428571	3.75	5.10714285714286	3.64285714285714	4.35714285714286	4.88888888888889	4.11111111111111	1.74074074074074	4.21428571428571	2.5	5.11111111111111	5.35714285714286	5.14814814814815	4.18518518518519	3.55555555555556	3.48148148148148	3.88888888888889	3.85714285714286	3.40740740740741	3.32142857142857	3.39285714285714
82	3.78571428571429	3.37037037037037	3.46428571428571	3.92857142857143	3.39285714285714	3.59259259259259	4.44444444444444	2.88461538461538	1.89285714285714	2.85714285714286	3.39285714285714	3.53571428571429	3	3.96428571428571	3.71428571428571	4.07407407407407	3.51851851851852	2.96428571428571	3.81481481481481	4	3.96428571428571	3.82142857142857	3.32142857142857	3.88461538461538	3.62962962962963	3.53571428571429	4.26923076923077	3.82142857142857	4	4.14285714285714	3.46428571428571	2.92857142857143	3.62962962962963	3.53846153846154	3.71428571428571	2.32	3.60714285714286	4.51851851851852	3.48148148148148	3.21428571428571	3.88888888888889	4.74074074074074	4.21428571428571	2.92857142857143	4.28571428571429	3.32142857142857	4.11111111111111	3.5	3.32142857142857
83	2.67857142857143	5.66666666666667	4.46428571428571	2.35714285714286	2.60714285714286	4.66666666666667	1.88888888888889	2.07692307692308	4.42857142857143	5	3.11111111111111	4.2962962962963	5.14285714285714	5.25925925925926	3.03571428571429	5.18518518518519	3.88888888888889	3.21428571428571	4.5	4.8	4.78571428571429	4.78571428571429	5.14285714285714	2.96153846153846	2.57142857142857	4.92592592592593	2.96296296296296	4.32142857142857	5.21428571428571	3	5.39285714285714	3.96428571428571	4.85714285714286	4.81481481481481	4.85714285714286	1.77777777777778	5.25	2.51851851851852	4.96296296296296	6.03571428571429	5.2962962962963	4.2962962962963	3.07142857142857	4.39285714285714	4.89285714285714	5.10714285714286	3.88888888888889	3.25	4.25
84	2.37037037037037	5.14814814814815	4	2.39285714285714	3.46428571428571	4.03703703703704	3.74074074074074	3.57692307692308	3.14285714285714	3.25	2.78571428571429	3.33333333333333	3.75	4.42857142857143	2.96428571428571	4.26923076923077	3.42857142857143	2.85714285714286	4.07407407407407	3.96	4.21428571428571	3.75	4.42857142857143	3.26923076923077	3.18518518518519	4.75	3.18518518518519	3.64285714285714	4.64285714285714	4.14285714285714	4.74074074074074	4.2962962962963	4	4.33333333333333	4.39285714285714	1.85185185185185	4.59259259259259	3.11111111111111	4.7037037037037	4.64285714285714	4.85185185185185	4.77777777777778	2.96428571428571	4.11111111111111	4.21428571428571	3.89285714285714	3.74074074074074	3.10714285714286	3.75
85	2.75	5.18518518518519	3.89285714285714	2.64285714285714	3.39285714285714	4.11111111111111	3.48148148148148	2.8	5.71428571428571	4.82142857142857	2.82142857142857	3.44444444444444	4.57142857142857	4.89285714285714	2.92857142857143	3.81481481481481	3.74074074074074	2.89285714285714	3.92592592592593	4.38461538461539	4.66666666666667	3.85714285714286	5	3.15384615384615	2.5	4.64285714285714	3.33333333333333	3.46428571428571	4.85185185185185	3.11111111111111	4.5	3.96428571428571	4.46428571428571	4.2962962962963	5.07692307692308	2.81481481481481	4.40740740740741	3.92857142857143	3.74074074074074	5.78571428571429	4.7037037037037	4.7037037037037	3.60714285714286	4	3.82142857142857	4.89285714285714	3.33333333333333	3.03571428571429	3.67857142857143
86	2.46428571428571	5.44444444444444	4.10714285714286	2.64285714285714	3.25	4.25925925925926	3.25925925925926	2.40740740740741	4.82142857142857	4	2.32142857142857	3.59259259259259	4.10714285714286	4.85714285714286	2.7037037037037	5.11111111111111	3.89285714285714	2.42857142857143	4.25925925925926	4.73076923076923	4.39285714285714	4.25	4.32142857142857	2.30769230769231	2.32142857142857	4.53571428571429	2.77777777777778	4.18518518518519	5.03571428571429	3.07142857142857	5.25	4.46428571428571	4.60714285714286	4.38461538461539	5.14285714285714	2.24	5.10714285714286	2.42857142857143	5.03846153846154	5.53571428571429	5.25925925925926	5.38461538461539	3.14285714285714	4.10714285714286	3.92857142857143	4.51851851851852	3.37037037037037	2.39285714285714	3.5
87	2.32142857142857	5.03703703703704	3.67857142857143	2.46428571428571	3.82142857142857	4.2962962962963	3.34615384615385	3.22222222222222	4.96428571428571	3.32142857142857	2.33333333333333	3.81481481481481	3.57142857142857	4.67857142857143	3.03571428571429	4.25925925925926	4.55555555555556	2.64285714285714	3.61538461538462	4.88461538461539	4.78571428571429	3.14285714285714	3.71428571428571	2.84615384615385	2.81481481481481	3.82142857142857	3.62962962962963	3.92857142857143	4.78571428571429	3.44444444444444	4.07407407407407	3.89285714285714	4.92592592592593	3.25925925925926	4.96428571428571	2.07407407407407	4.46428571428571	2.85714285714286	4.07407407407407	4.55555555555556	4.77777777777778	5.25925925925926	3.10714285714286	4.03571428571429	3.35714285714286	4.85714285714286	3.2962962962963	3.14285714285714	3.07142857142857
88	5	2.85185185185185	5.10714285714286	5.32142857142857	4.28571428571429	4.96296296296296	4.40740740740741	3.03703703703704	2.66666666666667	3.71428571428571	5.14285714285714	3.64285714285714	3.75	5.07142857142857	5.5	5.19230769230769	4.17857142857143	5.10714285714286	4.96296296296296	4.64	4.89285714285714	5.22222222222222	3.46428571428571	5.65384615384615	4.77777777777778	4.03571428571429	4.81481481481481	5.22222222222222	3.78571428571429	3.64285714285714	2.78571428571429	3.07142857142857	2.75	4	3.92857142857143	1.40740740740741	3.78571428571429	5.42857142857143	2.85185185185185	5.03703703703704	3	3.33333333333333	3.35714285714286	4.57142857142857	5.46428571428571	4.60714285714286	5.59259259259259	4.25	4.25925925925926
89	3.28571428571429	5.03703703703704	4.81481481481481	2.78571428571429	2.67857142857143	5.37037037037037	2.25925925925926	2.04166666666667	2.82142857142857	4.92857142857143	3.21428571428571	4.14285714285714	4.67857142857143	5.35714285714286	3.64285714285714	4.61538461538461	4.25	3.48148148148148	5.03703703703704	4.84	5.17857142857143	4.96428571428571	4.03571428571429	3.65384615384615	2.96296296296296	4.42857142857143	3.44444444444444	4.5	5.10714285714286	3.03703703703704	4.71428571428571	3.39285714285714	4.10714285714286	4.44444444444444	5.10714285714286	1.77777777777778	5.40740740740741	3.10714285714286	4.53846153846154	6.14285714285714	4.62962962962963	4.25925925925926	2.85714285714286	5.03571428571429	5.40740740740741	5.10714285714286	3.77777777777778	2.60714285714286	4.75
90	2.96428571428571	5.03703703703704	4.75	2.67857142857143	2.64285714285714	4.77777777777778	2.77777777777778	2.24	2.35714285714286	4.75	3.60714285714286	3.92592592592593	4.92857142857143	5.17857142857143	3.75	5.51851851851852	4.03571428571429	3.22222222222222	5.25925925925926	4.88461538461539	4.96428571428571	5.10714285714286	4.53571428571429	3.15384615384615	2.57142857142857	4.67857142857143	3.44444444444444	5.57142857142857	4.92857142857143	2.85714285714286	4.75	3.51851851851852	4.89285714285714	4.51851851851852	4.96428571428571	1.53846153846154	5.5	2.85714285714286	4.48148148148148	5.89285714285714	4.84615384615385	4.46153846153846	2.92857142857143	5.28571428571429	5.39285714285714	5.14285714285714	4.42307692307692	3.32142857142857	4.66666666666667
91	3.14285714285714	5.2962962962963	4.67857142857143	3.21428571428571	3.57142857142857	4.51851851851852	2.62962962962963	2.40740740740741	4.40740740740741	5.10714285714286	3.32142857142857	3.78571428571429	4.67857142857143	5.17857142857143	3.53571428571429	5.2962962962963	3.96428571428571	3.60714285714286	4.07692307692308	5.23076923076923	4.53571428571429	4.96428571428571	5.10714285714286	3.53846153846154	2.73076923076923	4.46428571428571	3.96296296296296	4.42857142857143	5.17857142857143	2.53571428571429	4.46428571428571	4	4.03571428571429	4.14814814814815	4.96296296296296	2.46153846153846	4.75	3.75	4.07407407407407	5.42857142857143	4.59259259259259	4.92592592592593	3.10714285714286	4.67857142857143	4.75	5.07142857142857	4.22222222222222	3.14285714285714	3.77777777777778
92	2.96428571428571	5.51851851851852	5.75	2.25	2.89285714285714	5.66666666666667	1.96296296296296	1.74074074074074	2.53571428571429	5.78571428571429	4.10714285714286	4	5.5	5.60714285714286	3.78571428571429	5.62962962962963	3.75	3.35714285714286	5.59259259259259	5.5	5	5.85714285714286	4.57142857142857	3.07692307692308	2.55555555555556	5.07142857142857	3.19230769230769	5.21428571428571	5.14285714285714	2.59259259259259	5.48148148148148	3.39285714285714	4.42857142857143	4.96296296296296	5.17857142857143	1.59259259259259	5.44444444444444	2.75	4.96296296296296	6.03571428571429	5.03703703703704	4.07407407407407	2.75	5.39285714285714	5.71428571428571	5.17857142857143	3.62962962962963	3.25	5.07142857142857
93	3.60714285714286	4.69230769230769	5.39285714285714	3.03571428571429	2.66666666666667	5.44444444444444	2.59259259259259	1.6	1.75	5.28571428571429	4.67857142857143	4.77777777777778	5.03571428571429	5.14285714285714	4.42857142857143	5.40740740740741	4.18518518518519	3.17857142857143	5.48148148148148	5.23076923076923	5.14814814814815	5.71428571428571	4.42857142857143	4.23076923076923	2.96428571428571	4.53571428571429	3.03703703703704	5.21428571428571	5.40740740740741	2.5	4.46428571428571	3.21428571428571	4.60714285714286	4.85185185185185	5.14814814814815	1.25925925925926	5.07407407407407	3.03571428571429	4.37037037037037	6	4.18518518518519	4.11111111111111	3.10714285714286	5.46428571428571	6.32	5.46428571428571	4.7037037037037	3.57142857142857	5.5
94	5.07142857142857	3.07407407407407	4.64285714285714	4.75	3.17857142857143	5.5	4.51851851851852	3.15384615384615	1.85714285714286	4.39285714285714	4.28571428571429	3.92857142857143	3.85185185185185	5.11111111111111	4.82142857142857	4.92592592592593	4.07142857142857	4.64285714285714	5.37037037037037	4.53846153846154	4.67857142857143	4.46428571428571	4.92857142857143	5.61538461538461	4.85185185185185	3.78571428571429	3.7037037037037	5.32142857142857	4.17857142857143	3.03571428571429	3.46428571428571	2.74074074074074	2.92857142857143	4.37037037037037	4.26923076923077	1.42307692307692	3.28571428571429	4.85714285714286	3.2962962962963	5.22222222222222	3.40740740740741	3.03846153846154	3.74074074074074	5.14285714285714	5.59259259259259	4.85185185185185	5.26923076923077	3.96428571428571	4.22222222222222
95	3.35714285714286	4.85185185185185	5.39285714285714	3.17857142857143	2.78571428571429	5.33333333333333	3	2.12	3.11111111111111	5	3.32142857142857	4	5.25925925925926	5.25	3.67857142857143	5.18518518518519	3.55555555555556	3.96428571428571	5.48148148148148	4.30769230769231	4.39285714285714	4.53571428571429	4.7037037037037	3.69230769230769	2.51851851851852	4.5	3.55555555555556	4.5	4.96428571428571	2.35714285714286	5.25	3.92592592592593	3.77777777777778	4.69230769230769	4.89285714285714	2.88888888888889	5	2.71428571428571	4.61538461538461	6.28571428571429	4.33333333333333	3.74074074074074	3.10714285714286	5.03571428571429	5	5	3.85185185185185	3.14285714285714	4.88888888888889
96	2.32142857142857	4.74074074074074	3.25	2.55555555555556	3.25	3.62962962962963	4.03846153846154	2.85185185185185	4.46428571428571	3.96428571428571	2.53571428571429	3.89285714285714	3.60714285714286	4.60714285714286	2.60714285714286	4.22222222222222	3.59259259259259	2.46428571428571	3.44444444444444	4.23076923076923	4.28571428571429	3.60714285714286	4.67857142857143	2.04	2.33333333333333	4.57142857142857	2.74074074074074	3.42857142857143	4.07142857142857	4.32142857142857	5.28571428571429	4.62962962962963	4.64285714285714	4.38461538461539	4.03703703703704	2.22222222222222	4.42857142857143	3.07142857142857	4.77777777777778	4.89285714285714	5.03703703703704	4.72	3	3.82142857142857	3.51851851851852	4.42857142857143	2.85185185185185	3	3.32142857142857
97	3.03571428571429	4.59259259259259	5.28571428571429	3.28571428571429	2.57142857142857	4.7037037037037	3.92592592592593	2.62962962962963	2.67857142857143	4.67857142857143	3.92857142857143	4.07142857142857	4.60714285714286	5.18518518518519	4	4.74074074074074	4.39285714285714	4.11111111111111	5.22222222222222	4.48	4.81481481481481	4.14285714285714	5.14285714285714	3.53846153846154	3.35714285714286	4.39285714285714	4.03703703703704	4.71428571428571	4.78571428571429	2.89285714285714	4.75	3.92857142857143	3.64285714285714	4.33333333333333	4.57142857142857	2.03703703703704	4.60714285714286	3.22222222222222	4.7037037037037	5.17857142857143	4.25925925925926	3.25925925925926	2.82142857142857	5.39285714285714	4.92857142857143	4.89285714285714	4.48148148148148	3.25	4.57142857142857
98	3.57142857142857	4.37037037037037	4.28571428571429	3.53571428571429	3.5	4.2962962962963	3.18518518518519	2.2962962962963	1.85714285714286	3.60714285714286	4.10714285714286	3.39285714285714	4.32142857142857	5	4.03571428571429	5.03703703703704	3.53571428571429	3.32142857142857	4.25925925925926	4.80769230769231	4.82142857142857	4.96428571428571	3.35714285714286	3.92307692307692	3.92857142857143	3.92857142857143	3.92592592592593	4.5	4.82142857142857	3.03703703703704	3.82142857142857	3.14285714285714	3.60714285714286	4.07407407407407	4.28571428571429	1.38461538461538	4.18518518518519	3.67857142857143	3.88888888888889	5.35714285714286	4.03703703703704	3.92592592592593	3.42857142857143	4.2962962962963	4.82142857142857	4.60714285714286	3.92592592592593	3.57142857142857	4.39285714285714
99	3.5	4.59259259259259	4.71428571428571	3.07142857142857	3.62962962962963	4.66666666666667	3.2962962962963	1.96	2.42857142857143	4.64285714285714	4.17857142857143	4.25	4.53571428571429	4.85714285714286	3.92857142857143	4.66666666666667	3.77777777777778	3.37037037037037	4.81481481481481	4.64	5.03571428571429	4.67857142857143	4.25	3.69230769230769	3.25	4.5	4.04	4.39285714285714	4.75	3.07407407407407	4.22222222222222	3.82142857142857	3.75	4.62962962962963	4.82142857142857	1.74074074074074	4.60714285714286	3.5	3.85185185185185	5.46428571428571	4.11111111111111	4.22222222222222	3.46428571428571	5	4.96296296296296	4.71428571428571	4.40740740740741	3.25	4.18518518518519
100	2.71428571428571	4.62962962962963	4.64285714285714	2.82142857142857	2.82142857142857	3.73076923076923	4.40740740740741	3.33333333333333	2.92857142857143	3.39285714285714	3.25	3.60714285714286	4.28571428571429	5	2.71428571428571	4.40740740740741	3.60714285714286	3.78571428571429	3.77777777777778	4.68	4.92592592592593	4.64285714285714	4.71428571428571	3.11538461538462	2.71428571428571	4.57142857142857	3.44444444444444	4.28571428571429	4.92857142857143	3.14814814814815	3.85714285714286	3.82142857142857	3.96428571428571	4.34615384615385	4.96428571428571	2.07692307692308	3.85714285714286	3.21428571428571	3.96296296296296	4.53571428571429	4.74074074074074	4.48148148148148	3.28571428571429	4.57142857142857	4.48148148148148	4.53571428571429	3.48148148148148	3.53571428571429	4.03703703703704
[truncated: 31 more columns]
