# Supplementary material for: Four dimensions characterize attributions from faces using a representative set of English trait words
Source: Nat Commun. 2021 Aug 27;12:5168. doi: 10.1038/s41467-021-25500-y (PMC8397784; doi:10.1038/s41467-021-25500-y)
Supplement: Supplementary file 4 — Source Data [file 41467_2021_25500_MOESM4_ESM.zip › Source_Data/FigureS6_Ratings_80Traits_7Samples/Study2_Ratings_80Traits_Gaza.csv]

	aggressive	agreeable	ambitious	angry	anxious	articulate	atypical	autistic	baby-faced	beautiful	bossy	careful	charismatic	clever	combative	competent	compulsive	condescending	confident	conscientious	consistent	courageous	creative	critical	cruel	curious	defensive	determined	dignified	disorderly	easygoing	emotional	empathetic	energetic	ethical	feminine	flexible	grumpy	happy	healthy	helpful	humble	ignorant	income	independent	intellectual	intense	jealous	leader-like
1	2.96153846153846	4.57692307692308	4.92307692307692	4.07692307692308	3.92307692307692	4.42307692307692	4.04	2.5	3.88461538461538	4.38461538461539	3.76	4.28	4.28	4.73076923076923	3.80769230769231	4.65384615384615	3.13636363636364	3.38461538461538	4.95833333333333	4.66666666666667	4	4.88461538461539	4.96153846153846	4.08333333333333	3.32	4.4	3.91304347826087	4.64	4.72	3.28	4.46153846153846	4.34615384615385	4.58333333333333	4.56	5.07692307692308	4.57692307692308	4.34615384615385	3.64	3.65384615384615	5.08	4.16	4.24	2.66666666666667	4.57692307692308	4.46153846153846	4.24	4.6	3.8	4.2
2	3.28	3.84615384615385	4.44	3.84615384615385	3.53846153846154	4.16	3.73076923076923	3.20833333333333	2.73076923076923	3.88461538461538	3.65384615384615	5.1304347826087	3.58333333333333	4.25	3.15384615384615	4.57692307692308	3.41666666666667	4.15384615384615	4.83333333333333	4.20833333333333	4.5	4.44	3.72	4.61904761904762	3.70833333333333	3.70833333333333	4.08333333333333	4.76923076923077	4	3.25	3.84615384615385	3.61538461538462	3.76	3.88	4.38461538461539	4.4	4.03846153846154	3.66666666666667	3.73076923076923	3.83333333333333	4.24	4.6	3.125	3.65384615384615	4.07692307692308	4.4	4.2	4.08	4.32
3	3.80769230769231	2.42307692307692	3.11538461538462	4.30769230769231	4.30769230769231	3.19230769230769	4.57692307692308	3.47826086956522	2.42307692307692	3.07692307692308	4.03846153846154	4	2.79166666666667	3.15384615384615	3.38461538461538	3.07692307692308	3.34782608695652	3.44	3.79166666666667	3.20833333333333	3.04	3.15384615384615	3.375	4.33333333333333	4.48	3.375	4.125	3.88461538461538	3.28	5.08333333333333	3.26923076923077	3.19230769230769	3.69565217391304	3	3.52	4.32	3.42307692307692	4.64	2.46153846153846	3.2	2.875	3.04	4.08695652173913	3	3.88461538461538	2.84	3.41666666666667	3.17391304347826	3.24
4	2.38461538461538	4.73076923076923	3.96153846153846	2.69230769230769	4.57692307692308	3.65384615384615	3.26923076923077	3.25	4.16	5.07692307692308	2.96153846153846	3.875	3.96	3.76923076923077	3.03846153846154	3.65384615384615	4.63636363636364	3.16	3.33333333333333	4.25	3.20833333333333	3.12	3.38461538461538	3.79166666666667	2.33333333333333	3.32	3.625	3.34615384615385	4.76	4.16	4.73076923076923	4.96	4.33333333333333	3.56	4.69230769230769	5.30769230769231	3.66666666666667	3.48	2.88461538461538	4.44	4.76	4.92	3.33333333333333	3.92307692307692	3.88461538461538	3.6	3.84	3.66666666666667	3.125
5	3.61538461538462	4.46153846153846	4.92	4.53846153846154	5.28	5.42307692307692	3.88	2.43478260869565	3.42307692307692	5.42307692307692	4.2	4.72	4.52	5.26923076923077	4.11538461538461	5.53846153846154	4.04347826086957	3.76	5.04166666666667	4.83333333333333	4.57692307692308	5.68	5.15384615384615	4.83333333333333	3.72	4.68	4.14285714285714	4.61538461538461	4.36	3.44	3.30769230769231	4.15384615384615	4.4	4.44	5.04	4.96	3.53846153846154	4.4	3.26923076923077	5.58333333333333	3.88	4.56521739130435	2.41666666666667	4.23076923076923	4.64	5.68	5.04	4.33333333333333	4.92
6	3.76923076923077	3.19230769230769	3.84615384615385	4.19230769230769	4.07692307692308	4.16	3.57692307692308	2.54166666666667	1.76923076923077	3.65384615384615	4.11538461538461	4.52173913043478	3.4	4	3.96153846153846	4.24	4.29166666666667	4.19230769230769	4.33333333333333	4.625	4.76	4.46153846153846	3.57692307692308	4.375	3.68	3.84	5.21739130434783	4.84615384615385	4.64	4.125	4.23076923076923	3.6	4.36	4.44	5.15384615384615	4.84	4.04	4.16666666666667	3.12	3.54166666666667	4.28	4.16	3	3.92307692307692	5.15384615384615	4.64	4.12	4.76	4.16666666666667
7	4.11538461538461	4.32	4.80769230769231	4.96	4.07692307692308	4.88	3.52	3.08333333333333	2.92307692307692	5.07692307692308	4.03846153846154	3.82608695652174	3.44	5.25	4.44	4.88461538461539	4.56521739130435	4.61538461538461	5.45833333333333	4.75	4.92	4.88461538461539	4.76923076923077	4.875	4.04	4.44	4.29166666666667	4.69230769230769	3.76	4.43478260869565	4.11538461538461	3.76923076923077	3.72	4.48	5	5.19230769230769	3.46153846153846	3.8	3.80769230769231	4.52	3.44	4.24	2.91304347826087	4.8	5.5	5.28	4.6	4.72	4.36
8	2.76923076923077	5.15384615384615	5.4	3.46153846153846	2.88461538461538	5.42307692307692	3.07692307692308	2.04166666666667	4.24	6.07692307692308	3.64	4.8	5.64	5.23076923076923	3.69230769230769	5.57692307692308	4	3.64	5.5	5.5	5.44	5.46153846153846	5.24	3.875	2.5	4.52	3.83333333333333	5.04166666666667	5.24	3.29166666666667	5.23076923076923	5.48	4.875	5.4	4.88	5.61538461538461	5	2.92	4.84	5.64	4.6	5.2	2.79166666666667	5.30769230769231	4.96	4.95652173913043	3.56	3.95833333333333	4.76
9	2.19230769230769	5.19230769230769	5.48	3	3.68	5.23076923076923	3.34615384615385	1.90909090909091	4	5.46153846153846	3	3.75	4.88	5.03846153846154	2.88461538461538	4.72	3.59090909090909	2.84615384615385	5.79166666666667	5.29166666666667	5.08	4.69230769230769	5.42307692307692	4.04166666666667	2.64	5.24	3.5	4.48	5.28	2.52	5.15384615384615	5.5	5.16	5.43478260869565	4.70833333333333	5.80769230769231	4.84615384615385	2.625	5.46153846153846	5.48	5.36	4.75	2.5	5.4	4.42307692307692	4.68	3.32	4	5.2
10	2.42307692307692	5.5	5.26923076923077	3.53846153846154	4.07692307692308	5	3.42307692307692	2.79166666666667	3.48	5.46153846153846	3.70833333333333	4.2	4.84	4.88461538461539	3.34615384615385	5.19230769230769	3.9	3.32	4.16666666666667	5.25	4.45833333333333	4.8	5.07692307692308	4.04347826086957	2.76	4.20833333333333	4.52173913043478	4.34615384615385	4.875	3.36	4.53846153846154	5.2	4.64	4.875	5.1304347826087	5.28	4.80769230769231	2.5	3.92307692307692	5.16	5	4.44	2.625	5	4.36	4.66666666666667	3.8	4.56	4.56
11	2.42307692307692	4.96153846153846	4.84	3.41666666666667	3.25	4.73076923076923	3.57692307692308	3.04166666666667	3.69230769230769	4.80769230769231	2.92307692307692	3.92	4.72	4.84	3.24	4.96153846153846	3.69565217391304	2.88461538461538	3.82608695652174	5	4.44	4.11538461538461	4.19230769230769	3.58333333333333	2.68	3.96	3.82608695652174	3.91666666666667	4.92	2.92	5.07692307692308	4.53846153846154	4.48	4.68	5.19230769230769	5.24	4.25	3.52173913043478	4.76923076923077	5.08333333333333	4.76	4.64	3	4.96153846153846	5	4.76	3.56	3.64	4.32
12	3.57692307692308	3.76923076923077	3.96	3.46153846153846	3.42307692307692	3.76923076923077	3.5	3.52173913043478	3.73076923076923	2.96	3.80769230769231	4.33333333333333	2.88	4.61538461538461	4.24	4.44	3.95454545454545	3.84615384615385	3.625	3.58333333333333	4.07692307692308	4.19230769230769	2.96153846153846	4.56521739130435	4.04	4.04166666666667	3.875	4.11538461538461	3.92	3.2	3.76923076923077	3.28	3.56	4.08	3.73076923076923	3.72	3.73076923076923	4.20833333333333	4.42307692307692	3.84	3.92	4	3.29166666666667	3.34615384615385	4.61538461538461	3.70833333333333	4.88	3.76	3.08
13	3.92307692307692	3.69230769230769	3.76923076923077	4.61538461538461	4.15384615384615	4.76	3.26923076923077	3.375	2.65384615384615	4.19230769230769	4.68	4.08333333333333	4.04	4.73076923076923	4.30769230769231	5	3.70833333333333	4.8	4.56521739130435	3.95454545454545	4.6	4.88461538461539	4.5	4.08333333333333	3.88	3.95833333333333	3.95833333333333	5.08	4.04	3.8	3.69230769230769	3.96153846153846	4.12	3.76	4.2	5.15384615384615	3.69230769230769	4.2	3.04	4.95833333333333	3.84	3.76	2.70833333333333	4.53846153846154	4.88	4.8	4.96	4.70833333333333	4.33333333333333
14	3.92307692307692	3.30769230769231	5.33333333333333	4.53846153846154	3.68	4.30769230769231	4.03846153846154	2.95833333333333	2.125	4.19230769230769	4.875	4.58333333333333	3.72	4.61538461538461	4.24	5.03846153846154	3.52173913043478	4.19230769230769	4.25	4.70833333333333	4.23076923076923	5.07692307692308	3.72	5.04166666666667	3.72	4.56	5.16666666666667	5.38461538461539	3.84	3.69565217391304	2.96153846153846	3.2	3.20833333333333	4	4.19230769230769	4.15384615384615	4	4.44	2.88461538461538	4.17391304347826	3.29166666666667	3.625	3	4.23076923076923	5.44	5	4.8	4.12	4.72
15	3.5	2.42307692307692	2.56	4.84	3.61538461538462	2.61538461538462	5.34615384615385	4	1.69230769230769	1.88461538461538	3.19230769230769	4.04166666666667	1.6	2.61538461538462	3.88461538461538	2.88	2.95652173913043	3.65384615384615	3.25	3.20833333333333	3.45833333333333	3.04	2.03846153846154	3.75	4.20833333333333	2.39130434782609	3.5	3.03846153846154	3.25	4.68	2.72	2.96153846153846	3.56	2.1304347826087	3.24	2.32	2	4.47826086956522	2.26923076923077	2.4	3.4	4.72	5.70833333333333	2.07692307692308	3.04	1.92	4.36	3.79166666666667	1.88
16	3.5	4.15384615384615	4.46153846153846	3.84615384615385	3.46153846153846	3.92307692307692	3.92	3.91666666666667	2.64	3.96	4.07692307692308	4.83333333333333	3.625	3.84615384615385	3.73076923076923	4.56	4	3.54166666666667	4.70833333333333	4.79166666666667	4.23076923076923	4.53846153846154	4.04	4.875	3.52	3.8	4.04166666666667	4.57692307692308	4.68	3.28	3.6	3	4.24	4.28	4.42307692307692	4.46153846153846	3.92307692307692	4.45833333333333	3.53846153846154	4.8	3.84	4.16	4.25	3.84615384615385	4.92307692307692	4.625	4.76	3.72	3.64
17	3.61538461538462	3.65384615384615	4.28	4.11538461538461	3.53846153846154	4.03846153846154	4.29166666666667	2.66666666666667	3.5	4.34615384615385	4.64	3.78260869565217	3.72	4.73076923076923	4.11538461538461	4.76923076923077	4	4.46153846153846	4.58333333333333	4.29166666666667	3.76	4.625	4.69230769230769	4.34782608695652	3.6	3.75	4.34782608695652	4.76923076923077	4	4.04	4.11538461538461	3.96153846153846	3.68	4.24	4.42307692307692	5.07692307692308	3.92307692307692	4.41666666666667	3.80769230769231	4.72	4.44	3.8695652173913	2.63636363636364	4.96153846153846	4.72	3.96	3.68	4.29166666666667	4.44
18	3.15384615384615	3.42307692307692	3.19230769230769	3.23076923076923	3.5	3.26923076923077	4.56	3.04166666666667	1.92307692307692	2.19230769230769	2.88461538461538	4.21739130434783	2.6	3.53846153846154	2.88	4.48	3.17391304347826	2.64	3.79166666666667	3.56521739130435	3.29166666666667	3.15384615384615	3.57692307692308	3.82608695652174	3.24	3.12	4	3.6	4	4.72	4.03846153846154	3.28	3.96	2.91666666666667	3.69230769230769	3.04166666666667	3.625	3.24	3.19230769230769	3.04166666666667	4.31818181818182	4.73913043478261	4.26086956521739	2.64	3.73076923076923	3.54166666666667	3.08	3.58333333333333	3.32
19	3.03846153846154	5.26923076923077	4.23076923076923	3.73076923076923	4	5	3.03846153846154	2.60869565217391	3.56	4.57692307692308	4.53846153846154	4.52	3.76	4.23076923076923	3.69230769230769	4.19230769230769	3.47826086956522	4.23076923076923	4.45833333333333	5.52173913043478	4.56	4.11538461538461	4.65384615384615	4.21739130434783	3.24	4.44	4.41666666666667	4.42307692307692	4.88	3.4	4.88461538461539	4.65384615384615	4.36	3.45833333333333	4.92307692307692	5.34615384615385	3.84615384615385	3	3.34615384615385	4.91304347826087	4.08	4.8	3.22727272727273	4.19230769230769	4.25	4.32	4	4.52	3.875
20	3.11538461538462	4.15384615384615	4	3.48	3.44	4.15384615384615	4.04	3.08333333333333	3.19230769230769	3.80769230769231	3.88	4.33333333333333	3.8	4	3.80769230769231	4.07692307692308	3.5	3.84615384615385	4.20833333333333	3.20833333333333	3.88461538461538	4	4.52	4.25	2.96	3.78260869565217	3.79166666666667	4.15384615384615	3.92	4.08	4.53846153846154	3.76923076923077	4.12	3.8	4.88	4.76923076923077	4.07692307692308	3.28	4.08	4	3.96	4.56	4.04166666666667	4	4.44	4.2	3.36	4	3.72
21	4	2.65384615384615	3.15384615384615	4.28	4.44	2.69230769230769	4.32	4.30434782608696	2.19230769230769	2.76	3.76	3.64	2.4	3.42307692307692	4.15384615384615	3.61538461538462	3.73913043478261	4.04	3.66666666666667	3.54166666666667	3.57692307692308	3.84615384615385	2.625	4.41666666666667	4.84	3.22727272727273	3.21739130434783	4.96153846153846	2.96	4.39130434782609	3.19230769230769	2.44	3.68	2.75	3.24	3.73076923076923	3.30769230769231	5.16	2.34615384615385	2.96	3.2	3.92	4.17391304347826	2.5	4.15384615384615	3.08333333333333	4.68	3.5	2.68
22	4.57692307692308	1.92307692307692	3.30769230769231	5.53846153846154	4.96153846153846	3.96153846153846	5.4	3.04545454545455	1.30769230769231	2.19230769230769	3.76923076923077	4.68	2.84	3.72	4.46153846153846	4.53846153846154	4.13636363636364	4.42307692307692	4.73913043478261	4.41666666666667	4.07692307692308	4	3.4	4.33333333333333	4.68	3.28	5.08695652173913	4.64	3.6	3.52	2.61538461538462	2.38461538461538	3.04	3.2	3.8	3.42307692307692	3.03846153846154	4.52	2.38461538461538	2.28	3.4	3.25	3.91666666666667	2.69230769230769	4.57692307692308	3.72	4.375	3.32	3.96
23	1.61538461538462	4.57692307692308	3.125	3.26923076923077	4.72	3.19230769230769	4.52	3.25	3.5	3.23076923076923	2.29166666666667	3.8695652173913	3.29166666666667	2.88461538461538	2.04	3.16	4.20833333333333	2.11538461538462	3.16666666666667	4.33333333333333	4.03846153846154	2.46153846153846	3.48	3.30434782608696	2.12	2.95833333333333	3.625	2.61538461538462	4.56	3.12	4.69230769230769	5.03846153846154	4.83333333333333	2.76	4.26923076923077	4.44	3.80769230769231	3.4	2.69230769230769	3.29166666666667	5.12	4.96	4.17391304347826	2.65384615384615	3.48	3.72	2.88	3.625	2.64
24	1.57692307692308	6.23076923076923	5.66666666666667	1.95833333333333	3	5.65384615384615	3.08	2	5.73076923076923	6.34615384615385	2.80769230769231	4.83333333333333	5.58333333333333	5.76923076923077	3.03846153846154	5.88461538461539	3.95652173913043	2.73076923076923	5.45833333333333	5.58333333333333	5.53846153846154	5.65384615384615	6.28	3.25	2	5.56	3.60869565217391	4.30769230769231	6.28	2.47826086956522	5.34615384615385	5.68	5.54166666666667	5.69565217391304	6.11538461538461	6.26923076923077	5.80769230769231	2.72	5.92307692307692	6.08	5.56	4.96	2.08333333333333	5.80769230769231	5.44	5.08	2.96	3.8	5.66666666666667
25	4.15384615384615	4.15384615384615	5.03846153846154	4.11538461538461	3.53846153846154	4.96153846153846	3.96153846153846	3.45833333333333	2.73076923076923	4.34615384615385	5.03846153846154	3.95454545454545	4.16	5.15384615384615	4.42307692307692	4.92307692307692	3.58333333333333	4.42307692307692	4.875	4.79166666666667	4.36	5.23076923076923	4.30769230769231	3.875	4.32	4.5	4.56521739130435	5.26923076923077	4	3.08	4	4.19230769230769	3.96	4.44	4.48	5.15384615384615	3.65384615384615	4.2	4.57692307692308	4.70833333333333	4.04	3.56	2.75	4.57692307692308	4.92	4.32	4.68	5	4.68
26	3.73076923076923	4.69230769230769	5.68	4.80769230769231	3.92307692307692	4.53846153846154	3.38461538461538	2.625	3.92307692307692	5.34615384615385	4.53846153846154	5.8	4.68	5.76923076923077	4.42307692307692	5.26923076923077	4.125	4.57692307692308	5.1304347826087	4.83333333333333	5.24	5.30769230769231	4.80769230769231	4.60869565217391	4.08	4.125	4.79166666666667	4.84615384615385	4.4	3	3.57692307692308	4.69230769230769	4.12	4.68	5.11538461538461	5.53846153846154	3.34615384615385	4.08	4.07692307692308	5.48	4.04166666666667	3.66666666666667	2.375	5.57692307692308	5.38461538461539	5.18181818181818	5.16	4.92	5.08
27	5.11538461538461	2.46153846153846	4.42307692307692	5.34615384615385	4.57692307692308	4.625	4.48	3.29166666666667	1.80769230769231	2.48	5.48	4.96	2.4	4.53846153846154	4.46153846153846	4.52	4.16666666666667	5.2	4.625	4.04347826086957	3.72	4.53846153846154	3.625	5.16666666666667	5.64	3.8	4.65217391304348	5.32	3.2	3.6	3.08	2.38461538461538	3.04	3.52173913043478	3.46153846153846	4.11538461538461	2.28	4.83333333333333	2.32	3.56	3.32	3.04	2.70833333333333	3.92307692307692	4.92307692307692	4.48	5.08	4.33333333333333	4.375
28	4.84	4	5.5	4.19230769230769	4.30769230769231	4.34615384615385	3.68	2.52173913043478	2.76923076923077	5.03846153846154	4.76923076923077	5.16	4.12	4.83333333333333	4.72	5.34615384615385	3.875	5.30769230769231	4.83333333333333	4.69565217391304	3.52	5.80769230769231	4.56	5.04347826086957	4.32	4.91666666666667	4.5	4.68	4.44	3.64	3.03846153846154	4	3.52	4.36	5	5.07692307692308	3.6	4.68	4.11538461538461	4.72	3.08333333333333	4	2.5	4.72	4.92	5.16666666666667	3.70833333333333	4.6	4.88
29	2.15384615384615	4.96153846153846	5.11538461538461	2.61538461538462	3	4.80769230769231	3.38461538461538	2.69565217391304	5.2	5.03846153846154	3.11538461538462	4.36	4.76	4.96153846153846	3.07692307692308	5.61538461538461	4.08695652173913	2.4	5.1304347826087	5.31818181818182	4.92	4.5	5.15384615384615	3.91304347826087	2.88	4.70833333333333	3.16666666666667	3.64	5.84	2.20833333333333	5.11538461538461	5.53846153846154	5.83333333333333	5.29166666666667	5.48	4.92307692307692	5.48	2.56	5.56	5.44	5.54166666666667	5.54166666666667	2.65217391304348	5	5.125	4.16	3.08	2.96	4.04
30	2	5.34615384615385	5.19230769230769	2.88461538461538	3.52	4.69230769230769	3.61538461538462	3	5.28	5.69230769230769	2.88461538461538	3.68	4.88	5.61538461538461	3.42307692307692	4.61538461538461	4.1304347826087	2.80769230769231	5.26086956521739	4.375	4.73076923076923	4.96153846153846	5	3.47826086956522	2.48	4.29166666666667	3.08333333333333	3.12	4.84	3.66666666666667	4.65384615384615	5.12	5	4.44	5.19230769230769	5.23076923076923	4.5	2.95833333333333	4.12	5.12	4.68	5.04	3.47826086956522	4.36	4.46153846153846	4.88	3.16	3.52	4.12
31	2.26923076923077	5.26923076923077	5.75	2.61538461538462	2.48	4.69230769230769	3.42307692307692	2.73913043478261	4.53846153846154	5.48	3	4.75	4.48	5.15384615384615	3	5.03846153846154	3.82608695652174	2.68	4.65217391304348	5.375	4.96153846153846	4.65384615384615	5.04	3.875	2.32	4.36	3.56521739130435	4.11538461538461	5.52	2.08333333333333	4.92307692307692	5.26923076923077	5.625	4.8	5.44	4.84	5.34615384615385	3	4.69230769230769	5.72	5.72	5.68	2.04347826086957	5.30769230769231	4.68	4.70833333333333	3.76	3.04	4.64
32	3.76923076923077	3.16	3.65384615384615	4.23076923076923	4.73076923076923	3.29166666666667	5.04	4.41666666666667	2.5	3.03846153846154	4.03846153846154	4	2.32	4.36	4.15384615384615	4	3.95454545454545	4.34615384615385	2.95652173913043	3.95833333333333	4	4.15384615384615	3.32	5.17391304347826	3.92	3.70833333333333	3.91666666666667	4.07692307692308	3.44	3.375	2.92	3.80769230769231	3.28	3.16666666666667	4.15384615384615	3.88461538461538	3	4.52	2.57692307692308	3.4	3.28	3.88	3.45833333333333	3.03846153846154	4.57692307692308	4.08	4.68	3.4	3.70833333333333
33	2.23076923076923	3.69230769230769	2.80769230769231	3.84615384615385	4.84	3.5	4.8	5.08333333333333	4.38461538461539	3.19230769230769	2.26923076923077	3.88	2.76	3.42307692307692	2.23076923076923	2.57692307692308	3.56521739130435	3.23076923076923	3.13636363636364	4.08695652173913	3.46153846153846	2.69230769230769	2.80769230769231	2.79166666666667	2.48	3.48	3.875	3.11538461538462	4.25	3.92	4.76923076923077	3.88	4.72	3.2	4.24	3.65384615384615	4	3.36	3.12	3.48	4.6	5.76	4.20833333333333	3.38461538461538	3.34615384615385	3.28	3.4	3.70833333333333	2.64
34	1.76923076923077	6.23076923076923	5.08	1.8	3.76923076923077	5.03846153846154	2.80769230769231	2.79166666666667	4.88461538461539	6.15384615384615	2.57692307692308	4.16	5.44	5.07692307692308	2.68	5.44	4.30434782608696	2.375	4.56521739130435	5.16666666666667	4.84615384615385	4.46153846153846	5.69230769230769	3.29166666666667	1.92	4.2	3.04347826086957	3.19230769230769	5.72	2.88	5.69230769230769	6.08	5.56	5.04166666666667	5.48	5.8695652173913	5.72	2.41666666666667	4.58333333333333	6	5.45833333333333	5.4	2.26086956521739	5.12	4.5	4.84	2.92	2.96	3.68
35	2.15384615384615	5.96153846153846	5.52	2.42307692307692	2.53846153846154	5.23076923076923	3.34615384615385	2.26086956521739	4.72	6.04166666666667	2.72	4.84	4.8	5.57692307692308	3.84615384615385	5.65384615384615	4.30434782608696	3.34615384615385	5	5.60869565217391	5.16	5.5	5.84	2.875	2.72	5	3.52173913043478	4.15384615384615	5.32	2.58333333333333	5.03846153846154	5.26923076923077	5	5.48	5.52	5.61538461538461	5.61538461538461	2.84	5.30769230769231	6	5.56	5.83333333333333	2.66666666666667	5.88461538461539	5.4	5.04	2.72	3.56	4.88
36	2.96153846153846	4.61538461538461	4.92307692307692	2.88461538461538	3.46153846153846	4.26923076923077	4.28	2.79166666666667	4.24	5.15384615384615	2.96	4.125	3.96	5.15384615384615	3.73076923076923	4.92307692307692	4.16666666666667	3.44	4.43478260869565	4.08333333333333	5	4.19230769230769	5.07692307692308	3.54166666666667	2.96	4.56	3.5	4.5	4.56	3.76	4.24	4.38461538461539	4.48	4.88	5.11538461538461	4.96	4.96153846153846	3.8	4.5	5.56	4.88	5	2.91666666666667	4.92307692307692	5.42307692307692	4.36	3.84	4.16	4.32
37	2.88461538461538	5.15384615384615	4.80769230769231	2.76	3.80769230769231	4.88461538461539	4.23076923076923	3	4.11538461538461	4.5	3.5	4.4	3.96	4.88461538461539	3.38461538461538	5.32	3.66666666666667	3.11538461538462	3.95833333333333	4.66666666666667	4.11538461538461	5.19230769230769	4.65384615384615	3.29166666666667	3.24	4.8	4.45454545454545	3.92	4.33333333333333	2.75	4.19230769230769	4.03846153846154	4.32	5.21739130434783	4.84615384615385	5.11538461538461	4.84615384615385	2.92	4.34615384615385	5.08	4.20833333333333	4.16	3.54166666666667	4.38461538461539	4.26923076923077	4.76	3.76	3.92	3.96
38	3	5.19230769230769	4.88461538461539	3.73076923076923	3.6	4.76923076923077	3.03846153846154	2.375	2.92307692307692	4.80769230769231	3.29166666666667	4.66666666666667	4.6	4.76923076923077	3.23076923076923	5.57692307692308	4.04347826086957	3.19230769230769	3.75	5.08695652173913	5.24	5.20833333333333	4.26923076923077	4.16666666666667	3.28	4.12	3.25	3.88	5.32	2.64	5.30769230769231	4.80769230769231	4.2	4.24	5.1304347826087	5.26923076923077	4.38461538461539	3.76	3.75	4.96	4.24	4.52	3.375	4.6	5	4.56	4.08	3.75	4.72
39	2.5	5.26923076923077	5.08	2.38461538461538	3.42307692307692	4.11538461538461	3.76923076923077	2.95833333333333	5.07692307692308	5.30769230769231	3.03846153846154	4.08333333333333	5.12	5.26923076923077	3.19230769230769	4.92307692307692	4.09090909090909	3.23076923076923	5.375	5.21739130434783	4.70833333333333	4.65384615384615	5.28	3.54166666666667	2.8	4.8	3.79166666666667	3.48	5.4	2.76	5.34615384615385	5.73076923076923	4.64	5.375	5.5	5.57692307692308	4.65384615384615	3.28	5.07692307692308	5.68	5.20833333333333	4.8	2.54166666666667	5.46153846153846	4.56	4.64	3.6	3.84	3.5
40	2.34615384615385	5.84615384615385	5.15384615384615	2.44	3.24	4.76923076923077	2.88461538461538	2.1304347826087	5.73076923076923	5.92307692307692	2.46153846153846	4.29166666666667	5.08	4.96153846153846	2.84615384615385	5.42307692307692	3.71428571428571	2.30769230769231	4.91666666666667	5.04347826086957	5.24	4.26923076923077	5.36	3.79166666666667	2.08	4.52	3.73913043478261	3.32	5.75	2.875	5.76	5.5	5.2	5	5.61538461538461	5.42307692307692	5.76923076923077	2.75	3.84615384615385	5.92	5.4	5.28	2.30434782608696	4.65384615384615	4.65384615384615	5.16666666666667	3.33333333333333	4.04	4.04
41	2.61538461538462	5.16	5.76	2.42307692307692	3.26923076923077	4.5	3.26923076923077	2.75	5.11538461538461	5	3	4.04347826086957	4.75	4.73076923076923	3.5	4.42307692307692	2.86363636363636	2.69230769230769	4.125	4.58333333333333	4.96153846153846	4.26923076923077	4.8	3.5	2.32	4.75	3.86363636363636	3.84	5.2	3.17391304347826	4.73076923076923	4.92307692307692	4.75	5.2	5.08	4.76923076923077	5.28	2.43478260869565	5	5.33333333333333	5.36	5.44	3.34782608695652	4.76923076923077	4.69230769230769	4.88	3.16666666666667	3.88	4.76
42	1.84615384615385	6.07692307692308	5.6	2.73076923076923	3.38461538461538	5.07692307692308	3.30769230769231	2.83333333333333	5.96153846153846	6.23076923076923	2.30769230769231	4.08	5.41666666666667	5.16	2.88	5.42307692307692	3.08695652173913	3.11538461538462	4.33333333333333	4.95833333333333	5.23076923076923	4.46153846153846	5.57692307692308	3.63636363636364	1.95652173913043	4.96	3.29166666666667	3.34615384615385	5.5	2.4	5.34615384615385	5.69230769230769	5.44	5.88	5.08	4.78260869565217	5.08	2.75	6.15384615384615	6.16	5.29166666666667	4.92	3.25	5.61538461538461	4.48	4.95833333333333	2.12	3.08	4.44
43	2.80769230769231	4.73076923076923	5.19230769230769	3.08	3.53846153846154	5.11538461538461	2.96153846153846	2.95652173913043	4.11538461538461	5.96	3.92307692307692	4.52	5.24	6	3.42307692307692	5.80769230769231	4.08695652173913	3.80769230769231	5.29166666666667	4.60869565217391	5.1304347826087	5.80769230769231	4.96153846153846	4.34782608695652	2.83333333333333	4.56	4.27272727272727	4.65384615384615	4.48	2.66666666666667	4.96153846153846	3.88461538461538	4.16	5.32	5.73076923076923	5.16	4.80769230769231	3.54166666666667	5.11538461538461	5.4	4.88	4.52	1.875	5.11538461538461	5.5	5.56	4.44	4.04	5.04166666666667
44	1.96153846153846	5.65384615384615	4.88	2.65384615384615	2.73076923076923	4.28	3.04	2.54166666666667	5.16	5.88461538461539	2.65384615384615	4.16	4.48	5.19230769230769	2.84615384615385	4.57692307692308	3.27272727272727	3.07692307692308	3.82608695652174	5	5	4	5.16	3.58333333333333	1.72	4.36	3.78260869565217	3.4	5.625	2.91304347826087	5.34615384615385	5.84615384615385	5.48	5.16	5.64	5.4	5.12	2.08	5.07692307692308	6.08695652173913	5.75	5.77272727272727	3.21739130434783	4.84	3.79166666666667	4.75	2.76	3.92	3.88
45	4.57692307692308	4.26923076923077	4.57692307692308	4.61538461538461	4.16	4.04	3.42307692307692	3.54166666666667	3.69230769230769	4.76	5.12	4.20833333333333	3.32	5.04	4.38461538461539	4	4.1304347826087	4.88	4.20833333333333	3.625	4.16	4.56521739130435	4.04166666666667	4.5	4.36	4.20833333333333	4.54166666666667	4.42307692307692	3.88	3.6	3.84615384615385	3.46153846153846	3.76	3.92	4.20833333333333	4.42307692307692	3.34615384615385	4.76	4.07692307692308	4.8	3.76	3.88	3.52173913043478	4.12	4.73076923076923	4.32	4.16	4.54166666666667	4
46	3.69230769230769	3.76923076923077	4.08	4.34615384615385	3.65384615384615	4.07692307692308	3.61538461538462	3.16666666666667	3.07692307692308	4.42307692307692	4.26923076923077	4.25	3.52	4.32	3.96153846153846	4.96153846153846	4.08333333333333	4.36	4.95833333333333	4.78260869565217	4.15384615384615	4.44	3.95833333333333	4.60869565217391	3.8	4.28	4.875	4.53846153846154	4.04	3.8	4.29166666666667	3.72	4	4.6	4.6	5.30769230769231	3.73076923076923	3.88	3.04	4.56	3.96	4.30434782608696	3.45833333333333	4.30769230769231	4.57692307692308	4.6	4.16666666666667	4.76	4.4
47	3.76923076923077	4.96153846153846	4.53846153846154	3.95833333333333	3.32	4.88	3.44	3.1304347826087	4.65384615384615	5.28	4.20833333333333	4.48	4.04	4.48	4	4.66666666666667	3.79166666666667	4.23076923076923	4.45833333333333	4.29166666666667	4.07692307692308	4.15384615384615	4.46153846153846	3.625	3.4	4.88	3.83333333333333	4.04	4.04	3.41666666666667	4.53846153846154	4.57692307692308	3.64	3.96	4.42307692307692	5.11538461538461	3.52	4	3.15384615384615	5.4	3.92	3.68	2.91666666666667	4.84	4.26923076923077	4.16	4.28	5.08	4.2
48	1.76923076923077	6.24	6.23076923076923	2.23076923076923	2.72	5.34615384615385	3	2.78260869565217	6.23076923076923	6.38461538461539	2.69230769230769	4.08333333333333	5.2	5.76923076923077	2.15384615384615	5.03846153846154	3.56521739130435	2.65384615384615	5.25	5.39130434782609	5.07692307692308	4.34615384615385	6.07692307692308	3.1304347826087	1.84	5.16	3.375	3.95833333333333	5.84	2.20833333333333	5.53846153846154	6.38461538461539	6.08	5.56	6	5.65384615384615	5.69230769230769	2.08	5.46153846153846	6.04166666666667	5	5.68	2.20833333333333	5.61538461538461	4.73076923076923	5.08	2.48	3.44	4.8
49	3.46153846153846	5.57692307692308	5.88461538461539	3.73076923076923	3.26923076923077	4.61538461538461	3.44	2.45833333333333	3.96	6.15384615384615	4.07692307692308	5.16	5.32	6.19230769230769	4.16	5.92307692307692	3.625	4.68	5.04166666666667	5.47826086956522	5.07692307692308	5.30769230769231	6.04	4.375	3.125	4.8	3.58333333333333	4.84	4.88	2.2	4.12	5.03846153846154	4.75	5.4	6.08	5.30769230769231	4.23076923076923	3.375	5.04	5.84	4.72727272727273	3.8	2.43478260869565	5.96	5.32	5.24	4.25	4.48	5.36
50	2.48	4.88461538461539	4.23076923076923	2.84615384615385	3.07692307692308	5.03846153846154	3.69230769230769	2.72727272727273	3.68	5.07692307692308	3.03846153846154	3.92	4.48	4.30769230769231	3.57692307692308	5	3.33333333333333	3.04166666666667	4.41666666666667	4.29166666666667	4.26923076923077	4.30769230769231	5	4	2.24	4.04	3.83333333333333	3.76923076923077	4.36	3.24	4.96153846153846	4.88461538461539	4.72	4.6	5.2	4.80769230769231	4.61538461538461	3.12	4.03846153846154	4.83333333333333	4.66666666666667	4.72	3.125	4.68	4.88461538461539	5.04166666666667	3.28	3.52	4.12
51	3.42307692307692	2.88461538461538	4	3.84	4.19230769230769	3.08	3.32	3.29166666666667	2.42307692307692	3.38461538461538	3.28	4.56521739130435	3.76	4.2	3.84615384615385	4.42307692307692	4.20833333333333	3.48	4.33333333333333	4.36363636363636	3.88461538461538	4.57692307692308	3.46153846153846	3.58333333333333	4	3.56	3.375	5	4.72	3.29166666666667	3.30769230769231	2.92307692307692	3.88	3.875	4.57692307692308	2.19230769230769	4.19230769230769	4.20833333333333	3.38461538461538	4.28	3.88	4.28	3.21739130434783	4.2	4.4	4.16666666666667	4.4	3.75	3.64
52	5.15384615384615	2.42307692307692	2.96153846153846	5.19230769230769	4.11538461538461	3.80769230769231	4.66666666666667	3.39130434782609	1.19230769230769	2.92307692307692	4.88461538461539	4.6	2.95833333333333	3.56	4.57692307692308	4.03846153846154	3.8695652173913	4.38461538461539	4.29166666666667	4.41666666666667	4	4.84615384615385	3	4.65217391304348	5.44	2.88	4.66666666666667	5.45833333333333	3.08	3.54166666666667	2.56	2.07692307692308	2.79166666666667	3.48	3.76	1.84	2.84615384615385	4.75	2.76923076923077	3.44	3.125	3.34782608695652	4.20833333333333	3.34615384615385	5	3.68	4.625	3.6	3.76
53	2.84	4.15384615384615	4.42307692307692	2.73076923076923	3.84615384615385	4.19230769230769	3.69230769230769	3.30434782608696	2.76	4.53846153846154	3.26923076923077	4.12	4.84	4.16	3.12	4.8	3.82608695652174	3.23076923076923	4.375	5.04166666666667	4.72	4.15384615384615	3.73076923076923	3.70833333333333	3.6	3.36	3.43478260869565	3.38461538461538	4.32	4.04166666666667	4	4.26923076923077	4.52	3.88	4.92	2.69230769230769	4.38461538461539	3.375	3.16666666666667	4.44	4.68	4.96	2.75	3.73076923076923	4.65384615384615	4.48	3.36	2.875	4.70833333333333
54	5.41666666666667	1.96153846153846	3.56	4.84615384615385	3.15384615384615	3.92	4.56	3.69565217391304	1.57692307692308	2.76923076923077	5.11538461538461	4.8	2.95833333333333	3.5	5.11538461538461	4.56	3.79166666666667	5.53846153846154	4.52173913043478	3.8695652173913	3.46153846153846	4.15384615384615	3.69230769230769	5	5.92	3.96	4.29166666666667	5.65384615384615	2.76	3.60869565217391	2.5	1.69230769230769	2.52	3.2	3.73076923076923	2.16	2.84615384615385	5.6	2.92	3.56	2.48	2.44	3.16666666666667	3.46153846153846	5.32	3.59090909090909	5.48	4.625	4
55	3.26923076923077	3.88461538461538	4.65384615384615	2.88461538461538	3.30769230769231	4.38461538461539	3.56	3.18181818181818	2.11538461538462	4.03846153846154	3.04	3.41666666666667	4.48	4.07692307692308	3.76	4.72	3.1304347826087	3.28	4.33333333333333	4.33333333333333	4.32	4.19230769230769	4.53846153846154	3.58333333333333	3.4	4.04166666666667	4.08333333333333	4.48	4.54166666666667	3.75	4.23076923076923	3.38461538461538	4	4.16	4.34615384615385	2.04545454545455	4.48	2.92	4.30769230769231	4.32	5.2	4.70833333333333	3	4.03846153846154	4.64	4.28	3.95833333333333	3.12	4.125
56	4.73076923076923	2.92307692307692	4.11538461538461	4.5	3.88461538461538	4.73076923076923	3.34615384615385	3	1.79166666666667	4.5	4.46153846153846	4.64	4.375	4.42307692307692	4.26923076923077	4.46153846153846	3.78260869565217	4.88461538461539	4.33333333333333	5.125	4.80769230769231	4.64	3.88461538461538	4.25	4.88	4.12	5.21739130434783	4.69230769230769	3.8	3.04166666666667	3.34615384615385	3.15384615384615	2.91304347826087	4.04	4.24	1.92307692307692	3.68	4.2	3.65384615384615	4.72	3.20833333333333	3.96	2.65217391304348	4.15384615384615	5.26923076923077	4.28	4.60869565217391	3.68	4.4
57	2.69230769230769	5.23076923076923	5.16	2.69230769230769	3.375	4.88461538461539	3.38461538461538	3.125	3.91666666666667	5.15384615384615	2.61538461538462	3.92	5.16	5.03846153846154	3.03846153846154	5.03846153846154	3.35	3.34615384615385	4.29166666666667	4.54166666666667	4.76923076923077	4.5	4.69230769230769	3.66666666666667	2.48	4.88	3.52173913043478	4.03846153846154	5.28	3.2	4.15384615384615	4.65384615384615	4.4	4.8	5.2	2.83333333333333	4.61538461538461	2.88	4.6	5.36	5.28	4.48	2.125	4.65384615384615	4.96	4.52	3.04	3.4	4.36
58	3.84615384615385	3.15384615384615	3.92307692307692	4.38461538461539	3.6	4.57692307692308	3.76923076923077	3.30434782608696	2.53846153846154	4.76923076923077	3.54166666666667	4.45833333333333	4.16	4.23076923076923	4	4.73076923076923	3.09090909090909	3.61538461538462	4.41666666666667	5	4	3.84615384615385	3.84	4.82608695652174	3.4	3.52	3.81818181818182	4.80769230769231	3.68	3.45833333333333	3.65384615384615	3.03846153846154	4.33333333333333	3.76	4.30769230769231	1.96	3.76923076923077	4.375	2.73076923076923	4.29166666666667	4.8	4.28	2.54166666666667	4.15384615384615	5.11538461538461	4.04	4.52	4.04	4.12
59	4	3.23076923076923	2.76923076923077	4.61538461538461	4.38461538461539	3.12	3.64	4.33333333333333	5.04	3.07692307692308	3.26923076923077	3.875	2.76	3.19230769230769	3.76923076923077	3.19230769230769	3.47826086956522	4.26923076923077	2.70833333333333	3.08333333333333	3.03846153846154	2.68	3.11538461538462	4.20833333333333	3.875	2.84	3.625	3.26923076923077	2.95833333333333	3.52	2.92307692307692	3.11538461538462	4	2.76	3.69230769230769	2.76	3.11538461538462	4.5	2.5	4	2.72	3.16	4.21739130434783	3.08	2.23076923076923	3.25	4.20833333333333	4.16666666666667	2.48
60	5.53846153846154	2.34615384615385	3.33333333333333	5.07692307692308	4.84615384615385	3.69230769230769	4.23076923076923	3.625	1.52	2.73076923076923	4.76923076923077	4.76	2.68	3.16	5	4.30769230769231	3	4.03846153846154	3.78260869565217	3.54166666666667	3.52	3.53846153846154	3.76923076923077	4.875	5	3.21739130434783	4.125	4.57692307692308	3.25	4.56	2.53846153846154	2.5	2.56	3.16	3.53846153846154	1.92307692307692	2.76923076923077	5.5	2.34615384615385	3.125	3.12	3.29166666666667	4.04166666666667	3	4.91666666666667	3.36	5	3.20833333333333	3.41666666666667
61	4.2	2.80769230769231	3.34615384615385	5.26923076923077	4	3.53846153846154	4.24	3.19047619047619	1.96153846153846	2.38461538461538	4.15384615384615	4.25	2.88	3.65384615384615	4.46153846153846	4.32	3.90909090909091	3.57692307692308	4.20833333333333	4.04166666666667	3.88	4.07692307692308	3.19230769230769	4.66666666666667	4.68	2.75	4.125	4.28	3.32	3.75	2.08	2.92	3.5	2.91666666666667	3.84	2.08333333333333	3.28	4.41666666666667	2.53846153846154	4.04	2.92	3.60869565217391	3.95833333333333	3.34615384615385	4.03846153846154	4.12	4.4	3.70833333333333	3.48
62	3.69230769230769	3.46153846153846	4.84	3.38461538461538	3.57692307692308	4.11538461538461	3.88	2.95833333333333	3.8	4.96153846153846	3.57692307692308	4.72	4	4.76923076923077	4.23076923076923	5.15384615384615	3.79166666666667	4.61538461538461	4.45833333333333	4.5	4.61538461538461	5.07692307692308	5.19230769230769	4	3.68	4.04166666666667	3.60869565217391	4.65384615384615	4.375	2.8695652173913	3.96153846153846	3.76	4.16666666666667	5	4.8	3.46153846153846	4.38461538461539	3.91666666666667	4.26923076923077	5.4	4.08	3.72	2.33333333333333	5.6	5.34615384615385	4.12	4	3.36	4.5
63	3.73076923076923	2.69230769230769	3.61538461538462	3.8	3.88	4.15384615384615	3.61538461538462	3.41666666666667	2.38461538461538	3.61538461538462	3.76923076923077	3.76	2.91666666666667	3.80769230769231	3.38461538461538	3.42307692307692	3.73913043478261	3.96153846153846	3.25	4.125	4.8	3.53846153846154	3.25	3.73913043478261	4.04166666666667	3.72	3.125	4.5	3.44	3.76	2.92307692307692	3.28	3.56	2.95833333333333	4.26923076923077	2.5	3.23076923076923	4.16	2.72	4.4	3.16	3	3.375	3.73076923076923	4.65384615384615	4.24	4.56	4	3.56
64	3.80769230769231	2.76923076923077	3.12	4	4.46153846153846	3.15384615384615	4.76923076923077	3.54166666666667	1.83333333333333	3.11538461538462	3.84	3.76	2.96	3.2	3.57692307692308	3.80769230769231	3.5	4.11538461538461	3.45833333333333	4.20833333333333	2.92307692307692	3.69230769230769	3.68	4.41666666666667	4.04	3.32	4.54166666666667	3.96153846153846	3.6	4.24	3.24	2.80769230769231	3.16666666666667	3.36	4.125	2.34615384615385	2.69230769230769	4.68	2.56	2.75	3.04	3.84	4.08333333333333	2.73076923076923	4	3.28	3.64	3.8	3
65	3.5	3.72	3.88	2.76923076923077	3.44	4.19230769230769	4.34615384615385	2.95833333333333	2.11538461538462	3.88461538461538	3.24	4.32	3.84	4.42307692307692	3.48	4.11538461538461	3.52173913043478	4.28	4.09090909090909	4.25	4.23076923076923	3.76923076923077	3.96153846153846	3.83333333333333	3.73913043478261	3.4	3.66666666666667	4.73076923076923	4	3.875	3.68	3.92	4	4.60869565217391	4.4	2.16	4	3.625	4.61538461538461	3.88	3.8	4.25	3.33333333333333	3.76	4.76	3.58333333333333	3.56	3.45833333333333	3.64
66	2.34615384615385	4.73076923076923	5	2.52	3.57692307692308	5.04	2.80769230769231	2.95652173913043	3.38461538461538	4.53846153846154	3.26923076923077	4.28	4.79166666666667	4.92	3.56	5	4.41666666666667	3.5	4.34782608695652	4.91666666666667	4.72	4.30769230769231	5.48	4.04166666666667	2.88	4	3.65217391304348	4.61538461538461	5.16	3.41666666666667	4.92307692307692	4.56	4.76	4.68	5.53846153846154	2.57692307692308	4.69230769230769	3.64	3.73076923076923	5.28	5.08	5.2	2.5	4.69230769230769	4.61538461538461	4	2.8	2.96	4.72
67	3.96153846153846	2.80769230769231	4	4.88461538461539	3.68	4.11538461538461	3.30769230769231	3.125	1.88	3.46153846153846	4.8	4.24	3.24	3.88461538461538	4.88461538461539	4.5	4.18181818181818	4.48	4.875	4.25	3.76923076923077	4.73076923076923	3.69230769230769	5.1304347826087	4.8	3.8	4.21739130434783	5.07692307692308	3.75	3.875	2.76923076923077	2.53846153846154	3.12	3.72	4.19230769230769	2.48	2.875	4.84	3.68	4.36	3.33333333333333	2.32	3.29166666666667	3.88461538461538	4.64	4.36	4.32	4.31818181818182	3.64
68	3.88	3.19230769230769	4.61538461538461	5	4.07692307692308	4.92307692307692	3.46153846153846	3.04166666666667	2.76923076923077	5.03846153846154	4.73076923076923	4.70833333333333	4.625	4.96153846153846	4.26923076923077	5.125	4.09090909090909	4.64	4.66666666666667	4.56521739130435	4.80769230769231	4.92307692307692	3.73076923076923	4.66666666666667	4.64	3.72	3.65217391304348	5.80769230769231	3.96	3.24	3.08	3	3.48	4.04	5.12	2.64	3.53846153846154	4.52	3.07692307692308	5.25	3.48	2.96	2.375	4.36	4.80769230769231	4.79166666666667	4.95833333333333	4.95833333333333	4.56
69	2.07692307692308	4.2	2.2	2.30769230769231	3.69230769230769	3.53846153846154	4.8	5.16666666666667	4.76923076923077	2.57692307692308	2.38461538461538	3.16	2.72	2.56	2.5	2.46153846153846	2.82608695652174	2.92307692307692	3.25	3.34782608695652	2.5	2.26923076923077	2.57692307692308	3.5	2.12	2.92	3.83333333333333	2.66666666666667	3.60869565217391	5.44	4.61538461538461	4.23076923076923	4.04	4.08	3.69230769230769	2.69230769230769	3.76923076923077	3.04166666666667	3.38461538461538	3.4	3.8	4.6	4.69565217391304	2.88461538461538	2.80769230769231	2.75	2.58333333333333	3.25	2.12
70	2.44	4.80769230769231	3.84615384615385	3.15384615384615	3.8	4.29166666666667	3.92307692307692	3.60869565217391	4.07692307692308	3.76923076923077	3.07692307692308	4.2	3.56	3.64	2.96153846153846	3.96	3.70833333333333	3.30769230769231	4.45833333333333	3.875	3.64	3.84615384615385	4.32	3.73913043478261	3.64	3.44	3.78260869565217	3.48	4.04	3.54166666666667	3.80769230769231	3.76923076923077	5	4.58333333333333	5	2.28	4.42307692307692	3.92	4.68	4.84	4.8	5.29166666666667	3.1304347826087	4.15384615384615	4.6	4.08	3.2	3	3.52
71	5.80769230769231	1.73076923076923	3.64	5.4	3.96	3.42307692307692	4.69230769230769	3.21739130434783	1.36	2.23076923076923	5.6	3.8695652173913	2.4	3.80769230769231	5.19230769230769	3.42307692307692	3.21739130434783	5.96153846153846	4.82608695652174	3.29166666666667	3.34615384615385	5.24	2.69230769230769	5.08333333333333	5.64	4.48	3.875	4.91666666666667	2.6	4.20833333333333	2.11538461538462	1.84	2.24	3.875	2.92	2.12	2.38461538461538	5.92	3.23076923076923	3.4	2.34782608695652	2.4	3.375	2.92307692307692	4.57692307692308	3.28	5.36	4.73913043478261	3.36
72	3.46153846153846	3.15384615384615	3.88461538461538	2.92307692307692	3.96153846153846	3.88461538461538	3.6	3.375	1.92307692307692	2.96153846153846	3.34615384615385	4.12	3.48	3.34615384615385	3.72	3.38461538461538	3.91666666666667	3.38461538461538	4.1304347826087	3.875	3.96153846153846	3.61538461538462	3.23076923076923	3.54166666666667	3.28	3	3	4.61538461538461	3.72	4.28	3.69230769230769	3.57692307692308	3.625	3.2	4.56	2.23076923076923	4.19230769230769	3.72	3.91666666666667	3.56	3.92	4.04	4.56521739130435	2.80769230769231	4.15384615384615	3.12	3.32	3.16	3.8
73	3.4	3.5	3.08	4.34615384615385	4.38461538461539	2.92307692307692	4.73076923076923	4.75	4.28	2.80769230769231	2.53846153846154	3.52	3.04166666666667	3	3.30769230769231	2.96153846153846	4.16666666666667	4.04	3.21739130434783	2.91304347826087	3	3.12	3.375	3.78260869565217	3.12	3.2	3.41666666666667	2.96	3.48	4.56	3.15384615384615	3.84	3.56	3.64	3.34615384615385	2.76	3.26923076923077	4.375	2.76923076923077	4.08333333333333	3.76	3.92	4.21739130434783	2.88461538461538	3.23076923076923	3.25	3.6	3.8	2.84
74	3.32	3.69230769230769	4.2	3.69230769230769	3.65384615384615	4.2	3.15384615384615	4.27272727272727	3.44	3.96153846153846	3.46153846153846	3.96	4.32	4	3.73076923076923	3.8	4.09523809523809	3.76923076923077	3.95833333333333	4.20833333333333	3.88461538461538	4.76923076923077	4.15384615384615	4.21739130434783	3.64	3.36	3.91666666666667	4.29166666666667	3.92	3.45833333333333	3.44	3.88	3.96	4.20833333333333	4.73076923076923	2.64	3.5	4.04	2.80769230769231	4.8	4.41666666666667	4.24	3.41666666666667	3.88461538461538	4.68	3.8	4.48	3.8	4.12
75	3.6	3.19230769230769	2.84615384615385	3.96153846153846	3.42307692307692	2.96	4.69230769230769	4.5	4.57692307692308	3.23076923076923	3.19230769230769	4.45833333333333	3.2	3.07692307692308	3.44	2.88461538461538	4.21739130434783	3.88	4.17391304347826	2.70833333333333	2.80769230769231	3.11538461538462	2.92	4.36363636363636	3.6	3.24	4	2.73076923076923	3.04	4.2	3.42307692307692	4.26923076923077	4.24	3.12	3.38461538461538	2.92307692307692	3.19230769230769	4.92	3.19230769230769	3.84	3.56	3.6	3.56521739130435	3.38461538461538	2.88461538461538	3.28	3.72	4.4	2.12
76	3.34615384615385	3.57692307692308	2.69230769230769	3.65384615384615	4.12	2.92307692307692	4.15384615384615	4.08695652173913	2.38461538461538	3.15384615384615	3.23076923076923	3.83333333333333	2.75	2.96	3.72	3.26923076923077	3.8695652173913	3.88	3.125	3.66666666666667	3.54166666666667	3.80769230769231	2.76923076923077	3.83333333333333	3.96	3.52	3.75	4.54166666666667	4	4.12	3.76	3.57692307692308	3.2	2.58333333333333	3.54166666666667	2.19230769230769	3.44	4.2	2.42307692307692	3.625	4.24	3.92	4.60869565217391	2.73076923076923	3.88461538461538	2.96	3.125	3.04166666666667	2.96
77	3.84615384615385	2.57692307692308	3.96153846153846	4.72	3.73076923076923	3.07692307692308	4.15384615384615	3.875	3.69230769230769	3.30769230769231	3.96153846153846	3.75	3.2	3.53846153846154	3.03846153846154	3.11538461538462	3.58333333333333	4.92307692307692	3.95833333333333	3.54166666666667	3.04	3.48	3.24	4.66666666666667	4.29166666666667	3.92	4.34782608695652	3.96	3.16666666666667	4.79166666666667	3.76	4.08	3.32	3.36	3.61538461538462	3.48	2.73076923076923	4.91666666666667	2.26923076923077	4.29166666666667	3.04	3.25	3.56521739130435	3.65384615384615	3.88	3.25	4.92	5.24	3.16
78	3.15384615384615	2.84615384615385	3.69230769230769	3.44	4	3.96153846153846	3.96153846153846	3.25	2.04	3.57692307692308	3.83333333333333	4.72	3.70833333333333	4.03846153846154	3.38461538461538	4.07692307692308	3.08695652173913	3.125	3.52173913043478	4.60869565217391	4.73076923076923	3.88461538461538	3.23076923076923	3.875	3.91666666666667	3.16	3.625	3.92307692307692	4.48	3.88	4.41666666666667	3.68	3.92	3.375	4.54166666666667	2.5	4.19230769230769	3.92	4.15384615384615	4.12	3.64	4.2	3.17391304347826	4.16	4.8695652173913	3.44	3.28	3.68	4.04
79	2.2	5	3.07692307692308	3.61538461538462	4.36	3.25	3.11538461538462	3.30434782608696	4.76923076923077	2.88461538461538	3.34615384615385	3.96	2.84	3.61538461538462	2.8	3.48	3.66666666666667	3.03846153846154	3.08333333333333	4.82608695652174	3	3.30769230769231	3.03846153846154	3.33333333333333	3.29166666666667	3.70833333333333	3.66666666666667	3	3.84	4.4	3.88461538461538	5.04	4.8	3.2	4.23076923076923	2.24	3.42307692307692	3.16	3	4.08	4.44	4.92	4.31818181818182	2.80769230769231	3.38461538461538	3.4	3.2	3.32	2.52
80	3.42307692307692	3.88461538461538	3.69230769230769	3.73076923076923	3.76	4.56	3.61538461538462	3	2.04	3.23076923076923	3.96153846153846	4.17391304347826	3.6	4.07692307692308	3.5	4.80769230769231	4.36363636363636	3.25	4.75	4.83333333333333	4.19230769230769	4.5	4.15384615384615	4.54166666666667	2.92	3.12	4.375	5.23076923076923	4.48	3.8	3.46153846153846	3.96	3.68	4.04166666666667	4.42307692307692	1.92307692307692	4	4.58333333333333	3.65384615384615	4.04	4.125	4.56	3.43478260869565	4	4.36	4.16666666666667	3.95833333333333	3.88	4.16
81	3.5	3.96	3.95652173913043	3.80769230769231	3.64	3.68	3.65384615384615	3.21739130434783	3.15384615384615	3.72	4.04	3.8	3.12	3.61538461538462	4.03846153846154	3.69230769230769	3.5	4.11538461538461	4.1304347826087	4.125	3.84	4.44	3.92307692307692	3.5	4.08	4.4	4.95833333333333	3.48	3.88	3.70833333333333	4.03846153846154	3.69230769230769	3.96	4.28	4.2	2.46153846153846	3.92	3.875	3.38461538461538	4.88	3.29166666666667	3.44	3.65217391304348	3.57692307692308	4.57692307692308	3.48	3.6	3.5	3.4
82	4.73076923076923	2.19230769230769	3.28	4.61538461538461	4.11538461538461	3.15384615384615	4.76923076923077	3.5	1.69230769230769	2.4	4.26923076923077	4.76	2.625	3.5	4.375	3.68	3.60869565217391	3.92307692307692	3.75	4.30434782608696	3.5	4.07692307692308	3	3.83333333333333	4.84	2.28	3.33333333333333	4.5	2.84	3.70833333333333	3.26923076923077	2.34615384615385	2.44	3.32	3.68	2.52	2.48	4.95833333333333	2.95833333333333	3.52	3.25	3.44	3.68181818181818	2.625	5.11538461538461	2.96	4.125	3.12	3.56
83	2.88461538461538	5.8	4.64	2.65384615384615	3.5	4.69230769230769	3.42307692307692	2.63636363636364	5.26923076923077	4.88461538461539	2.2	4	5	5.38461538461539	2.32	4.96153846153846	3.79166666666667	3.5	4.66666666666667	5.125	4.96	4.96	4.96153846153846	3.125	2.28	3.76	3.45454545454545	3.48	4.28	2.96	5	5.19230769230769	4.76	4.4	5.08695652173913	3.42307692307692	4.61538461538461	2.68	4.69230769230769	6.32	4.8	4.92	2.45833333333333	4.65384615384615	5	4.52	3.12	3.56	4.12
84	3.30769230769231	4.15384615384615	4	3.26923076923077	3.48	3.96153846153846	4.48	3.95238095238095	3.34615384615385	3.57692307692308	3.80769230769231	4.44	3.52	4.26923076923077	4.28	4.53846153846154	3.375	4	3.66666666666667	3.58333333333333	3.8	3.73076923076923	3.61538461538462	4.45833333333333	3.54166666666667	4.04	4.04166666666667	3.96153846153846	4.04	4.59090909090909	4.15384615384615	3.53846153846154	3.20833333333333	3.79166666666667	4.34615384615385	2.88	3.61538461538462	4.32	3.84	4.32	3.64	3.95652173913043	4	4	3.88461538461538	4.16	3.16	3.83333333333333	3.64
85	2.42307692307692	5.15384615384615	4.19230769230769	3.65384615384615	3.34615384615385	4	3.34615384615385	3.39130434782609	5.11538461538461	5	3.34615384615385	4.28	4.24	4.38461538461539	3.08	4.07692307692308	3.5	3.23076923076923	3.58333333333333	4.04761904761905	4.15384615384615	3.15384615384615	3.84615384615385	3.83333333333333	3.12	3.75	3.875	3.69230769230769	4.52	3.78260869565217	3.76923076923077	4.80769230769231	4.12	4.8	4.88461538461539	2.8	3.92	3.88	2.92	5.04	4.4	4.52173913043478	3.25	3.88	3.65384615384615	4.32	3.16	3.28	3.72
86	2.46153846153846	5.26923076923077	4.5	2.44	3.23076923076923	4.32	3.53846153846154	3.26086956521739	5.26923076923077	3.84615384615385	2.57692307692308	4.43478260869565	3.45833333333333	4.19230769230769	2.30769230769231	3.88461538461538	3.29166666666667	2.88461538461538	4.04166666666667	4.21739130434783	4.24	4.08	3.15384615384615	3.1304347826087	2.72	3.20833333333333	3.30434782608696	3.70833333333333	4.56	3.4	4.5	4.84615384615385	4.875	4.28	4.76	3.58333333333333	4.19230769230769	3.125	4.03846153846154	5.44	4.8	4.375	3.43478260869565	3.44	3.84	4.2	3.32	2.88	3.64
87	1.91666666666667	4.84615384615385	3.68	3.15384615384615	3.875	3.84615384615385	3.76	4.83333333333333	5	3.30769230769231	1.80769230769231	4.47826086956522	3.56	4	2.92307692307692	3.96153846153846	3.25	2.64	3.25	4.31818181818182	4.07692307692308	3.46153846153846	3.68	3.45833333333333	2.375	3.92	3.95833333333333	3.61538461538462	4.41666666666667	3.29166666666667	3.76923076923077	3.61538461538462	4.8	3.76	4.28	2.84	3.53846153846154	3.45833333333333	3.76	4.44	4.72	5.56	3.75	3.65384615384615	3.72	3.66666666666667	2.72	3.6	2.76
88	5.69230769230769	2.26923076923077	3.56	5.46153846153846	4	3.70833333333333	4.76923076923077	4.16666666666667	2.4	2.92307692307692	6.23076923076923	4.72	3.08	4.33333333333333	5.88461538461539	4.30769230769231	4.33333333333333	5.76923076923077	4.66666666666667	4.29166666666667	4.26923076923077	4.46153846153846	3.375	5.54166666666667	6.04166666666667	4.12	4.95833333333333	5.65384615384615	2.96	3.56	1.88461538461538	2.38461538461538	2.5	3.125	3.30769230769231	2.36	3.04	5.72	2.12	4.58333333333333	2.44	2.28	3.20833333333333	4.07692307692308	4.92307692307692	3.96	6.04347826086957	4.6	4.28
89	2.65384615384615	4.92307692307692	4.53846153846154	2.61538461538462	3.26923076923077	5	2.8	2.54166666666667	2.92307692307692	5.26923076923077	3	4.44	5.08	4.84615384615385	3	5.26923076923077	3.625	3.65384615384615	4.69565217391304	4.81818181818182	5.15384615384615	4.76923076923077	4.96153846153846	3.69565217391304	2.8	4.08333333333333	3.70833333333333	4.61538461538461	4.76	2.91666666666667	4.52	3.96	4.8	4.48	5	2.88	4.65384615384615	3.70833333333333	4	5.68	5.12	4.72	2.70833333333333	5.23076923076923	5.15384615384615	4.28	3.68	3.04	4.45833333333333
90	3.61538461538462	3.96153846153846	4.69230769230769	3.69230769230769	3.32	4.88461538461539	3.30769230769231	2.8695652173913	2.30769230769231	4.73076923076923	3.57692307692308	3.95833333333333	4.64	5.23076923076923	4.53846153846154	5.19230769230769	3.25	3.11538461538462	5.04166666666667	4.33333333333333	4.96153846153846	4.80769230769231	4.30769230769231	3.95833333333333	4	3.79166666666667	4.39130434782609	5.23076923076923	4.24	2.66666666666667	3.96153846153846	4.23076923076923	3.52	4.58333333333333	4.48	3.19230769230769	4.42307692307692	3.95833333333333	3.53846153846154	5.92	4.16	4.24	2.70833333333333	5.03846153846154	5.57692307692308	4.72	4.04	3.08	4.6
91	2.03846153846154	5.26923076923077	5.53846153846154	2.80769230769231	3.52	5	3.32	3.43478260869565	5.73076923076923	5.96153846153846	2.96153846153846	3.76	5.28	5.32	2.76923076923077	4.48	3.63636363636364	2.88461538461538	4.60869565217391	5.29166666666667	4.72	4.5	4.92	3.36363636363636	2.72	4.6	3.75	3.32	5.64	2.76	4.69230769230769	5.65384615384615	5.36	4.88	5.91666666666667	3.4	4.21739130434783	2.88	3.73076923076923	5.875	5.58333333333333	5.16	2.72727272727273	5.61538461538461	4.48	4.96	3.16	4.41666666666667	4.08
92	2.96153846153846	4.92307692307692	4.92307692307692	3.15384615384615	2.44	5.11538461538461	3.46153846153846	2.58333333333333	3.69230769230769	5.88461538461539	4.03846153846154	4.4	5.36	5.53846153846154	3.11538461538462	5.5	3.71428571428571	3.03846153846154	5.47826086956522	5.125	5.66666666666667	5.03846153846154	5.4	4.54166666666667	3.08333333333333	4.875	4	5.08	5.8	2.75	3.42307692307692	4.61538461538461	4.4	5.04	5.84615384615385	2.96	5.32	3.66666666666667	4.84615384615385	5.92	5.125	4.32	2.26086956521739	5.42307692307692	5.30769230769231	5.04166666666667	3.44	3.52	5
93	4.61538461538461	3.42307692307692	4.52	4.88	3.5	5.16	3.56	2.875	2.23076923076923	4.73076923076923	4.84615384615385	4.375	4.5	4.92307692307692	4.46153846153846	5.26923076923077	4.54166666666667	4.07692307692308	5.41666666666667	3.95833333333333	5.58333333333333	5.5	4.80769230769231	4.66666666666667	4.68	4.08	4.875	4.92307692307692	4.32	2.95833333333333	3.34615384615385	2.96153846153846	3.4	4.64	5.56	2.36	3.5	4.88	3.30769230769231	5.54166666666667	3.41666666666667	3.76	2.21739130434783	4.73076923076923	5.46153846153846	4.32	4.08333333333333	3.47826086956522	4.92
94	5.96153846153846	2	3.56	5.96153846153846	3.96153846153846	3.46153846153846	4.73076923076923	4.625	1.76923076923077	3.65384615384615	5.20833333333333	4.24	3.72	4.38461538461539	5.34615384615385	4.26923076923077	3.45833333333333	5.92307692307692	3.875	3.45833333333333	3.56	4.96153846153846	3.96153846153846	4.95833333333333	5.6	3.36	4.375	5.30434782608696	3.16	3.88	2.5	2.34615384615385	2.08	3.64	3.26923076923077	2.15384615384615	2.73076923076923	5.39130434782609	2.5	4.36	2.52	2.58333333333333	2.83333333333333	4.69230769230769	5.16	4.36	5.96	3.88	4.375
95	2.84615384615385	4.12	4.5	3.03846153846154	3.11538461538462	4.19230769230769	3.68	3.125	3.36	4.42307692307692	4.07692307692308	4.24	4.56	4.03846153846154	3.84615384615385	4.07692307692308	3.375	4.32	4.29166666666667	4.04166666666667	4	3.96153846153846	4.15384615384615	3.75	3.76	3.48	3.33333333333333	3.88	3.88	3.56	3.96	4	3.5	4.32	3.84	3.30769230769231	4.15384615384615	4.16	4.07692307692308	4.52	3.8	3.84	3.25	5	4.26923076923077	3.6	3.96	3.70833333333333	4.125
96	2.30769230769231	5.15384615384615	3.57692307692308	2.76	3.42307692307692	3.73076923076923	4.44	3.125	4.60869565217391	3.42307692307692	2.46153846153846	3.68	3.36	3.96153846153846	2.2	3.76	3.30434782608696	2.53846153846154	3.41666666666667	4	3.61538461538462	3.53846153846154	3.95833333333333	3.33333333333333	2.24	3.2	3.04347826086957	3.15384615384615	4.58333333333333	4.88	4.46153846153846	4.80769230769231	4.79166666666667	4.41666666666667	4	3.23076923076923	4.5	2.72	3.34615384615385	4.625	4.8	4.875	3.63636363636364	3.07692307692308	3.42307692307692	3.16	2.76	3.04	2.56
97	3.46153846153846	3.73076923076923	3.76923076923077	3.84615384615385	3.56	3.61538461538462	5.16	3.90909090909091	2.70833333333333	3.65384615384615	3.28	4.04	3.6	3.8	4.19230769230769	4.15384615384615	4.41666666666667	4.58333333333333	4.21739130434783	3.375	4.15384615384615	4.11538461538461	4.04	3.95652173913043	4.12	3.45833333333333	3.45833333333333	4.11538461538461	3.84	3.68	3.92307692307692	2.72	3.41666666666667	3.41666666666667	3.64	2.48	3.5	4.16666666666667	3.26923076923077	4.44	3.4	3.79166666666667	3.17391304347826	4.57692307692308	4.5	4.16	3.60869565217391	4.09090909090909	3.56
98	4.19230769230769	3.30769230769231	4.84615384615385	4.23076923076923	4.5	4.34615384615385	3.72	2.95833333333333	2.33333333333333	3.19230769230769	3.76	4.17391304347826	3.12	4.65384615384615	4.19230769230769	5.11538461538461	3.125	3.88461538461538	5	4.54166666666667	5.16	4.69230769230769	4.24	4.26086956521739	3.45833333333333	3.4	4.58333333333333	4.96153846153846	4.28	3.08333333333333	2.92307692307692	2.84615384615385	4.08333333333333	3.72	5.19230769230769	1.88	3.95833333333333	4.08	3.30769230769231	4.72	4.08	4.375	2.875	3.88461538461538	4.84	4.44	3.88	3.54166666666667	4.44
99	3.84615384615385	3.88461538461538	4.57692307692308	4.38461538461539	3.92	4.23076923076923	3.19230769230769	3.125	3.38461538461538	4.76	3.57692307692308	4.66666666666667	4.5	4	4.15384615384615	5	3.625	4.73076923076923	4.625	4.04166666666667	3.52	4.96153846153846	3.92307692307692	4.41666666666667	4.24	4.5	4.875	5.2	4.36	3.24	3.65384615384615	3.88	3.88	4.72	4.08	2.8	3.34615384615385	4.76	3.34615384615385	5.12	4.64	3.76	2.91304347826087	5.03846153846154	4.88461538461539	4.12	4.75	3.72	4
100	4.19230769230769	3.73076923076923	3.57692307692308	4.4	4.08	3.23076923076923	5.12	3.91304347826087	2.79166666666667	2.19230769230769	3.54166666666667	4.28	2.72	3.03846153846154	4.19230769230769	4.15384615384615	3.54166666666667	4.5	4.45454545454545	3.125	3.5	3.15384615384615	2.61538461538462	4.29166666666667	3.64	3.4	4.21739130434783	4.46153846153846	3.4	3.47826086956522	4	2.76923076923077	3.28	3.45833333333333	3.36	2.26923076923077	2.69230769230769	4.12	2.70833333333333	3.16	3.24	3.88	4.125	2.80769230769231	4.26923076923077	3.4	4.04	3.08333333333333	3.25
[truncated: 31 more columns]
