# Supplementary material for: Four dimensions characterize attributions from faces using a representative set of English trait words
Source: Nat Commun. 2021 Aug 27;12:5168. doi: 10.1038/s41467-021-25500-y (PMC8397784; doi:10.1038/s41467-021-25500-y)
Supplement: Supplementary file 4 — Source Data [file 41467_2021_25500_MOESM4_ESM.zip › Source_Data/FigureS6_Ratings_80Traits_7Samples/Study2_Ratings_80Traits_Peru.csv]

	aggressive	agreeable	ambitious	angry	anxious	articulate	atypical	autistic	baby-faced	beautiful	bossy	careful	charismatic	clever	combative	competent	compulsive	condescending	confident	conscientious	consistent	courageous	creative	critical	cruel	curious	defensive	determined	dignified	disorderly	easygoing	emotional	empathetic	energetic	ethical	feminine	flexible	grumpy	happy	healthy	helpful	humble	ignorant	income	independent	intellectual	intense	jealous	leader-like
1	3.318181818	3.095238095	4.55	3.571428571	4.571428571	4.789473684	3.545454545	2.347826087	3.826086957	3.590909091	4.318181818	4.5	3.652173913	4	4.45	5.090909091	4.368421053	3.95	4.428571429	5.142857143	4.5	4.15	4.315789474	4.136363636	3.55	4	3.9	5.15	5.086956522	3.19047619	3.857142857	4.142857143	4.217391304	4.272727273	4.210526316	5.565217391	4.15	4.227272727	2.95	4.952380952	4.5	4.086956522	3.285714286	4.944444444	5	4.380952381	3.444444444	4.1	3.681818182
2	3.272727273	4.285714286	4.65	3.409090909	3.285714286	4.727272727	2.904761905	2.086956522	3.52173913	4.545454545	3.636363636	5.181818182	4.217391304	5.333333333	3.894736842	4.590909091	3.722222222	4.428571429	4.952380952	4.666666667	4.952380952	4.1	4.263157895	3.909090909	3.142857143	4.35	3.80952381	5.1	5.217391304	2.476190476	4.904761905	4.428571429	4.260869565	4.695652174	4.789473684	5.869565217	3.95	3.739130435	4.2	5.409090909	4.5	4.086956522	3.315789474	4.55	4.722222222	4.80952381	4.611111111	3.380952381	4.045454545
3	4.272727273	2.8	3.65	4.380952381	3.65	3.333333333	3.863636364	2.304347826	2.391304348	3.318181818	4.409090909	3.272727273	3.043478261	2.954545455	5.05	2.909090909	3.894736842	3.857142857	3.2	3.4	2.789473684	3.7	3.555555556	5.136363636	4.9	3.6	4.047619048	4.05	3.434782609	5.523809524	3.95	3.904761905	3.086956522	3	2.842105263	5.454545455	3.2	4.47826087	3.05	3.545454545	3.136363636	3.5	4.9	3.55	4.333333333	3.095238095	3.529411765	4	3.285714286
4	3.142857143	3.904761905	3.15	4.409090909	4.142857143	3.4	3.772727273	3.454545455	4.304347826	3.681818182	3.428571429	4.25	2.869565217	2.8	3.7	3.380952381	4.578947368	4.2	3.666666667	3.590909091	4.142857143	4.05	3.210526316	4.227272727	3.65	3.789473684	4.454545455	3.736842105	3.956521739	4.666666667	4	4.238095238	3.47826087	3.545454545	3.578947368	5.818181818	3.55	3.826086957	2.6	4.227272727	3.909090909	4.695652174	3.857142857	3.25	3.904761905	3.7	4.352941176	3.761904762	3.363636364
5	3.80952381	3.904761905	5.15	4.681818182	4.05	5.363636364	2.454545455	2.782608696	3.260869565	5	4.772727273	4.727272727	3.347826087	5.227272727	4.263157895	5	4.684210526	4.714285714	4.9	4.761904762	4.047619048	4.5	4.555555556	5.136363636	3.904761905	3.55	4.619047619	4.95	4.565217391	2.952380952	3.380952381	4.142857143	3.952380952	4.136363636	4.105263158	5.608695652	3.842105263	4.608695652	3.15	5.181818182	3.590909091	3.695652174	2.428571429	4.315789474	4.6	4.473684211	4.888888889	4.714285714	4.227272727
6	4.545454545	2.952380952	4.944444444	4.904761905	3.95	5.227272727	2.380952381	2.4	1.727272727	3.761904762	5.363636364	5.363636364	3.260869565	4.761904762	3.7	5.181818182	3.789473684	4.35	5.285714286	5.047619048	4.789473684	5.1	4.157894737	5.045454545	4.904761905	3.904761905	4.45	5.473684211	4.826086957	2.5	3.095238095	3.619047619	3.826086957	3.409090909	4.315789474	5.772727273	3.3	4.913043478	2.95	4.095238095	3.142857143	3.909090909	2.714285714	4.75	5.555555556	4.476190476	4.277777778	3.571428571	5.045454545
7	4.142857143	3.428571429	5.6	4.181818182	3.714285714	4.409090909	3.136363636	1.727272727	2.913043478	4.636363636	4.636363636	4.227272727	3.347826087	5.090909091	4.85	5.181818182	5.052631579	4.75	4.952380952	4.333333333	4.65	4.05	4.578947368	4.523809524	4.05	3.857142857	4.409090909	5.5	5.090909091	3.238095238	4.25	4	3.434782609	3.913043478	4.277777778	5.739130435	4.05	4.608695652	3.5	4.954545455	3.545454545	4	2.619047619	4.2	5.1	4.3	4.333333333	4.380952381	4.318181818
8	3.318181818	4.952380952	5.55	3.666666667	3.761904762	5.545454545	1.863636364	1.652173913	4.086956522	5.909090909	4.7	4.909090909	4.304347826	5.142857143	3.55	5.409090909	4.722222222	4.5	5.75	4.818181818	5.368421053	5.35	5.526315789	4.047619048	3.285714286	5.238095238	4.4	6	5.863636364	1.904761905	4.761904762	4.75	4.652173913	5	5.315789474	6.173913043	4.5	3.681818182	4.947368421	5.619047619	4.545454545	4	1.952380952	6.05	5.523809524	5	4.611111111	4.428571429	5.619047619
9	2.857142857	4.789473684	4.684210526	3.590909091	4.380952381	5.090909091	2.666666667	2	3.869565217	5.409090909	3.904761905	4.681818182	4.608695652	4.85	2.894736842	4.142857143	4.157894737	3.761904762	4.65	4.904761905	4.210526316	4.15	5.368421053	3.636363636	3.75	4.5	3.714285714	5.25	5.347826087	2.9	5.3	5.1	4.434782609	4.565217391	4.263157895	6.045454545	4.5	3.181818182	4.368421053	5.428571429	4.454545455	4.772727273	2.428571429	4.25	5.095238095	4.571428571	3.555555556	3.714285714	4
10	2.545454545	4.428571429	4.55	3.5	4.047619048	5	2.863636364	2.590909091	3.136363636	4.818181818	3.863636364	4.363636364	3.826086957	5.047619048	3.2	4.590909091	4	3.4	4.857142857	4.681818182	4.476190476	3.85	4.473684211	3.857142857	3.142857143	4.35	3.857142857	4.6	5.130434783	3	4.285714286	4.333333333	3.909090909	3.545454545	4.894736842	6.086956522	5.2	3.136363636	3.85	5.181818182	4.272727273	4.782608696	2.857142857	4.25	4.476190476	3.666666667	4.111111111	3.571428571	3.5
11	2.909090909	4.238095238	4.5	3.227272727	4.35	5.318181818	2.5	2	2.782608696	5.136363636	3.857142857	5.409090909	3.772727273	4.818181818	3.25	4.5	3.842105263	3.904761905	4.80952381	5.19047619	5.095238095	4.555555556	5.263157895	3.6	3.05	4.65	3.681818182	5.210526316	4.954545455	2.80952381	4.333333333	5	4.181818182	4.130434783	4.777777778	6	3.75	3.826086957	4.55	5.5	4.454545455	4.304347826	2.380952381	5.157894737	5.35	4.476190476	4.294117647	4	3.727272727
12	3.227272727	3.619047619	4.15	3.333333333	3.736842105	4.454545455	3.590909091	2.772727273	3.217391304	3.409090909	4.272727273	4.090909091	3.782608696	4.818181818	3.368421053	4.238095238	3.388888889	3.85	5.1	4.714285714	4.571428571	3.5	4.315789474	4.318181818	2.952380952	4.619047619	3.363636364	4.555555556	4.565217391	3.3	4.9	4.65	4.47826087	4.363636364	4.210526316	4.826086957	4.45	3.652173913	4.95	4.863636364	4.727272727	4.954545455	3.095238095	3.75	3.80952381	4.571428571	4.388888889	3.526315789	3.272727273
13	4.090909091	3.571428571	5.105263158	4.80952381	3.619047619	4.954545455	2.857142857	3.173913043	2.347826087	3.681818182	4.863636364	4.545454545	3.260869565	3.909090909	3.7	4.047619048	4.105263158	4.95	4.19047619	3.952380952	4.476190476	3.8	3.578947368	5.045454545	4.6	4.35	4.19047619	4.25	4.304347826	2.857142857	3.6	3.35	3.782608696	3.739130435	4.157894737	5.409090909	3.473684211	4.409090909	2.578947368	5.181818182	3.409090909	3.818181818	3.35	4.25	5	3.904761905	4	4.19047619	3.428571429
14	3.181818182	3.45	4.8	4.227272727	3.714285714	4.409090909	4.227272727	3.090909091	2.260869565	3.863636364	4.454545455	4.818181818	2.727272727	4.666666667	4.25	4.80952381	4.789473684	4.388888889	4.526315789	3.954545455	4.05	3.4	4.333333333	5.681818182	3.95	4.5	4.590909091	4.65	4.260869565	2.857142857	3.142857143	3.45	3.043478261	4.130434783	3.894736842	5.47826087	4.052631579	4.347826087	3.15	4.772727273	3.545454545	4	3.238095238	4.2	4.619047619	3.8	4	3.952380952	4.181818182
15	3.863636364	2.571428571	3	4	4.666666667	2.772727273	5.6	4	1.954545455	1.909090909	3.272727273	2.545454545	2.565217391	2.863636364	2.631578947	2.636363636	2.157894737	2.904761905	3.428571429	2.863636364	3.6	3.15	2.578947368	3.863636364	3.7	2.7	3.272727273	2.947368421	3.136363636	4.8	3.368421053	3.095238095	3.130434783	2.130434783	2.368421053	4.434782609	3.05	4.608695652	2.55	3.545454545	3.681818182	3.913043478	5.857142857	2.315789474	4.368421053	2.142857143	2.666666667	3.047619048	1.818181818
16	3.454545455	3.714285714	4.05	3.80952381	4.333333333	4.727272727	3.272727273	2.545454545	2.913043478	3.636363636	4.090909091	4.857142857	3.695652174	5.19047619	3.75	4.818181818	3.210526316	4	4.476190476	4.636363636	4.619047619	3.85	4.473684211	4.681818182	3.35	4.095238095	4.181818182	5.1	4.391304348	2.666666667	4.761904762	3.95	3.782608696	4.181818182	4.842105263	5.608695652	4.842105263	3.782608696	4.3	5.318181818	4.181818182	4.391304348	2.904761905	4.1	5.285714286	3.952380952	3.882352941	3.95	4.090909091
17	3.5	3.476190476	4.85	3.666666667	4	4.35	3.409090909	2.347826087	2.782608696	3.681818182	3.590909091	4.636363636	3.565217391	4.863636364	4.368421053	4.578947368	4.052631579	4.736842105	4.142857143	4.545454545	4.35	3.85	4.736842105	4.5	4.19047619	5.1	4.409090909	5.263157895	4.217391304	3.142857143	3.857142857	3.5	3.652173913	3.608695652	4.105263158	5.782608696	3.9	4.095238095	3.35	4.863636364	3.863636364	4.391304348	3.6	4.25	4.421052632	3.714285714	4	3.80952381	3.476190476
18	2.727272727	3.380952381	2.45	4.047619048	3.85	3.761904762	4.142857143	3.909090909	1.52173913	3	3.227272727	3.045454545	3.272727273	3.136363636	2.3	3.272727273	2.684210526	2.444444444	3.428571429	3.095238095	3.952380952	3.6	3.578947368	2.909090909	3.047619048	2.952380952	3.473684211	3.7	3.956521739	5.19047619	3.6	4.285714286	4.434782609	3.045454545	3.631578947	4.695652174	3.578947368	4.086956522	3.6	3.272727273	4	4.826086957	4	2.15	4.631578947	3.047619048	2.666666667	3.19047619	2.409090909
19	3.181818182	3.952380952	4.85	3.909090909	4.25	4.238095238	3.090909091	2.227272727	2.739130435	4.238095238	4.636363636	5	4.086956522	4.681818182	3.45	4.857142857	3.588235294	4.157894737	4.047619048	4.727272727	4.35	3.7	4.722222222	4.227272727	2.952380952	4.85	4.333333333	5	4.681818182	2.333333333	4.428571429	4.380952381	3.956521739	3.695652174	4.210526316	5.869565217	4.8	3.956521739	3.65	5	3.863636364	3.869565217	3.238095238	4.421052632	4.952380952	4.25	4.333333333	4.476190476	3.681818182
20	2.727272727	5.19047619	4.736842105	3.095238095	4	4.857142857	4	2.285714286	3.52173913	5	4.5	5.090909091	4.217391304	4.5	3.1	4.772727273	3.947368421	4	4.952380952	4.285714286	3.947368421	4.25	4.631578947	3.863636364	2.9	5.095238095	4.7	4.05	5.090909091	3.523809524	5.714285714	5.095238095	4	5.095238095	4.578947368	6.217391304	4.2	3.086956522	4.736842105	5.227272727	4.818181818	4.913043478	3.285714286	5.421052632	4.25	3.95	2.823529412	4.35	3.666666667
21	3.681818182	2.476190476	3.526315789	4.727272727	3.6	3.363636364	4.380952381	3.47826087	2.434782609	2.80952381	4.80952381	4.285714286	2.304347826	3.909090909	4.4	3.863636364	3.736842105	3.714285714	2.952380952	3.857142857	3.857142857	3.85	3	4.727272727	4.80952381	3.4	3.761904762	3.45	3.545454545	4	3	3.095238095	3.217391304	3.173913043	3.210526316	4.545454545	3.421052632	5.304347826	2.15	4.409090909	3.761904762	3.47826087	3.619047619	3.1	4	3.428571429	4.058823529	4.333333333	2.772727273
22	4	2.35	4.1	5.363636364	3.736842105	4.428571429	5.095238095	2.681818182	1.782608696	2.272727273	5.136363636	4.047619048	2.347826087	4.363636364	4.65	4.636363636	4.368421053	4.2	4.45	4.476190476	3.952380952	3.631578947	3.263157895	4.954545455	5.6	3.45	3.863636364	5.05	3.590909091	3.333333333	3	3.157894737	3.130434783	2.636363636	4.166666667	5.260869565	3.4	4.956521739	2.85	3.136363636	3.409090909	3.565217391	3.761904762	3.6	5.666666667	2.952380952	3.705882353	3.571428571	4
23	2.818181818	4.428571429	3.75	2.590909091	4.8	3.545454545	4.3	3.043478261	2.869565217	3.818181818	2.818181818	4.476190476	3.857142857	3.772727273	2.05	4.285714286	3.315789474	2.95	3.80952381	4.285714286	4.095238095	2.7	3.947368421	3.428571429	2.473684211	3.333333333	3.636363636	3.5	4.652173913	3.285714286	4.952380952	5.047619048	4.739130435	3.565217391	4.473684211	6.043478261	4.4	2.545454545	3.45	4.318181818	5.047619048	5.681818182	3.476190476	3	4.142857143	3.857142857	2.833333333	3.333333333	3.045454545
24	2.619047619	5.571428571	4.75	2.285714286	4.238095238	5.272727273	2.619047619	1.565217391	3.818181818	5.545454545	3.772727273	5.818181818	5.217391304	6	2.75	5.136363636	4.157894737	3.666666667	5.19047619	5.272727273	5.19047619	4.052631579	5.277777778	3.318181818	2.9	4.523809524	4.090909091	5.631578947	5.47826087	2.380952381	5.761904762	5.1	5.434782609	5.130434783	5.473684211	5.952380952	4.526315789	2.652173913	5.05	5.409090909	5.136363636	5.181818182	2.095238095	5.75	5.421052632	4.285714286	2.941176471	3.952380952	4.681818182
25	3.136363636	4.761904762	5.052631579	3.454545455	4.238095238	5.523809524	3.181818182	2.391304348	2.869565217	5.363636364	5.318181818	5.19047619	4.47826087	5.095238095	3.263157895	4.909090909	3.888888889	4.3	5.428571429	4.857142857	4.714285714	4.6	5.315789474	4.619047619	3.476190476	4.6	4.047619048	5.15	5.409090909	2.095238095	5.476190476	4.904761905	4.304347826	5	4.789473684	5.772727273	4.842105263	3.869565217	4.9	5.272727273	3.590909091	4.043478261	2.523809524	5	5.333333333	4.9	4.388888889	3.952380952	4.5
26	4.181818182	3.571428571	5.7	5	5.1	5.681818182	3.045454545	1.863636364	3.826086957	5.090909091	5.428571429	5.380952381	3.090909091	5.272727273	5.45	5.666666667	5.263157895	5.142857143	4.80952381	5.636363636	4.947368421	5.05	4.157894737	4.636363636	5.142857143	4	4.238095238	5.947368421	4.782608696	2.1	3.9	3.428571429	3.391304348	3.782608696	5.166666667	6.391304348	3.473684211	5.043478261	2.95	5.681818182	3.272727273	3.380952381	2.333333333	5.6	5.238095238	4.476190476	5.444444444	5.904761905	5.045454545
27	4.454545455	2.714285714	4.157894737	4.772727273	3.714285714	4.409090909	4.095238095	2.869565217	1.869565217	3.136363636	4.666666667	4.181818182	2.913043478	4.090909091	4.421052632	4.904761905	3.842105263	4.5	4.285714286	4.590909091	4.238095238	4.25	3.263157895	4.681818182	4.45	3.666666667	4.2	5.2	4.260869565	3.619047619	3.571428571	3.714285714	3.434782609	3.826086957	3.894736842	5.227272727	3.35	4.913043478	3	3.571428571	3.904761905	4.130434783	3.7	3.25	4.85	3.380952381	4.176470588	3.952380952	4
28	3.75	4.285714286	5.85	3.545454545	4.333333333	4.909090909	2.909090909	2.565217391	2.652173913	5.090909091	5.19047619	4.952380952	4.086956522	4.333333333	4.3	4.772727273	4.631578947	4.571428571	4.7	3.909090909	4.9	4.85	5	5.090909091	3.761904762	5.095238095	4.714285714	5.5	5.043478261	3.35	4.142857143	4	3.956521739	4.608695652	4.777777778	5.304347826	3.888888889	4.608695652	3.85	4.772727273	3.619047619	3.363636364	2.761904762	4.8	4.9	4.19047619	4.777777778	4.1	4.636363636
29	2	5.5	4.75	2.409090909	3.666666667	5.636363636	3.409090909	2	4.52173913	5.380952381	3.227272727	5.136363636	5.363636364	5.619047619	2.35	4.954545455	3.421052632	2.952380952	5.238095238	5.45	4.761904762	4.3	5.833333333	2.590909091	2.5	4.894736842	3.19047619	4.5	5.772727273	2.047619048	6.238095238	5.8	5.695652174	5.043478261	5.578947368	5.869565217	5.4	2.217391304	5.7	5.863636364	5.666666667	5.227272727	2.380952381	5.05	4.95	5	3.111111111	4.095238095	3.909090909
30	2.545454545	5.736842105	5.473684211	2.818181818	3.55	5.136363636	2.095238095	1.782608696	4.695652174	5.818181818	3.954545455	4.818181818	4.52173913	5.272727273	2.3	5.227272727	3.315789474	3.25	4.684210526	5.15	4.888888889	4.55	5.368421053	3.818181818	2.4	4.333333333	3.142857143	4.75	5.304347826	2.476190476	5.238095238	4.428571429	4.909090909	4.826086957	4.944444444	6.391304348	5.4	2.913043478	4.421052632	5.5	4.818181818	4.954545455	1.894736842	4.85	5.142857143	4.857142857	3.666666667	3.5	4.045454545
31	2.476190476	4.80952381	4.95	2.454545455	4.1	5.363636364	3	1.913043478	4.173913043	4.363636364	4	5.136363636	4.782608696	5.636363636	3.1	5.227272727	3.894736842	3.047619048	4.80952381	5.545454545	4.7	4.25	5.055555556	2.761904762	2.761904762	5.19047619	4.090909091	4.85	5.714285714	2.4	5.6	5.45	5.045454545	4.636363636	5.315789474	5.857142857	4.75	2.857142857	4.6	5.090909091	5.545454545	5.130434783	2.095238095	5.15	4.45	4.904761905	3.5	3.523809524	4.05
32	4.954545455	2.666666667	4.15	5.090909091	3.476190476	3.818181818	4.863636364	4.347826087	2.347826087	2.909090909	5	4.363636364	2.52173913	4.863636364	4.6	4.136363636	4.666666667	4.45	3.952380952	4.666666667	3.736842105	4.315789474	3.315789474	5.590909091	4.857142857	3.35	4.714285714	4.5	4.565217391	2.619047619	2.666666667	2.571428571	2.818181818	2.818181818	3.894736842	4.80952381	2.789473684	5.217391304	2.4	4.761904762	2.772727273	2.681818182	2.476190476	4.15	5.5	4.80952381	4.75	3.761904762	3.636363636
33	2.857142857	3.476190476	2.368421053	3.045454545	5.523809524	2.761904762	5.476190476	4.260869565	3.47826087	2.333333333	3.090909091	4.045454545	2.090909091	4	2.95	3.181818182	3.578947368	3.15	2.619047619	3.523809524	3.80952381	2.25	2.894736842	4.227272727	2.85	3.285714286	3.545454545	3.9	4.130434783	3.666666667	4.095238095	3.857142857	3.454545455	2.130434783	4.473684211	3.636363636	4.4	3.636363636	2.25	4.681818182	3.952380952	5.086956522	4.142857143	3	4.4	3.857142857	2.722222222	3.047619048	2.619047619
34	2.318181818	6.285714286	5.052631579	2.363636364	4.142857143	5.272727273	1.863636364	1.956521739	4.260869565	6.136363636	3.80952381	4.636363636	4.434782609	5.238095238	2.052631579	5.181818182	3.684210526	2.85	5.285714286	5.428571429	4.523809524	3.5	5.157894737	3.181818182	2.333333333	5.35	3.238095238	5.5	5.695652174	2.761904762	5.761904762	5.380952381	5.391304348	4.173913043	5.789473684	6.130434783	5.4	2.272727273	5.55	5.909090909	5.681818182	5.565217391	2.15	5.45	5.19047619	5.45	3.176470588	3.714285714	4.409090909
35	1.954545455	5.523809524	4.65	2.318181818	4.761904762	5.636363636	2.772727273	2.043478261	4.913043478	5.409090909	3.666666667	5.363636364	5.086956522	5.318181818	2.388888889	4.954545455	3.684210526	4.105263158	5.142857143	5.454545455	4.75	4.3	5.526315789	3.5	2.105263158	5.19047619	3.333333333	5.421052632	5.434782609	2.285714286	5.904761905	5.5	5.043478261	4.565217391	5.315789474	5.043478261	5.7	2.363636364	5.8	5.714285714	5.181818182	5	2.315789474	5.4	4.7	4.428571429	3.777777778	4.380952381	4.863636364
36	2.636363636	5.333333333	4.3	3.272727273	3.333333333	5.363636364	3.227272727	2.1	3.727272727	5.045454545	4.238095238	4.863636364	4.391304348	5.454545455	2.55	5.136363636	3.947368421	3.285714286	5	4.9	4.952380952	4.4	4.947368421	4.363636364	2.857142857	4.65	3.9	4.65	5.545454545	2.666666667	5.19047619	4.952380952	4.956521739	4.142857143	5.315789474	5.863636364	4.631578947	3.136363636	4.6	5.636363636	4.954545455	4.772727273	2.7	4.6	4.35	4.857142857	3.833333333	3.35	3.952380952
37	3.19047619	4.523809524	4.65	2.772727273	4.526315789	4.590909091	4.285714286	2.608695652	3.782608696	4.590909091	3.857142857	5.142857143	4.434782609	4.636363636	3.789473684	5.19047619	4.842105263	3.470588235	4.380952381	4.857142857	4.55	3.6	4.842105263	3.619047619	2.368421053	4.8	3.909090909	4.526315789	5.304347826	2.857142857	4.55	4.952380952	4.52173913	4.782608696	4.684210526	6.043478261	4.8	3.227272727	4.8	5.590909091	4.727272727	5.130434783	2.666666667	4.95	4.714285714	4.285714286	4.941176471	4.380952381	4.045454545
38	2.571428571	4.761904762	5.2	2.863636364	3.8	5	2.285714286	1.956521739	2.130434783	4.818181818	4.35	5.761904762	4.565217391	5.318181818	3	5	3.736842105	3.380952381	5.5	4.863636364	4.888888889	5.05	4.263157895	4.227272727	2.952380952	4.5	3.666666667	4.947368421	5.136363636	2.619047619	5.19047619	4.666666667	5.217391304	3.863636364	5.333333333	6.260869565	4.052631579	3.043478261	3.736842105	5.181818182	5.045454545	4.739130435	2.285714286	5.25	5.761904762	4.368421053	4.888888889	4.142857143	4.681818182
39	2.590909091	4.9	4.85	2.772727273	3.952380952	5.363636364	3.095238095	2.090909091	4.818181818	4.818181818	3.590909091	4.952380952	4.782608696	4.590909091	2.3	4.727272727	3.894736842	4.263157895	5.25	5.285714286	4.555555556	3.85	5.210526316	3.272727273	2.333333333	4.952380952	3.545454545	4.789473684	5.130434783	2.476190476	4.65	5.619047619	5.409090909	4.727272727	5.052631579	5.652173913	5.15	2.272727273	4.85	5.954545455	4.227272727	4.217391304	2.19047619	5.368421053	4.952380952	4.333333333	3.888888889	3.714285714	3.863636364
40	2.909090909	4.8	4.2	2.428571429	4.047619048	5.090909091	2.619047619	2	3.956521739	5	3.409090909	5.454545455	4.409090909	5.181818182	2.8	4.227272727	3.736842105	3.333333333	4.571428571	5.363636364	4.476190476	3.578947368	5.052631579	2.727272727	2.5	4.65	3.19047619	4.105263158	5.045454545	3.05	5.142857143	5	5.043478261	4.5	4.888888889	6	4.578947368	2.260869565	4.8	5.454545455	5.238095238	5	2.857142857	4.5	4.55	4.142857143	3.444444444	3.619047619	4.090909091
41	2.545454545	5.1	4.45	2.428571429	4.523809524	4.909090909	4	2.173913043	4.043478261	4.363636364	3	4.142857143	5.043478261	5.142857143	2.315789474	4.863636364	3.722222222	2.8	4.65	4.80952381	4.95	4	5.157894737	2.727272727	2.142857143	5.368421053	3	4.555555556	5.173913043	3.80952381	5	5.5	5.347826087	4.318181818	5.333333333	5.571428571	5.05	2.826086957	5.3	5.095238095	5.318181818	5.045454545	2.666666667	5.05	4.380952381	4.476190476	3.611111111	3.904761905	3.818181818
42	2.142857143	5.761904762	5.25	1.409090909	3.571428571	5.380952381	3.318181818	1.826086957	4.695652174	5.285714286	3.238095238	4.904761905	5.52173913	5.636363636	2	5.409090909	3.473684211	3.45	5.75	5.476190476	5.05	4.55	5.736842105	3.380952381	2.476190476	4.95	3.285714286	5	5.608695652	2.19047619	5.571428571	5.047619048	5.347826087	5.227272727	5.631578947	4.739130435	5.473684211	2.086956522	5.5	6.19047619	5.363636364	5.739130435	2	5.8	5.428571429	5.15	3.833333333	3.380952381	4.363636364
43	3.681818182	4.904761905	5.526315789	3.5	4.15	5.2	2.5	1.909090909	3.304347826	5.571428571	3.863636364	4.8	4.47826087	5.136363636	3.473684211	4.954545455	3.789473684	4.19047619	6	4.619047619	5.476190476	4.5	5.473684211	4	3.714285714	4.55	4.227272727	4.8	5.086956522	2.619047619	4.619047619	4.75	4.227272727	4.636363636	5.058823529	6.173913043	4.684210526	3.913043478	4.7	5.136363636	4.619047619	4.391304348	2.285714286	5.75	5.523809524	5	4.722222222	3.952380952	4.181818182
44	1.80952381	6.476190476	4.368421053	2.454545455	3.666666667	5.636363636	2.045454545	1.636363636	5.590909091	6.545454545	3.590909091	5.590909091	4.5	5.85	2.736842105	4.863636364	4.0625	3.368421053	5.095238095	5.19047619	5.428571429	4.6	5.764705882	3.045454545	2.05	4.80952381	4.318181818	4.6	5.826086957	1.857142857	5.904761905	5.157894737	5.434782609	5.086956522	6.105263158	6.454545455	5.052631579	1.913043478	4.65	6.227272727	4.954545455	5.347826087	2.047619048	5.65	4.9	5.047619048	3.882352941	4	4.272727273
45	3	3.666666667	4.315789474	3.636363636	4.80952381	4.272727273	4.047619048	2.913043478	3.434782609	3.409090909	3.909090909	4	3.714285714	4.545454545	3.85	4.285714286	4.315789474	3.571428571	4.857142857	4.047619048	4.428571429	4.25	4.315789474	4.863636364	3.619047619	4.523809524	4	4.842105263	4.636363636	3.666666667	3.35	3.428571429	4.409090909	4.391304348	4.388888889	5.347826087	4.25	4.652173913	4.8	5.380952381	3.636363636	3.739130435	2.619047619	4.1	4.571428571	4.523809524	4.5	4.714285714	3.681818182
46	3.227272727	3.19047619	4.35	4.227272727	4.333333333	5	2.954545455	2.739130435	2.869565217	4.1	4.380952381	4.095238095	3.304347826	4.5	4.05	4.761904762	5	4.523809524	4.285714286	4.666666667	4.619047619	4.368421053	4.263157895	4.952380952	3.95	4.428571429	4.090909091	4.45	4.565217391	2.714285714	3	4.25	3.695652174	3.217391304	4.157894737	6.045454545	3.833333333	3.863636364	3.6	5.090909091	4.045454545	4.090909091	3.1	4.526315789	4.65	4.095238095	3.944444444	3.80952381	3.727272727
47	4.090909091	4.35	4.8	4	3.428571429	4.761904762	2.227272727	2.333333333	5.391304348	6.409090909	5.045454545	4.19047619	3.260869565	5.238095238	4.9	4.476190476	4.473684211	4.380952381	4.8	4.045454545	4.047619048	5.45	4.947368421	4.904761905	3.95	4.894736842	4.65	4.9	4.47826087	3.380952381	4.047619048	3.857142857	3.727272727	4.217391304	3.842105263	6.260869565	3.8	3.652173913	3.6	5.666666667	3.363636364	3.5	3.095238095	4.526315789	4.15	4.666666667	5.444444444	4.714285714	4.19047619
48	2.090909091	5.904761905	5.45	2.333333333	4.428571429	5.681818182	2.636363636	1.909090909	5.52173913	6.272727273	2.714285714	5.954545455	5.173913043	5.818181818	2.35	5.772727273	3.210526316	3.380952381	5.761904762	5.863636364	4.904761905	3.631578947	6.105263158	3.136363636	2.428571429	4.19047619	3.333333333	4.55	5.608695652	2.095238095	6.19047619	6	5.227272727	5	6	6.391304348	6.315789474	2.173913043	6.421052632	6.363636364	5.727272727	5.086956522	2.25	5.789473684	5	5	3.647058824	3.523809524	4.714285714
49	3.181818182	4.95	5.35	2.909090909	4	5.952380952	2.954545455	1.695652174	4.086956522	5.5	5	5.590909091	4.869565217	5.80952381	4.210526316	5.333333333	3.5	4.095238095	5.714285714	5.35	5.285714286	5.2	5.421052632	3.409090909	3.095238095	4.666666667	4	6.111111111	5.260869565	2.238095238	5.428571429	5.095238095	4.47826087	5.090909091	5.368421053	6.347826087	5.3	3.681818182	4.55	5.545454545	4.952380952	4.869565217	2.35	5.35	5.476190476	5.095238095	4.444444444	4.105263158	4.863636364
50	2.80952381	4.952380952	4.2	2.590909091	3.65	5.045454545	3.142857143	1.869565217	3.304347826	4.136363636	3.863636364	5.142857143	4.652173913	4.954545455	2.85	5.272727273	3.842105263	3.9	5.095238095	4.714285714	4.8	3.684210526	4.789473684	2.954545455	2.4	4.428571429	3.523809524	5	5.045454545	3.1	5.368421053	4.142857143	5.173913043	4.545454545	5.105263158	5.80952381	5.315789474	2.772727273	5.25	5.619047619	5.045454545	5.434782609	2.904761905	4.65	4.095238095	4.857142857	3.388888889	3.571428571	4.045454545
51	4.095238095	2.952380952	4	3.571428571	3.2	4.045454545	3.181818182	2.590909091	2.347826087	3.409090909	3.545454545	4.181818182	3.5	4.363636364	3.55	4.19047619	2.789473684	3.333333333	4.333333333	3.954545455	3.857142857	4.9	3.368421053	4.954545455	3.6	4	3.904761905	3.722222222	3.956521739	3.333333333	3.5	3.15	3.826086957	3.954545455	4.222222222	1.782608696	4.055555556	3.956521739	4.1	4.363636364	3.714285714	4.136363636	3.80952381	3.65	4.142857143	3.857142857	2.611111111	3	3.272727273
52	4.909090909	2.523809524	4.368421053	4.909090909	2.45	4.454545455	3.095238095	2.391304348	1.956521739	2.545454545	5.363636364	3.476190476	2.818181818	4.227272727	4.45	4.5	4	3.095238095	3.75	4.473684211	3.894736842	4.6	2.947368421	4.363636364	4.7	3.3	4.181818182	4.578947368	4.318181818	4.142857143	2.5	2.80952381	3.476190476	3.727272727	3.842105263	1.391304348	3.105263158	4.391304348	2.894736842	4.142857143	3.5	3.782608696	3.25	3.75	5.142857143	3.619047619	4	4.095238095	3.818181818
53	3.238095238	3.285714286	4.2	3.636363636	3.238095238	3.571428571	2.666666667	2.909090909	3.045454545	4.136363636	4.136363636	3.909090909	3.086956522	4.476190476	3.8	4	3.631578947	3.65	3.666666667	4.4	4.523809524	3.95	3.789473684	4.454545455	3.285714286	4.35	3.954545455	4.35	4.695652174	4.19047619	3.952380952	3.2	3.739130435	3.782608696	3.578947368	1.571428571	4.210526316	4.47826087	3.4	4.409090909	3.727272727	3.565217391	3.19047619	3.85	3.8	3.666666667	2.941176471	3.047619048	3.772727273
54	5.318181818	2.428571429	3.684210526	5.363636364	3.285714286	2.909090909	4.227272727	3.47826087	1.652173913	2.181818182	5.142857143	3.409090909	1.782608696	3.818181818	5.631578947	3.545454545	4.421052632	4.952380952	3.666666667	3.619047619	3.578947368	4.315789474	2.473684211	4.954545455	5.15	3.523809524	3.857142857	4.368421053	3.142857143	4.6	3.333333333	2.047619048	2.434782609	2.818181818	2.421052632	1.681818182	2.55	4.52173913	2.157894737	3.909090909	2.090909091	2.869565217	3.8	2.5	4.45	3.19047619	4.555555556	3.857142857	3.05
55	2.863636364	3.238095238	3.1	2.681818182	3.3	4.047619048	5.142857143	3.227272727	1.571428571	2.5	2.909090909	2.409090909	3.545454545	3.409090909	2.65	2.863636364	3	3.15	3.619047619	3.545454545	3.428571429	3.45	3.210526316	3.857142857	3.15	3.380952381	3.285714286	3.2	4	5.047619048	3.80952381	3.571428571	3.826086957	3.652173913	2.888888889	1.304347826	4.052631579	3.695652174	4.157894737	3.590909091	4.636363636	4.181818182	4.4	2.95	4.55	2.571428571	3.722222222	3.285714286	2.857142857
56	4.5	3.285714286	4.631578947	4.380952381	3.047619048	4.318181818	2.681818182	2.260869565	2	3.80952381	4.238095238	4.523809524	3.130434783	4.454545455	4.6	4.227272727	4.052631579	4.631578947	4.736842105	4.772727273	4.1	5.1	4	5.380952381	3.619047619	3.5	4.181818182	4.947368421	4.782608696	3.142857143	4	3	3.52173913	3.956521739	3.944444444	1.652173913	3.95	4.782608696	3.263157895	4.590909091	3.590909091	3.173913043	3.35	4.75	4.55	4.333333333	4.294117647	3.380952381	4.5
57	2.952380952	4.857142857	4.95	3.363636364	3.9	4.142857143	3.181818182	2.409090909	4.043478261	4.333333333	3.545454545	3.5	4.181818182	5	3	4.363636364	3.388888889	3.25	4.45	4.181818182	4.35	4.4	4.842105263	4.318181818	3	4.285714286	3.4	4.578947368	4.739130435	3.571428571	4.80952381	3.904761905	4.043478261	4.086956522	4.842105263	1.652173913	4.263157895	2.956521739	4.65	5.095238095	4.619047619	4.608695652	3.095238095	4.421052632	4.285714286	3.9	3.944444444	3.904761905	4
58	4.363636364	3	4.25	4.409090909	2.619047619	4.181818182	2.590909091	2.523809524	2.739130435	4.636363636	4.181818182	4.227272727	2.772727273	5.142857143	4.35	3.909090909	3.526315789	3.761904762	4.285714286	4.571428571	3.761904762	4.55	3.888888889	4.80952381	4.333333333	3.80952381	4.181818182	4.85	4.181818182	3.761904762	3.15	3	3.347826087	3.818181818	3.578947368	1.391304348	3.3	4.956521739	3.157894737	3.590909091	2.904761905	2.9	3.619047619	4	4.6	4.142857143	4	3.857142857	3.909090909
59	4.5	2.857142857	3.2	4.909090909	4.19047619	2.95	4.454545455	4.130434783	4.391304348	3.045454545	3.545454545	3.227272727	2.318181818	3.227272727	4.45	2.909090909	3.315789474	3.952380952	3.238095238	3.545454545	4.095238095	3.5	2.421052632	3.863636364	4.380952381	3.7	3.85	4.210526316	3.652173913	4.761904762	3.380952381	2.761904762	2.782608696	3.727272727	3.684210526	2.272727273	3.2	4.304347826	2.4	4	3.272727273	3.565217391	4	3.15	2.95	2.761904762	3.222222222	4.6	2.727272727
60	5	2.05	3.25	4.636363636	3.55	2.9	4.090909091	3.47826087	1.652173913	1.818181818	3.863636364	3.619047619	2.043478261	2.954545455	4.7	4.095238095	3.157894737	3.952380952	3.7	2.590909091	3.85	3.6	2.368421053	4.318181818	4.666666667	3.4	3.954545455	3.842105263	3.045454545	5.238095238	3	2.380952381	2.739130435	3.260869565	2.789473684	1.727272727	2.95	4.904761905	2.9	3.80952381	2.590909091	3.434782609	4.714285714	2.789473684	5	2.571428571	3.555555556	3.857142857	2.909090909
61	4.227272727	2.714285714	3.421052632	5.227272727	3.15	3.818181818	4.714285714	3.52173913	1.695652174	2.227272727	4.80952381	4.090909091	2.391304348	3.272727273	5.25	3.363636364	3.722222222	4.285714286	4.238095238	4.19047619	4.1	3.8	3.210526316	5.045454545	5.380952381	2.619047619	3.8	4.052631579	3.652173913	3.666666667	2.523809524	2.095238095	2.545454545	2.913043478	2.842105263	1.380952381	3.55	5.318181818	1.95	3.363636364	2.545454545	2.956521739	4.333333333	3.75	5.285714286	3.571428571	4	3.571428571	2.952380952
62	3.454545455	3.7	4.35	3.454545455	3.619047619	4.318181818	3.85	2.608695652	3.272727273	4.181818182	3.636363636	4.75	3.217391304	4.727272727	3.277777778	3.954545455	3.684210526	3.714285714	4.857142857	4.318181818	4.315789474	3.85	4.263157895	4.409090909	3.571428571	3.857142857	3.954545455	4.263157895	3.869565217	3.285714286	4.15	3.714285714	3.565217391	3.421052632	4.578947368	2.52173913	4.35	4	4.15	5.318181818	3.5	3.666666667	3.095238095	4.6	4.523809524	4.142857143	3.555555556	3.476190476	3.909090909
63	3.681818182	2.80952381	3.526315789	4	2.95	3.80952381	3.681818182	3.565217391	2.130434783	2.952380952	3.761904762	3.727272727	2.869565217	4.318181818	3.95	3.181818182	3.222222222	3.476190476	3.333333333	4.142857143	4.285714286	4.35	3.421052632	4.19047619	4.1	3.80952381	4.142857143	4	4.304347826	3.45	3.571428571	2.619047619	2.739130435	2.826086957	3.578947368	1.772727273	2.65	4.782608696	2.65	4.227272727	3.285714286	3.739130435	3.428571429	3.95	4.526315789	3.7	3.235294118	3.2	3
64	3.863636364	2.714285714	3.3	3.227272727	4.3	3.409090909	3.5	3.47826087	2.363636364	2.454545455	3.545454545	3.818181818	2.956521739	3.090909091	3.473684211	3.772727273	3.368421053	3.380952381	3.238095238	3.904761905	3.4	3.2	3.210526316	4.090909091	3.8	3.5	4.05	4.176470588	3.590909091	4	3.095238095	2.6	3.590909091	3.434782609	3.894736842	1.608695652	3.4	5.045454545	3.473684211	3.863636364	4.142857143	3.608695652	3.6	3.2	4.428571429	3.428571429	2.944444444	3.857142857	2.409090909
65	2.909090909	4.047619048	3.9	3.523809524	3.19047619	4	3.3	2.826086957	2.428571429	3.428571429	3.136363636	3.909090909	4.173913043	4.409090909	2.85	3.904761905	4.052631579	3.65	4.619047619	4.181818182	4.619047619	4.05	3.526315789	4	3.619047619	3.631578947	3.545454545	4.4	4.52173913	4.285714286	4.428571429	3.428571429	3.863636364	3.217391304	4.052631579	1.47826087	4.4	3.47826087	4	4.545454545	4.409090909	4.130434783	4	4.15	4.476190476	3.65	3.294117647	3.619047619	3.227272727
66	2.85	4.523809524	3.947368421	3.272727273	3.894736842	4.954545455	2.454545455	2.391304348	3	3.681818182	2.909090909	5.090909091	4	4.954545455	2.736842105	4.363636364	3.315789474	3.777777778	4.619047619	5	4.380952381	4.45	4.210526316	3.428571429	3.761904762	3.263157895	4.095238095	4.2	4.652173913	3.095238095	4.5	3.619047619	4.391304348	4.130434783	4.894736842	1.545454545	4.35	3.045454545	3.55	5.095238095	3.590909091	4.826086957	3.047619048	4.05	4.80952381	4.047619048	3.611111111	3.6	4.090909091
67	3.863636364	3.45	4.842105263	4.523809524	3.333333333	4.136363636	3.318181818	2.347826087	1.681818182	3.454545455	4.363636364	4.045454545	2.956521739	4.428571429	4.4	4.409090909	3.526315789	4.368421053	4.333333333	4.590909091	4.5	4.75	3.473684211	4.454545455	4.789473684	3.85	3.714285714	4.75	4.047619048	3.3	3.476190476	2.473684211	3.173913043	3.826086957	3.526315789	1.363636364	3.3	4.869565217	3.15	4.772727273	3.666666667	3.045454545	3.25	4.2	4.714285714	4	4.277777778	4.238095238	4.363636364
68	4.545454545	3.571428571	5.588235294	4.590909091	3.333333333	5.272727273	2.5	2.347826087	3.043478261	5.090909091	4.909090909	4.727272727	3.260869565	5.285714286	5.5	5.590909091	4.263157895	3.736842105	4.80952381	4.904761905	4.333333333	4.9	3.947368421	4.818181818	4.6	4.142857143	4.681818182	5.25	4.652173913	2.333333333	3.142857143	3.047619048	3.409090909	3.727272727	4.789473684	1.5	3.7	4.608695652	3.5	5.5	4.409090909	3.869565217	2.571428571	4.75	5.333333333	4.80952381	3.888888889	4.2	4.772727273
69	2.761904762	3.476190476	2.1	3.227272727	4.380952381	2.818181818	5.181818182	4.869565217	3.260869565	2.045454545	3.045454545	2.666666667	3.304347826	2.952380952	2.45	2.857142857	3.684210526	2.25	3.428571429	3.681818182	3.19047619	2.05	2.684210526	3.363636364	2.80952381	3.476190476	3.363636364	2.368421053	3.954545455	5.238095238	3.904761905	4.1	3.681818182	2.652173913	3.578947368	1.913043478	3.25	3.347826087	3.1	4	3.681818182	5.227272727	5	2.894736842	2.105263158	2.80952381	3.277777778	2.952380952	2.571428571
70	2.772727273	4.142857143	3.842105263	2.590909091	3.857142857	4.363636364	3.227272727	2.782608696	3.52173913	3.681818182	3.409090909	5.136363636	3.826086957	4.428571429	3.25	4.238095238	3.555555556	2.8	4	4.619047619	4.095238095	4.111111111	4.333333333	3.272727273	3.476190476	3.523809524	3.1	3.95	4.52173913	3.80952381	4.8	3.428571429	4.260869565	4	4.555555556	1.782608696	4.444444444	3.681818182	4.6	5.181818182	4.136363636	4.35	3.15	3.95	4	3.85	3.166666667	3.19047619	3.681818182
71	5.227272727	1.571428571	4.2	5.272727273	2.904761905	3.954545455	5.047619048	2.826086957	1.217391304	2.666666667	5.19047619	2.954545455	2.181818182	3.454545455	5.45	3.772727273	4.611111111	4.8	3.666666667	3.428571429	4.4	4.05	3.157894737	5.65	5.4	3.157894737	4.714285714	4.55	2.913043478	4.45	2.428571429	1.95	2.130434783	3	2.526315789	1.695652174	2.4	5.826086957	2.684210526	3.909090909	2.545454545	2.565217391	4.8	3.25	5.095238095	2.666666667	4.647058824	4.85	3.318181818
72	3.454545455	3.380952381	3.15	2.954545455	4.476190476	3.545454545	4.136363636	3	2	2.136363636	3.545454545	2.590909091	3.217391304	3.238095238	3.3	3.272727273	2.611111111	2.952380952	3.95	3.952380952	3.571428571	3.5	3.736842105	3.272727273	2.952380952	3.85	2.909090909	4.315789474	4.217391304	4.428571429	4.380952381	3.571428571	4.181818182	3.142857143	3.5	1.391304348	3.5	4.47826087	4	4.227272727	4.142857143	4.590909091	4.285714286	2.947368421	4.428571429	3.571428571	3.388888889	3.19047619	2.772727273
73	3.272727273	3.75	3.631578947	3.454545455	3.428571429	3.863636364	4.772727273	4.173913043	3.47826087	3	2.909090909	2.863636364	2.818181818	3.590909091	2.736842105	3.19047619	3	2.8	3.19047619	3.571428571	3.857142857	3.2	3.421052632	3.681818182	3.476190476	3.142857143	3.333333333	2.75	3.608695652	4.380952381	3.285714286	2.80952381	3.727272727	2.782608696	3	2.652173913	3.315789474	4.217391304	3.5	3.761904762	3.090909091	3.782608696	4.238095238	2.95	2.285714286	3.476190476	3.058823529	3.476190476	2.772727273
74	3.454545455	2.904761905	3.75	3.818181818	3.619047619	4.090909091	3.409090909	2.47826087	2.347826087	3.045454545	3.666666667	4.136363636	2.956521739	4.545454545	3.7	3.5	3.631578947	3.476190476	3.857142857	4.136363636	3.8	3.6	3.555555556	4.818181818	3.3	2.95	3.428571429	3.55	3.826086957	3.65	3.285714286	2.65	3.913043478	3.136363636	4.157894737	1.304347826	3.842105263	4.260869565	2.75	5	3.636363636	3.956521739	3.523809524	3.5	4.285714286	3.476190476	3.166666667	3.238095238	3.227272727
75	4.090909091	3.380952381	3.631578947	3.818181818	3.8	3.636363636	3.909090909	3.652173913	5.409090909	3.045454545	3.904761905	4.363636364	3.347826087	4.5	3.95	3.045454545	3.315789474	3.421052632	4.19047619	3.80952381	3.05	3.210526316	3.444444444	3.409090909	3.904761905	3.857142857	3.454545455	2.947368421	3.565217391	4.666666667	4.428571429	3.380952381	3.565217391	3.590909091	3.578947368	1.739130435	3	4	3.25	4.571428571	3.409090909	3.5	4.15	3.5	2.8	4.095238095	3.611111111	3.75	2.954545455
76	3.954545455	2.476190476	2.9	3	3.8	3.4	4.681818182	4.086956522	2.086956522	2.5	3	3.318181818	2.47826087	3.454545455	3.55	2.904761905	2.555555556	3.45	2.571428571	3.714285714	3.368421053	2.7	2.315789474	3.772727273	3	3.35	3.8	3.105263158	3.565217391	4.857142857	3.05	3.3	3	2.772727273	3.578947368	1.695652174	3.45	3.863636364	3.2	3.909090909	3.181818182	4.391304348	5.05	2.473684211	4	2.523809524	2.705882353	3.142857143	2.666666667
77	4.727272727	3.285714286	3.842105263	4.136363636	3.55	3.333333333	2.954545455	3.086956522	3.869565217	3.238095238	4.954545455	3.909090909	3.869565217	4	4	3.523809524	4.052631579	4.6	3.476190476	3.272727273	3	4.25	3.052631579	4.772727273	3.5	3.523809524	3.904761905	3.842105263	3.826086957	4.333333333	2.80952381	3.3	3.086956522	3.391304348	3.578947368	2.260869565	3.4	4.739130435	2.95	4.952380952	3.772727273	3.782608696	3.666666667	3.368421053	3.80952381	3.380952381	3.555555556	4.238095238	3.272727273
78	3.181818182	3.285714286	4.2	3.181818182	3.80952381	3.818181818	3.238095238	3.130434783	2	3.045454545	4.227272727	3.954545455	3.260869565	3.954545455	3.15	3.619047619	3.333333333	3.210526316	3.952380952	4	3.285714286	4.157894737	3	3.909090909	3.19047619	4.19047619	4.380952381	4.210526316	4.260869565	4.368421053	3.761904762	3.047619048	3.954545455	3.695652174	3.894736842	1.739130435	3.9	3.391304348	4.15	3.619047619	3.523809524	4.043478261	3.476190476	4.6	5.315789474	3.476190476	3.294117647	3	3.727272727
79	2.909090909	5.428571429	3.9	3.409090909	3	3.863636364	2.095238095	2.826086957	4.434782609	4.5	3.181818182	5.045454545	3.636363636	4.666666667	2.85	3.761904762	2.722222222	2.619047619	4.428571429	3.80952381	4.65	3.85	4.421052632	3.590909091	2.35	4.25	3.4	3.315789474	4.772727273	3.285714286	4.6	4.428571429	4.260869565	3.869565217	4.684210526	1.260869565	4.35	2.782608696	3.1	5.681818182	4.5	5.260869565	2.619047619	4	3.526315789	3.619047619	3.166666667	2.857142857	3.409090909
80	2.761904762	3.80952381	4.35	3.227272727	3.8	4.681818182	2.55	2.409090909	2.869565217	3.363636364	3.545454545	4.238095238	3.863636364	4.363636364	3.45	3.954545455	3.210526316	3.714285714	4.333333333	3.761904762	4	3.5	3.842105263	4.590909091	2.952380952	3.619047619	4.285714286	3.789473684	4.347826087	3.333333333	4.095238095	3.2	3.695652174	3.347826087	4.333333333	1.434782609	4.1	3.956521739	3.8	5.545454545	4.409090909	4.409090909	3.428571429	3.85	4.476190476	3.619047619	3.588235294	3.2	2.863636364
81	2.272727273	4.571428571	3.947368421	2.227272727	3.9	4.590909091	2.818181818	2.454545455	4.826086957	3.772727273	3	4.045454545	4.857142857	4.428571429	2.2	3.727272727	2.842105263	2.80952381	4.047619048	4.136363636	3.95	3.75	4.842105263	3.818181818	2.8	4.6	3.15	3.35	4.869565217	3.952380952	4.714285714	4.65	5.217391304	4.217391304	4.736842105	2.173913043	5	2.782608696	5.05	5.545454545	5.095238095	5.173913043	3.19047619	4.631578947	3.45	3.428571429	3.055555556	3.368421053	3.227272727
82	3.380952381	2.9	3.473684211	3.681818182	3.45	3.272727273	3.5	3.090909091	2.434782609	2.136363636	3.272727273	3.681818182	2.904761905	3.857142857	2.7	4.142857143	3.421052632	2.95	3.761904762	3.619047619	3.571428571	3.6	3.210526316	4.363636364	4.105263158	3.75	4.380952381	3.85	3.869565217	4.142857143	3.714285714	3.095238095	3.608695652	3.695652174	3.368421053	1.826086957	3.736842105	3.818181818	3.5	4.090909091	4.454545455	3.652173913	3.476190476	2.95	4.684210526	2.857142857	3.166666667	3.428571429	3.318181818
83	2.666666667	4.714285714	4.631578947	2.818181818	3.35	4.545454545	2.272727273	2.304347826	4.304347826	4.363636364	3.545454545	4.454545455	3.913043478	4.863636364	2.9	4.909090909	3.526315789	3.05	4.238095238	4.428571429	4.875	4.15	4.473684211	3.181818182	2.9	4.25	2.954545455	4.6	5.260869565	3.052631579	5.095238095	3.952380952	4.434782609	3.956521739	5.105263158	1.652173913	4.473684211	2.956521739	4.263157895	5.80952381	4.727272727	4.217391304	3.333333333	5.052631579	4.666666667	4.380952381	3.5	3.142857143	4.318181818
84	2.681818182	4.142857143	4.05	2.863636364	4	4.727272727	4.409090909	3	2.863636364	3.318181818	3.285714286	4.333333333	3.869565217	4.545454545	2.5	4.4	3.473684211	3.619047619	3.65	4.909090909	4.65	3.65	4.368421053	3.818181818	3	4.142857143	2.7	3.842105263	4.913043478	4.047619048	4.619047619	3.9	4.454545455	4.130434783	4.526315789	1.363636364	4.25	3.130434783	4.7	4.772727273	4.136363636	4.130434783	3.904761905	3.35	4.476190476	3.428571429	3.722222222	3.714285714	2.727272727
85	2.55	4.714285714	4.55	3.318181818	3.142857143	4.857142857	3.090909091	2.913043478	4.863636364	4.318181818	3.045454545	4.476190476	3.727272727	4.727272727	3.25	3.772727273	3.736842105	3.476190476	4.571428571	4.285714286	4.263157895	4.5	4.368421053	4.227272727	2.75	4.285714286	3.409090909	4.368421053	4.652173913	3.142857143	4.380952381	3.714285714	3.869565217	3.652173913	5.052631579	1.909090909	4.45	3.818181818	4.05	5.636363636	4.35	3.869565217	2.904761905	5.421052632	5.05	4.285714286	3.833333333	3	4.090909091
86	2.363636364	4.5	4.105263158	2.954545455	3.714285714	4	3.545454545	2.545454545	4.818181818	3.318181818	3.090909091	4.238095238	4.090909091	5	2.55	3.772727273	3.526315789	3.285714286	4.238095238	4.545454545	4.238095238	3.95	4.666666667	3.545454545	2.952380952	4.526315789	3.75	4.05	4.956521739	3.095238095	4.952380952	4.238095238	5.173913043	4	5.052631579	1.869565217	4.684210526	3	4.368421053	5.318181818	4.590909091	4.52173913	3.2	3.7	3.736842105	4.05	2.5	2.619047619	3.590909091
87	2.904761905	3.714285714	3.421052632	2.857142857	4.476190476	3.571428571	5.136363636	4.227272727	4.260869565	3.19047619	4.045454545	4.590909091	2.956521739	5.181818182	2.4	3.727272727	3.473684211	2.75	3.80952381	5.136363636	4	2.85	3.263157895	3.727272727	3.05	3.761904762	3.409090909	4.4	4.826086957	3.142857143	3.952380952	3.857142857	4.363636364	3.52173913	4.421052632	1.909090909	4.157894737	3.304347826	3.315789474	4.636363636	4.428571429	4.434782609	3.476190476	4.4	4.095238095	4.095238095	3.294117647	2.7	3.666666667
88	5.772727273	2.75	5.55	5.952380952	4.095238095	4.5	4.454545455	2.565217391	1.954545455	2.727272727	5.476190476	3.409090909	2.260869565	5.272727273	5.85	4.85	4.833333333	5.1	4.761904762	5	4.578947368	5.45	3.555555556	6.523809524	5.476190476	3.7	4.761904762	5.3	4	3.285714286	2.285714286	1.857142857	2.52173913	3.173913043	4.631578947	1.434782609	3.05	5.136363636	1.8	4.545454545	2.590909091	2.761904762	2.95	5.105263158	5.952380952	4.75	4.055555556	5.047619048	4.090909091
89	3	4.571428571	4.35	3.136363636	3.105263158	5.181818182	2.636363636	1.869565217	2.52173913	3.590909091	3.380952381	4.5	3.347826087	4.954545455	2.947368421	5.19047619	3.052631579	2.80952381	4.761904762	5.1	4.2	3.7	3.944444444	4.636363636	3.333333333	3.80952381	3.857142857	5.105263158	4.409090909	3	4.8	3.857142857	4.272727273	3.260869565	4.631578947	1.304347826	4.75	3.608695652	4	5.363636364	4.545454545	4.727272727	2.5	4.55	4.333333333	4.19047619	3.111111111	3.05	4.5
90	3.714285714	4.476190476	4.85	3.681818182	3.45	5	2.681818182	2.043478261	2.347826087	5.136363636	4.454545455	5.285714286	3.739130435	5.136363636	3.65	4.818181818	3.315789474	4.238095238	5.142857143	5.136363636	4.75	5	3.842105263	3.772727273	3.4	4.333333333	4.333333333	5.2	5.217391304	2.952380952	4.380952381	2.761904762	4.652173913	4.652173913	5	1.391304348	4.7	3.681818182	3.85	5.545454545	3.954545455	4.363636364	2.761904762	4.9	6	4.714285714	4	3.4	5.545454545
91	3.409090909	4	4.45	3.636363636	3.285714286	4.863636364	2.55	2.590909091	4.909090909	5.5	4.409090909	5.142857143	4	4.904761905	3.842105263	4.636363636	3.777777778	3.294117647	5.3	4.315789474	4.8	4.5	4.315789474	4.454545455	3.666666667	4.2	4.238095238	4.777777778	5.347826087	2.571428571	4.380952381	3.761904762	3.913043478	4.090909091	4.277777778	2.333333333	4.85	4.285714286	4.25	5.545454545	4	3.913043478	2.523809524	5.3	5.238095238	4.666666667	4.444444444	3.380952381	4.272727273
92	3.047619048	4.45	4.947368421	3.272727273	2.315789474	5.333333333	1.954545455	2.090909091	3.217391304	4.904761905	3.863636364	5.19047619	4.333333333	5.590909091	3.1	5.363636364	3.666666667	4	5.761904762	5.285714286	4.523809524	5.1	4.842105263	3.863636364	3.45	4.285714286	4.428571429	5.611111111	5.652173913	2.666666667	4.5	3.75	4.565217391	4.909090909	5.578947368	1.52173913	4.3	3.590909091	4.5	5.863636364	4.318181818	3.695652174	2.263157895	5.7	5.111111111	4.523809524	3.388888889	3.333333333	4.545454545
93	4.409090909	3.571428571	4.95	4.095238095	3.666666667	4.954545455	2.857142857	2.260869565	2.045454545	4.772727273	4.454545455	5.090909091	3.304347826	5.318181818	4.45	4.80952381	3.842105263	3.761904762	5.333333333	5.333333333	4.941176471	5.8	4.315789474	4.227272727	4.19047619	3.380952381	4.590909091	5.85	5.045454545	2.857142857	3.238095238	2.95	3.608695652	4	4.888888889	1.652173913	4.473684211	3.869565217	3.65	5.681818182	3.909090909	4.272727273	2.142857143	5.3	5.4	4.666666667	4.444444444	3.095238095	4.8
94	5.590909091	2.428571429	5.15	5.454545455	3.380952381	5.095238095	4.227272727	3.090909091	2	5	5.863636364	5.136363636	2.142857143	5.681818182	5.1	5.954545455	5.157894737	4.55	3.80952381	4.681818182	5	5.9	4.052631579	5.772727273	5.571428571	3.761904762	4.727272727	5.2	4.434782609	2.857142857	2.3	2.047619048	1.956521739	3.043478261	4.421052632	1.5	2.777777778	5.913043478	2.65	4.954545455	2.15	2.227272727	2.380952381	5.736842105	6.222222222	5.238095238	5.722222222	5	5
95	3	4.476190476	5.631578947	2.954545455	3.55	4.954545455	3.095238095	2.565217391	3.869565217	4.954545455	3.5	4.681818182	4.045454545	4.954545455	3.65	4.142857143	4.842105263	4.142857143	5.761904762	5.047619048	4.555555556	4.3	5.526315789	4.181818182	3.55	4.476190476	3.75	4.3	4.909090909	3.19047619	4.428571429	4.1	3.904761905	4.47826087	5.052631579	2.173913043	3.95	3.130434783	4.4	5.238095238	4.272727273	3.772727273	2.666666667	5.7	4.952380952	4.428571429	4.055555556	3.65	4.590909091
96	2	4.857142857	3.1	2.523809524	3.428571429	3.523809524	3.363636364	2.954545455	4.130434783	3.5	2.380952381	3.545454545	4.181818182	4.681818182	2.45	3.772727273	3.368421053	2.45	3.80952381	4.142857143	3.714285714	3.6	4	2.952380952	2.8	4.142857143	2.15	3.055555556	4.47826087	4	5.380952381	4.25	4.565217391	4.304347826	4.473684211	1.869565217	4.631578947	2.454545455	4.631578947	5.333333333	4.590909091	4.956521739	4.19047619	3.25	4.285714286	4	2.833333333	3.095238095	3.5
97	4	3.523809524	4.157894737	3.5	3.380952381	4.590909091	4.181818182	3.454545455	2.739130435	3.681818182	4.227272727	3.578947368	3.565217391	4.857142857	4.65	4.714285714	3.736842105	3.2	4.4	4	3.85	4.315789474	4.210526316	4.666666667	3.35	4.3	3.523809524	3.8	4.826086957	3.619047619	4.142857143	3.285714286	3.565217391	3.434782609	4.105263158	1.391304348	4	4.391304348	3.05	4.857142857	3.636363636	3.652173913	3.142857143	4.75	4.789473684	4.75	4.222222222	3.142857143	4.090909091
98	3.454545455	3.095238095	4.15	3.5	4.3	4.136363636	4.272727273	2.782608696	2.5	3.136363636	4.047619048	4.45	3.304347826	4.772727273	3.1	4.181818182	3.842105263	3.047619048	4.65	4.727272727	4.19047619	3.8	4.368421053	4.454545455	3.238095238	4.25	3.210526316	3.631578947	4.52173913	3.476190476	3.619047619	3.047619048	3.956521739	3.5	4.210526316	1.391304348	4	3.913043478	3.65	4.909090909	4	4.285714286	2.476190476	3.35	5.047619048	4	3.764705882	3.19047619	3.954545455
99	4.333333333	4	5.157894737	4.227272727	3.8	4.727272727	2.863636364	2	3.391304348	4.571428571	3.681818182	3.5	4.043478261	4.909090909	3.65	3.954545455	3.368421053	3.421052632	4.666666667	4.80952381	5.05	4.85	4.473684211	3.863636364	3.952380952	4.380952381	4.285714286	4.578947368	4.608695652	3.333333333	4.761904762	3.619047619	3.956521739	3.565217391	4.055555556	1.608695652	4.5	4.260869565	3.4	5.636363636	4.045454545	3.52173913	3.1	4.9	4.55	4.238095238	4.117647059	3.80952381	4.045454545
100	3.272727273	3.523809524	4.25	3.545454545	4.380952381	3.904761905	4.272727273	3.47826087	2.5	2.5	3.954545455	3.954545455	3.181818182	4.857142857	3.526315789	3.636363636	4.736842105	2.80952381	3.95	4.363636364	3.95	4.25	4.166666667	3.590909091	2.952380952	3.80952381	3.476190476	4.055555556	4.434782609	2.761904762	4.428571429	3.047619048	3.869565217	3.913043478	3.894736842	2.173913043	3.95	3.045454545	3.8	4.727272727	3.818181818	4.238095238	3.619047619	3.75	4.35	4.285714286	3.647058824	3.19047619	3
[truncated: 31 more columns]
