# Supplementary material for: Four dimensions characterize attributions from faces using a representative set of English trait words
Source: Nat Commun. 2021 Aug 27;12:5168. doi: 10.1038/s41467-021-25500-y (PMC8397784; doi:10.1038/s41467-021-25500-y)
Supplement: Supplementary file 4 — Source Data [file 41467_2021_25500_MOESM4_ESM.zip › Source_Data/FigureS6_Ratings_80Traits_7Samples/Study2_Ratings_80Traits_Kenya.csv]

	aggressive	agreeable	ambitious	angry	anxious	articulate	atypical	autistic	baby-faced	beautiful	bossy	careful	charismatic	clever	combative	competent	compulsive	condescending	confident	conscientious	consistent	courageous	creative	critical	cruel	curious	defensive	determined	dignified	disorderly	easygoing	emotional	empathetic	energetic	ethical	feminine	flexible	grumpy	happy	healthy	helpful	humble	ignorant	income	independent	intellectual	intense	jealous	leader-like
1	3.39285714285714	5.76923076923077	5.28571428571429	3.03571428571429	4.36	5	2.18518518518519	2	4.62962962962963	5.92857142857143	3.28571428571429	6.07142857142857	5.14814814814815	5.11111111111111	2.46428571428571	5.39130434782609	4.2962962962963	2.88461538461538	5.17857142857143	5.84	5.07407407407407	5.03846153846154	5.19230769230769	3.35714285714286	2.55555555555556	4.14814814814815	3.03846153846154	5.13636363636364	5.32142857142857	2.74074074074074	5.14814814814815	4.96428571428571	5.37037037037037	4.44	5.03703703703704	6.69230769230769	4.85714285714286	2.21428571428571	4.78571428571429	5.55555555555556	5.70833333333333	5.42857142857143	2.6	5.77777777777778	4.2962962962963	5.07407407407407	3.25925925925926	3.57692307692308	5.28571428571429
2	3.53571428571429	6.37037037037037	6.2962962962963	1.89285714285714	3.04	6.07692307692308	2.40740740740741	1.75	5.11111111111111	6.37037037037037	3.18518518518519	6.51851851851852	6.32142857142857	6.18518518518519	1.64285714285714	6.22727272727273	5.51851851851852	2.85185185185185	6.32142857142857	6.25	5.88888888888889	5.40740740740741	5.96153846153846	2.92857142857143	1.32142857142857	4.51851851851852	3.48148148148148	6.18181818181818	5.75	2.03703703703704	5.55555555555556	4.92592592592593	5.55555555555556	5.83333333333333	6.59259259259259	6.7037037037037	5.71428571428571	2.14285714285714	6	6.51851851851852	6.33333333333333	5.46428571428571	2.03846153846154	5.74074074074074	5.15384615384615	6.16	3.42857142857143	2.59259259259259	6.11111111111111
3	4.42857142857143	3.92857142857143	3.75	4.75	3.88	3.64	3.25925925925926	3.81481481481481	2.96428571428571	4.96428571428571	4.59259259259259	4.14285714285714	3.03571428571429	4.2962962962963	4.82142857142857	3.8695652173913	4.37037037037037	4.5	4.07142857142857	3.76	4	4.11111111111111	3.38461538461538	4.2962962962963	3.82142857142857	3.85185185185185	4.57142857142857	4.81818181818182	3.10714285714286	5	3.2962962962963	4.42857142857143	3.81481481481481	4.04166666666667	3.7037037037037	6.48148148148148	3.64285714285714	4.19230769230769	2.64285714285714	4.22222222222222	3.95833333333333	4.03571428571429	4.2962962962963	4.11538461538461	4.03703703703704	3.25925925925926	5.2962962962963	4.74074074074074	3.71428571428571
4	3.60714285714286	4.8	4.60714285714286	3.92857142857143	5.12	5.70833333333333	2.24	3.42857142857143	4.62962962962963	5.17857142857143	3.62962962962963	5.25	4.85714285714286	4.51851851851852	3.42857142857143	4.95652173913043	3.96153846153846	3.19230769230769	4.14285714285714	5.16666666666667	4.07692307692308	3.81481481481481	4.19230769230769	3.46428571428571	2.46428571428571	4.44444444444444	3.46428571428571	4.78260869565217	4.53846153846154	4.18518518518519	4.55555555555556	5.74074074074074	4.22222222222222	3.96	4.37037037037037	6.92592592592593	4.14285714285714	3.32142857142857	3.5	4.81481481481481	5.29166666666667	4.92307692307692	3.65384615384615	4.40740740740741	4.33333333333333	4.51851851851852	3.96428571428571	4.18518518518519	4.25925925925926
5	4.92592592592593	4.57142857142857	5.71428571428571	4.21428571428571	4.12	5.56	2.34615384615385	2.14814814814815	5.07142857142857	6.03571428571429	4.60714285714286	5.64285714285714	4.32142857142857	5.40740740740741	4.14285714285714	6.04347826086957	5.14814814814815	3.81481481481481	4.81481481481481	5.16666666666667	4.57692307692308	5.57692307692308	5.03846153846154	3.75	3.46428571428571	5.48148148148148	3.35714285714286	5.08695652173913	4.88888888888889	2.44444444444444	3.96296296296296	4.81481481481481	4.03703703703704	4.88	4.88888888888889	6.73076923076923	5.14285714285714	2.92857142857143	3.07142857142857	6.2962962962963	5	4.59259259259259	3.38461538461538	5.25925925925926	5.22222222222222	4.92592592592593	5.60714285714286	4.14814814814815	4.69230769230769
6	3.67857142857143	4.64285714285714	5.25	3.88888888888889	4	5.57692307692308	2.37037037037037	2.5	1.89285714285714	4.57142857142857	4.21428571428571	5.62962962962963	4.88888888888889	5.34615384615385	3.96153846153846	5.91666666666667	4.76923076923077	3.74074074074074	5.46428571428571	5.4	5.25925925925926	5	4.96153846153846	3.71428571428571	3.28	4.73076923076923	4.10714285714286	5.69565217391304	5	3.18518518518519	4.62962962962963	4.14285714285714	4.66666666666667	4.64	5.11111111111111	6.25925925925926	5.14285714285714	3.67857142857143	3.57142857142857	5	4.75	5.10714285714286	3.18518518518519	5.48148148148148	4.74074074074074	5.23076923076923	5.03571428571429	3.92592592592593	5.39285714285714
7	5.07142857142857	4.25	5.14285714285714	4.64285714285714	4.16	4.92307692307692	2.33333333333333	3.32142857142857	4.14285714285714	5.57142857142857	4.39285714285714	4.73076923076923	4.35714285714286	4.25925925925926	4.5	5.30434782608696	5	4.28	5.57142857142857	5.44	4.07692307692308	5.40740740740741	4.57692307692308	4.2962962962963	4.40740740740741	4.03703703703704	4.23076923076923	4.78260869565217	4.25	4.4	4.22222222222222	4.82142857142857	5.11111111111111	4.625	4.37037037037037	6.88888888888889	3.74074074074074	3.82142857142857	2.96428571428571	5.14814814814815	4.75	4.67857142857143	3.03703703703704	4.81481481481481	4.51851851851852	4.48148148148148	5.07142857142857	4.57692307692308	4.82142857142857
8	3.92592592592593	5.66666666666667	5.85714285714286	3.32142857142857	4.24	5.84	2.26923076923077	2.03571428571429	5	6.32142857142857	3.92857142857143	5.33333333333333	6	5.61538461538461	3.10714285714286	6.04545454545455	4.81481481481481	3.36	5.92857142857143	5.64	5.96	5.22222222222222	5.80769230769231	2.8	2.14285714285714	4.55555555555556	3.14285714285714	5.59090909090909	5.74074074074074	2.88888888888889	4.62962962962963	4.60714285714286	5.51851851851852	5.2	5.11111111111111	6.44444444444444	5.32142857142857	2.71428571428571	5.17857142857143	5.96296296296296	6.04166666666667	5.40740740740741	2.46153846153846	5.59259259259259	4.96153846153846	5.44444444444444	4.10714285714286	3.18518518518519	5.18518518518519
9	3.25	5.67857142857143	5.67857142857143	2.35714285714286	3.52	5.80769230769231	2.37037037037037	2.39285714285714	4.66666666666667	6	3.67857142857143	5.35714285714286	6.03571428571429	5.85185185185185	2.10714285714286	5.79166666666667	5.11111111111111	2.23076923076923	5.25925925925926	6.04	5.69230769230769	5.11538461538461	5.46153846153846	3.17857142857143	2.10714285714286	4.48148148148148	3.10714285714286	5.54545454545455	5.2962962962963	2.85185185185185	5.85185185185185	5	5.62962962962963	5.2	5.66666666666667	6.80769230769231	5.89285714285714	1.82142857142857	5.85714285714286	5.74074074074074	6.125	5.77777777777778	2.40740740740741	5.18518518518519	5.15384615384615	5.5	3.03571428571429	3.34615384615385	5.2962962962963
10	4.25	5.60714285714286	5.55555555555556	2.15384615384615	3.20833333333333	5.76	1.69230769230769	2.5	4.60714285714286	5.96296296296296	3.89285714285714	6.03703703703704	5.39285714285714	5.7037037037037	2.28571428571429	5.79166666666667	5.22222222222222	2.88	6.17857142857143	5.66666666666667	4.92307692307692	5.48148148148148	5.92307692307692	2.85714285714286	2.25925925925926	5	3.41666666666667	5.60869565217391	5.39285714285714	2.55555555555556	4.7037037037037	4.59259259259259	5.55555555555556	5.12	5.73076923076923	6.77777777777778	5.53571428571429	2.71428571428571	4.89285714285714	5.92307692307692	6.33333333333333	5.53571428571429	2.07407407407407	5.37037037037037	5.125	5.74074074074074	3.77777777777778	3.38461538461538	5.03571428571429
11	4.07407407407407	5.96428571428571	4.96428571428571	3.51851851851852	4.12	5.69230769230769	2.15384615384615	2.25	3.60714285714286	5.18518518518519	3.80769230769231	6.22222222222222	5.07407407407407	5.55555555555556	2.89285714285714	6.16666666666667	5.03703703703704	2.54166666666667	5.10714285714286	6.2	5.07407407407407	4.96296296296296	5.30769230769231	2.76923076923077	2.18518518518519	4.55555555555556	3.75	5.08695652173913	4.60714285714286	2.23076923076923	4.96296296296296	4.36	5.11111111111111	5.4	5.44444444444444	6.46153846153846	5.17857142857143	2.51851851851852	4.42857142857143	5.36	5.54166666666667	5.71428571428571	3.08333333333333	5.23076923076923	5.03703703703704	4.88888888888889	4.23076923076923	3.74074074074074	5.25925925925926
12	3.88888888888889	6.18518518518519	5.92857142857143	2.28571428571429	3.91304347826087	6.30769230769231	2.25925925925926	1.84615384615385	6	6.07142857142857	3.39285714285714	5.89285714285714	5.46428571428571	5.74074074074074	2.53571428571429	6.125	4.23076923076923	2.92307692307692	5.71428571428571	6	5.80769230769231	5.07407407407407	6.03846153846154	2.82142857142857	2.19230769230769	4.37037037037037	3.57142857142857	5.1304347826087	5.37037037037037	2.07407407407407	5.2962962962963	4.92592592592593	5.34615384615385	5.12	5.59259259259259	6.40740740740741	5.53571428571429	2.89285714285714	5.21428571428571	6.18518518518519	6.29166666666667	5.71428571428571	2.81481481481481	5.21739130434783	4.66666666666667	5.18518518518519	3.25	3.33333333333333	5
13	5.32142857142857	5.38461538461539	5.71428571428571	3.75	4.375	4.34615384615385	2.38461538461538	2.57142857142857	4.10714285714286	6.07142857142857	4.85714285714286	5.76	4.53846153846154	5.25925925925926	4.51851851851852	6.29166666666667	5.11111111111111	3.92592592592593	5.10714285714286	6	5.18518518518519	5.5	5.19230769230769	3.71428571428571	3.88888888888889	4.57692307692308	4.96428571428571	5.47826086956522	4.77777777777778	2.48148148148148	4.46153846153846	4.32142857142857	4.74074074074074	4.92	4.7037037037037	6.7037037037037	5.22222222222222	3.22222222222222	3.5	6.11111111111111	5.16666666666667	5.07142857142857	3.44444444444444	5.625	4.88888888888889	5.15384615384615	5.25	3.96296296296296	5.03703703703704
14	5.14285714285714	3.96296296296296	4.42857142857143	4.92857142857143	4.4	5.36	3.33333333333333	4.21428571428571	2.28571428571429	4.42857142857143	5	4.64285714285714	3.07142857142857	4.55555555555556	4.92857142857143	5.33333333333333	4.03703703703704	4.18518518518519	4.82142857142857	3.91666666666667	4.48	4.25925925925926	3.57692307692308	4.78571428571429	4.57142857142857	4.92592592592593	4.89285714285714	4.73913043478261	4	3.2962962962963	2.7037037037037	4.03846153846154	3.53846153846154	4.69565217391304	3.88888888888889	6.84615384615385	3.60714285714286	4.44444444444444	2.60714285714286	4.7037037037037	3.45833333333333	3.46428571428571	4.40740740740741	4.48148148148148	4.96	3.81481481481481	5.57142857142857	5.11111111111111	4.40740740740741
15	4.46428571428571	2.03703703703704	2.46428571428571	5.32142857142857	4.45833333333333	2.38461538461538	5.11538461538461	5.42857142857143	1.48148148148148	2.42857142857143	3.85185185185185	3.92592592592593	1.81481481481481	2.16	5.14285714285714	2.58333333333333	2.85185185185185	4.26923076923077	3.22222222222222	2.56	3.34615384615385	2.92592592592593	2.26923076923077	5.10714285714286	4.61538461538461	3.51851851851852	4.76923076923077	3.81818181818182	2.78571428571429	4.62962962962963	2.51851851851852	2.59259259259259	2.38461538461538	4.2	3.33333333333333	4.96153846153846	1.92592592592593	5.03703703703704	2.21428571428571	2.69230769230769	2.13636363636364	3.32142857142857	4.96296296296296	2.85185185185185	4.52	2.88461538461538	4.92857142857143	5.03703703703704	1.96428571428571
16	3.92857142857143	5.55555555555556	5.32142857142857	3.21428571428571	4.08	5.15384615384615	2.61538461538462	2.60714285714286	2.40740740740741	4.39285714285714	4.23076923076923	4.80769230769231	5.03703703703704	4.59259259259259	2.82142857142857	5.20833333333333	4.76923076923077	3.07692307692308	5	5.52	4.96153846153846	5.33333333333333	5.07692307692308	3.22222222222222	2.78571428571429	4.85185185185185	3.03571428571429	6	5.22222222222222	2.88888888888889	5.03703703703704	4.88888888888889	4.92592592592593	5.84	5.11111111111111	6.81481481481481	5	3.03571428571429	4.92857142857143	5.59259259259259	5.73913043478261	5.25	2.61538461538462	4.74074074074074	4.85185185185185	5	3.33333333333333	2.85185185185185	5.03571428571429
17	3.21428571428571	5.18518518518519	4.60714285714286	3.25	4.24	5.28	2.48148148148148	2.67857142857143	3.57142857142857	4.89285714285714	3.96296296296296	5.39285714285714	5.10714285714286	5	3.21428571428571	4.75	4.73076923076923	3.03703703703704	4.96428571428571	5.12	4.76923076923077	3.92592592592593	4.5	3.67857142857143	2.21428571428571	4.51851851851852	3.74074074074074	5.13636363636364	4.64285714285714	3	4.74074074074074	5.39285714285714	5.11111111111111	4.75	5.07692307692308	6.66666666666667	5.14285714285714	3.56	4.75	5.03703703703704	5.41666666666667	5.57142857142857	2.92	4.55555555555556	4.81481481481481	4.48148148148148	3.75	3.55555555555556	5
18	3.2962962962963	4.39285714285714	4.28571428571429	4.25	4.28	4.53846153846154	2.7037037037037	3.77777777777778	1.71428571428571	4.07142857142857	3.96428571428571	5.35714285714286	3.92857142857143	4.18518518518519	3.32142857142857	4.45833333333333	4.25925925925926	3.34615384615385	4.32142857142857	4.66666666666667	4.7037037037037	4.44444444444444	4.11538461538461	3.66666666666667	2.57142857142857	3.88888888888889	3.53846153846154	4.72727272727273	4.2962962962963	3.88888888888889	3.80769230769231	3.57142857142857	4.22222222222222	4.88	4.88	6.07407407407407	3.96428571428571	3.75	3.75	4.85185185185185	5.30434782608696	3.92857142857143	2.92592592592593	4.37037037037037	5.07407407407407	4.33333333333333	4.14285714285714	3.74074074074074	4.44444444444444
19	4.42857142857143	5.71428571428571	5	3.21428571428571	4.16	5.92307692307692	2.28	2.57142857142857	3.5	5.33333333333333	4.66666666666667	6.37037037037037	4.88888888888889	5.40740740740741	3.21428571428571	5.75	5.38461538461539	3.37037037037037	5.35714285714286	5.88	5.18518518518519	5.11111111111111	5.07692307692308	3.28571428571429	1.92592592592593	4.22222222222222	3.96296296296296	4.86363636363636	4.96428571428571	2.65384615384615	4.55555555555556	3.7037037037037	4.77777777777778	4.64	4.92307692307692	6.7037037037037	4.62962962962963	2.44444444444444	4.14285714285714	5.62962962962963	5.45833333333333	5.65384615384615	2.51851851851852	5.25925925925926	4.85185185185185	5.2962962962963	4.46428571428571	3.44444444444444	5.44444444444444
20	3.25	5.81481481481481	5.75	2.75	3.8	6.52	2.07407407407407	2.64285714285714	4.37037037037037	6.14814814814815	2.85185185185185	4.71428571428571	5.82142857142857	5.85185185185185	2.42857142857143	5.79166666666667	5	2.14814814814815	5.30769230769231	5.96	4.85185185185185	4.55555555555556	4.76923076923077	3.07142857142857	2.03703703703704	4.25925925925926	3.71428571428571	4.86363636363636	5.35714285714286	2	6	5.67857142857143	5.65384615384615	4.8695652173913	5.51851851851852	6.92307692307692	5.42857142857143	2.37037037037037	5.55555555555556	5.59259259259259	5.45833333333333	5.75	2.92307692307692	4.96296296296296	4.96296296296296	5.52	3.53571428571429	3.48148148148148	4.92307692307692
21	4	3.78571428571429	4.32142857142857	5	4.96	4.11538461538461	3.15384615384615	3.62962962962963	2.96296296296296	4.82142857142857	4.17857142857143	4.92592592592593	3.21428571428571	4.14814814814815	4.35714285714286	4.16666666666667	4.03846153846154	3.84	4	4.875	3.62962962962963	4.33333333333333	3.28	4.35714285714286	3.71428571428571	4.11538461538461	5.17857142857143	4.69565217391304	4.80769230769231	3.15384615384615	3.59259259259259	4.85185185185185	4.07692307692308	4.48	3.88888888888889	6.81481481481481	3.82142857142857	4.5	2.34615384615385	4.59259259259259	4.33333333333333	4.11111111111111	4.30769230769231	4.11111111111111	4.22222222222222	3.88888888888889	5.17857142857143	4.53846153846154	3.85714285714286
22	4.53571428571429	3.55555555555556	3.89285714285714	4.64285714285714	3.76	4.38461538461539	3.84615384615385	3.92857142857143	1.37037037037037	3.28571428571429	4.14285714285714	4.75	3.5	4.18518518518519	4.03571428571429	4.66666666666667	4.25925925925926	2.96296296296296	5.21428571428571	4.96	4.08	4.44444444444444	4.38461538461539	5.21428571428571	3.59259259259259	3.85185185185185	3.75	4.69565217391304	4.57142857142857	3.14814814814815	2.92307692307692	3.92857142857143	4	4.625	4.11111111111111	5.61538461538461	3.42857142857143	4.85714285714286	2.75	3.96153846153846	4.375	3.74074074074074	3.88888888888889	4.44444444444444	4.88888888888889	4.14814814814815	5.64285714285714	3.59259259259259	4.62962962962963
23	4.21428571428571	4.15384615384615	4.22222222222222	4.57142857142857	4.84	4.16	4.53846153846154	4.14285714285714	1.62962962962963	3.66666666666667	3.64285714285714	4.21428571428571	3.60714285714286	3.44444444444444	4.35714285714286	4.04166666666667	3.96296296296296	3.40740740740741	4.32142857142857	4.36	4	3.11111111111111	3.16	3.62962962962963	2.96428571428571	3.59259259259259	4.07142857142857	3.78260869565217	4.46428571428571	4.37037037037037	3.25925925925926	4.82142857142857	3.51851851851852	3.8	4.19230769230769	6.88888888888889	3.17857142857143	4.10714285714286	3	3.18518518518519	4.66666666666667	3.77777777777778	3.84	3.22222222222222	4	3.44444444444444	4.42857142857143	3.73076923076923	3.57142857142857
24	3.03703703703704	6.28571428571429	5.85714285714286	1.82142857142857	3.8	6.64	1.96296296296296	2.39285714285714	6.07407407407407	6.35714285714286	3.28571428571429	6.25	6.40740740740741	5.92592592592593	2.25	6.38095238095238	5.22222222222222	2.88888888888889	6.28571428571429	6.08333333333333	5.65384615384615	5.74074074074074	6.03846153846154	3.14814814814815	1.71428571428571	4.88888888888889	2.53571428571429	5.45454545454545	6.35714285714286	1.62962962962963	6.03846153846154	4.92	5.85185185185185	5.44	6.38461538461539	7	6.03703703703704	2.18518518518519	5.77777777777778	6.11111111111111	6.375	6.28571428571429	1.92307692307692	5.65384615384615	4.92592592592593	5.44444444444444	3.5	2.62962962962963	5.48148148148148
25	3.92857142857143	5.85714285714286	5.32142857142857	3.22222222222222	3.5	5.5	3.07692307692308	3	4.64285714285714	5.88888888888889	4.64285714285714	6.2962962962963	5.07407407407407	5.30769230769231	2.78571428571429	5.79166666666667	4.25925925925926	3.32	5.28571428571429	5.29166666666667	4.51851851851852	4.88888888888889	4.80769230769231	3.46428571428571	3.28571428571429	5.55555555555556	4.14814814814815	5.09090909090909	5.53846153846154	2.74074074074074	5.77777777777778	4.46428571428571	4.46153846153846	4.48	4.55555555555556	6.66666666666667	4.75	3.51851851851852	4.67857142857143	5.19230769230769	5.47826086956522	5.81481481481481	3.59259259259259	5.55555555555556	4.80769230769231	4.18518518518519	4.21428571428571	4.40740740740741	4.88888888888889
26	5.75	4.38461538461539	4.92857142857143	5.25	3.36	4.96153846153846	2.84615384615385	3.48148148148148	4.5	5.67857142857143	5.21428571428571	5.5	3.92857142857143	4.7037037037037	4.57142857142857	5.38095238095238	4.40740740740741	4.76	4.85185185185185	5.41666666666667	4.03703703703704	4.77777777777778	3.76923076923077	4.5	4.84615384615385	5.40740740740741	4.5	4.90909090909091	4.28	2.55555555555556	3.37037037037037	4.5	3.15384615384615	5.24	4.40740740740741	6.84615384615385	3.75	4.38461538461539	2.82142857142857	5.51851851851852	4.20833333333333	4.25	3.55555555555556	5.2962962962963	4.88461538461539	4.33333333333333	6.14285714285714	4.92307692307692	4.60714285714286
27	4.33333333333333	4.17857142857143	4.78571428571429	4.39285714285714	3.83333333333333	5.61538461538461	2.18518518518519	3.14285714285714	2.10714285714286	4.44444444444444	5	5.10714285714286	4.2962962962963	5.33333333333333	3.5	5.91666666666667	4.96296296296296	3.96	4.17857142857143	5.6	5.11111111111111	5.37037037037037	5.03846153846154	4.5	3.18518518518519	4.5	4.82142857142857	5.86363636363636	5.17857142857143	2.46153846153846	2.92592592592593	4.44444444444444	4.62962962962963	5.58333333333333	4.96153846153846	6.51851851851852	4.17857142857143	3.96296296296296	3.18518518518519	5.62962962962963	4.91666666666667	4.33333333333333	2.76923076923077	4.76923076923077	5.61538461538461	5	4.75	4.11111111111111	4.82142857142857
28	4.35714285714286	5.22222222222222	4.96428571428571	4.11538461538461	4.08	5.04	2.84615384615385	2.67857142857143	4.21428571428571	5.5	4.85714285714286	5.14285714285714	4.42857142857143	4.92592592592593	3.96428571428571	5.58333333333333	5.18518518518519	4.26923076923077	5.28571428571429	4.88	5.03703703703704	5.40740740740741	4.84615384615385	4.07142857142857	4.57142857142857	5.42307692307692	4.85714285714286	5.18181818181818	4.11111111111111	3.23076923076923	4.33333333333333	3.89285714285714	4.66666666666667	4.72	4.66666666666667	6.66666666666667	4.85185185185185	3.71428571428571	3.71428571428571	5.62962962962963	4.41666666666667	5.07142857142857	3.59259259259259	4.96296296296296	4.81481481481481	4.96296296296296	4.88888888888889	5	4.92592592592593
29	3.03571428571429	6.39285714285714	5.57142857142857	2.71428571428571	3.52	5.53846153846154	1.85185185185185	2.11111111111111	4.53571428571429	5.89285714285714	3.10714285714286	6.35714285714286	5.96428571428571	5.59259259259259	2.14285714285714	5.54166666666667	4.55555555555556	2.16	4.51851851851852	6.24	5.44444444444444	4.96296296296296	5.5	2.25	1.89285714285714	4.18518518518519	2.55555555555556	5.09090909090909	5.81481481481481	2.38461538461538	6.15384615384615	4.85185185185185	6.07407407407407	4.96	5.81481481481481	6.74074074074074	5.67857142857143	2	5.53571428571429	6.14814814814815	6.08333333333333	6.25	2.07407407407407	5.11538461538461	4.51851851851852	5.40740740740741	2.67857142857143	2.30769230769231	4.69230769230769
30	3.85714285714286	5.82142857142857	5.5	3.32142857142857	4.08	4.61538461538461	2.48148148148148	2.2962962962963	4.92857142857143	5.85714285714286	3.57142857142857	5.28571428571429	5.25	5.44444444444444	2.60714285714286	5.08695652173913	4.55555555555556	3.72	5.2962962962963	6.20833333333333	5.23076923076923	4.59259259259259	5.36	3	2.5	4.38461538461539	3.53571428571429	4.26086956521739	5.07692307692308	3.11538461538462	4.74074074074074	5.33333333333333	5.81481481481481	4.08333333333333	5.07407407407407	6.74074074074074	5.22222222222222	3.32142857142857	4.35714285714286	5.25925925925926	6.08695652173913	5.21428571428571	2.92592592592593	4.4	4.68	4.92592592592593	3.92857142857143	4.07407407407407	4.75
31	2.60714285714286	6.55555555555556	5.69230769230769	2.75	3.64	5.19230769230769	2.375	2.07142857142857	4.85185185185185	5.67857142857143	3.18518518518519	5.85714285714286	5.60714285714286	5.77777777777778	2.37037037037037	5.72727272727273	4.81481481481481	2.7037037037037	5.64285714285714	5.6	4.62962962962963	4.74074074074074	5.64	2.78571428571429	1.46428571428571	3.15384615384615	3.03571428571429	5.63636363636364	6	1.76923076923077	6	4.46428571428571	6.03703703703704	4.2	5.59259259259259	6.74074074074074	6.32142857142857	2.21428571428571	5.17857142857143	5.40740740740741	6.08695652173913	6.30769230769231	2.26923076923077	5.23076923076923	5.07407407407407	5.03703703703704	2.7037037037037	3.2962962962963	4.53571428571429
32	3.96428571428571	3.80769230769231	3.64285714285714	4.75	4	5.11538461538461	3.2	3.67857142857143	2.81481481481481	3.66666666666667	4.7037037037037	4.85714285714286	3.64285714285714	3.92307692307692	3.67857142857143	4.43478260869565	3.84	3.69230769230769	4.60714285714286	4.64	4.30769230769231	3.48148148148148	3.88461538461538	3.88888888888889	3.37037037037037	3.66666666666667	3.96428571428571	4.66666666666667	4.17857142857143	3.11111111111111	3.37037037037037	3.03571428571429	3.33333333333333	4.29166666666667	3.88888888888889	6.40740740740741	4	4.25925925925926	2.46428571428571	5	4.79166666666667	4.40740740740741	4.03703703703704	4.69230769230769	5.37037037037037	4.26923076923077	5	3.81481481481481	4.07407407407407
33	3.53571428571429	3.66666666666667	3.89285714285714	4.46428571428571	4.08333333333333	4.4	3.04	4.07142857142857	2.59259259259259	4.21428571428571	3.59259259259259	4.96296296296296	3.14285714285714	3.48148148148148	3.92857142857143	4.375	3.44444444444444	3.25925925925926	3.88888888888889	5.16	4.07692307692308	3.11111111111111	3.38461538461538	4.21428571428571	3.25	3.48148148148148	3.51851851851852	4.26086956521739	4.10714285714286	3.37037037037037	3.03703703703704	3.85714285714286	3.66666666666667	4.12	4.5	4.44444444444444	3.14285714285714	3.2962962962963	2.57142857142857	4.55555555555556	4.66666666666667	4.67857142857143	4.11538461538461	4	5.07407407407407	3.51851851851852	4.82142857142857	4.03703703703704	3.35714285714286
34	2.75	6.44	5.92857142857143	2	3.65217391304348	6.26923076923077	2.65384615384615	1.92857142857143	4.96153846153846	5.85714285714286	2.60714285714286	6.14285714285714	5.5	5.85185185185185	3.03571428571429	6.08695652173913	4.2962962962963	2.48	5.67857142857143	6.20833333333333	4.69230769230769	4.55555555555556	5.15384615384615	2.88888888888889	1.44444444444444	4.77777777777778	3.48148148148148	5.09090909090909	6.03571428571429	2.44444444444444	5.61538461538461	4	5.40740740740741	4.68	5.66666666666667	6.88461538461539	6	1.67857142857143	5.5	5.88888888888889	6.41666666666667	6.14285714285714	2.69230769230769	5.37037037037037	5.11111111111111	5.2962962962963	3.82142857142857	2.80769230769231	5.40740740740741
35	3.10714285714286	6.48148148148148	6	2.10714285714286	4	5.61538461538461	1.85185185185185	2.21428571428571	4.89285714285714	6.17857142857143	3.17857142857143	5.78571428571429	6	5.18518518518519	2.32142857142857	5.83333333333333	4.76	2.15384615384615	4.85714285714286	5.76	5.51851851851852	5.03703703703704	5.42307692307692	2.67857142857143	1.64285714285714	4.2962962962963	2.72	5	6	2.15384615384615	5.22222222222222	5.07142857142857	5.59259259259259	4.56	5.88461538461539	6.92592592592593	5.75	1.74074074074074	6.03703703703704	5.81481481481481	6.16666666666667	5.57142857142857	2.33333333333333	4.80769230769231	5.07407407407407	5.25925925925926	2.71428571428571	2.22222222222222	5.57142857142857
36	3.46428571428571	5.5	5.71428571428571	2.67857142857143	3.92	5.19230769230769	2.76923076923077	2.39285714285714	4.33333333333333	5.64285714285714	3.25925925925926	4.67857142857143	4.92857142857143	4.85185185185185	3.39285714285714	5.45833333333333	4.40740740740741	3.14814814814815	5.25925925925926	6.29166666666667	5.19230769230769	5.22222222222222	5	2.96428571428571	1.92857142857143	4.2962962962963	3.07142857142857	5.56521739130435	5.64285714285714	2.53846153846154	4.46153846153846	4.37037037037037	5.03846153846154	4.92	5.77777777777778	6.92592592592593	5.5	2.2962962962963	4.66666666666667	6.03703703703704	5.39130434782609	5.42307692307692	2.92592592592593	4.46153846153846	4.77777777777778	5	3.64285714285714	3.56	4.42857142857143
37	2.25	5.51851851851852	4.25	2.53571428571429	4.48	4.42307692307692	3.2	3.57142857142857	5.07142857142857	5.28571428571429	3.2962962962963	4.5	5.07142857142857	4.18518518518519	2.46428571428571	4.83333333333333	3.85185185185185	3.59259259259259	4.42857142857143	4.5	3.96296296296296	3.66666666666667	4.34615384615385	3.07142857142857	1.75	3.85185185185185	2.96428571428571	3.65217391304348	5.03571428571429	3.25925925925926	5	4.75	4.51851851851852	3.76	4.85185185185185	6.66666666666667	5	2.46428571428571	5.14285714285714	4.37037037037037	5	5.35714285714286	3.22222222222222	3.96296296296296	3.2962962962963	3.77777777777778	2.53571428571429	3.48148148148148	3.21428571428571
38	3.71428571428571	6.03846153846154	5.07142857142857	2.5	3.64	5.64	1.96153846153846	2.25	2.37037037037037	4.60714285714286	3.53571428571429	5.89285714285714	5.07142857142857	5.48148148148148	3.42857142857143	5.83333333333333	4.48148148148148	2.76	5.60714285714286	5.84	5.11538461538461	5.40740740740741	5.36	3.17857142857143	1.89285714285714	3.96296296296296	3.22222222222222	5.39130434782609	5.42857142857143	2.03846153846154	4.65384615384615	3.03703703703704	5.03703703703704	4.56	5.26923076923077	6.92592592592593	4.75	3.25	5	6.07407407407407	5.75	6.07692307692308	2.73076923076923	5.03846153846154	5.40740740740741	4.66666666666667	3.53571428571429	3.69230769230769	5.10714285714286
39	3.64285714285714	5.64285714285714	4.67857142857143	3.21428571428571	3.64	4.88461538461539	3.18518518518519	3.10714285714286	5.85185185185185	4.89285714285714	3.57692307692308	5.66666666666667	5.37037037037037	4.11538461538461	3.60714285714286	4.95833333333333	4.11111111111111	3.07692307692308	4.78571428571429	5.04	4.73076923076923	4.07407407407407	4.76	3.53571428571429	1.96428571428571	4.25925925925926	2.96296296296296	4.36363636363636	5.22222222222222	2.48148148148148	5.55555555555556	4.51851851851852	4.33333333333333	3.76	4.85185185185185	6.92592592592593	4.57142857142857	2.25	4.67857142857143	4.96153846153846	5.16666666666667	5.82142857142857	3.25925925925926	4.62962962962963	4.44444444444444	4.5	3.21428571428571	3.81481481481481	4.66666666666667
40	3.07142857142857	6.11111111111111	5.53571428571429	2.64285714285714	3.56	5.83333333333333	2	2	4.64285714285714	6.14814814814815	3.60714285714286	5.85185185185185	5.64285714285714	5.44444444444444	3.17857142857143	5.69565217391304	5.11111111111111	2.62962962962963	5.89285714285714	6.36	5.40740740740741	5.48148148148148	5.53846153846154	3.25	2	4.85185185185185	3.11111111111111	5.26086956521739	6.14814814814815	2.07407407407407	4.84	4.18518518518519	5.59259259259259	4.56	5.33333333333333	6.74074074074074	5.37037037037037	1.96	5	6.14814814814815	6.16666666666667	6.22222222222222	2.37037037037037	4.74074074074074	5.25925925925926	5.14814814814815	4	3.48	4.66666666666667
41	2.85714285714286	6.59259259259259	5.07142857142857	2.55555555555556	4.08	5.69230769230769	2.18518518518519	2.57142857142857	4.59259259259259	5.25	2.85714285714286	5	5.44444444444444	4.74074074074074	2.46428571428571	5.66666666666667	4.11538461538461	2.14814814814815	5.07142857142857	5.91666666666667	4.76923076923077	4.77777777777778	5.11538461538461	1.96428571428571	1.46428571428571	4.34615384615385	3.34615384615385	4.1304347826087	5.28571428571429	3.03703703703704	6.44	4.25	5.33333333333333	4.76	5.44444444444444	6.7037037037037	5.55555555555556	2.25	5.42857142857143	5.55555555555556	6.16666666666667	5.53571428571429	3.26923076923077	4.2962962962963	4.53846153846154	4.48148148148148	2.96428571428571	3.51851851851852	4.71428571428571
42	2.46428571428571	5.89285714285714	6.2962962962963	2.25	3.8	5.38461538461539	2.57692307692308	2.39285714285714	6.10714285714286	5.78571428571429	3.42307692307692	6.17857142857143	6.03571428571429	5.74074074074074	2.35714285714286	6	4.7037037037037	2.51851851851852	4.32142857142857	6.125	5.30769230769231	5.07407407407407	5.8	2.85714285714286	1.64285714285714	4.92592592592593	2.80769230769231	6.04545454545455	6.03571428571429	2	5.03703703703704	4.5	5.51851851851852	4.32	5.74074074074074	3.33333333333333	6.03571428571429	1.85714285714286	5.89285714285714	6.51851851851852	6.21739130434783	5.64285714285714	2.61538461538462	4.96296296296296	4.25925925925926	5.07407407407407	2.67857142857143	2.96153846153846	4.60714285714286
43	3.17857142857143	6.14814814814815	5.67857142857143	2.03571428571429	3.72	5.36	2.56	2.32142857142857	4.42857142857143	5.25	3.89285714285714	5.25	5.92857142857143	5.48148148148148	2.17857142857143	5.875	5.25925925925926	2.7037037037037	5.85714285714286	5.96	5.7037037037037	5.11538461538461	5.30769230769231	3.35714285714286	1.71428571428571	3.92307692307692	3.25	5.09090909090909	5.51851851851852	1.88888888888889	5.57692307692308	5.07142857142857	5.14814814814815	5.52	6	6.7037037037037	5.35714285714286	2.22222222222222	6.07407407407407	6	6.125	5.75	2.25925925925926	5.46153846153846	4.92592592592593	5.5	3.07142857142857	3.2962962962963	5.07407407407407
44	2.78571428571429	6.03571428571429	6.28571428571429	2.18518518518519	3.64	6.07692307692308	2.14814814814815	1.71428571428571	6.53571428571429	6.57142857142857	3.22222222222222	6.48148148148148	6.5	6.25925925925926	2.03571428571429	6.16666666666667	5.07407407407407	2.59259259259259	5.21428571428571	6	5.65384615384615	5.2962962962963	6.26923076923077	3.75	1.85714285714286	4.81481481481481	2.78571428571429	5.73913043478261	6.10714285714286	1.77777777777778	5.30769230769231	5.48148148148148	5.85185185185185	5.125	6.25925925925926	6.62962962962963	6.51851851851852	2.21428571428571	5.64285714285714	6.48148148148148	6.16666666666667	6.42857142857143	2.55555555555556	5.66666666666667	4.88	5.92592592592593	2.96428571428571	2.74074074074074	5.17857142857143
45	3.35714285714286	5.35714285714286	5.14285714285714	2.82142857142857	3.56	5.19230769230769	2.62962962962963	2.64285714285714	4.53571428571429	5.03571428571429	3.28571428571429	5.21428571428571	4.60714285714286	4.96296296296296	3.64285714285714	6.04347826086957	4.42307692307692	2.96153846153846	3.88888888888889	5.28	5.11111111111111	4.22222222222222	4.84615384615385	2.71428571428571	1.82142857142857	4.14814814814815	2.22222222222222	3.86363636363636	5	3.25925925925926	5.11111111111111	4.17857142857143	4.7037037037037	4.2	5.23076923076923	6.88888888888889	4.89285714285714	2.53846153846154	3.96428571428571	5.74074074074074	5.16666666666667	5.67857142857143	3.33333333333333	4.38461538461539	3.55555555555556	4.55555555555556	3.89285714285714	3.66666666666667	4.39285714285714
46	4.67857142857143	4.96296296296296	6.03571428571429	3.2962962962963	4.12	5.92307692307692	2.66666666666667	2.28571428571429	3.77777777777778	5.53571428571429	4.51851851851852	5.92592592592593	4.82142857142857	5.07692307692308	3.92857142857143	6.04166666666667	5.33333333333333	3.2962962962963	5.51851851851852	6.43478260869565	5.33333333333333	6.07407407407407	5.56	3.92857142857143	2.89285714285714	4.96153846153846	3.37037037037037	5.09090909090909	5.28571428571429	2.22222222222222	4.77777777777778	4.40740740740741	4.62962962962963	5.04166666666667	5.40740740740741	6.92307692307692	5.28571428571429	2.18518518518519	4.28571428571429	5.55555555555556	5.29166666666667	5.78571428571429	3.07692307692308	6.18518518518519	5.84615384615385	5.2962962962963	4.21428571428571	3.81481481481481	5.07142857142857
47	4.07142857142857	5.30769230769231	4.46428571428571	3.82142857142857	3.8	5.69230769230769	2.19230769230769	2.51851851851852	5.10714285714286	5.96428571428571	4.46428571428571	6.07407407407407	4.60714285714286	4.88888888888889	3.92857142857143	5.33333333333333	4.96296296296296	3.88461538461538	5	5.2	3.96296296296296	5.03703703703704	4.69230769230769	2.85714285714286	2.32142857142857	4.22222222222222	3.2962962962963	4.21739130434783	4.64285714285714	2.22222222222222	5.33333333333333	4.82142857142857	4.40740740740741	3.92	4.66666666666667	7	4.5	4.14814814814815	3.60714285714286	5.77777777777778	4.47826086956522	4.82142857142857	3.62962962962963	4.62962962962963	4.22222222222222	4.62962962962963	4.35714285714286	4.57692307692308	4.33333333333333
48	3.14285714285714	6.25925925925926	5.5	1.74074074074074	3.52	5.38461538461539	1.96	2.40740740740741	5.81481481481481	6.28571428571429	2.60714285714286	6.17857142857143	5.92857142857143	5.55555555555556	2.21428571428571	6.25	5.07692307692308	2.38461538461538	5.89285714285714	6	5.24	5.25925925925926	5.28	2.57142857142857	1.60714285714286	4.55555555555556	2.38461538461538	5.14285714285714	5.81481481481481	1.69230769230769	6.07407407407407	5.25925925925926	5.77777777777778	4.5	5.84615384615385	6.73076923076923	6.03571428571429	1.85714285714286	5.24	6.2962962962963	6.39130434782609	6.5	2.38461538461538	4.84615384615385	4.19230769230769	5.59259259259259	3.17857142857143	2.81481481481481	5.74074074074074
49	3.82142857142857	5.67857142857143	5.96428571428571	3.03846153846154	4	5.8	2.34615384615385	2.5	5.14285714285714	6	3.71428571428571	6.03703703703704	5.67857142857143	5.92592592592593	2.96428571428571	6.125	5	2.55555555555556	5.35714285714286	6.20833333333333	5.66666666666667	5.25925925925926	5.76923076923077	3.10714285714286	1.67857142857143	4.96296296296296	3.61538461538462	5.39130434782609	5.92592592592593	1.92592592592593	5.44444444444444	5	5.66666666666667	4.68	6.11538461538461	6.7037037037037	5.71428571428571	2.57142857142857	4.88888888888889	6.18518518518519	5.54166666666667	6.18518518518519	2.18518518518519	5.88461538461539	5.2962962962963	5.25925925925926	3.71428571428571	3.55555555555556	5.60714285714286
50	2.78571428571429	6.59259259259259	5.42857142857143	2.14285714285714	3.88	5.66666666666667	2.42307692307692	2.32142857142857	3.57142857142857	5.82142857142857	3.37037037037037	6.5	6.17857142857143	5.62962962962963	1.96428571428571	6.04166666666667	4.48148148148148	2.12	5.71428571428571	6	5.37037037037037	5	5.5	2.48148148148148	1.53571428571429	4.14814814814815	3.28571428571429	5.33333333333333	6.21428571428571	2.38461538461538	5.81481481481481	4.42857142857143	5.62962962962963	5.16	5.77777777777778	6.30769230769231	5.39285714285714	1.75	5.40740740740741	6.14814814814815	6.34782608695652	6.17857142857143	2.42307692307692	5.22222222222222	5.40740740740741	5.11111111111111	2.62962962962963	2.76	4.96296296296296
51	4.46428571428571	4	5.25	3.57142857142857	3.92	5.79166666666667	1.92307692307692	2.46428571428571	1.85714285714286	3.92857142857143	3.82142857142857	5.03703703703704	4.03703703703704	5.40740740740741	4.03571428571429	5.26086956521739	5.16	3.14814814814815	5.17857142857143	4.72	5.07407407407407	5.53846153846154	5.19230769230769	4.35714285714286	3.30769230769231	4.25925925925926	3.81481481481481	5.34782608695652	4.85714285714286	2.5	3.77777777777778	2.60714285714286	5.18518518518519	5.625	4.88888888888889	1.11538461538462	4.17857142857143	4.17857142857143	3.78571428571429	5.59259259259259	4.65217391304348	3.60714285714286	3.03846153846154	5.32	5.55555555555556	4.81481481481481	4.96428571428571	3.59259259259259	4.81481481481481
52	5.32142857142857	2.44444444444444	4.66666666666667	5.07142857142857	2.91666666666667	4.73076923076923	3.48148148148148	3.14285714285714	1.07142857142857	2.59259259259259	5.42857142857143	4.33333333333333	3.14814814814815	4.33333333333333	5.53571428571429	4.91304347826087	4.62962962962963	4.92592592592593	6.18518518518519	4.48	5.07692307692308	5.48148148148148	4.23076923076923	5.32142857142857	5.48148148148148	4.07407407407407	5.2962962962963	6.1304347826087	4.14285714285714	2.57692307692308	2.15384615384615	2.25	2.96296296296296	5.625	4.73076923076923	1.22222222222222	2.67857142857143	4.85185185185185	2.78571428571429	5.40740740740741	3.66666666666667	3.25925925925926	3.03703703703704	5.44444444444444	5.88888888888889	5.2962962962963	5.5	4.07407407407407	5.28571428571429
53	4.75	4.67857142857143	4.67857142857143	3.64285714285714	3.56	4.5	2.51851851851852	2.46428571428571	1.89285714285714	3.96428571428571	3.39285714285714	5.18518518518519	4.60714285714286	4.77777777777778	3.64285714285714	5.26086956521739	4.81481481481481	3.15384615384615	5.71428571428571	5.45833333333333	5.15384615384615	5.03703703703704	5.07692307692308	4.14285714285714	2.77777777777778	4.74074074074074	4.23076923076923	5.09090909090909	4.85714285714286	2.81481481481481	3.11111111111111	2.71428571428571	4.80769230769231	4.91666666666667	5.62962962962963	1.26923076923077	4.39285714285714	4.32142857142857	3.67857142857143	5.62962962962963	4.04166666666667	4.07142857142857	2.5	5.23076923076923	5.62962962962963	5	4.85714285714286	2.81481481481481	4.25925925925926
54	5.14285714285714	3.39285714285714	4.66666666666667	4.42857142857143	4.25	4.92307692307692	2.77777777777778	2.92857142857143	1.46428571428571	3.85714285714286	4.85714285714286	5.33333333333333	4.03571428571429	4.48148148148148	4.67857142857143	4.91666666666667	4.85185185185185	4.19230769230769	5.78571428571429	4.92	4.4	5.33333333333333	4.15384615384615	5.35714285714286	4.07407407407407	4.38461538461539	4.62962962962963	5.78260869565217	3.62962962962963	3.53846153846154	3.07407407407407	2.64285714285714	3.22222222222222	5.28	3.96153846153846	1.5	3.57692307692308	4.5	3.35714285714286	4.74074074074074	4.125	3.55555555555556	3.44444444444444	4.92592592592593	5.55555555555556	4.23076923076923	4.75	3.66666666666667	5.03703703703704
55	4.5	3.67857142857143	3.78571428571429	3.57142857142857	3.16666666666667	3.84615384615385	3.2962962962963	3.33333333333333	1.71428571428571	3.5	4.53571428571429	3.21428571428571	3.92857142857143	4.38461538461539	4	4	4.11538461538461	4.48148148148148	4.82142857142857	4.20833333333333	4.40740740740741	4.66666666666667	4.12	4.42857142857143	3.96428571428571	4.08333333333333	4.22222222222222	5.04347826086957	3.59259259259259	3.62962962962963	2.7037037037037	2.78571428571429	3.59259259259259	5.28	4.22222222222222	1	3.78571428571429	4.07407407407407	3.89285714285714	4.81481481481481	4.41666666666667	3.25925925925926	3.18518518518519	4.73076923076923	6	4.77777777777778	4.10714285714286	3.30769230769231	3.67857142857143
56	5.92857142857143	2.75	4.85185185185185	5.07142857142857	3.84	4.65384615384615	2.72	3.03846153846154	1.10714285714286	3.53571428571429	5.39285714285714	4.66666666666667	3.03703703703704	4.88888888888889	5.17857142857143	4.52173913043478	4.96296296296296	4.23076923076923	4.71428571428571	4.04	4.15384615384615	5.40740740740741	4.46153846153846	4.82142857142857	4.32142857142857	4.2962962962963	5.51851851851852	5.78260869565217	3.82142857142857	3.11538461538462	2.11538461538462	2.33333333333333	3.62962962962963	5.6	4.74074074074074	1	3.33333333333333	5.03571428571429	2.85185185185185	5.14814814814815	3.20833333333333	3.28571428571429	3.84615384615385	5.76923076923077	5.59259259259259	5.48148148148148	5.5	4.25925925925926	4.75
57	3.75	4.74074074074074	5.17857142857143	2.78571428571429	3.36	4.84615384615385	3.11111111111111	2.28571428571429	3.03571428571429	4.59259259259259	3.21428571428571	5.18518518518519	4.92857142857143	5.07407407407407	3.03571428571429	5.52173913043478	4.73076923076923	2.18518518518519	5.96428571428571	5.20833333333333	4.92592592592593	5.51851851851852	5.30769230769231	3.40740740740741	2.82142857142857	4.62962962962963	4.03703703703704	5.34782608695652	5.78571428571429	3.03703703703704	5.07407407407407	2.55555555555556	4.73076923076923	5.76	5.4	1	5.42857142857143	2.85714285714286	4.92857142857143	5.74074074074074	5.40909090909091	4.46428571428571	2.96	4.5	5.25925925925926	5.48148148148148	3.32142857142857	2.7037037037037	4.77777777777778
58	4.5	3.07407407407407	4.60714285714286	4.46428571428571	3.72	4.19230769230769	2.37037037037037	2.75	1.81481481481481	4.07407407407407	4.35714285714286	4.37037037037037	4.17857142857143	4.92592592592593	4.28571428571429	4.56521739130435	5.25925925925926	3.81481481481481	5.32142857142857	4	4.33333333333333	5.77777777777778	4.24	4.64285714285714	3.55555555555556	4.2962962962963	4.44444444444444	4.72727272727273	4.22222222222222	2.96296296296296	2.73076923076923	2.77777777777778	3.96296296296296	5.08	4.80769230769231	1.2962962962963	4.14285714285714	4.14285714285714	3.2962962962963	6.03703703703704	3.75	3.92857142857143	3.59259259259259	5.2962962962963	5	4.33333333333333	5.25	3.33333333333333	4.57142857142857
59	5.07142857142857	3.23076923076923	3.46153846153846	5.25	4.32	4.38461538461539	2.80769230769231	4	4.85185185185185	4.25	4.35714285714286	4.03571428571429	3.14285714285714	3.85185185185185	4.5	3.625	3.44444444444444	4.41666666666667	4.7037037037037	4.68	3.42307692307692	4.23076923076923	3.73076923076923	4.74074074074074	3.69230769230769	3.92592592592593	5.38461538461539	4.65217391304348	3.57142857142857	3.65384615384615	2.40740740740741	5.37037037037037	3.55555555555556	3.875	3.25925925925926	1.2962962962963	3.07142857142857	4.89285714285714	2.85714285714286	4.92592592592593	2.95833333333333	3.10714285714286	5	3.81481481481481	3.77777777777778	2.96153846153846	5.57142857142857	4.25925925925926	3.03571428571429
60	5.03571428571429	3.18518518518519	4.18518518518519	4.7037037037037	3.12	3.88461538461538	3.96296296296296	3.18518518518519	1.18518518518519	2.92857142857143	4.75	4.25925925925926	2.92857142857143	4.46153846153846	4.7037037037037	4.41666666666667	5.33333333333333	4.44444444444444	4.82142857142857	4.33333333333333	4.8	4.92592592592593	4.16	5.42857142857143	3.82142857142857	4.5	4.38461538461539	5.39130434782609	3.77777777777778	3.57692307692308	1.92307692307692	1.77777777777778	3.36	5.2	4.03703703703704	1.03703703703704	3.71428571428571	4.32142857142857	3.17857142857143	5.11111111111111	4.375	3.39285714285714	3.37037037037037	5.18518518518519	5.69230769230769	4.62962962962963	5.39285714285714	3.18518518518519	4.64285714285714
61	5.35714285714286	3.14285714285714	3.48148148148148	5.03703703703704	3.375	4.30769230769231	3.11111111111111	3.78571428571429	2.03703703703704	3.03703703703704	5.17857142857143	4.78571428571429	3.10714285714286	3.68	4.85714285714286	3.95652173913043	4	4.875	4.73076923076923	4.125	3.57692307692308	4.40740740740741	3.80769230769231	5.85714285714286	4.61538461538461	3.74074074074074	5.07407407407407	4.72727272727273	4.10714285714286	3.48148148148148	2.25925925925926	2.14814814814815	4.11111111111111	5.52	3.66666666666667	1.25925925925926	3.17857142857143	5.71428571428571	2.25	4.59259259259259	2.66666666666667	3	4.62962962962963	3.92592592592593	4.42307692307692	3.55555555555556	5.92592592592593	4.51851851851852	4.32142857142857
62	4.03571428571429	4.59259259259259	4.82142857142857	3.66666666666667	4.29166666666667	4.96153846153846	2.55555555555556	3.10714285714286	3.28571428571429	4.32142857142857	4.35714285714286	5.37037037037037	4.5	4.85185185185185	3.46428571428571	5.19047619047619	4.92307692307692	2.74074074074074	4.60714285714286	4.52	4.76923076923077	5.33333333333333	4.57692307692308	4.35714285714286	2.85185185185185	3.88461538461538	5.32142857142857	5.5	4.75	2.15384615384615	4.42307692307692	3.17857142857143	4.88888888888889	5.16	4.44444444444444	1.46153846153846	4.7037037037037	3.73076923076923	3.96428571428571	5.96296296296296	4.45833333333333	4.35714285714286	3.92307692307692	4.88461538461539	5.53846153846154	4.88461538461539	4	3.2962962962963	4.78571428571429
63	4.07142857142857	4	4.32142857142857	4.21428571428571	4.64	4.46153846153846	2.22222222222222	3.2962962962963	2.64285714285714	4.57142857142857	4.28571428571429	5.5	3.92857142857143	4.40740740740741	3.96296296296296	4.71428571428571	4.66666666666667	3.07692307692308	5.46428571428571	5.58333333333333	4.40740740740741	4.33333333333333	4.30769230769231	5.07142857142857	4	4.66666666666667	4.53571428571429	4.95652173913043	4.25	2.81481481481481	2.59259259259259	4.14814814814815	4.07407407407407	5.28	4.65384615384615	1.11111111111111	3.92857142857143	4.71428571428571	3.17857142857143	5.03703703703704	4.70833333333333	3.39285714285714	3.80769230769231	4.40740740740741	5.46153846153846	4.66666666666667	5.71428571428571	4.07692307692308	4.17857142857143
64	4.53571428571429	2.46428571428571	3.53571428571429	4.53571428571429	3.66666666666667	4.15384615384615	4.18518518518519	3.78571428571429	1.64285714285714	2.67857142857143	4.96428571428571	5.07142857142857	3.60714285714286	3.76923076923077	4.25	3.91304347826087	4.40740740740741	4.80769230769231	4.07142857142857	4.76	3.7037037037037	4.66666666666667	3.96	4.67857142857143	3.77777777777778	4.07407407407407	4.81481481481481	4.27272727272727	3.21428571428571	3.92592592592593	2.85185185185185	3.21428571428571	3.07407407407407	4.70833333333333	4.25925925925926	1	3.17857142857143	5.14285714285714	3.17857142857143	3.7037037037037	3.65217391304348	4.10714285714286	3.85185185185185	4.48148148148148	5.14814814814815	4.03846153846154	4.96428571428571	3.92307692307692	3.78571428571429
65	4.17857142857143	4.5	5.10714285714286	2.88888888888889	3.64	4	3.29166666666667	2.71428571428571	1.78571428571429	3.42857142857143	3.81481481481481	5.39285714285714	4.39285714285714	4.7037037037037	3.85185185185185	5.91666666666667	4.96296296296296	3.66666666666667	4.96428571428571	4.66666666666667	4.40740740740741	5.55555555555556	4.53846153846154	4.85714285714286	3.39285714285714	4.33333333333333	4.85185185185185	5.95652173913043	5	2.44444444444444	3.33333333333333	3.42307692307692	4.19230769230769	5.24	5.59259259259259	1.51851851851852	4.89285714285714	3.64285714285714	4.85714285714286	4.92592592592593	5.375	3.75	2.96	5.62962962962963	5.18518518518519	4.92592592592593	4.53571428571429	3.53846153846154	5.46428571428571
66	4.39285714285714	5.07407407407407	5.14285714285714	3.85714285714286	3.91666666666667	5.84615384615385	2.19230769230769	2.46428571428571	3.28571428571429	4.71428571428571	3.5	6.25925925925926	4.57142857142857	5.11111111111111	3.75	5.19047619047619	5	4.25925925925926	5.77777777777778	5.79166666666667	4.84615384615385	5.25925925925926	5.30769230769231	3.5	2.71428571428571	4.73076923076923	4	5.39130434782609	5.39285714285714	2.66666666666667	3.77777777777778	2.59259259259259	4.40740740740741	5.6	5.5	1.40740740740741	4.44444444444444	3.57142857142857	4.37037037037037	5.55555555555556	5.16666666666667	4.15384615384615	2.55555555555556	4.96296296296296	5.40740740740741	5.33333333333333	5.07142857142857	3.25925925925926	4.85714285714286
67	5.03703703703704	3.55555555555556	4.89285714285714	4.25	3.625	4.84	2.92	3.28571428571429	1.78571428571429	3.53571428571429	4.64285714285714	5.21428571428571	3.75	4.85185185185185	4.64285714285714	5.21739130434783	4.40740740740741	4.55555555555556	4.92592592592593	4.83333333333333	3.81481481481481	5.33333333333333	4.76923076923077	4.96428571428571	3.35714285714286	4.25925925925926	5.19230769230769	5.21739130434783	4	2.22222222222222	2.74074074074074	2.33333333333333	3.68	5.5	4.88888888888889	1.03846153846154	3.78571428571429	4.53571428571429	3.64285714285714	5.37037037037037	4.625	3.48148148148148	3	4.77777777777778	5.11111111111111	4.81481481481481	4	3.81481481481481	4.67857142857143
68	5.10714285714286	3.42857142857143	5.11538461538461	4.82142857142857	4.33333333333333	5.61538461538461	1.92592592592593	3.39285714285714	3.17857142857143	4.28571428571429	5.17857142857143	5.25	4.17857142857143	5.18518518518519	4.96296296296296	5.56521739130435	5.03846153846154	4.74074074074074	5.35714285714286	4.60869565217391	4.77777777777778	5.22222222222222	4.42307692307692	5.07142857142857	4.51851851851852	4.53846153846154	4.60714285714286	4.8695652173913	4.21428571428571	2.53846153846154	2.55555555555556	3.53571428571429	3.40740740740741	5.92	3.92592592592593	1	4.32142857142857	5.5	3.17857142857143	6.07407407407407	3.95833333333333	3.39285714285714	3.62962962962963	5.07407407407407	5.22222222222222	5.03703703703704	5.25	4.07407407407407	4.32142857142857
69	4.10714285714286	3	2.17857142857143	4.78571428571429	4.125	2.53846153846154	5.38461538461539	5.71428571428571	1.78571428571429	2	3.82142857142857	3.33333333333333	2.5	1.92592592592593	4.92857142857143	2.20833333333333	2.55555555555556	4.19230769230769	2.88461538461538	2.8	2.96296296296296	2.2962962962963	2.57692307692308	4.32142857142857	3.85714285714286	2.51851851851852	5.17857142857143	3.27272727272727	2.55555555555556	6.22222222222222	3.03703703703704	4.07692307692308	2.44444444444444	3	1.77777777777778	1.22222222222222	2.14285714285714	4.64285714285714	2.82142857142857	2.37037037037037	2.83333333333333	2.44	5.5	2.40740740740741	3.37037037037037	2.51851851851852	4.89285714285714	4.70833333333333	2
70	4.32142857142857	3.85185185185185	4.14285714285714	4.21428571428571	5	4.79166666666667	3.18518518518519	3.5	2.89285714285714	4	4.14285714285714	4.7037037037037	3.28571428571429	4.40740740740741	4.60714285714286	4.83333333333333	3.88888888888889	4.33333333333333	4.21428571428571	4.48	4.16	4.33333333333333	4.53846153846154	4.75	3.92592592592593	3.96296296296296	4.53846153846154	4.69565217391304	4.22222222222222	3.5	3.66666666666667	3.42857142857143	4.22222222222222	5.4	3.88461538461538	1.11111111111111	3.53571428571429	4.17857142857143	3.92857142857143	4.66666666666667	4.16666666666667	5.10714285714286	4.36	3.69230769230769	4.55555555555556	3.76923076923077	4.60714285714286	3.38461538461538	3.5
71	5.39285714285714	2.62962962962963	3.35714285714286	5.96428571428571	4.24	3.96153846153846	4.07407407407407	3.46428571428571	1.14814814814815	2.57142857142857	5.5	2.92592592592593	1.78571428571429	3.92592592592593	5.96428571428571	4.30434782608696	4.51851851851852	4.24	4.46428571428571	3.44	4.48148148148148	5.22222222222222	3.16	5.64285714285714	6.32142857142857	4.37037037037037	5.25	4.31818181818182	3	4.22222222222222	2.48148148148148	2.64285714285714	2.40740740740741	5.44	3.19230769230769	1.7037037037037	3.14285714285714	5.35714285714286	2.28571428571429	5.22222222222222	2.54166666666667	2.67857142857143	5.44444444444444	4.03703703703704	5.42307692307692	3.77777777777778	5.35714285714286	5.07692307692308	3.48148148148148
72	4.32142857142857	3.03703703703704	3.81481481481481	4	3.32	3.53846153846154	3.40740740740741	3.96428571428571	1.48148148148148	2.61538461538462	4.60714285714286	5.19230769230769	3.81481481481481	3.7037037037037	4.14285714285714	4.45833333333333	3.74074074074074	3.68	4.10714285714286	3.83333333333333	4.33333333333333	4.44444444444444	3.96153846153846	4.5	3.81481481481481	4.11111111111111	4.92857142857143	4.54545454545455	3.92592592592593	4.55555555555556	3.25925925925926	2.92857142857143	3.77777777777778	5.12	3.88461538461538	1.11111111111111	3.44444444444444	4.66666666666667	3.42857142857143	4.57692307692308	4.08333333333333	3.42857142857143	3.88888888888889	4.30769230769231	4.92592592592593	4.03703703703704	3.5	4.07407407407407	3.89285714285714
73	3.57142857142857	4.53571428571429	3.64285714285714	4.42857142857143	4.95833333333333	4.23076923076923	3.5	4.64285714285714	4.17857142857143	3.64285714285714	3.89285714285714	4.75	3.75	3.92592592592593	4.28571428571429	3.45833333333333	3.66666666666667	3.44	4.26923076923077	3.625	3.18518518518519	3.37037037037037	3.96153846153846	4.21428571428571	3.25	3.85185185185185	4.03846153846154	4.31818181818182	4.60714285714286	3.88888888888889	3.19230769230769	3.67857142857143	3.07692307692308	3.76	3.74074074074074	1.62962962962963	3.21428571428571	4.32142857142857	3.35714285714286	3.48148148148148	3.625	3.92857142857143	4.48148148148148	2.92592592592593	3.44444444444444	3.62962962962963	4.64285714285714	3.88461538461538	3.14285714285714
74	4.14285714285714	4.67857142857143	5.07142857142857	3.39285714285714	3.41666666666667	4.96153846153846	2.48148148148148	2.53571428571429	3.07142857142857	4.85714285714286	3.85714285714286	5.33333333333333	4.32142857142857	4.88888888888889	3.10714285714286	5.66666666666667	5.44444444444444	3.30769230769231	4.89285714285714	4.79166666666667	5.34615384615385	5.40740740740741	5.07692307692308	3.37037037037037	2.57142857142857	4.40740740740741	4.73076923076923	5.23809523809524	5.57142857142857	1.96	3.7037037037037	3.2962962962963	3.81481481481481	5.32	5.37037037037037	1.37037037037037	4.62962962962963	3.35714285714286	4.37037037037037	5.96296296296296	4.5	4.60714285714286	2.84615384615385	5.18518518518519	5.2962962962963	4.92592592592593	3.89285714285714	3.44444444444444	4.89285714285714
75	4.42857142857143	4.19230769230769	3.85714285714286	3.92857142857143	5.375	5.19230769230769	2.7037037037037	4.17857142857143	5.32142857142857	5.22222222222222	4.42857142857143	5.42857142857143	3.92857142857143	4.26923076923077	4.32142857142857	4.04545454545455	4.03703703703704	4	3.92857142857143	4.28	3.7037037037037	4.18518518518519	4	4.5	3.42857142857143	4.51851851851852	4.77777777777778	4.1304347826087	4.60714285714286	3.4	3.18518518518519	5.17857142857143	3.85185185185185	4.39130434782609	3.7037037037037	1.6	3.51851851851852	4.71428571428571	3.51851851851852	5.11111111111111	3.69565217391304	4.48148148148148	4.37037037037037	3.25925925925926	3.12	4.23076923076923	4.28571428571429	4.15384615384615	3.32142857142857
76	4.7037037037037	3.32142857142857	3.67857142857143	5.03703703703704	4.79166666666667	4.15384615384615	3.96296296296296	4.10714285714286	1.82142857142857	2.88888888888889	4.67857142857143	4.46428571428571	2.96428571428571	3.03703703703704	4.89285714285714	3.45833333333333	4	4	4.5	3.6	3.76923076923077	4.53846153846154	3.03846153846154	4.42857142857143	3.92857142857143	3.85185185185185	4.03703703703704	4.39130434782609	3.85185185185185	4.48148148148148	1.88888888888889	3.67857142857143	3.80769230769231	4.70833333333333	3.80769230769231	1.55555555555556	3	4.78571428571429	3.25	4.59259259259259	3.5	3.60714285714286	4.38461538461539	3.51851851851852	4.51851851851852	3.2962962962963	5.07142857142857	4.11538461538461	3.28571428571429
77	4.10714285714286	4.03703703703704	3.92857142857143	4.35714285714286	4.8	4.16	3.11111111111111	4.21428571428571	4.75	4.67857142857143	4.11111111111111	4.37037037037037	2.96428571428571	3.96296296296296	4.5	4.16666666666667	4.11111111111111	3.69230769230769	4.32142857142857	4.32	3.44444444444444	4.53846153846154	3.56	4.67857142857143	3	4.44444444444444	5.53571428571429	3.26086956521739	3.28571428571429	4.11538461538461	3.40740740740741	4.53846153846154	3.44444444444444	4.96	3.25925925925926	2.61538461538462	3.14285714285714	5.25925925925926	3.35714285714286	5	3.91304347826087	3.14285714285714	4.44444444444444	3.88888888888889	3.92592592592593	3.85185185185185	5.39285714285714	4.51851851851852	3.48148148148148
78	4.07142857142857	2.92592592592593	3.28571428571429	4.46428571428571	4.16	4.12	3.5	4.53571428571429	1.81481481481481	2.71428571428571	3.28571428571429	4.10714285714286	3.21428571428571	3.37037037037037	4.32142857142857	3.91666666666667	4.18518518518519	4.33333333333333	4.07142857142857	4.2	3.96296296296296	4.48148148148148	3.96	5.82142857142857	4.25	3.96	4.75	4.31818181818182	3.40740740740741	4.22222222222222	2.74074074074074	3.03846153846154	3.76923076923077	4.66666666666667	4.07407407407407	1.11111111111111	3.51851851851852	5.22222222222222	3.53571428571429	4.07407407407407	3.375	3.5	4.11111111111111	4.62962962962963	5.22222222222222	3.40740740740741	4.21428571428571	3.57692307692308	3.85714285714286
79	4.44444444444444	4.5	4.53571428571429	4.33333333333333	4.56	4.80769230769231	2	3.33333333333333	6.37037037037037	5.42857142857143	4.14285714285714	6.25	4.89285714285714	4.92592592592593	4.03703703703704	5.1304347826087	3.62962962962963	4.07407407407407	4.07142857142857	5.24	4.44444444444444	4.92	4.69230769230769	3.74074074074074	2.57142857142857	4.51851851851852	4.66666666666667	5.1	4.28571428571429	2.59259259259259	2.96296296296296	4.67857142857143	4.2962962962963	4.84	3.84615384615385	1.44444444444444	3.60714285714286	3.81481481481481	3.44444444444444	6	3.75	3.67857142857143	3.92592592592593	3.96153846153846	3.40740740740741	4.66666666666667	5.21428571428571	4.33333333333333	4.18518518518519
80	3.82142857142857	4.19230769230769	5.48148148148148	4.60714285714286	4.12	5.23076923076923	1.88461538461538	2.89285714285714	2.51851851851852	4.14285714285714	3.74074074074074	5.2962962962963	4.03571428571429	4.88888888888889	3.75	5.1304347826087	5.03703703703704	4.25925925925926	4.48148148148148	4.32	5.07407407407407	4.88888888888889	5.53846153846154	3.89285714285714	3.21428571428571	4.66666666666667	4.55555555555556	5.47826086956522	4.07407407407407	2.69230769230769	3.42307692307692	3.78571428571429	3.7037037037037	5.88	4.76923076923077	1.33333333333333	3.85714285714286	4.5	3.57142857142857	5.03703703703704	4.54166666666667	4.81481481481481	3.40740740740741	5.76923076923077	5.04	5.07407407407407	4.57142857142857	3.85185185185185	4.77777777777778
81	3.64285714285714	6.25	5.51851851851852	2.60714285714286	3.52	5.5	2.65384615384615	2.48148148148148	5.03571428571429	4.85714285714286	3.03703703703704	4.66666666666667	5.14814814814815	5	2.67857142857143	5.43478260869565	4.07407407407407	2.32	4.89285714285714	5.16666666666667	4.66666666666667	4.44444444444444	5.42307692307692	2.92857142857143	2.25	3.81481481481481	3.64285714285714	5	5.32142857142857	3.03703703703704	5.51851851851852	3.17857142857143	4.88888888888889	5.54166666666667	4.59259259259259	1.76923076923077	5.14814814814815	2.71428571428571	5.17857142857143	6	6.52173913043478	5.44444444444444	3.62962962962963	3.92307692307692	4.03703703703704	4.5	2.88888888888889	3.62962962962963	4.39285714285714
82	4.07142857142857	4.71428571428571	4.60714285714286	3.18518518518519	4.2	4.07692307692308	3.57692307692308	2.88888888888889	2.17857142857143	4.10714285714286	3.71428571428571	5.51851851851852	4.75	4.59259259259259	3.40740740740741	5.43478260869565	4.2962962962963	3.73076923076923	5.25	4.88	4.80769230769231	4.96296296296296	4.5	4.25	2.59259259259259	4.92	4.07692307692308	4.82608695652174	5.07142857142857	2.59259259259259	4.55555555555556	3.25925925925926	4.33333333333333	5.72	4.66666666666667	2.5	4.2962962962963	3.39285714285714	4.25	5.11111111111111	4.95833333333333	4.57142857142857	3.03703703703704	4.62962962962963	5.03703703703704	4.66666666666667	3.77777777777778	3.33333333333333	4.46428571428571
83	2.53571428571429	6.35714285714286	5.25	2.2962962962963	3.875	5.64	2	2.37037037037037	5.32142857142857	5.48148148148148	3.35714285714286	5.60714285714286	5.53571428571429	5.16	2.32142857142857	5.65217391304348	4.18518518518519	3.30434782608696	5.53571428571429	5.48	5.44444444444444	4.80769230769231	5.5	3.46428571428571	1.85714285714286	4.40740740740741	2.88461538461538	3.68181818181818	5.85714285714286	2.03703703703704	4.81481481481481	4.07142857142857	5.51851851851852	5.41666666666667	5.33333333333333	1.37037037037037	6.03571428571429	2.03703703703704	5.64285714285714	6.37037037037037	6.41666666666667	5.78571428571429	2.92307692307692	4.76923076923077	4.66666666666667	4.85185185185185	2.92857142857143	2.51851851851852	4.78571428571429
84	3.62962962962963	4.07407407407407	3.92857142857143	4.25	4.08	4.61538461538461	3.48148148148148	4.10714285714286	3.07142857142857	2.46428571428571	3.46428571428571	4.07142857142857	3.71428571428571	3.44444444444444	4.32142857142857	4.21739130434783	3.88461538461538	3.88888888888889	4.28571428571429	4.32	3.40740740740741	3.85185185185185	3.80769230769231	4.42857142857143	3.60714285714286	3.96296296296296	3.77777777777778	4.04347826086957	3.92857142857143	4.11538461538461	3.45833333333333	4.07407407407407	3.44444444444444	4.95833333333333	3.51851851851852	1.2962962962963	3.88888888888889	4.28571428571429	4.10714285714286	4.23076923076923	4.30434782608696	3.32	4.42307692307692	3.11111111111111	3.44444444444444	3.88461538461538	4.39285714285714	3.85185185185185	3.85714285714286
85	3.89285714285714	5.44444444444444	5.14285714285714	4.03571428571429	4.36	5	2.69230769230769	2.53571428571429	6.37037037037037	5.21428571428571	4.03571428571429	4.85714285714286	5.21428571428571	5	3.5	5.33333333333333	4.80769230769231	3.30769230769231	4.64285714285714	4.91666666666667	4.66666666666667	5	5.38461538461539	4.21428571428571	2.28571428571429	4.7037037037037	3.75	5.61904761904762	4.78571428571429	2.53846153846154	3.88461538461538	4.44444444444444	4.51851851851852	4.66666666666667	5.14814814814815	1.65384615384615	4.78571428571429	3.35714285714286	4.14285714285714	6.11111111111111	5.41666666666667	4.92592592592593	3.14814814814815	4.03703703703704	4.74074074074074	5.14814814814815	4.07142857142857	3.03703703703704	3.88888888888889
86	2.62962962962963	6.25	5.03571428571429	2.42857142857143	4.25	6.16	1.92307692307692	2.6	5.64285714285714	4.74074074074074	2.66666666666667	5.66666666666667	5.60714285714286	5.69230769230769	1.77777777777778	5.875	4.23076923076923	2.46153846153846	5.51851851851852	5.88	5.22222222222222	4.62962962962963	5.61538461538461	2.85714285714286	1.81481481481481	4.81481481481481	2.76923076923077	4.90909090909091	6.32142857142857	1.77777777777778	5.66666666666667	3.92592592592593	5.11111111111111	5.84	6.08	1.26923076923077	5.55555555555556	2.14814814814815	5.51851851851852	5.55555555555556	6.20833333333333	5.71428571428571	2.61538461538462	4.61538461538461	4.7037037037037	4.85185185185185	2.75	2.2962962962963	4.62962962962963
87	3.03571428571429	5.21428571428571	4.60714285714286	3.35714285714286	4.56	5.07692307692308	2.85185185185185	3.67857142857143	5.07142857142857	4	2.92857142857143	5.44444444444444	4.53571428571429	4.76923076923077	2.82142857142857	5.45833333333333	4.40740740740741	2.57692307692308	4.64285714285714	5.20833333333333	4.18518518518519	4.2962962962963	4.48	2.96428571428571	2.14814814814815	4.18518518518519	3.59259259259259	4.54545454545455	5.22222222222222	2.57692307692308	3.69230769230769	3.92592592592593	4.96296296296296	4.68	4.40740740740741	1.44444444444444	5.10714285714286	3.62962962962963	4	4.62962962962963	5.30434782608696	5.22222222222222	3.07692307692308	3.96296296296296	3.53846153846154	4.77777777777778	3.67857142857143	3.37037037037037	3.71428571428571
88	5.25	1.76923076923077	3.46428571428571	6.32142857142857	4.16666666666667	3.76923076923077	4.62962962962963	4.75	2.42857142857143	2.60714285714286	5.03571428571429	3.64285714285714	2.60714285714286	3.48148148148148	5.03571428571429	3.34782608695652	4.33333333333333	5.2962962962963	4.03703703703704	4.20833333333333	3.61538461538462	3.81481481481481	3.57692307692308	5.28571428571429	5.18518518518519	3.88888888888889	5.2962962962963	5.43478260869565	3.46428571428571	4.22222222222222	2.03703703703704	3.42857142857143	2.81481481481481	5.08	2.74074074074074	1.25925925925926	2.89285714285714	5.14814814814815	2.14285714285714	4.2962962962963	2.79166666666667	2.96428571428571	4.69230769230769	3.76923076923077	4.69230769230769	3.30769230769231	5.5	5.25925925925926	3.17857142857143
89	3.22222222222222	5.53846153846154	4.96428571428571	3.42857142857143	3.44	6	2.03703703703704	1.88888888888889	2.10714285714286	5.14285714285714	3.85714285714286	5.77777777777778	4.82142857142857	5.66666666666667	3.25	6.21739130434783	5.14814814814815	2.68	6.03571428571429	6.08333333333333	5.11538461538461	5.92592592592593	5.38461538461539	3.96428571428571	1.75	4.76923076923077	3.35714285714286	5.04347826086957	5.32142857142857	3.18518518518519	3.85185185185185	2.48148148148148	4.77777777777778	6.04	5.55555555555556	1.07407407407407	5.25	3.5	4.60714285714286	6.51851851851852	5.70833333333333	5.14814814814815	2.74074074074074	6	6.08	5.59259259259259	4.60714285714286	3.18518518518519	5.14285714285714
90	3.78571428571429	4.46428571428571	5.32142857142857	3.42857142857143	4.04166666666667	5.76	2.69230769230769	2.78571428571429	2.75	4.14285714285714	4.57142857142857	5.82142857142857	4.78571428571429	5.26923076923077	3.32142857142857	5.52173913043478	4.92592592592593	4.03703703703704	5.35714285714286	5.56	4.23076923076923	5.25925925925926	5.28	4.78571428571429	2.85185185185185	4.23076923076923	4.42857142857143	6.09090909090909	5.25	2.03846153846154	3	1.84615384615385	4.7037037037037	6.33333333333333	4.77777777777778	1.2962962962963	5.19230769230769	4.10714285714286	4.03571428571429	5.92592592592593	4.81818181818182	3.85714285714286	2.64	4.92307692307692	5.57692307692308	5.37037037037037	4.64285714285714	3.37037037037037	5.32142857142857
91	4.39285714285714	5.53571428571429	5.32142857142857	4	4	5.79166666666667	1.76923076923077	2.7037037037037	5.03703703703704	5.10714285714286	3.51851851851852	5.21428571428571	4.64285714285714	5.40740740740741	3.64285714285714	5.41666666666667	4.7037037037037	3.44444444444444	5.11111111111111	5.24	4.07407407407407	5.2962962962963	5.46153846153846	3.92857142857143	2.42857142857143	4.7037037037037	4.11111111111111	5.13636363636364	5.03571428571429	2.18518518518519	4.14814814814815	4.59259259259259	4.77777777777778	5.16	5.42307692307692	2.14814814814815	4.38461538461539	3.59259259259259	3.85185185185185	5.51851851851852	4.90909090909091	4.96428571428571	3.23076923076923	5.07407407407407	5.07407407407407	5.15384615384615	4.25	3.25925925925926	5
92	4.57142857142857	4.03703703703704	5.66666666666667	3.19230769230769	3.24	5.29166666666667	2.65384615384615	2.71428571428571	2.03571428571429	4.03571428571429	3.42857142857143	5.57142857142857	4.21428571428571	5.44444444444444	4.53571428571429	5.29166666666667	5.11538461538461	3.2962962962963	5	5.32	4.92592592592593	5.22222222222222	5.76923076923077	5.33333333333333	3	5.07407407407407	4.67857142857143	4.95454545454545	4.96296296296296	2.33333333333333	2.92592592592593	2.34615384615385	3.92592592592593	6.36	5.11111111111111	1.40740740740741	4.03571428571429	3.57142857142857	4.21428571428571	5.55555555555556	4.41666666666667	4.07142857142857	2.51851851851852	5.40740740740741	5.74074074074074	5.30769230769231	4.75	2.74074074074074	5.14814814814815
93	5.5	2.96428571428571	5.07142857142857	4.96428571428571	4	5.15384615384615	2.92592592592593	3.35714285714286	1.33333333333333	3.2962962962963	5.14285714285714	5.21428571428571	3.67857142857143	4.88888888888889	5.18518518518519	5.29166666666667	4.46153846153846	4.85185185185185	4.92857142857143	4.8	5.11538461538461	5.66666666666667	4.69230769230769	4.92592592592593	4.33333333333333	4.74074074074074	4.7037037037037	5.13636363636364	4.03703703703704	3.33333333333333	2.44444444444444	1.60714285714286	3.88888888888889	6.36	4.07692307692308	1.26923076923077	3.75	4.42307692307692	3.46428571428571	5.55555555555556	3.95833333333333	3.60714285714286	3.33333333333333	5.33333333333333	5.85185185185185	5.46153846153846	4.96428571428571	3.34615384615385	4.67857142857143
94	5.53571428571429	2.14814814814815	2.96428571428571	6.25	3.84	3.88461538461538	4.88888888888889	4.92592592592593	2	2.89285714285714	5.89285714285714	3.32142857142857	2	3.57692307692308	5.69230769230769	3.26086956521739	3.81481481481481	5.46153846153846	4.32142857142857	3.30434782608696	3	4.48148148148148	3.61538461538462	5.39285714285714	5.78571428571429	3.88888888888889	5.35714285714286	4.72727272727273	2.03571428571429	4.22222222222222	2	2.42307692307692	2	4.88	3.07407407407407	1.25925925925926	1.71428571428571	5.46428571428571	1.67857142857143	4.74074074074074	2.41666666666667	2.07142857142857	4.66666666666667	4.59259259259259	5.33333333333333	3.33333333333333	5.96428571428571	5.74074074074074	2.60714285714286
95	4.25	5.48148148148148	5	3.03846153846154	3.8	5.92307692307692	2.37037037037037	3	3.71428571428571	4.53571428571429	3.37037037037037	5.33333333333333	4.35714285714286	4.74074074074074	3.21428571428571	5.30434782608696	4.92592592592593	3.64	5	5.08	4.65384615384615	5.25925925925926	5.11538461538461	3.10714285714286	2.57142857142857	4.25925925925926	3.60714285714286	5.08695652173913	4.77777777777778	3.30769230769231	3.46153846153846	3	4.40740740740741	4.24	5.18518518518519	2.40740740740741	5.25	3.10714285714286	4.22222222222222	6.07407407407407	5.41666666666667	4.89285714285714	2.74074074074074	5.11111111111111	4.74074074074074	4.96296296296296	3.51851851851852	3.03703703703704	4.74074074074074
96	3	5.51851851851852	4.96428571428571	2.89285714285714	3.36	5.11538461538461	1.40740740740741	3.17857142857143	6.14285714285714	4.89285714285714	2.59259259259259	4.80769230769231	5.96296296296296	4.33333333333333	2.03703703703704	4.91304347826087	3.37037037037037	3.22222222222222	4.18518518518519	4.24	4.88888888888889	3.03703703703704	4.61538461538461	3.07142857142857	2	3.30769230769231	3.55555555555556	4.69565217391304	5.71428571428571	3.96153846153846	5.14814814814815	4.71428571428571	5.59259259259259	4.91666666666667	4.44444444444444	2	5.57142857142857	2	4.78571428571429	4.92592592592593	6.08333333333333	5.07142857142857	3.30769230769231	3.51851851851852	2.96	4	3.21428571428571	2.88888888888889	3.82142857142857
97	3.28571428571429	5.25925925925926	4.35714285714286	2.89285714285714	3.58333333333333	4.92307692307692	2.42307692307692	3.15384615384615	2.75	4.44444444444444	3.78571428571429	5	4.39285714285714	5.85185185185185	3	5.30434782608696	4.55555555555556	2.80769230769231	4.32142857142857	5.84	4.80769230769231	4.92592592592593	5.4	3.42857142857143	2.57142857142857	4	3.66666666666667	4.95238095238095	4.60714285714286	2.57692307692308	3.55555555555556	2.64285714285714	4.25925925925926	5.16666666666667	5.38461538461539	1.15384615384615	4.89285714285714	3.35714285714286	5.22222222222222	5.55555555555556	5.29166666666667	4.5	3.25925925925926	5	5.40740740740741	4.81481481481481	4.07142857142857	2.92307692307692	4.28571428571429
98	4	3.69230769230769	4.82142857142857	3.32142857142857	3.44	5.23076923076923	2.85185185185185	2.85714285714286	2.44444444444444	4.53571428571429	3.96428571428571	5.11111111111111	4.03703703703704	4.42307692307692	4.14814814814815	5.5	4.6	2.59259259259259	5.85714285714286	5.79166666666667	5	4.55555555555556	4.96	5.40740740740741	2.73076923076923	4.07407407407407	4.10714285714286	5.47826086956522	4.28571428571429	2.76923076923077	2.34615384615385	2.85714285714286	4.69230769230769	6	4.85185185185185	1.15384615384615	4.35714285714286	2.96428571428571	3.89285714285714	5.51851851851852	5.33333333333333	3.77777777777778	3	4.77777777777778	5.07407407407407	4.07407407407407	4.07142857142857	3.42307692307692	4.88461538461539
99	3.64285714285714	4.65384615384615	4.89285714285714	3.64285714285714	3.20833333333333	5.92307692307692	2.22222222222222	2.48148148148148	2.55555555555556	4.40740740740741	3.60714285714286	5.46428571428571	4.92857142857143	4.81481481481481	3.03703703703704	5.73913043478261	5	2.76923076923077	5.44444444444444	6.04166666666667	5.19230769230769	5.11111111111111	5.30769230769231	4.35714285714286	2.40740740740741	4.44444444444444	4.48148148148148	4.36363636363636	5.11111111111111	2.73076923076923	3.85185185185185	3	4.77777777777778	5.76	4.85185185185185	1.25925925925926	4.74074074074074	3.07407407407407	4.53571428571429	5.66666666666667	5.34782608695652	4.64285714285714	3.57692307692308	5.22222222222222	5.33333333333333	4.84615384615385	3.82142857142857	3	4.5
100	3.82142857142857	5.10714285714286	4.39285714285714	3.60714285714286	3.5	4.12	4.12	3.82142857142857	2	2.78571428571429	3.92307692307692	4.38461538461539	4.25	4.11111111111111	3.39285714285714	4.41666666666667	4.44	2.81481481481481	4.85714285714286	4.8695652173913	4.59259259259259	3.77777777777778	4	3.85714285714286	3.11538461538462	3.23076923076923	4.75	5.52380952380952	4.85714285714286	3.22222222222222	4.37037037037037	3.25	4.33333333333333	4.75	4.33333333333333	1.18518518518519	4.14814814814815	3	3.64285714285714	3.48148148148148	4.91304347826087	3.42857142857143	3.61538461538462	4.15384615384615	4.61538461538461	4.44444444444444	4.28571428571429	3.85185185185185	4.14285714285714
[truncated: 31 more columns]
