# Supplementary material for: Four dimensions characterize attributions from faces using a representative set of English trait words
Source: Nat Commun. 2021 Aug 27;12:5168. doi: 10.1038/s41467-021-25500-y (PMC8397784; doi:10.1038/s41467-021-25500-y)
Supplement: Supplementary file 4 — Source Data [file 41467_2021_25500_MOESM4_ESM.zip › Source_Data/FigureS6_Ratings_80Traits_7Samples/Study2_Ratings_80Traits_NorthAmerica.csv]

	aggressive	agreeable	ambitious	angry	anxious	articulate	atypical	autistic	baby-faced	beautiful	bossy	careful	charismatic	clever	combative	competent	compulsive	condescending	confident	conscientious	consistent	courageous	creative	critical	cruel	curious	defensive	determined	dignified	disorderly	easygoing	emotional	empathetic	energetic	ethical	feminine	flexible	grumpy	happy	healthy	helpful	humble	ignorant	income	independent	intellectual	intense	jealous	leader-like
1	3.84615384615385	3.25925925925926	4.36	3.66666666666667	4.60869565217391	4.26923076923077	3.96153846153846	2.84	3.85185185185185	3.84615384615385	4.125	4.73076923076923	3.96153846153846	3.47619047619048	3.61538461538462	4.16	5.04347826086957	4	3.69230769230769	4.6	3.95652173913043	3.29166666666667	4.68	4.70833333333333	4.15384615384615	4.04545454545455	3.73076923076923	4.30434782608696	4.12	4.45454545454545	3.19230769230769	4.45833333333333	3.62962962962963	3.96296296296296	3.95238095238095	6.2	3.64	4.14814814814815	3.34782608695652	3.39130434782609	3.32	3.96	4	3.76	4.09090909090909	3.66666666666667	4.12	4	3.42307692307692
2	4.5	3.6	4.84	4.33333333333333	3.64	4.69230769230769	3.5	2.48	3.55555555555556	4.65384615384615	5.04166666666667	4.88461538461539	3.76	4	4.12	4.65384615384615	4.26086956521739	4.80769230769231	5.08	4.8	4.34782608695652	4.5	3.84	4.875	4.15384615384615	4.04545454545455	4.46153846153846	4.82608695652174	4.29166666666667	3.68181818181818	4.30769230769231	3.58333333333333	3.69230769230769	3.74074074074074	4.19047619047619	5.96	3.56	4.59259259259259	3.61904761904762	4.56521739130435	3.6	3.84615384615385	3.38461538461538	3.76	4.04545454545455	4.125	4.12	4.41666666666667	4.26923076923077
3	4.76923076923077	2.48148148148148	2.16666666666667	5.33333333333333	3.84	2.38461538461538	5	3.92	2.77777777777778	1.92307692307692	4.72	2.34615384615385	2	2.28571428571429	4.46153846153846	2.26923076923077	4.26086956521739	4.80769230769231	2.92307692307692	2.84	2.04347826086957	1.91666666666667	2.28	5.32	5.19230769230769	2.39130434782609	5.76923076923077	2.80952380952381	2.28	6.27272727272727	3.16	3.66666666666667	2.55555555555556	2.92592592592593	1.95454545454545	4.96153846153846	2.2	6	1.91304347826087	2.31818181818182	2.69230769230769	2.69230769230769	5.92	2.4	3.18181818181818	2.08333333333333	4.92	5.56521739130435	2.26923076923077
4	4.03846153846154	2.92307692307692	2.52	4.39130434782609	5.08	3.11538461538462	4.57692307692308	3.25	3.92592592592593	3.03846153846154	4.72	3.6	3.03846153846154	3	4.46153846153846	3.96	3.47826086956522	4.88461538461539	3.57692307692308	3.44	2.82608695652174	2.58333333333333	3.75	4.16	4.57692307692308	2.8695652173913	5.16	3.29166666666667	3.2	5.36363636363636	4.15384615384615	4.78260869565217	3.80769230769231	2.77777777777778	3.59090909090909	5.53846153846154	2.88	5.26923076923077	2.17391304347826	3.60869565217391	2.73076923076923	3.08	5	2.95833333333333	3	2.79166666666667	4.24	5.26086956521739	2.61538461538462
5	4.73076923076923	3.26923076923077	4.28	5.29166666666667	4.72	4.36	3.04	2.21739130434783	4.44444444444444	5.16	4.28	4.76923076923077	3.65384615384615	4.09523809523809	4.52	4.72	4.73913043478261	4.6	4.15384615384615	4.08333333333333	4.1304347826087	3.83333333333333	3.96	5.52	4.11538461538461	4.04545454545455	4.88461538461539	4.8695652173913	3.88	3.40909090909091	3.46153846153846	4.41666666666667	3.18518518518519	4.03703703703704	3.61904761904762	6.46153846153846	3.08	5.44444444444444	2.8695652173913	5.04347826086957	3.76	3.53846153846154	3.92	4.12	4.63636363636364	4.25	4.88	4.45833333333333	4.46153846153846
6	4.6	2.76	4.6	5.125	3.875	4.96153846153846	3.23076923076923	2.04	2	3.57692307692308	5.24	5.32	3.23076923076923	4.57894736842105	4.30769230769231	5.68	4.65217391304348	5.53846153846154	4.65384615384615	4.8	4.95652173913043	4.20833333333333	3	5.40909090909091	4.76	2.82608695652174	4.69230769230769	4.73913043478261	4.8	2.5	2.80769230769231	3.20833333333333	3	3.55555555555556	4.68181818181818	6.07692307692308	2.68	5.48148148148148	2.68181818181818	4.43478260869565	3.68	3.96	3.57692307692308	4.88	5	4.125	4.88	4.33333333333333	4.65384615384615
7	4.30769230769231	3.64	4.64	4.70833333333333	3.64	4.69230769230769	2.625	2.16	3.33333333333333	5.4	4.76	4.96153846153846	4.57692307692308	4.8	4.15384615384615	4.96	4.18181818181818	4.80769230769231	5.04	4.68	4.65217391304348	5.04166666666667	4.32	4.96	3.92307692307692	4.91304347826087	4.73076923076923	4.91304347826087	4.88	2.63636363636364	3.61538461538462	4.08333333333333	3.77777777777778	4.25925925925926	4.40909090909091	6.15384615384615	3.66666666666667	4.55555555555556	3.69565217391304	5.47826086956522	3.80769230769231	3.92307692307692	3	5.29166666666667	5.13636363636364	4.95833333333333	4.36	4.625	5.03846153846154
8	3.26923076923077	4.11111111111111	4.92	3.75	3.88	5.42307692307692	2.5	1.6	3.11111111111111	5.88461538461539	4.04	5.16	5.28	4.80952380952381	3.53846153846154	5.64	4.08695652173913	4.36	5.80769230769231	4.875	5	4.75	4.84	4.76	4.04	4.54545454545455	4.19230769230769	5	5.52	3.18181818181818	4	4.08333333333333	4.48148148148148	4.53846153846154	5.09090909090909	6.76923076923077	4.68	4.33333333333333	4.26086956521739	5.8695652173913	4.84615384615385	3.42307692307692	3.32	5.76	4.3	4.79166666666667	4.44	4.04166666666667	4.80769230769231
9	3.19230769230769	4.44444444444444	5.04	2.75	3.28	4.96153846153846	2.80769230769231	2.16666666666667	3.44444444444444	4.38461538461539	3.96	5.38461538461539	4.61538461538461	4.5	2.80769230769231	5.32	3.73913043478261	3.57692307692308	5.36	5.20833333333333	4.59090909090909	4.29166666666667	4.6	4.125	2.80769230769231	4.21739130434783	3.96153846153846	4.25	4.875	3.27272727272727	4.96	4.91666666666667	4.46153846153846	4.51851851851852	4.68181818181818	6.07692307692308	4.68	2.88888888888889	5.26086956521739	4.8695652173913	4.69230769230769	3.84615384615385	2.73076923076923	4.82608695652174	4.61904761904762	4.625	3.16	3.29166666666667	4.24
10	3.42307692307692	3.88461538461538	4.4	3.375	4.04	4.34615384615385	3.2	2.12	3.55555555555556	4.38461538461539	3.64	4.33333333333333	4.36	4	3.08	5.11538461538461	3.1304347826087	4.08	3.95833333333333	4.72	4.08695652173913	3.91666666666667	3.44	4.16	3.625	4.40909090909091	4.36	3.95238095238095	4.6	3.77272727272727	4.16	4.70833333333333	4.2962962962963	4.19230769230769	4.77272727272727	6.03846153846154	3.84	3.74074074074074	4.18181818181818	4.56521739130435	4.26923076923077	3.88	3.34615384615385	4.16666666666667	3.90909090909091	3.8695652173913	4.32	3.75	4.11538461538461
11	3.16	4.25925925925926	4.8	3.45833333333333	4.20833333333333	5.08	2.53846153846154	1.88	3.51851851851852	5.07692307692308	4.12	5	4.15384615384615	4.57142857142857	3.16	4.92	4.04347826086957	4.11538461538461	4.44	5.08	4.78260869565217	4.41666666666667	4.08	4.12	3	3.86363636363636	3.57692307692308	4.21739130434783	5.04	2.90909090909091	4.28	4.25	4.59259259259259	3.81481481481481	5.04545454545455	6.46153846153846	4.52	3.25925925925926	4.08695652173913	5.43478260869565	4.69230769230769	4.34615384615385	3.56	5.08	4.09090909090909	4.04166666666667	3.4	3.33333333333333	4.34615384615385
12	2.26923076923077	5.14814814814815	4.16	2.70833333333333	3.95833333333333	4.30769230769231	4.30769230769231	3.83333333333333	5.22222222222222	3.36	3.41666666666667	4.11538461538461	3.68	4.47619047619048	2.84615384615385	4.80769230769231	3.13636363636364	2.46153846153846	3.57692307692308	5.125	4.47826086956522	4.04166666666667	4.6	3.79166666666667	3.03846153846154	4.47826086956522	3.34615384615385	4.17391304347826	5.08333333333333	3.59090909090909	3.96153846153846	4.45833333333333	5.51851851851852	3.88	5.31818181818182	4.57692307692308	4.4	3.48148148148148	4.39130434782609	4.39130434782609	5.2	4.96	3.11538461538462	3.56	4.13636363636364	3.875	2.64	3.16666666666667	3.19230769230769
13	4.84615384615385	3.11538461538462	3.68	5.04166666666667	4.04	4	3.07692307692308	2.64	3.44444444444444	3.28	5.04	4.56	2.96153846153846	3.4	4.68	4.42307692307692	3.8695652173913	4.88461538461539	3.96153846153846	4.04	3.8695652173913	3.70833333333333	3.16	5.24	3.96153846153846	3.47826086956522	5.30769230769231	4.08695652173913	3.72	3.63636363636364	3.42307692307692	3.47826086956522	2.85185185185185	3.25925925925926	4.04545454545455	6.03846153846154	2.92	5.62962962962963	2.82608695652174	4.04347826086957	3.11538461538462	3.57692307692308	4.26923076923077	3.8	3.77272727272727	3.875	4.52	4.30434782608696	3.61538461538462
14	4.56	3.11111111111111	4.48	4.375	4.68	5	2.88461538461538	2.4	2.74074074074074	4.38461538461539	5.16	4.80769230769231	3.57692307692308	4.23809523809524	4.07692307692308	5.46153846153846	4.60869565217391	5.04	4.57692307692308	4.76	4.54545454545455	4.26086956521739	3.52	5.36	4.11538461538461	3.65217391304348	5.15384615384615	4.54166666666667	3.84	3.33333333333333	3.69230769230769	3.60869565217391	3.92	4.07407407407407	4.14285714285714	6.26923076923077	3.36	5.15384615384615	3.47826086956522	5	3.6	3.52173913043478	4	4.88	4	4	4.6	4.56521739130435	4.36
15	3.19230769230769	3.59259259259259	2.20833333333333	3.875	3.76	2.61538461538462	5.8	4.04	2.51851851851852	1.92307692307692	2.4	3.56	2.34615384615385	2	2.88461538461538	3.30769230769231	2.82608695652174	2.6	2.84615384615385	3.92	3.95652173913043	2.41666666666667	2.36	3.56	2.80769230769231	2.73913043478261	3.96	3.25	2.875	5	3.46153846153846	3.20833333333333	3.85185185185185	2.76923076923077	3.54545454545455	4.07692307692308	3.48	4.40740740740741	2.8695652173913	1.8695652173913	3.92307692307692	5.11538461538461	4.23076923076923	2.2	4.13636363636364	2.16666666666667	3.20833333333333	3.52173913043478	2
16	3.42307692307692	3.88888888888889	4.36	3.29166666666667	3.66666666666667	4.23076923076923	3.07692307692308	2.70833333333333	3.48148148148148	3.57692307692308	4.08333333333333	5.125	3.36	3.76190476190476	4.11538461538461	4.84615384615385	3.82608695652174	4.23076923076923	4.04	4.16	4.73913043478261	3.95833333333333	3.625	4.32	3.30769230769231	4.04347826086957	3.56	4.04347826086957	4.16	3.14285714285714	4.11538461538461	4.08333333333333	3.92307692307692	3.74074074074074	4.54545454545455	5.69230769230769	4.2	3.69230769230769	3.90909090909091	4.21739130434783	4.23076923076923	3.76923076923077	4.04	4.04	4.22727272727273	3.66666666666667	3.8	3.17391304347826	3.84615384615385
17	4.5	3.14814814814815	3.76	4.58333333333333	4.4	3.65384615384615	4.15384615384615	3.12	3.23076923076923	3.4	4.12	4.36	3.30769230769231	3.66666666666667	4.56	3.68	3.86363636363636	4.11538461538461	3.76923076923077	4.48	3.73913043478261	3.58333333333333	3.56	4.72	3.88461538461538	3.27272727272727	4.38461538461539	4.29166666666667	4.125	3.68181818181818	3.23076923076923	4	3.03703703703704	3.55555555555556	3.68181818181818	5.57692307692308	3.2	5.03703703703704	3.68181818181818	4.1304347826087	3.6	3.80769230769231	4.72	3.72	3.68181818181818	3.375	4.84	4.33333333333333	3.69230769230769
18	3.65384615384615	3.62962962962963	3.64	3.65217391304348	4.125	2.92	5.30769230769231	3.36	2.24	2.80769230769231	3.68	3.96	3.07692307692308	2.85714285714286	2.52	3.57692307692308	3.56521739130435	3.07692307692308	3.46153846153846	3.8	3.60869565217391	3.81818181818182	3.24	3.875	3.11538461538462	3.82608695652174	3.92307692307692	3.45833333333333	3.45833333333333	4.81818181818182	3.26923076923077	3.25	3.61538461538462	3.15384615384615	4.40909090909091	4.69230769230769	4.08	4.7037037037037	3.78260869565217	2.95652173913043	3.96153846153846	4.69230769230769	4.08	2.69565217391304	4.13636363636364	2.79166666666667	3.24	3.54545454545455	2.96153846153846
19	3.65384615384615	3.77777777777778	4.52	4.41666666666667	4.33333333333333	4.61538461538461	2.65384615384615	2.16666666666667	3.22222222222222	3.80769230769231	4.2	5.16	3.84	3.85714285714286	4.11538461538461	4.34615384615385	4.21739130434783	3.80769230769231	3.76	4.2	3.8695652173913	3.54166666666667	3.66666666666667	4.12	3.15384615384615	3.34782608695652	5.07692307692308	4.29166666666667	4.16	3.81818181818182	3.57692307692308	3.875	4.25925925925926	3.59259259259259	4.09090909090909	5.84615384615385	2.96	5	3.43478260869565	4.26086956521739	3.84	3.65384615384615	3.72	4.32	3.90909090909091	3.91666666666667	4	4.30434782608696	3.53846153846154
20	3.69230769230769	3.85185185185185	4.24	3.875	3.28	4.34615384615385	2.96153846153846	2.625	3.77777777777778	4.80769230769231	4.6	4.42307692307692	4.19230769230769	4	3.73076923076923	4.34615384615385	4.26086956521739	4.80769230769231	4.80769230769231	4.64	4.27272727272727	3.86363636363636	4.08	4.84	4.26923076923077	3.39130434782609	4.69230769230769	4.04347826086957	3.96	3.04545454545455	4.46153846153846	4.45833333333333	3.84615384615385	4.48148148148148	4.36363636363636	5.76	3.75	4.2962962962963	4.30434782608696	5.1304347826087	3.65384615384615	3.42307692307692	4.08	4.2	4.18181818181818	4.125	3.52	4.65217391304348	3.92307692307692
21	4.65384615384615	2.85185185185185	2.54166666666667	5.375	4.92	3.07692307692308	5.19230769230769	4.2	3.40740740740741	2.07692307692308	4.24	3.42307692307692	2.12	2.76190476190476	4.80769230769231	3.57692307692308	2.73913043478261	3.92	2.80769230769231	3.28	2.82608695652174	2.625	2.28	4.96	4.92307692307692	2.34782608695652	4.34615384615385	3.75	2.36	4.95238095238095	2.53846153846154	3.70833333333333	2.59259259259259	2.85185185185185	2.86363636363636	5.11538461538461	2.96	5.77777777777778	2	3.1304347826087	2.38461538461538	3.69230769230769	4.92307692307692	2.2	3.36363636363636	2.33333333333333	4.24	4.08695652173913	1.92
22	5.23076923076923	2.37037037037037	4.8	5.70833333333333	4.2	3.88	5.38461538461539	2.32	1.77777777777778	2.69230769230769	5.16666666666667	4.96153846153846	2.84615384615385	3.80952380952381	4.48	4.76	4.52173913043478	4.92307692307692	4.23076923076923	4.56	5.04347826086957	4.09090909090909	2.66666666666667	5.08333333333333	4.5	2.8695652173913	4.61538461538461	5.21739130434783	4.04	3.27272727272727	2.42307692307692	2.56521739130435	2.88888888888889	3.11111111111111	4.66666666666667	4.80769230769231	2.56	5.51851851851852	2.52173913043478	3.21739130434783	3.80769230769231	3.96	3.57692307692308	3.32	5.36363636363636	4.33333333333333	5.2	3.70833333333333	4.26923076923077
23	2.15384615384615	4.85185185185185	3.16	2.375	5.24	4.65384615384615	4.42307692307692	2.64	3.85185185185185	3.23076923076923	2.36	4.76923076923077	3.38461538461538	3.14285714285714	1.84615384615385	4.76923076923077	3.95652173913043	2.69230769230769	2.84	5.16	4.56521739130435	2.91666666666667	4.04	2.92	2.15384615384615	4.26086956521739	3.88461538461538	3.04347826086957	4.6	3.45454545454545	4.5	5.625	5.62962962962963	3.34615384615385	4.68181818181818	5.73076923076923	4.12	3.25925925925926	3.1304347826087	3	4.92307692307692	5.19230769230769	2.92307692307692	3.8	3.5	3.95652173913043	3.12	3	3.46153846153846
24	2.80769230769231	5.03703703703704	5.64	2.70833333333333	3.83333333333333	5.73076923076923	2.5	2.08	4.18518518518519	6.19230769230769	4.29166666666667	5.125	4.92	5.5	2.88461538461538	5.88	3.90909090909091	4.20833333333333	5.69230769230769	5.24	5.69565217391304	4.83333333333333	5.16	3.8	2.84615384615385	5	3.53846153846154	4.625	5.6	2.23809523809524	4.38461538461539	4.58333333333333	4.96153846153846	4.74074074074074	5.40909090909091	6.53846153846154	5.2	2.96296296296296	5.36363636363636	5.82608695652174	5.07692307692308	4.23076923076923	2.84615384615385	5.16666666666667	5.09090909090909	5.45833333333333	3.45833333333333	3.125	5.46153846153846
25	3.57692307692308	3.80769230769231	4.88	3.375	3.44	5.42307692307692	2.75	2.24	3.03703703703704	5.15384615384615	4.56	5.5	4.61538461538461	4.85714285714286	4.19230769230769	5.68	4.04347826086957	4.73076923076923	5.57692307692308	5.28	4.8695652173913	4.39130434782609	4.8	5.08	4.23076923076923	4.04347826086957	4.88461538461539	5.25	5.16	2.59090909090909	3.92	3.66666666666667	4.22222222222222	3.66666666666667	4.45454545454545	6.03846153846154	4.12	4.53846153846154	4.47826086956522	5.39130434782609	3.73076923076923	4.42307692307692	3.11538461538462	5.04	4.59090909090909	4.91666666666667	4.88	3.65217391304348	5.15384615384615
26	4.52	2.85185185185185	4	5.41666666666667	4	4.26923076923077	2.91666666666667	2.625	4.40740740740741	4.5	5.4	4.96153846153846	3.65384615384615	4.35	4.88461538461539	4.92	4.22727272727273	5.26923076923077	4.61538461538461	3.83333333333333	3.95652173913043	4.29166666666667	3.56	5.16	4.38461538461539	3.60869565217391	5.73076923076923	4.39130434782609	4.56	2.63636363636364	2.84615384615385	3.83333333333333	3.18518518518519	2.92592592592593	3.77272727272727	6.24	2.8	5.2962962962963	3	4.8695652173913	3.04347826086957	3.38461538461538	3.96153846153846	4.33333333333333	3.90909090909091	4.30434782608696	4.76	4.66666666666667	4
27	4.64	3.30769230769231	4.28	4.91304347826087	3.76	4.15384615384615	4.23076923076923	2.36	2	3.26086956521739	5.36	4.53846153846154	3.19230769230769	3.8	4.69230769230769	4.875	3.82608695652174	4.69230769230769	4.16	4.68	4.82608695652174	4.33333333333333	2.96	4.84	4.58333333333333	3.1304347826087	4.96	4.34782608695652	4.56	3.36363636363636	2.69230769230769	3.20833333333333	3.19230769230769	3.07407407407407	4.31818181818182	5.38461538461539	2.72	5.37037037037037	2.73913043478261	3.91304347826087	3.92307692307692	4.30769230769231	3.6	3.68	4.77272727272727	3.91666666666667	4.4	3.91666666666667	4.03846153846154
28	4.61538461538461	3.46153846153846	4.76	4.41666666666667	4.16	4.4	3.61538461538462	2.72	3.14814814814815	4.38461538461539	5.33333333333333	4.92307692307692	4.16	4.57142857142857	4.46153846153846	5.23076923076923	4.52173913043478	5	4.96153846153846	4.44	4.69565217391304	4.39130434782609	3.68	5.76	4.96153846153846	4.1304347826087	4.88461538461539	5.16666666666667	4.32	2.95454545454545	3.42307692307692	3.95833333333333	3.30769230769231	4.30769230769231	3.9047619047619	5.96153846153846	3.28	4.85185185185185	3.65217391304348	4.91304347826087	3.15384615384615	2.88461538461538	4.19230769230769	5.04166666666667	4.09523809523809	4.375	5	5.20833333333333	4.65384615384615
29	2.07692307692308	5.33333333333333	5	2.375	3.91666666666667	5.57692307692308	2.80769230769231	2.36	5.37037037037037	5.28	3.32	5.34615384615385	5.28	4.44444444444444	2.26923076923077	5.30769230769231	3.31818181818182	2.84615384615385	4.76	5.36	5.09523809523809	3.875	5.44	2.84	2.03846153846154	5.18181818181818	2.73076923076923	4.21739130434783	5.375	2.90909090909091	5.32	5.33333333333333	5.6	4.48148148148148	5.36363636363636	6.07692307692308	5.2	2.37037037037037	5.45454545454545	5.52173913043478	5.34615384615385	5.30769230769231	2.48	4.72	4.5	4.875	2.92	3	4.69230769230769
30	2.6	4.76923076923077	4.68	2.875	3.96	4.96153846153846	2.53846153846154	2.48	5.14814814814815	5.42307692307692	3.24	5.26923076923077	4.68	4.15	2.88	4.61538461538461	3.86363636363636	2.80769230769231	3.92307692307692	5.16	4.43478260869565	3.83333333333333	4.48	3.52	2.30769230769231	3.82608695652174	3.76	3.78260869565217	5.04	2.72727272727273	4.76923076923077	5	5.19230769230769	4.18518518518519	5.14285714285714	6.38461538461539	4.76	3.14814814814815	4.30434782608696	5.34782608695652	4.88461538461539	4.5	3.15384615384615	4.69565217391304	3.81818181818182	4.33333333333333	3.24	3.54545454545455	4
31	2.32	5.62962962962963	4.92	2.45833333333333	4.08333333333333	5.69230769230769	2.76923076923077	2.16	4.14814814814815	5.28	3.08	5.17391304347826	4.80769230769231	4.15	2.34615384615385	5.375	3.34782608695652	2.52	5	5.64	5.1304347826087	4.54166666666667	5.4	3.21739130434783	2.03846153846154	5.40909090909091	3.44	4.70833333333333	5.76	2.36363636363636	5.4	5	5.72	4.77777777777778	5	6.07692307692308	5.04	2.11111111111111	5.1304347826087	5.52173913043478	5.61538461538461	4.92307692307692	2.68	4.8	4.5	4.95454545454545	2.88	2.60869565217391	4.57692307692308
32	3.92307692307692	3.14814814814815	3.88	4.73913043478261	4.44	4.19230769230769	4.96153846153846	3.875	2.66666666666667	2.92307692307692	4.56	4.61538461538461	2.84615384615385	4.26315789473684	3.96153846153846	4.53846153846154	4.43478260869565	4.2	4.24	4.4	5.1304347826087	4.91304347826087	3.56	4.04166666666667	3.6	3.95652173913043	4.69230769230769	4.5	4.45833333333333	3.18181818181818	2.69230769230769	2.95833333333333	4.03703703703704	3.55555555555556	4.68181818181818	4.69230769230769	3.04	5.11111111111111	2.56521739130435	4.40909090909091	3.44	4.19230769230769	3.52	4.48	5.09090909090909	4.70833333333333	3.88	3.41666666666667	3.69230769230769
33	2.61538461538462	3.55555555555556	2.56	3.66666666666667	4.68	3.92307692307692	5	4.32	3.44444444444444	2.04	2.16	4.72	2.73076923076923	3.42857142857143	2.76923076923077	4	3.8695652173913	2.88	2.80769230769231	4.48	3.59090909090909	3.125	3.44	3.36	3.11538461538462	4.1304347826087	3.65384615384615	3.5	3.92	4.13636363636364	3.46153846153846	3.875	4.53846153846154	2.77777777777778	4.86363636363636	3.92307692307692	3.24	4.14814814814815	2.77272727272727	3.73913043478261	3.34615384615385	4.80769230769231	4	3.12	4.72727272727273	3.29166666666667	3.45833333333333	2.875	2.65384615384615
34	2.15384615384615	5.66666666666667	5.04	2.45833333333333	3.41666666666667	5.73076923076923	2	1.92	5.37037037037037	6.19230769230769	3.5	5.24	5.4	4.52380952380952	2.12	5.28	2.82608695652174	2.88461538461538	4.73076923076923	5.66666666666667	5.43478260869565	5.04166666666667	5	3.08	1.96153846153846	5.34782608695652	3	3.91666666666667	5.92	2.40909090909091	5.76923076923077	4.78260869565217	5.42307692307692	5	5.68181818181818	6.68	5.12	2.22222222222222	5.39130434782609	6.1304347826087	5.26923076923077	5.42307692307692	2.84615384615385	5	4.95238095238095	5.08695652173913	2.76	2.95833333333333	4.68
35	1.96153846153846	5.66666666666667	5.08	2.16666666666667	4.44	5.34615384615385	2.07692307692308	2.04	5.25925925925926	5.53846153846154	3.20833333333333	5.42307692307692	5.19230769230769	4.2	1.96	5.24	3.95454545454545	2.53846153846154	4.65384615384615	5.64	5.30434782608696	4.16666666666667	5.28	2.6	2.04166666666667	5.34782608695652	3.04	4.66666666666667	5.64	2.40909090909091	5.64	5.5	5.85185185185185	5.40740740740741	5.09090909090909	6.23076923076923	5.24	2.18518518518519	5.59090909090909	6.31818181818182	5.76923076923077	5.34615384615385	2.73076923076923	4.96	4.72727272727273	4.5	2.68	2.91666666666667	5.19230769230769
36	2.5	4.62962962962963	5.28	3.29166666666667	4.625	5.23076923076923	2.61538461538462	2.12	4.81481481481481	5.23076923076923	3.66666666666667	5.23076923076923	4.69230769230769	4.42857142857143	2.73076923076923	5.15384615384615	4.34782608695652	3.34615384615385	4.80769230769231	4.52	4.56521739130435	4.30434782608696	4.72	3.88	2.69230769230769	4.78260869565217	4.19230769230769	4.04166666666667	5.16	3	4.68	4.75	5.11538461538461	4.77777777777778	5.22727272727273	5.92307692307692	4.64	3.14814814814815	4.56521739130435	5.08695652173913	5.4	4.57692307692308	3.48	4.52	4.09090909090909	4.83333333333333	3.75	3.65217391304348	4.36
37	2.96153846153846	5.37037037037037	5.08	2.91304347826087	4.68	5.34615384615385	4.24	2.48	4.96296296296296	4.61538461538461	3.76	5.44	4.42307692307692	4.33333333333333	2.96	4.44	4.52173913043478	2.80769230769231	4.30769230769231	4.8	4.65217391304348	3.30434782608696	5.12	3.24	2.84615384615385	4.52173913043478	3.88	4.54166666666667	4.84	2.95454545454545	4	4.95833333333333	4.81481481481481	5.42307692307692	4.59090909090909	6.04	4.32	3.07407407407407	5.1304347826087	5.5	5.23076923076923	4.16	3.19230769230769	4.88	4.04545454545455	4.08333333333333	4.12	3.70833333333333	4.34615384615385
38	2.88	4.92592592592593	5.04	3.25	3.41666666666667	6.08	2.4	1.8	3.11111111111111	5.30769230769231	4.12	5.38461538461539	5.11538461538461	4.95238095238095	2.53846153846154	5.92	3.63636363636364	3.5	4.42307692307692	5.8	6.1304347826087	4.54166666666667	4.2	3.36	3.07692307692308	4.30434782608696	3.42307692307692	4.83333333333333	5.72	2.22727272727273	4.76923076923077	4.29166666666667	4.73076923076923	4.37037037037037	5.86363636363636	5.68	4.44	2.85185185185185	4.26086956521739	5.59090909090909	5.03846153846154	5.23076923076923	2.76923076923077	5.5	5.31818181818182	5.16666666666667	3.4	2.91666666666667	5.57692307692308
39	2.76923076923077	4.66666666666667	4.96	2.66666666666667	4.24	4.53846153846154	2.84615384615385	2.16	5.48148148148148	5.26923076923077	4.45833333333333	5.12	5.07692307692308	4.14285714285714	3.19230769230769	4.46153846153846	3.43478260869565	3.80769230769231	4.84615384615385	5	4.1304347826087	4.41666666666667	4.36	4.24	3	4.39130434782609	3.38461538461538	3.625	5	3.63636363636364	4.76923076923077	4.82608695652174	4.96296296296296	4.85185185185185	4.18181818181818	6.30769230769231	4.72	2.44444444444444	4.39130434782609	5.39130434782609	4.30769230769231	3.625	3.73076923076923	4.54166666666667	3.95454545454545	3.43478260869565	3.68	3.59090909090909	3.5
40	2.64	4.96296296296296	3.96	3.34782608695652	3.69565217391304	5.42307692307692	2.76923076923077	2.12	5.22222222222222	4.68	3.52173913043478	4.46153846153846	4.42307692307692	4.23809523809524	3.04	4.23076923076923	3.26086956521739	3.32	4.80769230769231	4.29166666666667	5.43478260869565	3.54166666666667	4.72	3.44	2.76923076923077	3.82608695652174	2.875	3.65217391304348	4.76	3.31818181818182	4.65384615384615	4.08333333333333	4.92592592592593	4.33333333333333	5.27272727272727	6.56	5	2.81481481481481	4.27272727272727	4.65217391304348	4.80769230769231	5.11538461538461	3.26923076923077	4.24	3.36363636363636	3.8695652173913	3.08	3.52173913043478	3.96153846153846
41	2.44	5.2962962962963	4.08333333333333	2.625	4.12	5.34615384615385	3.61538461538462	2.76	5.25925925925926	5.24	2.91666666666667	4.69230769230769	4.57692307692308	4.80952380952381	2.34615384615385	5.12	3.73913043478261	2.8	4.64	5.44	4.95454545454545	4.29166666666667	5.12	3.2	2.30769230769231	5.17391304347826	4	3.91666666666667	4.76	3.13636363636364	5.19230769230769	5.375	5.57692307692308	5.07407407407407	5.54545454545455	5.42307692307692	5.08	2.46153846153846	4.90476190476191	4.90909090909091	5.26923076923077	5.03846153846154	2.66666666666667	4.5	4.54545454545455	4.58333333333333	3	3.20833333333333	3.92
42	2.30769230769231	4.81481481481481	5.32	2.08333333333333	3.24	5.46153846153846	3.73076923076923	2.72	5.03703703703704	5.5	3.34782608695652	5.53846153846154	5.46153846153846	5.28571428571429	2.76923076923077	5.61538461538461	3.60869565217391	2.76	5.15384615384615	5.16666666666667	5.60869565217391	5.25	5.72	3.2	2.04	5.60869565217391	3.03846153846154	5.25	5.68	2.22727272727273	5.65384615384615	5.20833333333333	5.65384615384615	5.2962962962963	5.42857142857143	4.5	5.68	2.59259259259259	5.90909090909091	6.17391304347826	5.38461538461539	5.24	2.56	5.44	5.13636363636364	5.66666666666667	2.68	3.5	4.88461538461539
43	3.56	4.7037037037037	5.28	3.29166666666667	3.32	5.15384615384615	2.2	1.88	3.85185185185185	5.73076923076923	4.36	5.15384615384615	4.92307692307692	5.04761904761905	3.34615384615385	5.61538461538461	3.1304347826087	4.11538461538461	5.38461538461539	5.48	5.21739130434783	5	4.84	3.79166666666667	3.38461538461538	4.68181818181818	3.57692307692308	4.375	5.2	2.45454545454545	4.30769230769231	4.45833333333333	4.42307692307692	4.92592592592593	5.4	6.44	4.44	3	4.34782608695652	5.60869565217391	5.11538461538461	4.11538461538461	2.80769230769231	5.04	5.54545454545455	5.04166666666667	3.52	3.8695652173913	5.08
44	2	5.59259259259259	5.08	2.375	3.92	5.72	2.46153846153846	2.16	5.88888888888889	5.76923076923077	2.75	5.23076923076923	4.88461538461539	5.21052631578947	2.08	5.46153846153846	3.36363636363636	2.34615384615385	4.92307692307692	5.64	5.08695652173913	4.20833333333333	5.88	2.56	1.96153846153846	5.60869565217391	2.88	3.68181818181818	5.625	2.40909090909091	5.28	5.04166666666667	5.88461538461539	4.34615384615385	5.68181818181818	5.69230769230769	5.68	2.5	4.8695652173913	6	5.76923076923077	5.58333333333333	2.36	4.58333333333333	4.54545454545455	5.75	2.375	2.78260869565217	4.46153846153846
45	3.15384615384615	4.7037037037037	3.79166666666667	3.79166666666667	4.08	4.30769230769231	4.2	3.16	5.2962962962963	3.76	3.58333333333333	4.38461538461539	3.61538461538462	4.19047619047619	4	4.44	4.04545454545455	3.16	3.69230769230769	4.8	4.34782608695652	4.04166666666667	4.20833333333333	4.25	3.26923076923077	4.30434782608696	3.73076923076923	4.63636363636364	4.56	3.86363636363636	3.92307692307692	4.70833333333333	4.2962962962963	4.14814814814815	4.33333333333333	5.11538461538461	4	3.85185185185185	4.34782608695652	4.65217391304348	4.46153846153846	5.26923076923077	3.76923076923077	3.66666666666667	3.77272727272727	4.29166666666667	3.72	4.04166666666667	3.61538461538462
46	4.28	3.18518518518519	3.44	4.58333333333333	5.04	4.03846153846154	3.73076923076923	3.6	3.33333333333333	3.07692307692308	4.36	4.30769230769231	2.96	3.19047619047619	4.57692307692308	4.04	4.1304347826087	4.92	3.73076923076923	4.2	3.34782608695652	3.375	2.88	5.32	4.42307692307692	2.72727272727273	4.84615384615385	4.20833333333333	3.2	4.27272727272727	2.96153846153846	3.75	3.6	3.88888888888889	3.5	5.65384615384615	3.28	4.85185185185185	2.82608695652174	3.72727272727273	3.5	3.56	4.61538461538461	3.6	3.63636363636364	2.95833333333333	3.88	4.125	3.11538461538462
47	4.11538461538461	3.18518518518519	2.32	4.625	3.96	3.68	2.8	3	4.66666666666667	4.46153846153846	4.6	3.73076923076923	3.34615384615385	2.6	4.84615384615385	3.03846153846154	2.78260869565217	5.28	3.76923076923077	2.88	2.52173913043478	2.95833333333333	3.64	4.8	4.30769230769231	3.22727272727273	5.07692307692308	3	2.56	5.28571428571429	4	4.20833333333333	3.53846153846154	3.18518518518519	3.04545454545455	5.88461538461539	3.32	4.88888888888889	2.54545454545455	4.27272727272727	2.76	3.24	5.12	3.36	2.57142857142857	2.79166666666667	4.08	4.875	2.42307692307692
48	2.19230769230769	5.7037037037037	4.95833333333333	2.45833333333333	4.44	5.53846153846154	2.57692307692308	2.08	5.96296296296296	5.53846153846154	2.4	5.04	5.26923076923077	4.55	2.08	5.07692307692308	4.1304347826087	2.26923076923077	4.84615384615385	5.04166666666667	4.8695652173913	3.625	5.44	2.72	1.80769230769231	4.91304347826087	3.65384615384615	4	5.52	2.18181818181818	5.58333333333333	5.33333333333333	5.74074074074074	4.62962962962963	5.77272727272727	6.5	5.68	2.42307692307692	5.52173913043478	5.91304347826087	5.72	5.03846153846154	2.76923076923077	4.68	3.59090909090909	4.5	2.92	3.17391304347826	4.16
49	3	4.73076923076923	5.16	3.41666666666667	4.25	5.64	2.19230769230769	1.96	5.18518518518519	5.38461538461539	4.70833333333333	5.19230769230769	5.07692307692308	4.80952380952381	3.52	5.34615384615385	3.26086956521739	3.6	5.19230769230769	5.04	5.21739130434783	4.66666666666667	4.76	3.72	3.03846153846154	4.8695652173913	3.42307692307692	4.95652173913043	5.48	2.36363636363636	4.34615384615385	4.75	5.11111111111111	4.61538461538461	4.68181818181818	6.23076923076923	4.84	3.37037037037037	4.26086956521739	5.78260869565217	4.45833333333333	4.61538461538461	2.76	5.04166666666667	4.71428571428571	5.08333333333333	3.72	3.70833333333333	4.96153846153846
50	2.46153846153846	4.96296296296296	4.72	2.16666666666667	3.68	5.19230769230769	2.92	2.44	3.85185185185185	4.53846153846154	2.76	5.52	4.65384615384615	5	2.5	5.4	3.08695652173913	3	4.57692307692308	5.08333333333333	5.40909090909091	4.625	5.28	3.16	2.34615384615385	4.78260869565217	3.57692307692308	4.25	5.4	2.5	4.76923076923077	5	5.68	4.81481481481481	5.72727272727273	5.4	5.32	2.77777777777778	5.52173913043478	5.09090909090909	5.5	5.28	2.84	4.8	5.40909090909091	5.125	3	2.78260869565217	4.72
51	4.72	3.8	4.44	4.20833333333333	3.44	3.92307692307692	3.53846153846154	2.44	2.33333333333333	3.42307692307692	3.72	4.58333333333333	3.46153846153846	3.8	4.46153846153846	4.46153846153846	3.86363636363636	4.26923076923077	4.5	3.72	4.60869565217391	4.25	3.375	4.92	4.34615384615385	3.13636363636364	4.2	4.41666666666667	3.64	3.09090909090909	3	2.70833333333333	3.14814814814815	4	3.86363636363636	1.92	3.52	4.81481481481481	3.82608695652174	4.60869565217391	3.23076923076923	4.19230769230769	4.23076923076923	4	4.54545454545455	3.91666666666667	3.88	4.54545454545455	4.28
52	5.65384615384615	2.48148148148148	3.72	5.83333333333333	3.24	3.03846153846154	3.53846153846154	2.8	1.85185185185185	1.5	4.16	4.07692307692308	2.53846153846154	1.85	5.6	3.23076923076923	3.04347826086957	5.16	4.42307692307692	3.375	3.73913043478261	4.17391304347826	2.08	5.48	5.07692307692308	2.39130434782609	5.26923076923077	4.47826086956522	2.8	5.09090909090909	2.26923076923077	1.95833333333333	2.5	3	2.54545454545455	1.61538461538462	2.56	6.03703703703704	2.56521739130435	2.43478260869565	2.42307692307692	3.42307692307692	5.34615384615385	3.12	4.68181818181818	2.375	5.125	3.8695652173913	3.38461538461538
53	3.61538461538462	3.77777777777778	3.8	3.41666666666667	3.08333333333333	4.46153846153846	2.65384615384615	2.29166666666667	2.62962962962963	3.61538461538462	3.8	3.96153846153846	3.65384615384615	3.71428571428571	3.73913043478261	4.88	3.26086956521739	3.96153846153846	4.38461538461539	4.08333333333333	4.39130434782609	3.82608695652174	3.34782608695652	3.66666666666667	3.65384615384615	3	3.26923076923077	3.20833333333333	3.96	3.77272727272727	4.11538461538461	2.91304347826087	3.18518518518519	3.85185185185185	3.90909090909091	1.38461538461538	3.8	4.07407407407407	3.30434782608696	4.13636363636364	3.46153846153846	3.76923076923077	3.56	4.52	4.5	3.5	3.04	3.875	3.65384615384615
54	5.80769230769231	2.73076923076923	2.68	4.95833333333333	3.52	2.69230769230769	4.61538461538461	3.8	2.7037037037037	2.07692307692308	4.88	2.88461538461538	1.92307692307692	2	5.57692307692308	3.26923076923077	4.17391304347826	5.11538461538461	3.48	3.28	2.34782608695652	2.91666666666667	2.12	4.84	5.23076923076923	2.34782608695652	4.56	3.83333333333333	2.56	5.33333333333333	2.96153846153846	2.75	2.40740740740741	3	2.45454545454545	1.8	2.12	5.85185185185185	2.1304347826087	2.60869565217391	2.42307692307692	2.80769230769231	5.88461538461539	2.45833333333333	3.5	2.20833333333333	4.96	4.95454545454545	2.42307692307692
55	3.84615384615385	3.66666666666667	3.12	3.04166666666667	3.08	3.42307692307692	4.73076923076923	4	2	2.03846153846154	2.75	3	3.57692307692308	3.71428571428571	3.76923076923077	3.46153846153846	3.26086956521739	4.12	3.96153846153846	3	3	3.41666666666667	3.75	3.75	3.96153846153846	3.65217391304348	3.32	3.625	2.72	5.31818181818182	3.76923076923077	2.875	3.62962962962963	4	3.27272727272727	1.60869565217391	4.4	4.33333333333333	4.68181818181818	3.08695652173913	3.69230769230769	3.80769230769231	4.28	3	4.81818181818182	3.25	3.8	3.17391304347826	2.76923076923077
56	4.92307692307692	2.7037037037037	4.68	4.95833333333333	3	5	3.11538461538462	1.79166666666667	1.88888888888889	4.26923076923077	4.72	4.07692307692308	3.6	4	4.23076923076923	4.44	3.39130434782609	4.76923076923077	4.88461538461539	3.56	4.39130434782609	4.58333333333333	3.4	5.20833333333333	4.26923076923077	4.5	4.80769230769231	4.69565217391304	4.24	2.72727272727273	3.11538461538462	2.69565217391304	3.18518518518519	4.14814814814815	3.90909090909091	1.56	3.6	5.14814814814815	3.21739130434783	5.04347826086957	3.80769230769231	3.125	3.70833333333333	4.84	4.45454545454545	4.33333333333333	4.72	4.34782608695652	4.76923076923077
57	2.61538461538462	4.81481481481481	4.375	2.65217391304348	3.32	4.46153846153846	2.96	2.25	4.2962962962963	4.19230769230769	2.64	3.29166666666667	4.875	4.25	3.03846153846154	4.92	3.26086956521739	3	4.32	4.56	4.82608695652174	4.04166666666667	4.4	2.8	2.69230769230769	4.43478260869565	3.6	3.79166666666667	4.76	3.63636363636364	5.38461538461539	3.45833333333333	4.38461538461539	5	4.36363636363636	1.96153846153846	5.29166666666667	2.92592592592593	4.65217391304348	5.22727272727273	4.65384615384615	4.48	3.28	4.625	4.22727272727273	4.79166666666667	2.8	3	4.42307692307692
58	5.03846153846154	3	3.32	4.375	2.64	3.57692307692308	3.61538461538462	2.56	2.38461538461538	3.80769230769231	3.6	2.92307692307692	3.26923076923077	3.14285714285714	4.6	3.34615384615385	3.30434782608696	4.42307692307692	4.76923076923077	3.04	4.34782608695652	4.08333333333333	3.08	4.52	4.42307692307692	2.69565217391304	4.11538461538461	3.66666666666667	3.44	4.81818181818182	3.38461538461538	2.54166666666667	3	3.42307692307692	3.09090909090909	1.80769230769231	3.6	5.5	3.08695652173913	4.52173913043478	2.92307692307692	2.625	4.57692307692308	4.32	4.38095238095238	3.20833333333333	4.08	3.625	3.69230769230769
59	4.68	3.03703703703704	2.28	4.78260869565217	3.36	2.46153846153846	4.96153846153846	5.08333333333333	5.37037037037037	2.23076923076923	3.84	3.56	2.11538461538462	2.14285714285714	5.11538461538461	2.4	3.82608695652174	4.03846153846154	2.53846153846154	3.04	2.95652173913043	2.83333333333333	2.56	3.88	4.32	2.60869565217391	4.25	2.91304347826087	2.6	5.45454545454545	3	3.75	2.42307692307692	2.76923076923077	2.81818181818182	2.80769230769231	2.6	5.33333333333333	2.26086956521739	2.8695652173913	3.36	3.57692307692308	4.72	2.6	2.61904761904762	2.41666666666667	4.16	4.83333333333333	2.5
60	5.69230769230769	2.51851851851852	2.64	5.66666666666667	3.8	2.5	4	3.76	1.84	1.84	4.48	2.95833333333333	2.21739130434783	2.47619047619048	4.88461538461539	3.12	3.95652173913043	4.65384615384615	3.38461538461538	2.64	2.82608695652174	3	2.44	4.33333333333333	4.96153846153846	2.30434782608696	4.57692307692308	3.60869565217391	2.36	5.86363636363636	2.57692307692308	2.20833333333333	2.57692307692308	2.96296296296296	2.63636363636364	1.53846153846154	2.8	5.2962962962963	2.56521739130435	2.82608695652174	2.8	2.53846153846154	5.15384615384615	2.8	3.22727272727273	2.5	4.92	3.91304347826087	2.84615384615385
61	5.03846153846154	2.59259259259259	3.6	5.375	3.24	3.15384615384615	5.32	3.20833333333333	2.2962962962963	2.4	4.08	3.84615384615385	2.46153846153846	3	5.28	3.92307692307692	3.47826086956522	5.4	4.30769230769231	3.25	3.40909090909091	3.375	2.84	4.8	5.03846153846154	2.73913043478261	4.72	4.29166666666667	2.88	4.72727272727273	2.19230769230769	2.43478260869565	2.48148148148148	3.44444444444444	3.18181818181818	1.23076923076923	2.56	5.62962962962963	2.45454545454545	3.56521739130435	2.69230769230769	3.57692307692308	4.56	3.44	4.09090909090909	3.25	4.08	4	3.23076923076923
62	3.88461538461538	3.59259259259259	4	3.75	3.375	4.19230769230769	4.30769230769231	3.25	3.62962962962963	3.07692307692308	3.875	3.73076923076923	3.19230769230769	3.9047619047619	3.52	4.11538461538461	3.56521739130435	4	3.88461538461538	4.12	3.73913043478261	4.125	3.72	3.72	4.07692307692308	3.8695652173913	4.15384615384615	4.30434782608696	3.76	3.45454545454545	3.65384615384615	3.33333333333333	3.55555555555556	4.03703703703704	4.13636363636364	2.80769230769231	3.64	4.30769230769231	3.43478260869565	4.17391304347826	3.57692307692308	3.42307692307692	3.96153846153846	3.8	3.66666666666667	4	3.72	3.81818181818182	3.76923076923077
63	3.6	3.18518518518519	3.28	3.20833333333333	2.95833333333333	3.5	3.5	2.96	3.07407407407407	3.03846153846154	3.88	3.96	3.08	3.3	3.76	3.88	3.5	4.69230769230769	3.84615384615385	3.20833333333333	4.17391304347826	3.33333333333333	2.92	3.72	4.07692307692308	2.78260869565217	4.19230769230769	3.5	3.12	4.09090909090909	3.34615384615385	2.83333333333333	3.18518518518519	2.92592592592593	3.77272727272727	2.11538461538462	3.48	4.7037037037037	3	4.34782608695652	3.23076923076923	3.03846153846154	3.875	3.88	4.27272727272727	3.54166666666667	3.4	3.79166666666667	3.07692307692308
64	4.125	3.18518518518519	3.4	4	3.84	3.38461538461538	4.15384615384615	3.52	2.22222222222222	2.57692307692308	3.8	3.4	2.96153846153846	2.95238095238095	4.26923076923077	3.56	3.60869565217391	4.03846153846154	4.11538461538461	3.92	4.04347826086957	3.95833333333333	3.12	4.72	3.88461538461538	3.1304347826087	3.57692307692308	3.625	3.32	4.18181818181818	2.88	2.75	3.22222222222222	3.11111111111111	3.68181818181818	1.92307692307692	3.28	4.44444444444444	3.21739130434783	3.43478260869565	3.52	4.04	4.11538461538461	3.76	4.40909090909091	3.82608695652174	3.24	3.30434782608696	3.34615384615385
65	3.34615384615385	4.44444444444444	3.92	3.16666666666667	3.36	4.38461538461539	3.80769230769231	3.04	2.14814814814815	2.73076923076923	3.41666666666667	4.11538461538461	4.23076923076923	3.76190476190476	3	4.07692307692308	3	3.29166666666667	4.5	3.76	4.56521739130435	3.66666666666667	3.4	3.5	3	3.91304347826087	3.69230769230769	3.91666666666667	4.2	3.81818181818182	4.65384615384615	3.29166666666667	4.03703703703704	3.81481481481481	4	1.80769230769231	4.64	3.92307692307692	4.90909090909091	4.22727272727273	4.61538461538461	3.88461538461538	3.46153846153846	4.72	4.5	4.29166666666667	2.72	3	3.96153846153846
66	3.84	4.33333333333333	4.16666666666667	3.375	3	4.4	2.34615384615385	2.36	3.57692307692308	4.69230769230769	4.16	4.32	4.61538461538461	3.95	3.38461538461538	5	2.73913043478261	3.76923076923077	4.34615384615385	3.96	4.8695652173913	4.43478260869565	3.32	3.36	3.15384615384615	3.61904761904762	3.88	3.70833333333333	4.52	3.59090909090909	4.46153846153846	3	3.57692307692308	4.37037037037037	4.27272727272727	1.53846153846154	4.04	3.55555555555556	3.69565217391304	5.39130434782609	3.76923076923077	4.23076923076923	3.58333333333333	4.6	4.77272727272727	3.83333333333333	2.83333333333333	3.25	4.61538461538461
67	5.30769230769231	2.73076923076923	4.48	4.79166666666667	3.2	3.57692307692308	4.08	3.2	2.77777777777778	3	4.41666666666667	4.56	3.4	3.38095238095238	4.46153846153846	4.30769230769231	4.21739130434783	4.53846153846154	4.64	3.72	4.04347826086957	4.30434782608696	2.76	5.16666666666667	4.5	2.63636363636364	4.57692307692308	4.41666666666667	3.24	3.54545454545455	2.61538461538462	2.30434782608696	2.33333333333333	3.92592592592593	3.72727272727273	1.72	3	5.07407407407407	3.17391304347826	4.34782608695652	3.30769230769231	3.11538461538462	4.6	3.96	4.77272727272727	3.41666666666667	4.8	4.29166666666667	3.88461538461538
68	5.53846153846154	3.22222222222222	4.8	5.5	3.20833333333333	4.4	2.15384615384615	1.84	3.30769230769231	4	5.24	4.57692307692308	3.69230769230769	3.9	5.72	5.5	3.43478260869565	4.76923076923077	5.30769230769231	4.17391304347826	4.73913043478261	5.08333333333333	2.52	5.16	4.76923076923077	3.08695652173913	5.15384615384615	5	4	3.36363636363636	3.26923076923077	2	2.55555555555556	4.2962962962963	3.61904761904762	1.84615384615385	2.72	5.2962962962963	3.1304347826087	5.30434782608696	2.68	3.30769230769231	4.24	5.48	4.54545454545455	4.21739130434783	5.16	4.70833333333333	4.42307692307692
69	3.12	4.07692307692308	1.83333333333333	3.08333333333333	4.44	2.96153846153846	5.69230769230769	5.2	4.88461538461539	1.5	2.875	3	2.26923076923077	2.66666666666667	3.12	2.30769230769231	4.8695652173913	2.92307692307692	2.41666666666667	2.84	2.04347826086957	2.5	3.48	3	3.15384615384615	3.73913043478261	3.54166666666667	2.54166666666667	2.65217391304348	6.09090909090909	3.88461538461538	3.83333333333333	3.81481481481481	3.33333333333333	3.85714285714286	2.96153846153846	3.44	3.7037037037037	2.91304347826087	2.52173913043478	2.96	3.88461538461538	4.73076923076923	2.52	2.95454545454545	2.30434782608696	3.28	2.82608695652174	1.96
70	3.30769230769231	4.44444444444444	3.84	3.70833333333333	4.52	3.64	3.73076923076923	3.91666666666667	4.66666666666667	3.2	3.16	4.2	3.30769230769231	4.2	3.19230769230769	4.34615384615385	3.60869565217391	3.23076923076923	3.84	3.88	3.47826086956522	3.04347826086957	3.52	3.78260869565217	3.07692307692308	4.17391304347826	4.38461538461539	3.29166666666667	3.92	3.77272727272727	4.15384615384615	3.95833333333333	4.65384615384615	3.88888888888889	4.04545454545455	2.26923076923077	3.76	3.73076923076923	3.82608695652174	4.60869565217391	4.07692307692308	4.11538461538461	3.52	3.92	3.86363636363636	3.79166666666667	3.2	3.91304347826087	3.34615384615385
71	6.42307692307692	1.77777777777778	3.44	5.875	2.68	2.61538461538462	5.07692307692308	3.56	1.7037037037037	2.11538461538462	5.76	2.72	2.42307692307692	2.8	6.36	3.80769230769231	3.78260869565217	5.5	5.24	3	3.1304347826087	4.34782608695652	2.2	5.56	6.15384615384615	2.26086956521739	5.61538461538461	5.125	1.92	5.95454545454545	2.15384615384615	1.81818181818182	1.84615384615385	3.30769230769231	1.63636363636364	1.73076923076923	2.28	6.2962962962963	2.5	2.91304347826087	1.96153846153846	1.73076923076923	5.88461538461539	2.83333333333333	4.40909090909091	2.21739130434783	6.08	5.25	3.23076923076923
72	4.03846153846154	3.66666666666667	2.88	3.95652173913043	3.08333333333333	3.61538461538462	4	3.66666666666667	2.18518518518519	2.26923076923077	3	3.12	2.92307692307692	2.76190476190476	3.84	3.19230769230769	3.56521739130435	3.88461538461538	3.23076923076923	3.24	3.95652173913043	3.54166666666667	3.04	3.12	4.15384615384615	3.47826086956522	3.88461538461538	2.95833333333333	3.04166666666667	4.76190476190476	3.5	3.04166666666667	3.5	3.46153846153846	3.54545454545455	2	3.52	4.07407407407407	4.08695652173913	2.91304347826087	3.73076923076923	4.38461538461539	4.38461538461539	2.95833333333333	4.45454545454545	2.54166666666667	3.48	3.625	3.5
73	3.56	4.07407407407407	2.52	4.125	3.5	3.11538461538462	5.58333333333333	4.32	5	2.15384615384615	3.24	3.30769230769231	2.57692307692308	2.33333333333333	3.6	3.03846153846154	4.08695652173913	3.61538461538462	3.23076923076923	3.29166666666667	3.08695652173913	2.58333333333333	3.32	3.5	3.46153846153846	3.04347826086957	4.24	3.16666666666667	3	4.81818181818182	4.36	3.45833333333333	3	3.22222222222222	2.90909090909091	3.30769230769231	3.6	4.7037037037037	3.08695652173913	3.1304347826087	3.53846153846154	3.80769230769231	4.48	3.28	2.71428571428571	3.375	3.6	4.08695652173913	2.46153846153846
74	4.07692307692308	3.22222222222222	3.08333333333333	4.08695652173913	3.56	2.96	4.15384615384615	4.16	3.07692307692308	2.23076923076923	3.70833333333333	3.46153846153846	2.80769230769231	3.42857142857143	3.5	3.38461538461538	3.8695652173913	4.30769230769231	3.26923076923077	3	3.43478260869565	3.375	2.72	3.96	4.24	2.90909090909091	4.30769230769231	3.54166666666667	2.92	4.63636363636364	2.84615384615385	3.125	3.18518518518519	3.18518518518519	3.54545454545455	1.80769230769231	3.48	4.77777777777778	3.04545454545455	3.34782608695652	3.33333333333333	3	4.6	3.56	3.22727272727273	3.375	3.92	3.65217391304348	2.56
75	4.19230769230769	3.96296296296296	3.08	4.5	4.68	2.88461538461538	4.56	4.08	5.22222222222222	2.34615384615385	3.44	3.19230769230769	2.46153846153846	3.0952380952381	4.61538461538461	3.65384615384615	4.26086956521739	4.5	3.72	3.2	2.72727272727273	2.75	2.8	3.84	4.26923076923077	3.65217391304348	4.04	3.54166666666667	2.92	4.81818181818182	4.32	3.75	3.19230769230769	3.62962962962963	2.72727272727273	3.23076923076923	3.16	4.88888888888889	2.90909090909091	3.52173913043478	2.96153846153846	3.88461538461538	5	2.92	2.72727272727273	2.625	3.96	4.70833333333333	2.56
76	3.61538461538462	3.18518518518519	2.48	3.70833333333333	5.08	2.64	5.15384615384615	4	3.37037037037037	2.19230769230769	3	3.34615384615385	2.38461538461538	2.80952380952381	3.68	2.6	4	3.53846153846154	2.30769230769231	3.2	3.08695652173913	2.66666666666667	2.52	3.92	3.57692307692308	2.81818181818182	4.12	3	2.36	5.13636363636364	3.2	4.30434782608696	3.48148148148148	2.51851851851852	3.61904761904762	2.08333333333333	2.64	4.88461538461539	2.21739130434783	3.08695652173913	3.16	4.34615384615385	4.76	2.92	3.14285714285714	2.26086956521739	3.52	4.04166666666667	2.84615384615385
77	4.57692307692308	3.11111111111111	3.08	4.625	4.32	3	4.73076923076923	4.20833333333333	4.81481481481481	2.46153846153846	3.8	3.375	2.24	3.19047619047619	4.76923076923077	3.57692307692308	4.39130434782609	4.65384615384615	3.80769230769231	3.04	3.5	2.875	2.91666666666667	4.16666666666667	4.34615384615385	3.60869565217391	4.57692307692308	3.45833333333333	3.25	4.76190476190476	3.23076923076923	4.04166666666667	2.92592592592593	3.18518518518519	3	3.04	2.6	4.96296296296296	2.77272727272727	3.68181818181818	2.5	2.53846153846154	4.73076923076923	3.16666666666667	3.13636363636364	3.08333333333333	4.76	4.75	2.5
78	3.80769230769231	3.80769230769231	4	3.54166666666667	3.32	4.4	3.53846153846154	2.92	2.11111111111111	2.92307692307692	3.8	4.07692307692308	3.65384615384615	3.76190476190476	3.92307692307692	3.8	3.5	4.36	4.73076923076923	4.16	4.30434782608696	4.20833333333333	3.32	4.25	3.84615384615385	3.8695652173913	4.36	3.75	3.6	4.09090909090909	3.88461538461538	3	3.57692307692308	3.23076923076923	3.72727272727273	1.73076923076923	3.88	4.07407407407407	4.21739130434783	3.39130434782609	3.96153846153846	3.69230769230769	4.16	4.64	4.95454545454545	3.54166666666667	3.16	3.04347826086957	4.52
79	3.92307692307692	4.66666666666667	4.16666666666667	4	3.24	3.61538461538462	2.42307692307692	2.12	5.48148148148148	5	3.56	3.38461538461538	4.34615384615385	3.47619047619048	3.96153846153846	4.34615384615385	2.30434782608696	3.69230769230769	4.88461538461539	3.28	4.52173913043478	4.625	3.52	3.2	2.96153846153846	3.73913043478261	3	3.75	3.84	3.90909090909091	4.84	3.41666666666667	3.81481481481481	4.81481481481481	4.04545454545455	1.53846153846154	4.84	3.88461538461538	3.21739130434783	4.86363636363636	3.66666666666667	4.07692307692308	4.23076923076923	3.16	3.76190476190476	3.125	3.32	3.78260869565217	3.92
80	4.03846153846154	4.12	4.36	3.30434782608696	3.24	4.08	3.23076923076923	2.25	2.7037037037037	3.19230769230769	3.45833333333333	4.76923076923077	3.73076923076923	4.4	3.69230769230769	4.88461538461539	3.40909090909091	3.80769230769231	4.11538461538461	3.96	4.39130434782609	4.08333333333333	3.4	3.84	3.30769230769231	3.68181818181818	4.34615384615385	3.875	4.48	4.04545454545455	3.88461538461538	3	4.07692307692308	4.40740740740741	4.36363636363636	1.69230769230769	4	3.88888888888889	4	4.52173913043478	4.2	4.34615384615385	3.76923076923077	4.16	4.54545454545455	3.95833333333333	3.2	2.91666666666667	4.19230769230769
81	2.80769230769231	5.44444444444444	4.2	3.04166666666667	3.26086956521739	3.84615384615385	2.92307692307692	2.29166666666667	4.96296296296296	3.69230769230769	3.52	4.08333333333333	4	4.21052631578947	3.03846153846154	4.26923076923077	2.73913043478261	3.19230769230769	4.19230769230769	3.70833333333333	4.17391304347826	3.66666666666667	4.32	3.20833333333333	2.73076923076923	4.59090909090909	3.36	3.56521739130435	3.96	3.90909090909091	4.92307692307692	4.43478260869565	4.81481481481481	5.44444444444444	4.68181818181818	2.08	5	3.07692307692308	4.91304347826087	5	4.53846153846154	4	3.76923076923077	3.64	3.38095238095238	4.20833333333333	2.24	3.25	3.96153846153846
82	4.15384615384615	3.73076923076923	3.92	3.95833333333333	2.95833333333333	3.42307692307692	4.65384615384615	3.28	2.40740740740741	2.34615384615385	3.4	3.73076923076923	2.96	3.5	3.72	4.32	3.34782608695652	2.84615384615385	3.84615384615385	3.125	4.39130434782609	4.33333333333333	3.4	4.125	3.56	4.1304347826087	3.65384615384615	4.08695652173913	3.72	4.40909090909091	3.61538461538462	2.75	3.61538461538462	3.7037037037037	4.04545454545455	2.2	3.56	4.33333333333333	3.8695652173913	3.56521739130435	4.53846153846154	4.07692307692308	3.61538461538462	3.36	4.5	3.375	3.72	3.20833333333333	3.26923076923077
83	2.46153846153846	4.85185185185185	4.41666666666667	2.60869565217391	2.8	4.76	2.57692307692308	2.20833333333333	5.18518518518519	4.46153846153846	3.72	4	4.72	4.23809523809524	3.15384615384615	4.65384615384615	3.04347826086957	3.38461538461538	4.07692307692308	4.52	4.8695652173913	4.04166666666667	4.32	2.75	2.44	4.26086956521739	3.08	4.08695652173913	4.52	3.59090909090909	5.34615384615385	4.54166666666667	4.76923076923077	4.42307692307692	5.09090909090909	2.92	5.12	3	5.17391304347826	5.47826086956522	5.04	4.16	3.34615384615385	4.68	4.40909090909091	4.16666666666667	2.48	3.18181818181818	4.15384615384615
84	2.52	4.44444444444444	3.91666666666667	2.78260869565217	4	4.375	4.11538461538461	2.95652173913043	3.74074074074074	3.30769230769231	3.125	4.23076923076923	4.53846153846154	4.85714285714286	2.61538461538462	4.58333333333333	4.08695652173913	3.53846153846154	4.36	4.66666666666667	4.17391304347826	3.34782608695652	5.08	3.2	2.80769230769231	4.27272727272727	3.57692307692308	3.25	4.32	3.59090909090909	4.61538461538461	4.08695652173913	4.66666666666667	4.40740740740741	4.54545454545455	2	4.72	3.66666666666667	4.78260869565217	4.26086956521739	4.46153846153846	4.07692307692308	3.5	4.75	4.31818181818182	4.66666666666667	3.24	2.95833333333333	4.23076923076923
85	3.23076923076923	4.40740740740741	3.72	2.875	3.96	3.88461538461538	4.61538461538461	2.72	5.7037037037037	4.19230769230769	3.33333333333333	4.34615384615385	4.07692307692308	3.66666666666667	3.15384615384615	3.69230769230769	3.39130434782609	2.96153846153846	4.38461538461539	4	3.30434782608696	3.70833333333333	4.76	3.28	3.19230769230769	4.21739130434783	3.64	3.52173913043478	3.84	4.54545454545455	4.84615384615385	4.20833333333333	4.32	4.33333333333333	4	2.96153846153846	4.6	3.5	4	5.26086956521739	3.65384615384615	3.84	4.04	4.2	3.04545454545455	3.41666666666667	2.88	3.70833333333333	3.03846153846154
86	2.4	5.4	3.44	2.58333333333333	3.68	3.80769230769231	3.61538461538462	3.125	5.48148148148148	3.07692307692308	2.375	4.96153846153846	3.69230769230769	4.25	2.54166666666667	4.34615384615385	3.60869565217391	2.65384615384615	3.76	4.16	4.65217391304348	3.29166666666667	3.8	3.08	2.76923076923077	4.39130434782609	3.26923076923077	3.83333333333333	3.92	3.77272727272727	4.72	4.25	4.85185185185185	4.44444444444444	4.86363636363636	2.44	5.04	2.81481481481481	5	4.21739130434783	4.26923076923077	4.73076923076923	3.28	3.64	4	4.625	2.4	3.43478260869565	2.65384615384615
87	2.57692307692308	4.73076923076923	3.5	3.20833333333333	4.88	3.5	4.88461538461539	4.12	4.92592592592593	2.36	2.32	4.76923076923077	2.96153846153846	3.80952380952381	2.52	4.19230769230769	4.18181818181818	2.61538461538462	3.07692307692308	4.25	4.65217391304348	2.75	3.68	3.08	2.42307692307692	4.77272727272727	3.30769230769231	3.21739130434783	4.12	3.3	4.19230769230769	4.20833333333333	4.42307692307692	3.57692307692308	4.63636363636364	2.2	4.32	3.33333333333333	3.69565217391304	4	4.33333333333333	4.76923076923077	3.19230769230769	4.12	3.57142857142857	4.54166666666667	2.76	3.17391304347826	2.88461538461538
88	5.53846153846154	2.48148148148148	4.56	6.04166666666667	3.64	3.76923076923077	5.19230769230769	3.56	3.33333333333333	2.76923076923077	5.6	4.38461538461539	3.24	4.28571428571429	5.32	4.46153846153846	4.13636363636364	4.92307692307692	4.76923076923077	3.64	3.95454545454545	4.41666666666667	3.24	5.70833333333333	4.8	3.21739130434783	5.64	4.75	3.48	3.86363636363636	2.65384615384615	2.95833333333333	2.40740740740741	4.03703703703704	3.36363636363636	2.23076923076923	2.24	5.92592592592593	2.31818181818182	4.17391304347826	3.19230769230769	2.80769230769231	4.2	4.5	5.22727272727273	4.29166666666667	5.625	4.5	4.07692307692308
89	3.16	4.34615384615385	4.68	3.29166666666667	2.70833333333333	4.19230769230769	2.16	2.32	3.19230769230769	4.11538461538461	4	3.96153846153846	4.68	4.09523809523809	3.38461538461538	4.88461538461539	2.8695652173913	3.19230769230769	4.57692307692308	3.96	4.82608695652174	4.29166666666667	3.72	3.78260869565217	3.23076923076923	4.1304347826087	3.36	3.83333333333333	4.76	3.04545454545455	4.73076923076923	3.25	4.55555555555556	4.59259259259259	4.77272727272727	1.53846153846154	4.52	3.66666666666667	4.04347826086957	5.08695652173913	4.61538461538461	3.92307692307692	3.19230769230769	5	4.81818181818182	4.17391304347826	3.08333333333333	3.20833333333333	4.88
90	3.88461538461538	4.11111111111111	4.96	4.04166666666667	2.88	4.84	3	2.56	2.85185185185185	4.26923076923077	4.08	4.11538461538461	4	4.57142857142857	3.96153846153846	4.96153846153846	3.8695652173913	3.53846153846154	5.26923076923077	4.66666666666667	4.69565217391304	4.60869565217391	3.96	4.04	3.30769230769231	4.65217391304348	4.15384615384615	5.17391304347826	4.6	3.40909090909091	4	3.54166666666667	3.65384615384615	4.61538461538461	4.54545454545455	1.5	4	3.37037037037037	3.72727272727273	4.47826086956522	4.32	4.2	3.46153846153846	4.54166666666667	4.86363636363636	4.83333333333333	4	3.79166666666667	4.92307692307692
91	3.07692307692308	5.07407407407407	4.24	3.91666666666667	3.12	4.46153846153846	2.76923076923077	1.92	4.88888888888889	4.12	3.44	3.92307692307692	4.36	4.04761904761905	3.96153846153846	3.96153846153846	3.65217391304348	3.5	4.48	3.83333333333333	4.08695652173913	4.29166666666667	4	3.66666666666667	2.96153846153846	4	3.88	3.79166666666667	4.44	3.68181818181818	4.53846153846154	4.25	4.18518518518519	4.51851851851852	4.13636363636364	2.69230769230769	4.44	3.81481481481481	3.76190476190476	5.1304347826087	3.84615384615385	4.03846153846154	3.64	4.48	4.5	3.95833333333333	3.32	3.79166666666667	3.65384615384615
92	3.46153846153846	4.46153846153846	5.72	3.04166666666667	3.08	5.64	2.42307692307692	2	3.22222222222222	5.38461538461539	4.16	4.57692307692308	4.84615384615385	4.42857142857143	3.73076923076923	5.15384615384615	3.17391304347826	3.19230769230769	5.30769230769231	4.88	5.5	5.45833333333333	5.12	3.04	2.84	4.47826086956522	3.46153846153846	4.65217391304348	5.2	2.31818181818182	4.57692307692308	3.625	4.23076923076923	5.12	5.04545454545455	1.76923076923077	4.75	2.96296296296296	4.52173913043478	5.82608695652174	4.91666666666667	4.34615384615385	3	5.375	4.95238095238095	4.91666666666667	3.625	3.60869565217391	5.48
93	4.53846153846154	3.16	5.08	5.125	2.91666666666667	4.96153846153846	2.68	1.875	2.11111111111111	4.03846153846154	5.04166666666667	4.73076923076923	4.19230769230769	4.15	5.46153846153846	5.32	4	4	5.61538461538461	4.96	5.30434782608696	5.66666666666667	3.64	4.52	3.5	3.52173913043478	4.19230769230769	5.5	5.04	3.23809523809524	2.92307692307692	2.66666666666667	3.61538461538462	4.48148148148148	4.5	1.32	3.48	4.96153846153846	3.72727272727273	5.43478260869565	4.30769230769231	4	3.61538461538462	4.92	5.36363636363636	4.16666666666667	5.24	4.125	5.56
94	5.70833333333333	2.7037037037037	4.64	4.75	2.16666666666667	4.5	4.48	2.96	2	3.76	4.84	4.4	3.61538461538462	5.04761904761905	5.65384615384615	4.61538461538461	5.30434782608696	5.11538461538461	5.30769230769231	3.84	4.08695652173913	3.75	3.88	4.04	5.15384615384615	3.39130434782609	5.64	4.63636363636364	4.08	3.72727272727273	2.92307692307692	2.82608695652174	2.38461538461538	3.2962962962963	3.36363636363636	1.96153846153846	2.84	5.51851851851852	2.73913043478261	4.77272727272727	2.44	2.68	3.76	5.52	4.95454545454545	4.91666666666667	5.24	4.25	3.76
95	3.23076923076923	4.92592592592593	4.20833333333333	3.33333333333333	2.92	4.34615384615385	3.88	2.24	4.7037037037037	4.65384615384615	3.24	3.68	4.68	4.57142857142857	3	3.88461538461538	2.91304347826087	3.38461538461538	5	3.68	2.78260869565217	4.20833333333333	4.96	3.2	2.92307692307692	4.86363636363636	3.96153846153846	3.625	3.92	3.95454545454545	4.88	4.45833333333333	4	5.14814814814815	3.77272727272727	3.03846153846154	5.08	2.81481481481481	5.31818181818182	5.1304347826087	3.92	3.38461538461538	3.76923076923077	5.2	4.14285714285714	3.78260869565217	2.88	3.56521739130435	3.96153846153846
96	2.57692307692308	4.88461538461539	4.2	2.66666666666667	3.83333333333333	3.84615384615385	3.96153846153846	3.48	5.03703703703704	3.23076923076923	2.1304347826087	3.56	4	4.95	2.24	4.92307692307692	3.08695652173913	2.36	3.30769230769231	4.16	5.04545454545455	3.75	4.72	2.84	2.61538461538462	4.60869565217391	2.88461538461538	3.73913043478261	4.64	4	4.80769230769231	4.5	5	4	4.86363636363636	2.38461538461538	5.12	2.77777777777778	4.95652173913043	5.21739130434783	4.69230769230769	4.56	3.11538461538462	3.96	4.72727272727273	4.91304347826087	2.72	2.83333333333333	3.45833333333333
97	3.61538461538462	3.77777777777778	4.48	3.79166666666667	3	4.65384615384615	4.5	2.79166666666667	2.92592592592593	3.4	3.88	3.42307692307692	4.46153846153846	4.57142857142857	3.23076923076923	4.42307692307692	3.95652173913043	4.26923076923077	4.875	3.44	4.30434782608696	4.29166666666667	5	4.04166666666667	3.53846153846154	4.1304347826087	4.04	4.04166666666667	4.2	3.81818181818182	4.34615384615385	3.58333333333333	3.40740740740741	3.34615384615385	4.13636363636364	2.07692307692308	3.68	4	4.52173913043478	5.21739130434783	3.30769230769231	3.07692307692308	3.84615384615385	4.79166666666667	4.86363636363636	5.04166666666667	3.36	2.95833333333333	3.96153846153846
98	3.57692307692308	3.85185185185185	4.84	3.8695652173913	3.68	4.44	4.03846153846154	2.2	2.96296296296296	3.12	3.54166666666667	4.42307692307692	3.5	4.4	4.16	4.92307692307692	4.04347826086957	3.80769230769231	4.03846153846154	4.24	4.82608695652174	4.08695652173913	3.68	4.12	3.80769230769231	3.39130434782609	4.45833333333333	4.625	4.52	3.18181818181818	3.57692307692308	3.1304347826087	3.88461538461538	4.08	4.54545454545455	1.65384615384615	3.6	4	4.1304347826087	5.04347826086957	3.96	4.38461538461539	3.24	4.43478260869565	4.86363636363636	4.75	3.72	4.1304347826087	4.46153846153846
99	4.57692307692308	3.44444444444444	3.6	4.375	3.6	4.19230769230769	2.84615384615385	2.29166666666667	3.44444444444444	3.46153846153846	4.04	3.92307692307692	3.5	3.5	4.26923076923077	4.08	4	4.15384615384615	4.61538461538461	3.70833333333333	3.82608695652174	4.29166666666667	3.88	4.52	3.57692307692308	3.56521739130435	4.15384615384615	3.90909090909091	3.48	4.09523809523809	3.84	4.04166666666667	3.52	4.22222222222222	3.77272727272727	1.84615384615385	3.72	4.51851851851852	3.63636363636364	4.56521739130435	3.68	4.19230769230769	3.76923076923077	4.08	3.80952380952381	3.58333333333333	4.52	4.52380952380952	3.65384615384615
100	3.30769230769231	4.22222222222222	4.08333333333333	3.375	4.24	4.16	5.69230769230769	3.56	2.51851851851852	2.42307692307692	3.68	4.36	3.88	3.85	3.44	4.88461538461539	3.95454545454545	3.12	3.07692307692308	4.08	4.17391304347826	3.78260869565217	4.2	3.92	3.5	4.21739130434783	3.5	4.16666666666667	4.24	3.04761904761905	3.76923076923077	3.91666666666667	4.34615384615385	3.81481481481481	4.36363636363636	2.15384615384615	4.04	3.22222222222222	4.30434782608696	3.78260869565217	4.46153846153846	4.07692307692308	3.69230769230769	4.45833333333333	4.36363636363636	4.08333333333333	3.54166666666667	3.5	3.57692307692308
[truncated: 31 more columns]
