# Supplementary material for: Four dimensions characterize attributions from faces using a representative set of English trait words
Source: Nat Commun. 2021 Aug 27;12:5168. doi: 10.1038/s41467-021-25500-y (PMC8397784; doi:10.1038/s41467-021-25500-y)
Supplement: Supplementary file 4 — Source Data [file 41467_2021_25500_MOESM4_ESM.zip › Source_Data/FigureS6_Ratings_80Traits_7Samples/Study2_Ratings_80Traits_ThePhilippines.csv]

	aggressive	agreeable	ambitious	angry	anxious	articulate	atypical	autistic	baby-faced	beautiful	bossy	careful	charismatic	clever	combative	competent	compulsive	condescending	confident	conscientious	consistent	courageous	creative	critical	cruel	curious	defensive	determined	dignified	disorderly	easygoing	emotional	empathetic	energetic	ethical	feminine	flexible	grumpy	happy	healthy	helpful	humble	ignorant	income	independent	intellectual	intense	jealous	leader-like
1	3.66666666666667	3.92592592592593	4.76	3.37037037037037	4.07407407407407	5.46153846153846	4.34615384615385	2.77777777777778	3.62962962962963	4	4.2	4.96	3.59259259259259	4.40740740740741	4.07407407407407	4.55555555555556	4.53846153846154	4	5.38461538461539	4.40740740740741	3.92592592592593	4.40740740740741	4.36	4	4.44444444444444	4.72	4.26923076923077	4.48	4.44444444444444	3.07407407407407	4	4.2962962962963	4.4	4.52	4.42307692307692	6.40740740740741	5.16	4.37037037037037	4.11538461538461	4.55555555555556	4.39130434782609	3.59259259259259	3.2962962962963	4.66666666666667	4.33333333333333	4.88888888888889	3.92307692307692	4.66666666666667	4.56
2	3.7037037037037	4.14814814814815	4.68	3.69230769230769	3.81481481481481	4.5	3.40740740740741	2.65384615384615	4.48148148148148	4.55555555555556	3.76923076923077	4.44	4.77777777777778	4.5	3.88888888888889	4.85185185185185	4.07692307692308	3.88888888888889	5.07407407407407	4.30769230769231	4.04166666666667	5	4.5	4	3.85185185185185	5.53846153846154	4.53846153846154	4.6	4.37037037037037	3	3.76923076923077	4.96296296296296	5.07692307692308	4.26923076923077	4.46153846153846	6.19230769230769	4.8	4.07407407407407	3.96	4.44	4.11538461538461	4.26923076923077	3.25925925925926	4.56	4.40740740740741	5.48148148148148	4.61538461538461	4	4.42307692307692
3	4.22222222222222	3.14814814814815	3.96	4.48148148148148	4.51851851851852	4.03846153846154	4.18518518518519	3.26923076923077	2.64	2.81481481481481	4.48	3.70833333333333	3.48148148148148	3.19230769230769	4.40740740740741	3.40740740740741	3.84615384615385	4.07407407407407	4.2962962962963	3.59259259259259	3.11111111111111	4.11111111111111	3.88	4.59259259259259	4.59259259259259	3.73076923076923	4.88461538461539	4.2	3.88888888888889	4.53846153846154	4	4.62962962962963	4.07692307692308	3.92307692307692	3.68	6.07407407407407	3.66666666666667	4.62962962962963	2.92307692307692	3.61538461538462	3.51851851851852	3.57692307692308	3.66666666666667	3.56	4.19230769230769	3.11111111111111	4.34615384615385	4.2962962962963	3.07692307692308
4	2.33333333333333	4.48148148148148	4.34615384615385	2.92592592592593	5	4.26923076923077	3.88888888888889	3.22222222222222	4.59259259259259	4.53846153846154	3.12	4.92	3.96296296296296	4.66666666666667	3.03703703703704	3.55555555555556	3.88461538461538	3.25925925925926	3.88461538461538	4	4	2.74074074074074	4.04	2.92307692307692	2.92592592592593	4.30769230769231	3.48	3.79166666666667	4.96296296296296	3.66666666666667	4.66666666666667	5.11111111111111	5.03846153846154	2.92307692307692	4.41666666666667	6.30769230769231	3.8	3.65384615384615	2.88461538461538	4.53846153846154	5.6	5.03846153846154	4.03703703703704	3.36	3.59259259259259	3.66666666666667	3.84	4.33333333333333	2.84615384615385
5	4.92592592592593	3.74074074074074	4.88	4.77777777777778	4.25925925925926	4.92307692307692	3.33333333333333	2.48148148148148	3.96153846153846	5.19230769230769	4.19230769230769	4.28	4.77777777777778	5	4.40740740740741	4.69230769230769	4.46153846153846	3.88461538461538	4.81481481481481	5.07692307692308	4.11111111111111	5.03703703703704	4.64	3.85185185185185	4	4.88461538461539	4.69230769230769	5.12	3.96296296296296	3.07407407407407	4.04	4.5	4.15384615384615	3.80769230769231	4.4	6.48148148148148	4.08	4.37037037037037	3.07692307692308	4.96296296296296	4.15384615384615	3.96153846153846	3.03703703703704	4.84	4.88888888888889	4.85185185185185	5.12	4.76	4.46153846153846
6	4.03703703703704	4.48148148148148	5.11538461538461	4.59259259259259	5.07407407407407	4.53846153846154	3.38461538461538	2.74074074074074	2.30769230769231	3.46153846153846	4.48	4.6	3.53846153846154	4.18518518518519	3	4.03703703703704	3.53846153846154	4.44444444444444	4.74074074074074	4.55555555555556	3.96	4.48148148148148	3.32	4.30769230769231	3.96153846153846	3.84	4.16	4.88	4.03703703703704	3.85185185185185	3.88888888888889	4.03703703703704	4.69230769230769	3.2	4.76	6.22222222222222	4.04166666666667	4.40740740740741	3.23076923076923	3.40740740740741	4	4.22222222222222	3.40740740740741	4.32	5.18518518518519	4.44444444444444	4.76923076923077	3.96	4.15384615384615
7	4.40740740740741	3.33333333333333	4.61538461538461	4.46153846153846	3.92307692307692	4.34615384615385	3.62962962962963	1.92592592592593	3.22222222222222	4.65384615384615	4.83333333333333	3.79166666666667	4.11111111111111	4.7037037037037	4.74074074074074	4.40740740740741	4.07692307692308	4.62962962962963	5.81481481481481	4.4	4.57692307692308	5	5.04166666666667	4.22222222222222	4.66666666666667	4.96	4.42307692307692	5.4	3.34615384615385	4.23076923076923	4.11111111111111	3.76	3.64	3.26923076923077	4.03846153846154	5.85185185185185	4.28	4.59259259259259	3.65384615384615	4.59259259259259	3.96153846153846	3.62962962962963	3.48148148148148	4.83333333333333	4.80769230769231	4.22222222222222	3.96153846153846	4.30769230769231	4.34615384615385
8	3.96296296296296	4.66666666666667	5.46153846153846	3.66666666666667	3.26923076923077	5.57692307692308	3.33333333333333	2.25925925925926	5.11538461538461	5.7037037037037	4.12	4.83333333333333	5.22222222222222	5.51851851851852	3.66666666666667	5.08	4.92307692307692	4.07407407407407	6.07692307692308	5.12	4.80769230769231	5.25925925925926	5.36	4.34615384615385	3.18518518518519	4.92307692307692	4.44	5.95833333333333	4.85185185185185	2.40740740740741	4.5	4.7037037037037	5.03846153846154	4.64	5	6.65384615384615	5.58333333333333	4.14814814814815	3.53846153846154	5.40740740740741	4.44444444444444	4.37037037037037	3.14814814814815	5.56	4.62962962962963	5.03846153846154	4.2	4.65384615384615	5.23076923076923
9	3.85185185185185	5.07407407407407	5.61538461538461	3.03703703703704	2.77777777777778	6	3.18518518518519	1.65384615384615	4.74074074074074	5.66666666666667	4.2	5.28	4.92592592592593	4.73076923076923	3.7037037037037	5.48148148148148	4.80769230769231	4.14814814814815	6.2962962962963	4.32	5.12	5	5.2	3.84615384615385	3.40740740740741	5.03846153846154	4.45833333333333	5.56	4.7037037037037	2.77777777777778	5.76923076923077	5.07407407407407	4.73076923076923	5.15384615384615	5.24	6.81481481481481	5.45833333333333	3.25925925925926	6.07692307692308	5.5	4.76923076923077	5.08	2.85185185185185	5.08333333333333	4.38461538461539	5.07407407407407	3.5	4.46153846153846	5.03846153846154
10	3	4.74074074074074	5.30769230769231	3.40740740740741	3.66666666666667	5.34615384615385	3.33333333333333	1.92592592592593	4.7037037037037	5.5	3.84615384615385	5.04	4.33333333333333	4.7037037037037	3.48148148148148	5	4.48	3.23076923076923	5	5.07407407407407	4.77777777777778	4.92307692307692	5.24	3.55555555555556	3.38461538461538	4.16	3.96153846153846	4.92	4.66666666666667	3.03703703703704	4.65384615384615	4.81481481481481	4.64	4.6	5.07692307692308	6.77777777777778	5.44	3.25925925925926	4.64	5.59259259259259	4.73076923076923	4.74074074074074	3	3.96	4.7037037037037	4.73076923076923	4	4.55555555555556	4.69230769230769
11	3.07407407407407	4.8	5.03846153846154	2.48148148148148	3.62962962962963	5.34615384615385	3.22222222222222	2.55555555555556	4.74074074074074	5.33333333333333	3.38461538461538	4.92	4.57692307692308	4.84615384615385	2.7037037037037	5.51851851851852	5.07692307692308	3.15384615384615	5.25925925925926	5.08	4.57692307692308	4.74074074074074	5.04166666666667	3.46153846153846	2.44444444444444	5.30769230769231	3.73076923076923	4.72	5.14814814814815	2.81481481481481	4.7037037037037	4.85185185185185	5.30769230769231	4.57692307692308	4.64	6.77777777777778	4.875	3.22222222222222	4.56	5.53846153846154	5.24	5.33333333333333	2.96	5.28	5.19230769230769	5.03703703703704	3.07692307692308	4	4.42307692307692
12	4	3.88888888888889	4.52	3.92592592592593	3.85185185185185	4.34615384615385	4.62962962962963	3.33333333333333	4.07692307692308	3.7037037037037	3.76923076923077	4.08695652173913	3.07407407407407	4	3.7037037037037	4.77777777777778	4.19230769230769	4.07407407407407	4.96153846153846	4.2	4.11538461538461	4.26923076923077	4.12	4.33333333333333	3.81481481481481	3.65384615384615	4.84615384615385	4.625	4.38461538461539	4.2962962962963	3.2962962962963	4.81481481481481	3.96	4.07692307692308	4.12	5.40740740740741	3.72	4.48148148148148	4.5	4.88888888888889	4	3.88888888888889	3.81481481481481	3.70833333333333	3.74074074074074	3.85185185185185	4.38461538461539	4.14814814814815	4
13	4.48148148148148	3.74074074074074	4.96	4.48148148148148	4.66666666666667	4.73076923076923	3.55555555555556	2.59259259259259	3.33333333333333	3.66666666666667	4.84	3.76	3.55555555555556	4.37037037037037	4.48148148148148	5.33333333333333	4.23076923076923	4.66666666666667	4.66666666666667	4.38461538461539	3.92592592592593	5.48148148148148	4.5	4.66666666666667	4.22222222222222	4.44	4.88461538461539	4.68	3.48148148148148	3.74074074074074	3.22222222222222	3.74074074074074	4.07692307692308	2.69230769230769	4.46153846153846	6.11111111111111	4.44	4.40740740740741	2.8	4.81481481481481	4	3.34615384615385	2.85185185185185	5	4.62962962962963	4	4.64	4.2962962962963	4.23076923076923
14	4.22222222222222	3.81481481481481	3.80769230769231	4.66666666666667	4.62962962962963	4.15384615384615	4.07407407407407	2.33333333333333	2.48148148148148	3.51851851851852	4.42307692307692	4.2	3.18518518518519	4.15384615384615	3.81481481481481	4.40740740740741	3.84615384615385	4.18518518518519	4.40740740740741	3.73076923076923	3.91666666666667	4.40740740740741	3.8	4.15384615384615	4.2962962962963	4.53846153846154	4.64	4.76	3.51851851851852	4	3.66666666666667	4	4.04	3.46153846153846	3.88	5.85185185185185	4.41666666666667	4.48148148148148	2.88	3.81481481481481	3.62962962962963	3.80769230769231	3.14814814814815	3.6	4.72	3.96153846153846	4.84	4.66666666666667	3.96153846153846
15	4.81481481481481	2.51851851851852	2.76923076923077	4.85185185185185	5.11111111111111	3.2	4.44444444444444	4.5	1.88888888888889	1.8	3.80769230769231	3.4	2.22222222222222	2.7037037037037	4.74074074074074	3.74074074074074	2.92307692307692	4.33333333333333	3.34615384615385	3.37037037037037	3	4.25925925925926	2.96	4.96296296296296	4.66666666666667	3.84615384615385	4.76923076923077	4.08	3.33333333333333	4.77777777777778	2.66666666666667	3.96296296296296	3.58333333333333	2.57692307692308	2.92	4.76	2.79166666666667	4.96296296296296	2.16	3.55555555555556	2.92592592592593	3.2962962962963	4.07407407407407	2.125	4.74074074074074	3.33333333333333	4.88461538461539	4.40740740740741	3.07692307692308
16	3.7037037037037	4.18518518518519	5	3.66666666666667	3.7037037037037	5.23076923076923	3.22222222222222	2.03846153846154	3.03703703703704	4.40740740740741	4.19230769230769	4.2	3.80769230769231	4.73076923076923	4.37037037037037	4.81481481481481	4.03846153846154	3.59259259259259	5.11111111111111	4.30769230769231	4.59259259259259	4.92307692307692	4.88	4.2	4.22222222222222	4.25	4.19230769230769	4.83333333333333	4	3.24	3.76923076923077	4.22222222222222	3.96153846153846	4.24	4.79166666666667	6.55555555555556	4.4	4.2962962962963	4.64	5.18518518518519	4.5	3.2962962962963	3.22222222222222	4.88	4.55555555555556	3.81481481481481	4.03846153846154	4	4.57692307692308
17	3.25925925925926	4.14814814814815	5.2	4.30769230769231	4.07407407407407	4	3.88888888888889	2.57692307692308	3.44444444444444	3.62962962962963	3.30769230769231	4	3.81481481481481	4.23076923076923	3.92592592592593	4.77777777777778	4.46153846153846	3.77777777777778	4.36	4.07407407407407	4.07407407407407	4.74074074074074	4.91666666666667	4.46153846153846	3.14814814814815	4.08333333333333	4.38461538461539	4.96	3.7037037037037	3.5	4.40740740740741	4.40740740740741	4.15384615384615	3.61538461538462	3.96153846153846	6.14814814814815	4.75	4.07407407407407	3.375	5.44444444444444	4.77777777777778	3.85185185185185	3.2962962962963	3.44	4.37037037037037	4.4	3.96	4.56	3.68
18	3.18518518518519	3.37037037037037	3.30769230769231	2.85185185185185	5.65384615384615	3.30769230769231	3.81481481481481	3.74074074074074	1.81481481481481	2.37037037037037	2.73076923076923	3.72	2.66666666666667	3.30769230769231	3.03846153846154	3.85185185185185	3.16666666666667	3.37037037037037	3.33333333333333	4.03846153846154	3.03703703703704	3.96296296296296	3.04166666666667	4.46153846153846	4.7037037037037	2.88461538461538	3.65384615384615	3.48	3.61538461538462	4.85185185185185	3.57692307692308	4.40740740740741	4.69230769230769	2.73076923076923	3.15384615384615	5.51851851851852	3.68	4.19230769230769	2.84615384615385	2.69230769230769	4.14814814814815	4.44444444444444	4.65384615384615	2.96	5.14814814814815	3.11111111111111	3.64	4.22222222222222	3.53846153846154
19	3.04	4.85185185185185	4.61538461538461	4.44444444444444	3.59259259259259	4.61538461538461	3.14814814814815	2.2962962962963	4.2962962962963	4.42307692307692	4.42307692307692	4.88	4.22222222222222	4.92592592592593	3.44444444444444	5.34615384615385	4.32	3.66666666666667	4.66666666666667	5.11538461538461	5.15384615384615	4.33333333333333	4.45833333333333	3	3.59259259259259	4.73076923076923	3.38461538461538	4.12	4.92592592592593	2.5	4.62962962962963	4.48148148148148	4.72	4.11538461538461	5.36	6.77777777777778	4.64	3.33333333333333	3.92307692307692	5.11111111111111	4.51851851851852	4.62962962962963	3.74074074074074	4.76	4.81481481481481	4.55555555555556	4.16	3.69230769230769	4.30769230769231
20	3.37037037037037	4.74074074074074	5.4	3.48148148148148	2.65384615384615	5.26923076923077	3.18518518518519	1.74074074074074	4.55555555555556	4.81481481481481	4.69230769230769	4.6	4.55555555555556	5.44444444444444	4	5.23076923076923	4.15384615384615	4.33333333333333	5.46153846153846	4.74074074074074	4.62962962962963	4.84615384615385	5.24	4.17391304347826	4	4.68	4.28	5.08333333333333	4.37037037037037	2.76923076923077	4.53846153846154	4.85185185185185	3.65384615384615	5.07692307692308	5.24	6.55555555555556	5.56521739130435	3.80769230769231	5.42307692307692	5.44444444444444	4.88461538461539	4.2962962962963	3.57692307692308	5.64	5.11538461538461	4.33333333333333	3.6	4.7037037037037	5.04
21	4.69230769230769	2.92592592592593	3.38461538461538	4.11111111111111	5.2962962962963	3.64	4.77777777777778	4.03703703703704	2.40740740740741	2.62962962962963	3.03846153846154	3.54166666666667	2.44444444444444	3.46153846153846	4.40740740740741	4	3.30769230769231	4.25925925925926	4.14814814814815	4.11111111111111	4.03846153846154	3.11111111111111	3.25	3.92	3.77777777777778	3.46153846153846	4.79166666666667	4.24	3.48148148148148	4.26923076923077	3.40740740740741	3.74074074074074	3.2	2.80769230769231	3.68	5.88888888888889	3.69565217391304	5.77777777777778	2.65384615384615	3.69230769230769	3.74074074074074	3.18518518518519	4.37037037037037	3.17391304347826	4.25925925925926	3.59259259259259	4.68	4.92307692307692	3.34615384615385
22	5.14814814814815	2.77777777777778	3.26923076923077	5.2962962962963	5.33333333333333	3.38461538461538	5	2.85185185185185	1.48148148148148	1.92592592592593	4.15384615384615	3.72	1.51851851851852	2.81481481481481	5.15384615384615	3.77777777777778	3	4.25925925925926	3.73076923076923	3.64	2.88	3.66666666666667	2.41666666666667	4.77777777777778	4.96296296296296	3.88461538461538	4.07692307692308	4	3.51851851851852	4.85185185185185	3.37037037037037	3.7037037037037	3.48	2.76923076923077	2.65384615384615	5.48148148148148	3.08333333333333	5.22222222222222	2	2.14814814814815	3.18518518518519	3.2962962962963	3.74074074074074	2.58333333333333	5.46153846153846	3.38461538461538	4.84615384615385	4.38461538461539	2.76923076923077
23	2.62962962962963	4.7037037037037	4.23076923076923	2.51851851851852	5.33333333333333	4.19230769230769	3.88888888888889	2.69230769230769	3	3.55555555555556	2.84615384615385	4.125	3.33333333333333	3.84615384615385	2.48148148148148	4.44444444444444	3.76923076923077	2.57692307692308	4.33333333333333	4.48148148148148	3.88888888888889	3.59259259259259	3.88	3.15384615384615	2.55555555555556	3.57692307692308	2.76	3.44	4.92592592592593	3.59259259259259	4.7037037037037	5.11111111111111	4.84615384615385	3.26923076923077	5.4	5.88	3.36	2.92307692307692	3	3.96153846153846	5.18518518518519	5.22222222222222	3.62962962962963	3.33333333333333	4	3.74074074074074	3.19230769230769	4.42307692307692	3.57692307692308
24	3.22222222222222	5.33333333333333	5.68	3.33333333333333	2.84615384615385	5.88461538461539	3.77777777777778	2.14814814814815	5.2962962962963	5.66666666666667	4.15384615384615	4.64	5.77777777777778	5.11111111111111	2.77777777777778	5.33333333333333	5.19230769230769	3.15384615384615	5.62962962962963	5.52	5.51851851851852	4.88888888888889	5.56	2.96296296296296	2.81481481481481	5.30769230769231	3.26923076923077	5.75	5.14814814814815	2.11111111111111	4.77777777777778	5.34615384615385	5.46153846153846	4.96	5.48	6.66666666666667	5.8695652173913	3.25925925925926	5.30769230769231	6.44444444444444	5.55555555555556	5.11111111111111	2.85185185185185	5.92	4.85185185185185	5.44444444444444	3.5	3.92592592592593	5.53846153846154
25	4.33333333333333	4.76923076923077	5.30769230769231	4.11538461538461	3.03703703703704	5.65384615384615	3.37037037037037	2.15384615384615	4.22222222222222	5.44444444444444	4.88461538461539	4.92	4.62962962962963	4.57692307692308	3.96296296296296	5.23076923076923	4.46153846153846	4.2962962962963	5.33333333333333	5.07407407407407	4.59259259259259	5.18518518518519	4.92	4.33333333333333	4.14814814814815	5.04	4.38461538461539	5.41666666666667	3.88461538461538	2.34615384615385	4.51851851851852	4.76923076923077	5.36	4.61538461538461	4.84	6.77777777777778	5.29166666666667	3.55555555555556	5.19230769230769	5	4.18518518518519	3.92592592592593	3.18518518518519	5.88	5	4.81481481481481	4.15384615384615	4.92307692307692	4.61538461538461
26	4.14814814814815	4.18518518518519	5.46153846153846	4.81481481481481	4.03703703703704	5.34615384615385	3	2.48148148148148	5.25925925925926	5.85185185185185	5.66666666666667	4.72	5.14814814814815	5.19230769230769	4.2962962962963	5.2962962962963	5.36	4.42307692307692	5.65384615384615	5.08	4.80769230769231	5.66666666666667	5.24	4.11111111111111	4.48148148148148	5.15384615384615	5.30769230769231	5.16666666666667	4.22222222222222	2.25925925925926	3.51851851851852	4.40740740740741	4.19230769230769	3.73076923076923	4.96	6.69230769230769	5	4.74074074074074	3.15384615384615	5.92592592592593	4.14814814814815	3.85185185185185	2.88888888888889	5.84	5	5.74074074074074	5.30769230769231	4.96296296296296	4.73076923076923
27	5.18518518518519	2.40740740740741	4.15384615384615	5.2962962962963	4.84615384615385	4.69230769230769	3.85185185185185	2.7037037037037	2.11111111111111	2.81481481481481	5.11538461538461	4.24	2.96296296296296	3.59259259259259	4.77777777777778	4	3.46153846153846	5	4	4.48148148148148	3.65384615384615	5.25925925925926	3.6	4.88888888888889	5.37037037037037	3.73076923076923	5.4	5.33333333333333	3.40740740740741	3.88461538461538	3.40740740740741	3.84615384615385	3.96	3.19230769230769	3.8	6	3.76	4.85185185185185	2.36	3.92592592592593	3.11111111111111	2.85185185185185	2.7037037037037	4	5.51851851851852	4.08	5.03846153846154	4.65384615384615	4
28	4.51851851851852	3.59259259259259	5.46153846153846	4.96296296296296	3.48	4.84615384615385	4.25925925925926	3.03846153846154	3.14814814814815	4.51851851851852	5.57692307692308	4.6	3.66666666666667	5.11538461538461	5.22222222222222	5.11111111111111	4.48	4.48148148148148	4.92592592592593	5.22222222222222	3.66666666666667	5.38461538461539	4.88	5.14814814814815	4.38461538461539	5.54166666666667	5.26923076923077	4.48	3.66666666666667	2.77777777777778	3.96296296296296	4.33333333333333	3.65384615384615	4.26923076923077	4	6.34615384615385	4.64	4.74074074074074	4.15384615384615	5	3.2962962962963	3.44444444444444	2.76923076923077	5.08333333333333	5.66666666666667	4.11111111111111	5.24	4.92592592592593	4.92307692307692
29	2.7037037037037	5.77777777777778	5.34615384615385	2	2.92592592592593	5.65384615384615	4.11111111111111	1.80769230769231	5.66666666666667	4.92592592592593	3.07692307692308	5.04347826086957	5.07407407407407	5.18518518518519	2.2962962962963	4.77777777777778	4.11538461538461	3.37037037037037	5.37037037037037	5.73076923076923	4.43478260869565	4.03703703703704	5.24	3.18518518518519	2.2962962962963	5.03846153846154	3.42307692307692	5.16	5.40740740740741	2.11111111111111	4.80769230769231	4.81481481481481	5.61538461538461	5.26923076923077	5.92307692307692	6.14814814814815	6	2.85185185185185	5.36	5.44444444444444	4.92592592592593	5.44444444444444	3.81481481481481	4.72	4.03703703703704	4.57692307692308	2.88461538461538	3.96296296296296	4.69230769230769
30	2.85185185185185	5.25	5.34615384615385	3.07407407407407	3.66666666666667	5.65384615384615	3.30769230769231	1.85185185185185	5.59259259259259	5.51851851851852	3.26923076923077	4.32	5.37037037037037	5.19230769230769	3.26923076923077	4.55555555555556	4.56	3.48148148148148	4.81481481481481	5.33333333333333	4.61538461538461	4.81481481481481	5.04166666666667	2.92592592592593	2.18518518518519	4.92307692307692	3.5	4.45833333333333	5.48148148148148	2.5	4.77777777777778	4.96296296296296	5.19230769230769	4.53846153846154	5.44	6.59259259259259	5.28	2.42307692307692	4.28	5.80769230769231	5.33333333333333	5.11538461538461	4.07407407407407	4.88	4.38461538461539	5.40740740740741	3.56	4.44444444444444	4.84
31	2.62962962962963	5.65384615384615	5.24	2.42307692307692	3	5.92	4.18518518518519	2.03703703703704	4.65384615384615	5.40740740740741	3.15384615384615	5.12	5.14814814814815	5.23076923076923	2.65384615384615	4.7037037037037	4.65384615384615	2.37037037037037	5.46153846153846	5	5.07692307692308	4	5.30434782608696	2.84615384615385	2.22222222222222	4.53846153846154	3.65384615384615	5.12	5.37037037037037	2.92307692307692	4.37037037037037	5.18518518518519	5.5	4.84615384615385	5.44	6.25925925925926	5.58333333333333	2.2962962962963	4.96153846153846	5.7037037037037	5.48148148148148	5.23076923076923	3.62962962962963	4.75	4.77777777777778	5.30769230769231	3.34615384615385	3.07692307692308	4.73076923076923
32	4.85185185185185	2.74074074074074	4.03846153846154	4.03846153846154	4.44444444444444	3.80769230769231	5.40740740740741	4.37037037037037	2.18518518518519	3.18518518518519	5	4.04166666666667	2.18518518518519	4.69230769230769	5.2962962962963	4.61538461538461	3.5	4.22222222222222	4.37037037037037	5.12	3.84615384615385	5.25925925925926	4.52	4.66666666666667	5.18518518518519	4.04347826086957	4.24	4.29166666666667	3.40740740740741	3.8	3.4	3.62962962962963	3.69230769230769	2.46153846153846	4.20833333333333	4.51851851851852	3.92	5.07407407407407	2.57692307692308	3.96296296296296	2.62962962962963	2.77777777777778	3.48148148148148	4.83333333333333	5.07692307692308	4.66666666666667	4.46153846153846	4.25925925925926	4.5
33	2.77777777777778	3.88461538461538	2.88461538461538	2.51851851851852	5.11111111111111	3.76923076923077	4.77777777777778	5.33333333333333	2.85185185185185	2.74074074074074	2.23076923076923	4.64	2.59259259259259	3.11111111111111	2.33333333333333	3.55555555555556	3.57692307692308	2.92592592592593	3.34615384615385	4.07407407407407	3.32	2.96153846153846	3.64	3.38461538461538	3.40740740740741	3.69230769230769	3.53846153846154	3.68	4.7037037037037	4.11111111111111	3.85185185185185	4.07407407407407	4.84615384615385	1.8	3.65384615384615	4.46153846153846	2.6	3.96296296296296	2.26923076923077	3.40740740740741	4.77777777777778	4.55555555555556	4.92592592592593	3.29166666666667	3.84615384615385	3.77777777777778	3.57692307692308	3.44444444444444	2.64
34	2.22222222222222	5.66666666666667	5.72	1.66666666666667	3.51851851851852	5.96153846153846	3.18518518518519	2.18518518518519	5.48148148148148	6	2.6	5.45833333333333	6.03703703703704	5.85185185185185	2.18518518518519	5.11538461538461	5.69230769230769	2.59259259259259	5.96153846153846	6	5.77777777777778	4.18518518518519	5.72	2.96296296296296	2.11538461538462	5.38461538461539	2.84615384615385	5.12	5.96296296296296	2.11111111111111	4.73076923076923	5.25925925925926	5.42307692307692	4.76923076923077	6.34615384615385	6.51851851851852	5.66666666666667	2.19230769230769	5.32	6.37037037037037	5.76923076923077	6.22222222222222	2.76	5.33333333333333	4.77777777777778	5.55555555555556	2.92307692307692	3.74074074074074	5.29166666666667
35	2.74074074074074	5.53846153846154	5.44	2.03703703703704	2.85185185185185	5.65384615384615	3.11111111111111	2.37037037037037	4.85185185185185	5.59259259259259	3.07692307692308	5.28	5.44444444444444	5.62962962962963	2.26923076923077	5.37037037037037	4.84615384615385	2.85185185185185	5.85185185185185	5.57692307692308	5.22222222222222	4.92	5.44	3	1.92592592592593	5.92307692307692	2.96153846153846	5.44	5.07407407407407	2.12	5	5.51851851851852	5.24	5.69230769230769	5.5	6.66666666666667	5.8	3.04	6.08	6.14814814814815	5.34615384615385	5.48148148148148	3.62962962962963	5.41666666666667	5.55555555555556	5.62962962962963	3.04	3.81481481481481	5.26923076923077
36	2.85185185185185	5.11111111111111	4.76923076923077	3	3.74074074074074	4.5	3.2962962962963	2.03703703703704	4.33333333333333	4.92592592592593	3.04	4.48	4.7037037037037	4.96153846153846	2.74074074074074	4.48148148148148	4.76923076923077	3.2962962962963	4.77777777777778	4.61538461538461	4.4	4.48148148148148	5	3.46153846153846	3.33333333333333	5.30769230769231	3.88461538461538	4.36	4.66666666666667	3.81481481481481	4.77777777777778	5.03846153846154	4.36	5.30769230769231	4.88461538461539	6.07692307692308	4.91666666666667	3.61538461538462	4.26923076923077	5.14814814814815	5.14814814814815	4.66666666666667	3.65384615384615	4.41666666666667	4.80769230769231	4.44444444444444	3.61538461538462	3.92307692307692	4.19230769230769
37	3.59259259259259	5.15384615384615	5.64	2.81481481481481	2.74074074074074	5.34615384615385	3.66666666666667	2.62962962962963	5.51851851851852	5.25925925925926	3.42307692307692	4.6	5.03846153846154	5.38461538461539	2.88888888888889	5.33333333333333	4.76923076923077	4.03703703703704	5.62962962962963	5.32	5.19230769230769	4.81481481481481	5.24	3.40740740740741	2.77777777777778	5.08	4.11538461538461	4.88	4.74074074074074	2.51851851851852	4.19230769230769	5.03703703703704	4.84615384615385	5.07692307692308	4.88	6.33333333333333	5.48	3.33333333333333	5	5.59259259259259	4.74074074074074	4.85185185185185	3.44444444444444	6	5.14814814814815	4.59259259259259	3.44	3.76923076923077	4.15384615384615
38	2.92592592592593	5.44444444444444	5.95833333333333	2.66666666666667	4	5.92307692307692	3.11111111111111	1.76923076923077	3.59259259259259	5.44444444444444	3.69230769230769	5.36	5	5.11538461538461	3.62962962962963	5.375	5.46153846153846	3.07407407407407	5.88888888888889	5.62962962962963	5.77777777777778	5.07407407407407	5.52	2.85185185185185	2.11538461538462	5.375	3.53846153846154	5.8	5.59259259259259	2.85185185185185	4.7037037037037	5.22222222222222	5.30769230769231	4.15384615384615	5.65384615384615	6.53846153846154	5.24	2.42307692307692	4.80769230769231	5.25925925925926	4.55555555555556	5.51851851851852	2.73076923076923	5.84	5.88888888888889	5.44444444444444	3.2	4.11538461538461	5.33333333333333
39	2.48148148148148	5.40740740740741	5.04166666666667	2.65384615384615	2.65384615384615	5.84	3.59259259259259	2	5.59259259259259	5.46153846153846	3.46153846153846	5.625	5.53846153846154	5.25925925925926	2.92592592592593	5.2962962962963	4.66666666666667	2.77777777777778	6.23076923076923	5.18518518518519	4.7037037037037	4.8	5.88	2.74074074074074	2.92307692307692	4.61538461538461	3.84615384615385	4.95833333333333	5.96296296296296	2.69230769230769	5.80769230769231	4.96296296296296	4.88	5.65384615384615	5.38461538461539	6.56	5.20833333333333	2.92307692307692	5.6	5.61538461538461	5.53846153846154	5.51851851851852	3.81481481481481	5.28	4.81481481481481	4.96296296296296	3.72	4.92307692307692	5.125
40	2.92592592592593	5.66666666666667	5.64	2.44444444444444	3.59259259259259	5.38461538461539	2.85185185185185	2.24	5.59259259259259	5.84615384615385	2.73076923076923	5.52	5.74074074074074	5.33333333333333	2.37037037037037	5.59259259259259	4.65384615384615	2.77777777777778	5.33333333333333	5.69230769230769	5.03703703703704	4.51851851851852	5.52	2.55555555555556	2.51851851851852	5.16	2.72	4.44	5.7037037037037	2.03846153846154	5.66666666666667	5.30769230769231	5.04	4.65384615384615	5.6	6.59259259259259	5.28	2.96296296296296	4.88461538461539	6.11111111111111	5.48148148148148	5.25925925925926	3.7037037037037	5.45833333333333	3.92592592592593	5.42307692307692	3.15384615384615	4.18518518518519	4.61538461538461
41	2.59259259259259	5.11538461538461	4.73076923076923	2.66666666666667	3.44444444444444	4.53846153846154	4.7037037037037	2.76923076923077	4.25925925925926	4.40740740740741	2.88461538461538	4.66666666666667	3.74074074074074	4.69230769230769	2.33333333333333	4.96153846153846	4.38461538461539	2.8	5.15384615384615	5.12	4.92592592592593	3.88888888888889	5.08	3.40740740740741	2.42307692307692	4.41666666666667	3.23076923076923	4.52	5.2962962962963	3.11111111111111	4.77777777777778	4.34615384615385	5.26923076923077	4.92307692307692	5.23076923076923	6	4.56	2.80769230769231	5.5	5.07407407407407	4.48148148148148	5.69230769230769	3.19230769230769	4.92	4.74074074074074	4.33333333333333	2.65384615384615	3.92307692307692	4.5
42	2.59259259259259	5.5	5.88	2.51851851851852	2.77777777777778	4.84615384615385	3.51851851851852	2.07407407407407	4.88888888888889	5.15384615384615	3.30769230769231	4.92	5.14814814814815	5.66666666666667	2.62962962962963	4.96296296296296	4.8	3.40740740740741	5.48148148148148	5.53846153846154	5	4.77777777777778	5.68	3.25925925925926	2.25925925925926	5.65384615384615	4.07692307692308	5.04	5.66666666666667	2.7037037037037	5.03703703703704	4.88888888888889	5.11538461538461	4.88461538461539	5.34782608695652	5.25925925925926	5.45833333333333	2.51851851851852	5.4	5.73076923076923	5.66666666666667	5.18518518518519	3.11538461538462	5.56	4.40740740740741	5.37037037037037	3.42307692307692	3.51851851851852	5.03846153846154
43	3.55555555555556	5.14814814814815	5.5	3	3.14814814814815	5.96153846153846	3.07407407407407	2.14814814814815	4.53846153846154	5.92592592592593	4.29166666666667	5.36	5.76923076923077	5.62962962962963	3.61538461538462	5.22222222222222	4.53846153846154	4.11111111111111	6.18518518518519	5.30769230769231	5.15384615384615	5	5.68	3.03703703703704	3.2962962962963	5.96153846153846	3.65384615384615	5.56	5.33333333333333	2.51851851851852	4.57692307692308	5.18518518518519	5.03846153846154	4.88461538461539	5.57692307692308	6.11111111111111	5.83333333333333	3.57692307692308	5.07692307692308	6.03846153846154	5.25925925925926	5.14814814814815	2.65384615384615	5.72	6.07692307692308	5.37037037037037	3.30769230769231	4.25925925925926	5.5
44	2.37037037037037	6.22222222222222	5.78260869565217	2.11538461538462	2.84615384615385	5.56	2.37037037037037	1.14814814814815	6.59259259259259	6.37037037037037	2.53846153846154	5.54166666666667	6.51851851851852	6.26923076923077	2.11111111111111	5.88888888888889	4.96153846153846	2.2962962962963	6.03703703703704	6.53846153846154	6	4.11111111111111	6.04	2.51851851851852	1.46153846153846	5.88	3.57692307692308	4.79166666666667	6.14814814814815	2.48148148148148	4.77777777777778	5.40740740740741	5.92307692307692	5	5.72	6.18518518518519	5.96	2	5.03846153846154	6.2962962962963	6	6.30769230769231	3.92307692307692	5.24	4.22222222222222	6.07407407407407	3.07692307692308	3.81481481481481	4.88
45	4.22222222222222	4.07692307692308	4.48	4.55555555555556	4.33333333333333	4.57692307692308	3.96296296296296	3.37037037037037	4.18518518518519	3.59259259259259	4.42307692307692	4.95833333333333	3.33333333333333	3.84615384615385	4.11111111111111	4.18518518518519	3.56	4.85185185185185	4.25925925925926	4.61538461538461	4.11538461538461	5.11111111111111	4.68	4.66666666666667	4.92307692307692	4.34615384615385	4.5	4.56	4.66666666666667	3.48148148148148	3.92592592592593	4.11111111111111	4.57692307692308	3.69230769230769	4.5	5.76923076923077	4.33333333333333	4.85185185185185	3.73076923076923	5.18518518518519	4.33333333333333	3.92307692307692	3.77777777777778	3.92	3.80769230769231	3.96153846153846	4.19230769230769	4.33333333333333	3.96153846153846
46	3.88888888888889	4.2962962962963	5	4	4.03846153846154	5.07692307692308	2.92592592592593	2.44444444444444	3.03703703703704	3.92592592592593	3.80769230769231	4.4	3.85185185185185	4	4.07692307692308	4.33333333333333	4.52	3.85185185185185	4.55555555555556	5.5	4.53846153846154	4.59259259259259	4.17391304347826	4.03846153846154	3.81481481481481	4.26923076923077	4.15384615384615	5.28	4.14814814814815	3.66666666666667	4.33333333333333	4.33333333333333	4.46153846153846	3.53846153846154	4.6	5.92592592592593	4.56	3.66666666666667	4.24	4.85185185185185	4.44444444444444	3.96296296296296	3.76923076923077	4.2	4.92592592592593	4.14814814814815	4.17391304347826	4.26923076923077	3.5
47	2.74074074074074	5.81481481481481	5.26923076923077	2.59259259259259	3.2962962962963	6.52	3	1.5	5.81481481481481	6.33333333333333	3.38461538461538	5.72	6.37037037037037	5.61538461538461	2.84615384615385	5.59259259259259	5	3.07407407407407	5.85185185185185	5.51851851851852	5.11111111111111	4	5.36	3.04	2.44444444444444	5.38461538461539	2.92307692307692	5.32	5.19230769230769	2.11111111111111	5.56	5.11111111111111	5.07692307692308	4.26923076923077	5.79166666666667	6.88888888888889	5.68	2.96153846153846	4.11538461538461	6.03703703703704	5.26923076923077	5.22222222222222	3.37037037037037	5.75	4.44444444444444	5.51851851851852	4.07692307692308	4.07407407407407	4.76923076923077
48	2.11538461538462	6.14814814814815	5.12	1.81481481481481	3.03703703703704	5.64	3.18518518518519	1.7037037037037	5.92592592592593	6.25925925925926	2.61538461538462	5.6	6.42307692307692	6.03703703703704	2.11111111111111	5.76923076923077	4.84615384615385	3.11111111111111	5.88888888888889	5.92592592592593	5.73076923076923	4.18518518518519	6.32	2.44	2.40740740740741	5.46153846153846	3.80769230769231	4.88	5.81481481481481	2.08	4.96153846153846	5.22222222222222	5.84	5.72	6.11538461538461	6.48148148148148	5.6	2.11538461538462	5.34615384615385	5.92592592592593	5.69230769230769	5.88461538461539	3.23076923076923	5.91666666666667	3.77777777777778	5.77777777777778	2.65384615384615	4.15384615384615	5
49	3.92592592592593	5.22222222222222	5.76923076923077	4.66666666666667	3.11111111111111	6.15384615384615	3.11111111111111	1.77777777777778	5.92592592592593	6.40740740740741	5	5.04347826086957	5.92592592592593	5.88461538461539	4.48148148148148	5.38461538461539	5.24	4	6.44444444444444	5.37037037037037	5.40740740740741	5.62962962962963	6	2.64	3.62962962962963	5.4	4.2	5.91666666666667	4.76923076923077	2.37037037037037	5.03846153846154	4.55555555555556	4.28	5.96	5.73076923076923	6.88461538461539	5.72	4.38461538461539	5.15384615384615	6	4.61538461538461	4.92307692307692	2.37037037037037	6.08	5.34615384615385	5.96153846153846	4.42307692307692	4.51851851851852	5.80769230769231
50	2.81481481481481	5.11111111111111	5.65384615384615	2.66666666666667	3.37037037037037	5.6	3.07407407407407	2.22222222222222	3.92592592592593	4.44444444444444	3.19230769230769	5.25	3.77777777777778	5.85185185185185	2.59259259259259	4.96296296296296	4.30769230769231	3.11111111111111	5.07692307692308	5.37037037037037	5.07692307692308	5.11111111111111	5.52	3.11111111111111	3.03846153846154	5.03846153846154	3.46153846153846	4.6	4.53846153846154	2.88888888888889	4.33333333333333	5.11111111111111	4.8	4.76923076923077	5.32	5.88888888888889	5.5	3.15384615384615	4.57692307692308	5.53846153846154	5.12	5.18518518518519	3.51851851851852	4.92	5.62962962962963	4.62962962962963	2.88	3.68	4.76923076923077
51	4.22222222222222	3.88888888888889	4.11538461538461	4.18518518518519	3.77777777777778	4	3.96296296296296	3.03703703703704	1.77777777777778	2.96296296296296	4	4.5	3.30769230769231	3.88888888888889	4.37037037037037	3.88461538461538	3.65384615384615	3.88888888888889	3.92	4.28	4.03703703703704	4.66666666666667	4.16	3.66666666666667	4.18518518518519	4.07692307692308	3.88	3.91666666666667	4.19230769230769	2.92592592592593	3.40740740740741	3.77777777777778	3.73076923076923	3.38461538461538	4	1.55555555555556	4.56	4.22222222222222	3	4.44444444444444	3.66666666666667	4.22222222222222	3.80769230769231	4.04166666666667	4.66666666666667	4.51851851851852	4.73076923076923	3.69230769230769	4.11538461538461
52	5.11538461538461	3.2962962962963	3.96	4.25925925925926	3.92307692307692	4.92307692307692	3.88888888888889	2.25925925925926	1.77777777777778	3	5.46153846153846	3.8695652173913	2.7037037037037	3.61538461538462	5.25925925925926	4.96296296296296	3.76	4.85185185185185	4.74074074074074	5.37037037037037	3.77777777777778	5.22222222222222	3.52	4.40740740740741	4.92307692307692	4.07692307692308	4.80769230769231	5.76	4.03703703703704	3.73076923076923	2.96153846153846	2.26923076923077	3.96153846153846	3.24	4	1.22222222222222	4.44	4.59259259259259	2.52	4.81481481481481	3.15384615384615	3.40740740740741	3.33333333333333	4.24	5.66666666666667	4.40740740740741	5.15384615384615	3.62962962962963	4.92307692307692
53	3.66666666666667	4.55555555555556	4.23076923076923	3.33333333333333	3	4.53846153846154	3.03703703703704	2.28	4.14814814814815	4.37037037037037	4.65384615384615	5.12	4.81481481481481	4.5	3.44444444444444	5.22222222222222	4.75	3.37037037037037	4.23076923076923	4.66666666666667	5.19230769230769	5.07692307692308	4.56	3.59259259259259	3.48148148148148	4.57692307692308	3.84615384615385	5.04	4.40740740740741	2.51851851851852	3.6	3	4.11538461538461	3.2	4.84	1.61538461538462	5	4.03703703703704	3.23076923076923	5.11111111111111	4.14814814814815	4.55555555555556	3.44444444444444	4.58333333333333	5.25925925925926	4.59259259259259	4.19230769230769	3	3.76923076923077
54	5.33333333333333	2.88888888888889	3.2	5.14814814814815	4.55555555555556	4.30769230769231	4.07692307692308	3.88888888888889	2.07407407407407	2.48148148148148	5.34615384615385	3.68	2.14814814814815	3.44	4.96296296296296	3.88888888888889	3.79166666666667	5.33333333333333	3.7037037037037	2.96296296296296	3.14814814814815	5.07407407407407	2.96	4.73076923076923	5.14814814814815	3.61538461538462	5.03846153846154	4.24	3.48148148148148	4.18518518518519	3.38461538461538	2.77777777777778	2.66666666666667	4.15384615384615	3.15384615384615	1.5	3.92	5.7037037037037	2.73076923076923	4.22222222222222	3.11111111111111	3.03703703703704	3.42307692307692	3.39130434782609	5.37037037037037	4.25925925925926	5.30769230769231	4.15384615384615	4
55	4.59259259259259	3.22222222222222	3.15384615384615	3.81481481481481	4.22222222222222	3.65384615384615	4.62962962962963	3.62962962962963	1.85185185185185	2.14814814814815	3.84	3.08333333333333	2.42307692307692	3.59259259259259	4.55555555555556	3.81481481481481	3.38461538461538	4.48148148148148	4.65384615384615	3.4	3.25925925925926	5	3.66666666666667	4.85185185185185	4.81481481481481	3.61538461538462	4.15384615384615	3.56	3.46153846153846	5.57692307692308	4.22222222222222	3.7037037037037	3.42307692307692	4.03846153846154	3.07692307692308	1.18518518518519	3.8	4.37037037037037	4.46153846153846	3.14814814814815	3.44444444444444	3.22222222222222	3.40740740740741	3.12	4.42307692307692	3.74074074074074	3.69230769230769	4.33333333333333	4
56	5.07407407407407	3.48148148148148	4.8	4.42307692307692	3.88888888888889	5.30769230769231	3.74074074074074	2.33333333333333	1.88461538461538	4.18518518518519	4.56	4.04	4.55555555555556	5.03703703703704	5.07407407407407	5.44444444444444	4.84615384615385	4.55555555555556	4.22222222222222	4.53846153846154	4.55555555555556	5.55555555555556	4.32	4.33333333333333	4.77777777777778	5.15384615384615	5.46153846153846	5.08	4.33333333333333	2.92592592592593	4.18518518518519	2.88888888888889	3.38461538461538	4.38461538461539	4.56	1.85185185185185	4.625	5.07407407407407	3.38461538461538	4.74074074074074	3.14814814814815	3.55555555555556	2.45833333333333	5.83333333333333	5.85185185185185	4.77777777777778	4.88461538461539	4.11111111111111	5.24
57	2.7037037037037	5.11111111111111	4.72	2.84	2.81481481481481	4.53846153846154	3.7037037037037	3	4.62962962962963	4.55555555555556	3.34615384615385	4.04166666666667	5.14814814814815	4.81481481481481	2.81481481481481	4.26923076923077	4.36	2.96153846153846	4.88461538461539	4	3.92592592592593	4.7037037037037	4.91304347826087	3.81481481481481	3.33333333333333	4.19230769230769	3.19230769230769	4.68	4.62962962962963	3.22222222222222	4.51851851851852	3.2962962962963	4.73076923076923	5.15384615384615	5	1.59259259259259	4.44	2.74074074074074	4.53846153846154	4.88461538461539	4.55555555555556	4.88888888888889	3.40740740740741	4.25	3.80769230769231	4.48148148148148	3.92	2.96153846153846	4.15384615384615
58	4.44444444444444	3.62962962962963	4.84	4.33333333333333	4.03703703703704	4.34615384615385	4.03703703703704	2.7037037037037	3	3.44444444444444	3.76923076923077	4.08	4.48148148148148	4.25925925925926	4.65384615384615	4.22222222222222	4.38461538461539	4.25925925925926	3.84615384615385	3.62962962962963	3.2	4.55555555555556	4.83333333333333	5.34615384615385	4.40740740740741	4.19230769230769	3.34615384615385	4.48	4.22222222222222	3.96296296296296	4.03703703703704	3	3.69230769230769	4.07692307692308	4.26923076923077	1.44444444444444	4.625	4.66666666666667	2.8	4.2962962962963	3.88888888888889	3.88888888888889	3.51851851851852	3.96	5.42307692307692	4.59259259259259	4.46153846153846	4	4.34615384615385
59	3.44444444444444	3.88461538461538	3.53846153846154	3.55555555555556	4.07407407407407	3.91666666666667	3.88888888888889	4.23076923076923	5.44444444444444	3.34615384615385	3.30769230769231	3.96	3.2962962962963	4	2.92592592592593	3.7037037037037	4.08333333333333	3.48148148148148	3.62962962962963	3.7037037037037	3.62962962962963	4.16	3.6	3.88888888888889	3.74074074074074	3.88	3.42307692307692	3.33333333333333	4.65384615384615	3.84615384615385	3.03703703703704	3.92307692307692	4.80769230769231	3.26923076923077	4.73076923076923	1.81481481481481	3.64	3.96296296296296	2.66666666666667	4.55555555555556	4.80769230769231	3.44444444444444	4.73076923076923	3.76	3.73076923076923	3.69230769230769	3.84615384615385	4.33333333333333	3.23076923076923
60	4.96153846153846	2.77777777777778	3.53846153846154	5.18518518518519	3.77777777777778	3.15384615384615	3.77777777777778	2.92592592592593	1.44444444444444	2.30769230769231	4.92307692307692	2.88	1.62962962962963	3.22222222222222	5.2962962962963	4.59259259259259	2.88461538461538	5.37037037037037	4.38461538461539	2.96296296296296	3.33333333333333	4.81481481481481	3.36	4.625	5.11111111111111	4.12	4.96153846153846	4.4	3.62962962962963	4.14814814814815	2.65384615384615	1.92592592592593	2.92307692307692	3.19230769230769	3.19230769230769	1.53846153846154	3.66666666666667	5.46153846153846	1.96153846153846	4.48148148148148	3.07407407407407	3.07407407407407	3.11111111111111	3.24	4.85185185185185	3.11538461538462	5.34615384615385	4.07407407407407	3.38461538461538
61	5.33333333333333	2.55555555555556	3.69230769230769	5.80769230769231	4.85185185185185	3.42307692307692	4.07407407407407	3.80769230769231	1.59259259259259	2.22222222222222	4.65384615384615	3.64	2.59259259259259	3.48148148148148	4.77777777777778	4.11111111111111	3.61538461538462	4.74074074074074	4.11538461538461	3.03846153846154	3.23076923076923	4	3.36	4.92592592592593	5.07692307692308	3.61538461538462	4.78260869565217	5.04	3.11538461538462	4.14814814814815	3.19230769230769	2.11111111111111	2.61538461538462	2.84615384615385	2.64	1.7037037037037	3.6	5.25925925925926	2.19230769230769	3.96296296296296	3.07692307692308	2.85185185185185	3.24	3.125	4.44444444444444	3.44444444444444	4.92307692307692	4.33333333333333	3.92
62	4.03703703703704	4.69230769230769	5	3.62962962962963	3.88888888888889	4.72	3.51851851851852	2.66666666666667	3.7037037037037	4.18518518518519	4.11538461538461	4.72	4.66666666666667	4.76923076923077	4.11111111111111	4.34615384615385	3.61538461538462	4.07407407407407	4.5	3.74074074074074	4	4.55555555555556	4.44	4.37037037037037	3.44444444444444	4.125	4.07692307692308	4.44	4.22222222222222	3.15384615384615	3.81481481481481	3.59259259259259	4	4.28	4.15384615384615	1.84615384615385	4.5	4.2962962962963	4.03846153846154	4.7037037037037	3.88461538461538	3.7037037037037	3.44444444444444	4.20833333333333	4.59259259259259	4.40740740740741	4.15384615384615	3.15384615384615	4.15384615384615
63	3.44444444444444	3.85185185185185	4.44	4.14814814814815	5	3.88461538461538	4.25925925925926	3.03846153846154	2.7037037037037	3.34615384615385	3.46153846153846	4.24	3.18518518518519	4.26923076923077	4.07407407407407	3.44444444444444	3.76923076923077	4.07407407407407	3.33333333333333	4.30769230769231	3.81481481481481	4.42307692307692	3.5	3.25925925925926	3.96153846153846	3.80769230769231	4.11538461538461	4.28	4.62962962962963	3.62962962962963	3.51851851851852	3.77777777777778	3.96153846153846	2.92	3.84	1.88888888888889	3.44	3.55555555555556	2.64	4.11538461538461	4.07692307692308	4.46153846153846	2.92307692307692	3.56	4.62962962962963	4.44444444444444	3.92	4.11111111111111	3.26923076923077
64	3.92592592592593	2.62962962962963	2.88461538461538	4.33333333333333	5.6	2.92307692307692	3.96296296296296	4.80769230769231	1.92592592592593	2.51851851851852	3.5	3.72	2.23076923076923	2.91666666666667	4.19230769230769	3.11111111111111	2.88	4.03703703703704	3.55555555555556	3.30769230769231	3.6	3.51851851851852	2.76	4.55555555555556	5.03703703703704	3.15384615384615	4.03846153846154	3.48	3.77777777777778	4.25925925925926	3.4	3.51851851851852	3.53846153846154	3.11538461538462	2.96153846153846	1.74074074074074	3.33333333333333	4.51851851851852	2.84615384615385	3.22222222222222	3.84615384615385	3.77777777777778	4.59259259259259	3.36	3.92592592592593	3.22222222222222	4.19230769230769	4.26923076923077	3.15384615384615
65	3.59259259259259	4.44444444444444	4.12	2.66666666666667	3.66666666666667	3.19230769230769	3.96296296296296	2.81481481481481	2.07407407407407	3	3.5	4.28	3.18518518518519	3.84615384615385	3.81481481481481	4.25925925925926	3.28	4.25925925925926	4.88461538461539	4.37037037037037	3.96153846153846	4.48148148148148	3.625	3.51851851851852	3.55555555555556	4.12	4.26923076923077	3.83333333333333	4.85185185185185	3.8	5.14814814814815	3.62962962962963	4.12	4.80769230769231	4.28	1.38461538461538	4.20833333333333	2.88888888888889	4.34615384615385	4.22222222222222	4.15384615384615	4.53846153846154	3.5	3.72	4.96296296296296	3.74074074074074	3.76923076923077	3.57692307692308	4
66	2.85185185185185	5.57692307692308	5.64	2.37037037037037	3.66666666666667	4.96153846153846	2.85185185185185	2.22222222222222	4.40740740740741	4.88888888888889	3.5	4.32	5.48148148148148	5.7037037037037	3.11111111111111	4.92307692307692	4.68	3.25925925925926	4.42307692307692	4.92592592592593	5.2962962962963	4.77777777777778	5.16	2.69230769230769	2.92307692307692	4.72	3.57692307692308	4.58333333333333	5.5	2.6	4.96153846153846	3.74074074074074	4.88	4.5	5.53846153846154	1.59259259259259	5.4	2.85185185185185	4.61538461538461	5.62962962962963	5.03703703703704	5.55555555555556	3	5.29166666666667	4.88888888888889	5.59259259259259	3.76923076923077	3.08	4.84615384615385
67	4.37037037037037	3.76	4.6	5.14814814814815	4.33333333333333	4.19230769230769	4.15384615384615	3	2.73076923076923	2.92592592592593	4.52	4	2.88888888888889	3.92592592592593	4.57692307692308	4.14814814814815	3.96153846153846	4.55555555555556	3.85185185185185	3.92592592592593	3.44444444444444	4.53846153846154	3.52	4.5	4.74074074074074	4.42307692307692	4.46153846153846	5.16	3.85185185185185	4.44444444444444	3.88461538461538	3.07692307692308	3.73076923076923	3.84	3.65384615384615	1.59259259259259	4.16666666666667	4.42307692307692	2.33333333333333	4.26923076923077	3.2962962962963	3.04	3.44444444444444	4.25	4.51851851851852	3.55555555555556	4.5	4.42307692307692	4.23076923076923
68	4.74074074074074	3.84615384615385	4.26923076923077	5.18518518518519	3.62962962962963	5.46153846153846	3.85185185185185	2.25925925925926	3.7037037037037	4.92592592592593	5.23076923076923	4.32	4.88888888888889	5.14814814814815	5.11111111111111	4.66666666666667	4.79166666666667	4.40740740740741	4.65384615384615	4.44444444444444	4.65384615384615	5.22222222222222	3.75	4.51851851851852	4.85185185185185	4.64	4.76923076923077	4.96	4.37037037037037	3.11111111111111	4.03703703703704	2.74074074074074	3.72	4.34615384615385	4.66666666666667	1.44444444444444	5.04	4.65384615384615	3.68	5.5	4.61538461538461	3.03846153846154	3.2962962962963	5	5.18518518518519	4.61538461538461	5.56	4.84	5.15384615384615
69	2.88888888888889	4.11111111111111	3.80769230769231	3.25925925925926	4.22222222222222	3.19230769230769	4.62962962962963	5.48148148148148	3.14814814814815	2.18518518518519	2.88461538461538	3.64	2.03846153846154	3.22222222222222	2.96296296296296	2.76	4	3.25925925925926	4.07407407407407	3.51851851851852	3.59259259259259	3.66666666666667	2.91666666666667	4.03846153846154	3.25925925925926	3.34615384615385	3.57692307692308	3.44	4	4.38461538461539	3.74074074074074	3.85185185185185	3.69230769230769	3.68	3.95833333333333	2.18518518518519	3.12	4.5	3.23076923076923	3.62962962962963	4.40740740740741	4.03703703703704	4.92592592592593	3.24	3.65384615384615	3.44444444444444	3.16	4.23076923076923	2.44
70	3.40740740740741	4.85185185185185	4.11538461538461	3.18518518518519	3.53846153846154	3.46153846153846	3.81481481481481	3.57692307692308	3.22222222222222	3.44444444444444	2.46153846153846	4.04	3.38461538461538	4.59259259259259	3.37037037037037	3.84615384615385	4.16	3.40740740740741	4.03703703703704	3.92592592592593	4.15384615384615	4.15384615384615	3.44	3.03703703703704	3.77777777777778	4.04166666666667	3.53846153846154	4.32	4.11111111111111	3.44444444444444	4.2962962962963	4.07407407407407	4.92307692307692	4	5	1.44444444444444	4.36	3.77777777777778	3.76	5.11538461538461	4.92592592592593	4.48148148148148	4.26923076923077	3.58333333333333	4.59259259259259	4.38461538461539	3.26923076923077	4.14814814814815	3.92307692307692
71	6.14814814814815	2.15384615384615	3.57692307692308	5.92307692307692	4.40740740740741	3.76923076923077	4.7037037037037	3.40740740740741	1.74074074074074	2.38461538461538	6.30769230769231	3.5	2.07407407407407	3.74074074074074	6.37037037037037	4.40740740740741	3.46153846153846	5.25925925925926	4.07407407407407	4	3.34615384615385	5.77777777777778	3.2	5.33333333333333	6	3.84	5.12	4.56	2.81481481481481	4.19230769230769	2.96296296296296	2.40740740740741	2.53846153846154	4.19230769230769	3.6	1.72	2.58333333333333	5.26923076923077	3.80769230769231	4.66666666666667	2.15384615384615	2.40740740740741	2.88888888888889	3.72	5.62962962962963	3.62962962962963	5.76	4.59259259259259	4.96153846153846
72	4	3.33333333333333	4	3.53846153846154	4.51851851851852	3.36	3.44444444444444	2.88888888888889	1.74074074074074	2.62962962962963	2.96153846153846	4.6	2	3.69230769230769	3.81481481481481	3.44444444444444	3.15384615384615	3.85185185185185	3.77777777777778	3.96153846153846	3.5	4.37037037037037	3.2	3.88461538461538	4.33333333333333	3.30769230769231	3.61538461538462	3.76	4.14814814814815	4.2962962962963	3.38461538461538	3.14814814814815	4.34615384615385	3.38461538461538	3.76923076923077	1.74074074074074	3.41666666666667	3.85185185185185	3.41666666666667	3.59259259259259	4.2962962962963	4.07692307692308	3.88888888888889	3.28	5.36	3.74074074074074	3.84615384615385	3.85185185185185	3.73076923076923
73	3.57692307692308	4.03703703703704	4.15384615384615	3.40740740740741	4.57692307692308	3.92307692307692	3.96296296296296	3.88888888888889	4.2962962962963	3.22222222222222	3.53846153846154	3.64	3.2962962962963	3.84	3.53846153846154	4.18518518518519	4.11538461538461	3.92592592592593	3.80769230769231	3.61538461538462	4.14814814814815	3.37037037037037	4.08	4.03703703703704	3.74074074074074	3.80769230769231	3.15384615384615	4.56	3.57692307692308	4.18518518518519	3.61538461538462	3.74074074074074	3.19230769230769	4.04	3.88	2.40740740740741	2.82608695652174	3.84	3.34615384615385	4.40740740740741	4.42307692307692	3.62962962962963	3.85185185185185	3.79166666666667	3.18518518518519	3.77777777777778	4	3.57692307692308	3.8
74	4.14814814814815	4.2	4.38461538461539	3.66666666666667	3.48148148148148	4.23076923076923	3.11111111111111	3.23076923076923	4.2962962962963	3.59259259259259	3.61538461538462	4.56	4.18518518518519	4.37037037037037	2.80769230769231	4.81481481481481	3.69230769230769	4	4.2962962962963	4.03846153846154	4.34615384615385	4.51851851851852	4.34782608695652	3.55555555555556	4.07407407407407	5.04	3.92	4.64	4.74074074074074	3.19230769230769	3.55555555555556	3.44444444444444	3.73076923076923	4	4.57692307692308	1.59259259259259	4.24	3.74074074074074	3.5	5.14814814814815	4.64	3.62962962962963	3.23076923076923	4.79166666666667	4.07692307692308	4.81481481481481	4.15384615384615	3.48148148148148	4.15384615384615
75	2.46153846153846	5.22222222222222	4.32	2.92592592592593	3.76923076923077	5.46153846153846	3	4.11111111111111	5.2962962962963	3.96296296296296	2.96	4.28	4.51851851851852	4.6	2.74074074074074	4.46153846153846	4.52	4	4.14814814814815	3.69230769230769	4.03846153846154	4.2962962962963	4.28	3.37037037037037	3.62962962962963	4.46153846153846	3.84615384615385	4.12	5.25925925925926	3.14814814814815	4.14814814814815	3.88888888888889	4.5	4.57692307692308	4.24	2.25925925925926	4.30434782608696	3.44444444444444	4.46153846153846	5.15384615384615	5.22222222222222	4.37037037037037	4.25925925925926	4.16	4.03703703703704	4.37037037037037	3.53846153846154	3.96296296296296	3.38461538461538
76	4.07407407407407	3.55555555555556	3.34615384615385	4	5.15384615384615	2.53846153846154	4.80769230769231	3.92307692307692	2.03703703703704	2.62962962962963	3.23076923076923	3.68	2.22222222222222	3.15384615384615	3.81481481481481	3.30769230769231	3.08	3.07407407407407	2.51851851851852	3.69230769230769	4.23076923076923	3.66666666666667	3.21739130434783	4.18518518518519	4.2962962962963	3.53846153846154	4.07692307692308	4.41666666666667	3.88888888888889	4.5	3.07407407407407	3.03703703703704	4.53846153846154	2.19230769230769	4.08	1.80769230769231	3.45833333333333	3.26923076923077	2.42307692307692	4.03703703703704	3.38461538461538	4.14814814814815	4.61538461538461	3.2	3.80769230769231	3.76923076923077	3.76923076923077	3.24	3.57692307692308
77	3.34615384615385	4.59259259259259	5.24	2.85185185185185	3.96153846153846	4.38461538461539	4.18518518518519	3.84615384615385	5.37037037037037	4.5	3.5	4.48	4.48148148148148	4.33333333333333	3.18518518518519	4.48148148148148	4.44	3.66666666666667	4.37037037037037	4.23076923076923	4.77777777777778	3.92592592592593	4.64	4.07692307692308	3.7037037037037	4.53846153846154	4.57692307692308	3.8	4.22222222222222	3.26923076923077	3.37037037037037	4.77777777777778	4.04	4.25	4.6	2.07407407407407	4.64	4.14814814814815	3.76923076923077	5.25925925925926	4.22222222222222	4.40740740740741	3.92592592592593	4.28	4.18518518518519	4.37037037037037	3.8695652173913	3.61538461538462	3.53846153846154
78	3.59259259259259	4.22222222222222	4.2	3.48148148148148	4.14814814814815	4.24	4.07407407407407	3.2962962962963	1.76	2.66666666666667	4.23076923076923	4.20833333333333	3.33333333333333	4.11538461538461	4.07692307692308	4	2.79166666666667	3.96153846153846	4.34615384615385	4.30769230769231	3.37037037037037	4.22222222222222	3.96	3.69230769230769	3.96296296296296	4.03846153846154	3.84	4.56	4.44444444444444	3.88888888888889	4.14814814814815	3.37037037037037	4.11538461538461	3.80769230769231	4.15384615384615	1.51851851851852	3.88	4	4.69230769230769	4.33333333333333	3.92307692307692	4	3.88461538461538	3.45833333333333	5.22222222222222	4	3.96153846153846	3.66666666666667	4.19230769230769
79	2.48148148148148	4.88888888888889	3.92307692307692	2.73076923076923	5	4.08	2.92592592592593	3.59259259259259	5.18518518518519	3.7037037037037	2.38461538461538	4.84	4.77777777777778	3.66666666666667	2.77777777777778	3.51851851851852	3.92307692307692	2.14814814814815	3.53846153846154	3.96296296296296	3.84615384615385	3.81481481481481	3.70833333333333	3.25925925925926	2.92592592592593	3.80769230769231	3.6	3.66666666666667	5.26923076923077	4.03703703703704	4.18518518518519	4.37037037037037	4.64	3.16666666666667	4.76923076923077	1.85185185185185	3.79166666666667	3.07692307692308	2.46153846153846	4.59259259259259	5.37037037037037	4.92592592592593	4.44444444444444	2.79166666666667	2.73076923076923	3.48148148148148	3.08	3.38461538461538	3
80	3.40740740740741	4.22222222222222	3.92307692307692	3.34615384615385	4.25925925925926	4.15384615384615	3.44444444444444	2.51851851851852	2.77777777777778	3.37037037037037	3.73076923076923	3.83333333333333	3.66666666666667	4.26923076923077	3.59259259259259	4.57692307692308	4.23076923076923	3.92592592592593	4.61538461538461	4.54166666666667	4.55555555555556	4.53846153846154	3.83333333333333	4.37037037037037	4.03703703703704	4.61538461538461	3.07692307692308	4.52	4.55555555555556	3.33333333333333	3.61538461538462	3.42307692307692	3.76	4.11538461538461	4.19230769230769	1.59259259259259	4.70833333333333	3.59259259259259	3.65384615384615	4.55555555555556	4.2962962962963	4.375	3.37037037037037	3.45833333333333	4.76923076923077	4.33333333333333	3.8	3.80769230769231	4
81	3.51851851851852	4.65384615384615	3.76	2.92592592592593	3.74074074074074	3.38461538461538	3.7037037037037	4.03846153846154	3.2962962962963	3.03703703703704	3.19230769230769	3.83333333333333	3.48148148148148	4.14814814814815	2.96296296296296	4.23076923076923	3.46153846153846	3.37037037037037	4.11111111111111	4.07407407407407	3.74074074074074	3.7037037037037	3.76	4.18518518518519	3.07407407407407	3.65384615384615	3.57692307692308	4.52	4.37037037037037	3.40740740740741	4.18518518518519	4.14814814814815	4.12	4	5.28	2	4	3.48148148148148	4.92307692307692	4.55555555555556	4.25925925925926	3.92592592592593	4.22222222222222	4	3.74074074074074	4.2962962962963	3	3.92307692307692	3.23076923076923
82	4.18518518518519	3.40740740740741	3.69230769230769	3.92592592592593	4.11111111111111	4.11538461538461	4.07407407407407	3.37037037037037	2.19230769230769	2.88461538461538	3.96	3.52	2.7037037037037	3.38461538461538	4.59259259259259	4.23076923076923	3.46153846153846	3.92592592592593	4	3.53846153846154	3.34615384615385	5.30769230769231	3.45833333333333	4.59259259259259	4.77777777777778	3.53846153846154	4.03846153846154	4.96	3.48	4.11111111111111	3.48148148148148	2.81481481481481	3.30769230769231	3.26923076923077	3.53846153846154	1.96296296296296	4	4.07692307692308	3.15384615384615	3.88888888888889	3.53846153846154	3.59259259259259	3.81481481481481	3.16	4.59259259259259	4.11111111111111	3.61538461538462	3.88888888888889	3.46153846153846
83	2.92592592592593	5.66666666666667	5.32	2.30769230769231	3.14814814814815	5.46153846153846	3.33333333333333	1.88888888888889	5.85185185185185	5.88888888888889	3.30769230769231	4.84	5.88888888888889	5.53846153846154	2.74074074074074	5	4.73076923076923	3	5.07407407407407	4.84615384615385	5.07692307692308	4.81481481481481	5	3.25925925925926	2.66666666666667	5.42307692307692	4.15384615384615	4.79166666666667	5.53846153846154	2.37037037037037	4.96296296296296	3.40740740740741	4.92307692307692	5.44	5.33333333333333	1.81481481481481	5.44	2.92592592592593	5.23076923076923	6.44444444444444	5.03703703703704	4.92307692307692	3.18518518518519	5.32	5.18518518518519	5.34615384615385	2.84615384615385	3.37037037037037	4.73076923076923
84	3.37037037037037	4.48148148148148	4.2	3.2962962962963	3.44444444444444	3.96153846153846	4.55555555555556	4.55555555555556	3.22222222222222	2.44444444444444	2.84615384615385	3.20833333333333	3.03703703703704	4	2.96296296296296	3.66666666666667	3.23076923076923	4	4.33333333333333	3.34615384615385	3.68	3.14814814814815	3.6	4.33333333333333	4	4.08	3.64	4.16	3.66666666666667	4.33333333333333	3.77777777777778	4.11111111111111	3.5	4.36	4.79166666666667	1.38461538461538	3.84	3.74074074074074	3.65384615384615	4	4.36	4.48148148148148	4.23076923076923	3.32	3.66666666666667	4	3.19230769230769	3.88888888888889	3.76
85	3.48148148148148	4.96296296296296	5.6	2.85185185185185	3.74074074074074	5.07692307692308	3.66666666666667	2.03703703703704	6	5.14814814814815	3.15384615384615	4.96	5.48148148148148	5.30769230769231	2.33333333333333	4.55555555555556	4.61538461538461	3.40740740740741	4.34615384615385	4.46153846153846	4.37037037037037	4.2962962962963	5.36	3.07407407407407	2.88888888888889	5.41666666666667	3.4	5.16666666666667	5.44444444444444	3.03703703703704	5.03703703703704	3.81481481481481	4.30769230769231	4.73076923076923	5.69565217391304	2.22222222222222	5.08	3.22222222222222	3.65384615384615	5.80769230769231	5.2962962962963	5.22222222222222	3.15384615384615	5.6	4.22222222222222	4.92592592592593	3.69230769230769	3.85185185185185	4.73076923076923
86	2.18518518518519	5.81481481481481	5.19230769230769	2.59259259259259	3.03846153846154	4.84615384615385	4.07407407407407	2.66666666666667	5.25925925925926	4.14814814814815	3.23076923076923	4.66666666666667	4.77777777777778	5.51851851851852	2.37037037037037	5.11111111111111	4.58333333333333	3.37037037037037	4.88888888888889	5.24	4.59259259259259	4.15384615384615	5.12	2.88888888888889	2.85185185185185	4.6	2.80769230769231	5.04166666666667	5.51851851851852	2.59259259259259	4.92592592592593	3.77777777777778	4.96153846153846	5.19230769230769	5.53846153846154	2.18518518518519	4.44	3.18518518518519	5.16	5.37037037037037	5.34615384615385	5.18518518518519	3.25925925925926	4.56	4.5	4.68	3.46153846153846	3.07692307692308	4.48
87	2.51851851851852	4.92592592592593	3.52	3.03703703703704	3.81481481481481	4.23076923076923	4.11111111111111	4.59259259259259	4.81481481481481	2.65384615384615	3.04	4.24	3.51851851851852	4.61538461538461	2.66666666666667	4.5	4.24	3.03703703703704	3.51851851851852	4.66666666666667	3.7037037037037	3.55555555555556	4	4.22222222222222	2.77777777777778	3.30769230769231	3.56	4.6	4.66666666666667	3.7037037037037	4.46153846153846	3.59259259259259	3.96	3.07692307692308	4.26923076923077	1.77777777777778	3.875	2.66666666666667	3.11538461538462	3.7037037037037	5.04	4.66666666666667	4.44444444444444	3.75	3.28	4.59259259259259	3.34615384615385	3.11111111111111	3.46153846153846
88	5.96296296296296	2.11111111111111	3.88461538461538	6.66666666666667	3.88888888888889	4	5.07407407407407	4.66666666666667	2.22222222222222	2.07407407407407	6.11538461538461	2.91666666666667	1.96296296296296	3.85185185185185	6.40740740740741	4.51851851851852	3.73076923076923	5.77777777777778	4.11111111111111	3.66666666666667	3.58333333333333	5.25925925925926	3.33333333333333	5.85185185185185	5.22222222222222	3.66666666666667	5.84615384615385	5.24	2.77777777777778	4.19230769230769	2.5	2.44444444444444	1.76923076923077	2.80769230769231	3.64	1.55555555555556	3.92	5.44444444444444	1.92307692307692	4.33333333333333	2.72	2.77777777777778	3.03703703703704	4.36	5.22222222222222	4.14814814814815	5.69230769230769	4.03703703703704	4.34615384615385
89	3.30769230769231	4.92592592592593	5.5	2.37037037037037	2.92592592592593	5.46153846153846	3.14814814814815	2	4.51851851851852	4.85185185185185	4.26923076923077	4.88	5.44444444444444	5.48148148148148	3.22222222222222	5.53846153846154	5.07692307692308	3.53846153846154	5.03703703703704	5.4	5.11538461538461	4.51851851851852	4.83333333333333	3.53846153846154	3	5.30769230769231	3.61538461538462	5.6	4.81481481481481	2.25925925925926	4.74074074074074	3.18518518518519	4.30769230769231	4.84615384615385	5.6	1.55555555555556	5	2.96296296296296	4.88461538461539	6.03703703703704	4.92592592592593	4.59259259259259	3.07407407407407	5.36	5.44444444444444	5.22222222222222	4.24	3.62962962962963	5.11538461538461
90	4.2962962962963	3.51851851851852	4.46153846153846	3.88888888888889	3.44444444444444	5.23076923076923	3.33333333333333	2.18518518518519	2.55555555555556	3.66666666666667	4.46153846153846	4.41666666666667	3.81481481481481	4.77777777777778	4.40740740740741	4.77777777777778	3.5	3.73076923076923	4.18518518518519	4.7037037037037	4.88	5.07692307692308	4.76	4.37037037037037	3.81481481481481	4.42307692307692	3.96153846153846	5.04166666666667	4.92307692307692	3.14814814814815	3.96296296296296	3.51851851851852	4.15384615384615	3.92	4.65384615384615	2	4.88	4.2962962962963	3.12	6.07692307692308	3.85185185185185	3.96296296296296	2.59259259259259	4.625	5.38461538461539	4.7037037037037	4.65384615384615	3.69230769230769	4.61538461538461
91	3.11111111111111	5.40740740740741	5.56	3.5	3.07407407407407	5.88461538461539	3.7037037037037	1.74074074074074	6.18518518518519	5.80769230769231	3.53846153846154	4.96	6.33333333333333	5.33333333333333	3.62962962962963	5.85185185185185	5.65384615384615	3.18518518518519	5.34615384615385	5.85185185185185	5.30769230769231	4.88888888888889	5.16666666666667	3.62962962962963	2.74074074074074	5.65384615384615	4.07692307692308	5.64	5.44444444444444	2.28	4.5	3.25925925925926	4.88461538461539	4.15384615384615	5.625	1.88888888888889	5.44	3.80769230769231	4.46153846153846	6.03703703703704	5	4.77777777777778	3.2	5.68	4.69230769230769	5.85185185185185	4.73076923076923	3.88	5.07692307692308
92	3.77777777777778	5.14814814814815	5.34615384615385	3.11111111111111	2.96296296296296	5.48	3.22222222222222	2.03703703703704	3.59259259259259	5.14814814814815	4.42307692307692	5.1304347826087	5.51851851851852	5.7037037037037	3.77777777777778	5.59259259259259	5.19230769230769	4.03703703703704	4.92592592592593	4.92592592592593	5.15384615384615	5.22222222222222	4.84	4	3.48148148148148	5	4.57692307692308	5.68	5.22222222222222	2.46153846153846	4.25925925925926	2.7037037037037	4.5	4.4	5.69230769230769	1.88888888888889	5.28	3.66666666666667	3.84615384615385	6.22222222222222	4.7037037037037	4.85185185185185	2.88888888888889	5.1304347826087	5.44444444444444	5.57692307692308	3.96153846153846	3.2962962962963	5.26923076923077
93	4.7037037037037	3.92592592592593	4.46153846153846	3.96296296296296	3.66666666666667	4.65384615384615	2.96	2.22222222222222	2.2962962962963	3.44444444444444	4.33333333333333	4.12	4	4.92592592592593	4.48148148148148	5.11111111111111	3.48	4.77777777777778	4.92592592592593	4.92592592592593	4.80769230769231	5.37037037037037	4.33333333333333	4.22222222222222	4.5	3.96153846153846	4.88461538461539	5.16	3.74074074074074	3.33333333333333	4.03703703703704	2.59259259259259	4	4.52	4.07692307692308	1.34615384615385	4.96	4.55555555555556	3.42307692307692	5.55555555555556	3.48148148148148	3.77777777777778	3.03703703703704	4.04	6.11538461538461	4.76923076923077	4.53846153846154	3.84615384615385	4.65384615384615
94	5.77777777777778	3	4.84	5.88888888888889	4.55555555555556	4.80769230769231	5.2962962962963	3.74074074074074	2.55555555555556	4.08	6.53846153846154	3.52	3.84615384615385	4.84615384615385	5.81481481481481	5.25925925925926	3.92307692307692	5.55555555555556	4.69230769230769	4.18518518518519	4.03703703703704	5.66666666666667	3.92	5.62962962962963	5.81481481481481	4.38461538461539	5.72	5.04	2.74074074074074	3.62962962962963	3.22222222222222	2.48148148148148	2.12	3.11538461538462	3.70833333333333	1.66666666666667	4.4	6	2.26923076923077	5.11111111111111	2.74074074074074	2.85185185185185	2.23076923076923	5.68	5.74074074074074	5.23076923076923	6.03846153846154	5.84615384615385	5.26923076923077
95	3.51851851851852	5.19230769230769	5.57692307692308	2.81481481481481	2.7037037037037	5.4	3.25925925925926	2.5	5	4.51851851851852	4.5	4.16	5.14814814814815	5.48148148148148	3.81481481481481	5.14814814814815	4.68	3.62962962962963	5.44444444444444	4.66666666666667	4.55555555555556	4.96296296296296	5.2	4.07407407407407	3.18518518518519	4.69230769230769	3.84	4.75	4.81481481481481	2.92592592592593	4.03703703703704	4.07407407407407	4.5	5.07692307692308	4.92307692307692	2.23076923076923	5.28	3.74074074074074	4.03846153846154	5.51851851851852	4.61538461538461	3.92307692307692	3.22222222222222	5.84	5.37037037037037	5.40740740740741	4.42307692307692	3.76923076923077	4.56
96	2.92	4.80769230769231	4	2.77777777777778	3.07407407407407	4.03846153846154	3.92592592592593	3.30769230769231	4.77777777777778	3.25925925925926	3.30769230769231	4.28	4	4.56	2.40740740740741	4.62962962962963	4.26923076923077	2.51851851851852	4.11111111111111	4.34615384615385	4.25925925925926	3.07407407407407	5.24	3.18518518518519	3.19230769230769	4.42307692307692	2.83333333333333	4.2	4.96153846153846	3.18518518518519	4.2962962962963	3.81481481481481	4.4	4.20833333333333	4.80769230769231	1.5	3.95652173913043	2.80769230769231	3.46153846153846	4.48148148148148	4.46153846153846	4.59259259259259	4.48148148148148	3.33333333333333	3.5	4.15384615384615	3.15384615384615	3.66666666666667	3.30769230769231
97	4.44444444444444	4.22222222222222	5.03846153846154	3	4.11111111111111	4.57692307692308	4.23076923076923	2.77777777777778	4.14814814814815	3.81481481481481	4.5	4.32	3.92592592592593	4.80769230769231	3.88888888888889	4.25925925925926	3.52	3.25925925925926	4.2962962962963	4.62962962962963	4.61538461538461	4.51851851851852	4.52	3.88	3.48148148148148	4.84615384615385	3.57692307692308	5.08	3.96296296296296	3.30769230769231	3.64	2.96296296296296	4.23076923076923	3.61538461538462	4.92	1.51851851851852	4.84	3.84	3.5	5.18518518518519	3.74074074074074	3.77777777777778	3.40740740740741	5.16	4.74074074074074	5.22222222222222	4.57692307692308	4.33333333333333	4.32
98	3.81481481481481	4	4.68	3.88888888888889	3.92592592592593	3.96153846153846	4.68	3.03703703703704	2.77777777777778	2.76923076923077	3.73076923076923	3.32	3.14814814814815	4.26923076923077	4.32	4.44444444444444	4	3.44444444444444	4.48148148148148	4.11111111111111	4.33333333333333	4.66666666666667	4.12	4.40740740740741	3.88461538461538	3.69230769230769	3.8	4.4	4.62962962962963	3.52	4.26923076923077	2.73076923076923	3.46153846153846	3.46153846153846	4.44	1.73076923076923	5	4	3.53846153846154	4.77777777777778	3.18518518518519	3.85185185185185	3.88888888888889	3.08333333333333	4.73076923076923	4.88888888888889	3.80769230769231	4	3.6
99	3.11111111111111	4.42307692307692	4.68	3.18518518518519	3.92592592592593	4.57692307692308	3.11111111111111	2.23076923076923	4.25925925925926	4.40740740740741	4.23076923076923	4.56	4.84615384615385	4.37037037037037	3.59259259259259	4.88888888888889	4.30769230769231	3.14814814814815	4.48148148148148	4.5	4.96153846153846	4.85185185185185	4.45833333333333	3.59259259259259	3.40740740740741	4.88461538461539	3.80769230769231	4.88	4.7037037037037	3.03703703703704	4.30769230769231	3	3.72	4.53846153846154	4.8	1.59259259259259	5.21739130434783	3.22222222222222	4	5.74074074074074	4.14814814814815	4.57692307692308	3.80769230769231	4.84	4.62962962962963	4.7037037037037	3.76923076923077	3.11538461538462	4.5
100	3.33333333333333	4.14814814814815	3.88461538461538	2.96296296296296	4.77777777777778	3.73076923076923	4.85185185185185	3.73076923076923	2.5	2.28	2.88461538461538	3.76	2.62962962962963	3.33333333333333	3	3.85185185185185	3.4	3.96296296296296	3.85185185185185	4.55555555555556	4.07407407407407	3.22222222222222	4.24	4.81481481481481	3.19230769230769	3.80769230769231	4.65384615384615	3.45833333333333	3.33333333333333	3.88461538461538	2.88888888888889	3.44444444444444	4.53846153846154	3.65384615384615	4.73076923076923	1.96296296296296	3.54166666666667	3.40740740740741	3.73076923076923	3.48148148148148	3.77777777777778	4.07407407407407	4.22222222222222	3.36	4	3.59259259259259	3.5	3.7037037037037	3.11538461538462
[truncated: 31 more columns]
