# Supplementary material for: Four dimensions characterize attributions from faces using a representative set of English trait words
Source: Nat Commun. 2021 Aug 27;12:5168. doi: 10.1038/s41467-021-25500-y (PMC8397784; doi:10.1038/s41467-021-25500-y)
Supplement: Supplementary file 4 — Source Data [file 41467_2021_25500_MOESM4_ESM.zip › Source_Data/FigureS3_Ratings_8Samples/Study1_Ratings_100Traits.csv]

imageID	Beautiful	Patient	Defensive	Self-pitying	Easygoing	Intense	Ethical	Compulsive	Criminal	Helpful	Prudish	Curious	Mature	Articulate	Strict	Leader-like	Sarcastic	Sensitive	Submissive	Jealous	Courageous	Determined	Independent	Manipulative	Autistic	Punctual	Conservative	Nosey	Youthful	Confident	Bossy	Happy	Dignified	Practical	Religious	Condescending	Charismatic	Trustworthy	Passive	Self-critical	White	Idiot	Critical	Traditional	Thrifty	Consistent	Combative	Ignorant	Ambitious
image 1	4.280701754	4.192982456	4.303571429	3.745454545	3.706896552	4.413793103	4.421052632	4.589285714	3.263157895	4.517241379	4.586206897	3.945454545	4.516666667	4.516666667	4.716666667	4.25	3.892857143	4.232142857	4.125	4.75	3.683333333	4.1	4.322033898	3.683333333	2.636363636	4.368421053	3.678571429	4.561403509	4.355932203	4.333333333	4.689655172	3.766666667	4.625	3.948275862	4.448275862	4.189655172	4.196428571	4.178571429	3.763636364	4.857142857	6.586206897	3.491525424	4.084745763	4.203389831	3.796610169	4.491525424	3.728813559	3.423728814	4.423728814
image 2	4.473684211	3.821428571	3.929824561	3.649122807	3.894736842	3.982758621	4.5	3.807017544	2.862068966	4.379310345	4.051724138	4.192982456	4.45	4.796610169	4.3	4.633333333	4.785714286	3.803571429	3.571428571	4.509090909	4.406779661	4.866666667	4.457627119	4.45	2.403508772	4.859649123	3.543859649	4.625	4.716666667	5.216666667	4.881355932	4	4.517241379	4.379310345	4.689655172	4.362068966	4.196428571	4.236363636	3.660714286	3.890909091	2.862068966	2.983050847	4.186440678	4.169491525	4.13559322	4.775862069	4.06779661	3.224137931	4.733333333
image 3	3.035087719	2.824561404	4.824561404	4.428571429	2.706896552	4.74137931	3.034482759	4.137931034	4.913793103	3.052631579	3.465517241	3.206896552	3.55	3.166666667	3.95	2.5	4.163636364	3.178571429	3.482142857	5.25	3.066666667	3.116666667	3.35	4.866666667	3.875	2.877192982	3.192982456	5.333333333	3.416666667	3.474576271	4.716666667	3.016949153	2.913793103	2.862068966	3.859649123	4.810344828	3.232142857	2.803571429	3.618181818	4.017857143	5.271186441	5.033898305	4.830508475	4.050847458	3.877192982	3.084745763	4.966101695	5.016949153	2.627118644
image 4	4.321428571	3.5	4.368421053	4.771929825	3.350877193	4.275862069	3.74137931	4.310344828	4.068965517	3.517241379	3.877192982	3.649122807	4.016949153	3.866666667	4.533333333	3.542372881	4	4.321428571	3.982142857	4.339285714	3.316666667	3.333333333	3.813559322	3.933333333	3.410714286	3.473684211	4	4.614035088	4.75	3.783333333	4.2	2.644067797	4.034482759	3.517241379	3.931034483	4.327586207	3.722222222	3.803571429	4.142857143	4.464285714	6.762711864	4.050847458	4.288135593	4.051724138	3.793103448	3.86440678	3.949152542	4.189655172	3.610169492
image 5	4.789473684	3.315789474	4.754385965	4.105263158	3	4.827586207	4.157894737	4.655172414	3.333333333	4.142857143	4.655172414	4.245614035	4.516666667	4.616666667	5.15	4.466666667	4.053571429	4.035714286	3.722222222	4.767857143	4.05	4.883333333	4.55	4.583333333	2.50877193	4.421052632	4.192982456	4.321428571	4.728813559	4.416666667	5.066666667	3.016666667	4.315789474	4.706896552	4.465517241	4.413793103	3.982142857	4.018181818	3.418181818	4.285714286	5.186440678	3.220338983	4.779661017	4.305084746	4.033898305	4.372881356	4.457627119	3.396551724	4.966666667
image 6	3.894736842	3.157894737	4.660714286	3.789473684	2.965517241	4.689655172	4.196428571	4.465517241	2.896551724	4.035087719	5.137931034	3.696428571	5.716666667	5.166666667	5.466666667	5.083333333	3.464285714	3.410714286	3.285714286	4.75	4.333333333	4.666666667	5.137931034	4.15	2.107142857	5.410714286	5.232142857	4.428571429	2.266666667	4.762711864	5.762711864	3.183333333	4.724137931	4.844827586	4.879310345	4.982758621	3.678571429	3.8	3.803571429	4.618181818	6.593220339	2.762711864	4.745762712	5.186440678	4.593220339	4.779661017	4.610169492	3.186440678	4.338983051
image 7	4.625	3.298245614	4.403508772	4.245614035	3.298245614	5.068965517	3.859649123	4.333333333	2.896551724	4.086206897	4.403508772	4.362068966	5.016666667	4.593220339	4.833333333	4.316666667	4.232142857	3.8	3.160714286	4.732142857	4.266666667	4.566666667	4.833333333	4.566666667	2.736842105	4.614035088	3.947368421	4.8	4.066666667	4.813559322	5.433333333	3.762711864	4.482758621	4.275862069	4.298245614	5.051724138	4.545454545	3.981818182	3.490909091	4.160714286	6.745762712	3.203389831	5.118644068	4.169491525	4.362068966	4.189655172	4.862068966	3.271186441	4.85
image 8	5.719298246	4.175438596	3.892857143	3.321428571	4.017241379	4.189655172	4.701754386	4.034482759	2.655172414	4.586206897	4.310344828	4.293103448	5.216666667	5.3	4.8	5	4.446428571	4	3.6	4.309090909	4.716666667	5.316666667	5.05	4.316666667	1.859649123	4.98245614	3.910714286	4.49122807	5.05	5.083333333	4.5	4.266666667	5.25862069	4.74137931	4.137931034	4.844827586	5.055555556	4.563636364	3.410714286	4.327272727	6.372881356	2.779661017	4.355932203	4.745762712	3.762711864	4.983050847	3.684210526	2.762711864	5.406779661
image 9	4.526315789	4.807017544	3.928571429	3.473684211	4.637931034	3.431034483	4.637931034	3.931034483	2.754385965	5.017241379	4.189655172	4.948275862	4.65	4.661016949	3.796610169	4.066666667	4.418181818	4.571428571	4.218181818	4.232142857	4.066666667	4.4	4.416666667	4.101694915	2.526315789	4.50877193	3.912280702	4.736842105	4.666666667	4.833333333	3.983333333	5.237288136	4.701754386	4.603448276	4.140350877	4.189655172	4.678571429	4.527272727	3.946428571	4.696428571	6.491525424	3.172413793	3.627118644	4.525423729	3.711864407	4.603448276	3.576271186	3.491525424	4.644067797
image 10	4.649122807	4.315789474	4.125	3.719298246	4	4.155172414	4.655172414	4.120689655	2.810344828	4.775862069	4.637931034	4.482758621	4.793103448	4.6	4.066666667	4.4	4.053571429	4.267857143	4.107142857	4	4.155172414	4.35	4.383333333	3.965517241	2.263157895	4.315789474	3.98245614	4.561403509	4.5	4.433333333	4.6	4.152542373	4.413793103	4.189655172	4.431034483	3.807017544	4.454545455	4.222222222	4.053571429	4.589285714	6.372881356	3.431034483	4.016949153	4.474576271	4.372881356	4.508474576	4	3.593220339	4.683333333
image 11	5.053571429	4.701754386	3.701754386	3.807017544	4.568965517	3.465517241	5	3.854545455	2.448275862	4.551724138	3.896551724	4.298245614	4.8	4.783333333	4.383333333	4.440677966	3.517857143	4.4	4.017857143	3.618181818	4.033333333	4.366666667	4.6	3.583333333	2.052631579	4.803571429	4.607142857	3.859649123	4.116666667	4.383333333	4.133333333	4.116666667	4.879310345	4.724137931	4.827586207	3.603448276	4.625	4.821428571	3.857142857	4.392857143	6.793103448	2.745762712	3.220338983	5.271186441	3.913793103	5.118644068	3.372881356	3.033898305	4.566666667
image 12	3.578947368	4.789473684	3.543859649	3.719298246	4.842105263	3.596491228	4.568965517	3.666666667	3.120689655	4.293103448	3.793103448	4.421052632	3.916666667	4.35	3.933333333	3.516666667	4.2	3.714285714	3.589285714	3.875	4.05	4.566666667	3.966666667	4	3.543859649	4.482142857	4.357142857	3.719298246	5.433333333	4.05	3.491525424	4.75	4.431034483	4.596491228	4.5	3.534482759	4.090909091	4.509090909	4.125	4.309090909	4.508474576	3.379310345	3.847457627	4.457627119	4.271186441	4.474576271	3.542372881	3.559322034	4.288135593
image 13	4.071428571	3.49122807	4.807017544	4.315789474	3.362068966	4.620689655	3.844827586	4.01754386	3.877192982	3.431034483	3.965517241	3.275862069	4.583333333	4.457627119	4.816666667	4.183333333	3.781818182	3.690909091	3.553571429	4.888888889	3.966666667	4.35	4.516666667	4.683333333	2.696428571	4.660714286	4.49122807	4.350877193	4.283333333	4.05	4.966666667	3.016666667	3.913793103	4.224137931	4.172413793	4.396551724	3.553571429	3.945454545	3.672727273	4.418181818	5.517241379	3.482758621	4.593220339	4.661016949	4.016949153	4.310344828	4.152542373	3.603448276	3.95
image 14	4.070175439	3.385964912	4.5	4.140350877	3	4.931034483	3.948275862	4.655172414	3.396551724	3.75862069	4.24137931	3.862068966	4.9	4.533333333	4.733333333	4.466666667	3.928571429	3.910714286	3.428571429	4.732142857	4.45	4.933333333	4.616666667	4.237288136	2.666666667	4.785714286	4.196428571	4.315789474	4.183333333	4.15	5.05	3.116666667	4.344827586	4.379310345	4.517241379	4.140350877	3.892857143	4.125	3.642857143	4.732142857	5.275862069	3.288135593	4.525423729	4.644067797	4.152542373	4.169491525	4.491525424	3.508474576	4.6
image 15	1.98245614	4.157894737	4.290909091	4.789473684	3.137931034	4.103448276	4	3.827586207	4	3.586206897	3.827586207	2.736842105	4.2	2.483333333	4.033333333	2.220338983	3.018181818	3.357142857	3.839285714	4.018181818	3.266666667	3.216666667	3.220338983	3.233333333	4.403508772	3.350877193	4.035714286	3.877192982	2.166666667	2.966666667	3.084745763	2.716666667	3.068965517	3.379310345	4.74137931	3.034482759	2.321428571	3.490909091	4.839285714	4.018181818	2.068965517	5.25862069	3	4.813559322	4.525423729	3.844827586	3.305084746	4.86440678	2.283333333
image 16	3.375	4	4.428571429	4.070175439	4.24137931	3.827586207	4.724137931	3.775862069	3.344827586	4.344827586	3.526315789	4.155172414	4.633333333	4.15	4.666666667	3.866666667	3.946428571	4.017857143	3.839285714	4.035714286	4.118644068	4.593220339	4.733333333	4.066666667	2.684210526	4.736842105	4.649122807	4.142857143	3.916666667	4.216666667	4.2	4.15	4.103448276	4.568965517	4.438596491	3.965517241	3.803571429	4.527272727	4.018181818	4.089285714	6.508474576	3.305084746	4.050847458	5.220338983	4.457627119	4.576271186	3.508474576	4.118644068	4.24137931
image 17	4.210526316	3.8	4.589285714	4.071428571	3.603448276	4.603448276	4.172413793	4.086206897	3.438596491	3.98245614	3.810344828	3.965517241	4.483333333	4.083333333	4.6	3.883333333	4.036363636	4.125	3.910714286	4.589285714	4.1	4.322033898	4.266666667	4.133333333	2.877192982	4.385964912	4	4.631578947	4.152542373	4.13559322	4.593220339	3.881355932	4.228070175	4.293103448	4.105263158	4.327586207	3.785714286	3.964285714	3.678571429	4.527272727	5.322033898	3.423728814	3.881355932	4.644067797	3.879310345	4.322033898	4.206896552	3.966101695	4.389830508
image 18	2.684210526	4.350877193	3.877192982	4.333333333	4.310344828	3.5	4.315789474	3.689655172	4.087719298	3.913793103	3.775862069	3.438596491	4.25	3.566666667	3.783333333	2.816666667	3.446428571	3.910714286	3.964285714	3.571428571	3.683333333	3.847457627	3.766666667	2.931034483	3.438596491	3.75	3.964912281	4.140350877	2.633333333	3.733333333	3.833333333	3.65	3.736842105	3.879310345	4.293103448	3.210526316	3.125	3.6	4.25	3.964285714	3.898305085	4.220338983	3.457627119	4.406779661	4.610169492	3.627118644	3.724137931	4.220338983	3.1
image 19	4.214285714	3.803571429	4.210526316	4.052631579	3.655172414	4.103448276	4.568965517	4.206896552	2.913793103	4.017241379	4.482758621	3.877192982	4.85	4.95	4.366666667	4.2	3.392857143	3.836363636	4.363636364	4.607142857	3.883333333	4.366666667	4.1	4.087719298	2.410714286	4.754385965	4.298245614	4.228070175	4.4	4.216666667	4.793103448	3.483333333	4.275862069	4.551724138	4.631578947	3.982758621	4.053571429	4.236363636	4.214285714	4.357142857	6.779661017	3.172413793	4.186440678	4.728813559	4.413793103	4.728813559	3.982758621	3.271186441	4.322033898
image 20	4.5	4.263157895	4	3.660714286	4.603448276	3.637931034	4.620689655	3.862068966	3.465517241	3.896551724	3.827586207	4.017241379	4.183333333	4.1	3.4	4	4.436363636	4.142857143	3.964285714	3.745454545	3.65	3.833333333	3.796610169	4.233333333	2.596491228	3.877192982	3.464285714	5.01754386	4.8	5.155172414	4.25	4.627118644	4.206896552	3.844827586	3.982758621	4.844827586	4.517857143	4.285714286	4.109090909	4.142857143	5	4.051724138	4.271186441	3.93220339	3.288135593	4.101694915	3.830508475	4.169491525	4.086206897
image 21	2.807017544	3.228070175	4.631578947	4.596491228	3.017241379	4.517241379	3.620689655	4.017241379	4.105263158	3	3.793103448	2.913793103	3.833333333	3.2	4.633333333	2.830508475	4.089285714	3.392857143	3.25	4.642857143	3.566666667	3.8	4.118644068	4.066666667	3.912280702	4.087719298	4.245614035	4.298245614	3.933333333	3.566666667	4.406779661	2.847457627	3.396551724	3.948275862	3.913793103	3.775862069	2.964285714	3.178571429	3.946428571	4.071428571	4.189655172	4.101694915	4.237288136	4.610169492	4.491525424	3.86440678	4.5	4.610169492	3.066666667
image 22	2.280701754	2.877192982	4.877192982	4.245614035	2.789473684	4.931034483	3.603448276	4.052631579	4.206896552	3.137931034	4.551724138	2.844827586	5.033333333	3.610169492	5.220338983	3.816666667	3.763636364	2.553571429	2.892857143	4.339285714	4.152542373	4.416666667	4.516666667	3.533333333	3.228070175	4.381818182	4.245614035	4.280701754	1.866666667	4.05	5.152542373	2.542372881	4.155172414	4.655172414	4.473684211	4.25862069	2.553571429	2.875	3.703703704	3.836363636	2.084745763	3.551724138	4.694915254	4.644067797	4.93220339	4.327586207	4.862068966	4.050847458	3.533333333
image 23	3.418181818	4.456140351	4.122807018	5.140350877	3.879310345	3.431034483	4.74137931	3.775862069	2.74137931	4.689655172	4.155172414	3.701754386	4.583333333	3.9	4.133333333	3.183333333	3.017857143	5.214285714	4.946428571	4.089285714	3.116666667	3.7	3.9	2.8	3.315789474	4.49122807	4.178571429	3.767857143	3.383333333	3.152542373	3.103448276	2.933333333	4.413793103	4.189655172	4.724137931	2.810344828	3.125	4.363636364	4.945454545	4.696428571	5.593220339	3.593220339	2.966101695	4.694915254	4.576271186	4.254237288	3.186440678	3.745762712	3.677966102
image 24	5.263157895	4.771929825	3.649122807	2.736842105	4.736842105	3.551724138	5.24137931	3.293103448	2.087719298	5.245614035	4.775862069	5	5.237288136	5.15	4.266666667	5.283333333	3.464285714	4.6	4.089285714	4.071428571	4.385964912	5.066666667	4.983050847	3.883333333	1.946428571	5.210526316	3.754385965	3.894736842	4.862068966	5.372881356	4.203389831	4.933333333	5.275862069	5.120689655	4.879310345	3.655172414	5.017857143	5.089285714	3.982142857	4.142857143	4.844827586	2.293103448	3.491525424	4.86440678	4.13559322	5.406779661	3.593220339	2.620689655	5.383333333
image 25	5.263157895	4.303571429	3.910714286	3.333333333	4.362068966	4.086206897	4.896551724	4.350877193	3.228070175	4.526315789	4.368421053	4.706896552	4.916666667	5.033333333	4.516666667	4.883333333	4.375	4.125	3.672727273	4.553571429	4.466666667	5.3	4.35	4.383333333	2.245614035	4.947368421	4.315789474	4.614035088	4.75	5.13559322	4.85	4.966101695	4.827586207	4.368421053	4.724137931	4.736842105	5.089285714	4.571428571	3.309090909	4.428571429	6.120689655	2.610169492	4.101694915	4.220338983	4.220338983	4.983050847	3.881355932	2.948275862	5.283333333
image 26	4.280701754	3.350877193	4.821428571	4.321428571	3.293103448	4.732142857	3.754385965	4.614035088	3.310344828	3.362068966	4.568965517	4.051724138	4.666666667	4.55	5.366666667	4.13559322	4.285714286	3.375	3.428571429	5.285714286	3.677966102	4.75	4.75	4.666666667	2.526315789	4.857142857	4.196428571	5.321428571	4.816666667	4.406779661	5.5	3.033898305	4.49122807	4.051724138	4.672413793	4.931034483	3.75	3.857142857	3.345454545	4.2	6.847457627	3.206896552	4.813559322	4.762711864	3.596491228	4.525423729	4.517241379	3.559322034	4.423728814
image 27	3.245614035	3.142857143	4.543859649	4.140350877	2.948275862	5.24137931	3.946428571	4.327586207	3.706896552	3.842105263	4.482758621	3.403508772	5.333333333	4.333333333	5.3	4.266666667	4.089285714	3.690909091	3.142857143	4.636363636	4.576271186	5	4.616666667	3.733333333	2.614035088	4.719298246	4.280701754	4.526315789	2.3	4.327586207	5.183333333	3.406779661	3.637931034	4.551724138	4.637931034	4.614035088	3.232142857	3.821428571	3.309090909	4.375	3.237288136	3.220338983	4.847457627	4.93220339	5.016949153	4.593220339	4.949152542	3.542372881	4
image 28	4.285714286	3.875	4.375	3.98245614	3.689655172	4.379310345	3.964285714	4.103448276	3.327586207	4.052631579	4.344827586	4.448275862	4.566666667	4.3	3.983333333	4.35	4.535714286	3.642857143	3.285714286	4.964285714	4.316666667	4.728813559	4.796610169	5.183333333	2.631578947	4.877192982	4.160714286	5.228070175	4.118644068	4.583333333	5.366666667	4.491525424	4.224137931	4.122807018	4	4.75862069	4.148148148	4.090909091	3.107142857	4.636363636	6.310344828	3.355932203	4.525423729	4.711864407	3.830508475	4.305084746	4.627118644	3.915254237	4.9
image 29	5.070175439	5.298245614	2.98245614	3.160714286	5.649122807	2.913793103	5.586206897	3.473684211	2.017241379	5.280701754	4.344827586	4.844827586	4.833333333	5.183333333	3.333333333	4.416666667	3.625	4.818181818	4.464285714	3.517857143	3.883333333	4.416666667	4.65	3.55	2.105263158	5.245614035	3.714285714	4.339285714	5.35	4.830508475	3.366666667	5.25	5.157894737	5.068965517	4.620689655	2.877192982	4.857142857	5.160714286	4.410714286	4.285714286	5.5	2.745762712	3.169491525	4.779661017	4.310344828	5.016949153	2.966101695	2.789473684	4.783333333
image 30	5.210526316	4.719298246	3.929824561	3.614035088	4.551724138	3.603448276	5.206896552	3.736842105	2.245614035	5.034482759	3.964912281	4.649122807	4.7	4.9	3.915254237	4.35	3.696428571	4.672727273	5.018181818	4	3.966666667	4.433333333	4.016666667	3.483333333	2.701754386	4.368421053	3.50877193	4.245614035	5.616666667	4.237288136	3.766666667	4.4	5.086206897	4.526315789	4.551724138	3.413793103	4.636363636	4.690909091	4.490909091	4.607142857	6.310344828	2.491525424	3.372881356	4.86440678	3.896551724	4.491525424	3.172413793	2.847457627	4.8
image 31	4.473684211	5.157894737	3.192982456	3.333333333	5.086206897	3.086206897	5.362068966	3.431034483	2.103448276	5.224137931	4.413793103	4.931034483	5.316666667	5.583333333	4.066666667	4.35	3.607142857	4.803571429	4.607142857	3.303571429	3.833333333	4.355932203	4.86440678	2.65	2.859649123	5.105263158	4.333333333	3.890909091	4.813559322	4.237288136	3.423728814	4.916666667	5.224137931	5.24137931	4.724137931	3	4.636363636	5.035714286	4.4	4.053571429	6.627118644	2.508474576	2.983050847	5.118644068	4.637931034	5.293103448	2.627118644	2.74137931	4.783333333
image 32	2.649122807	3.526315789	4.232142857	4.315789474	3.017241379	4.086206897	4.172413793	4.25862069	3.672413793	3.789473684	5.140350877	3.714285714	4.933333333	4.06779661	4.583333333	3.5	3.714285714	3.642857143	3.964285714	4.160714286	3.35	4.233333333	4.766666667	3.866666667	4.703703704	4.701754386	4.625	3.912280702	2.566666667	3.616666667	4.379310345	2.683333333	4.344827586	4.534482759	4.137931034	3.672413793	2.854545455	3.618181818	4.267857143	4.145454545	6.694915254	3.593220339	4.491525424	4.087719298	4.966101695	4.338983051	4.051724138	3.948275862	3.816666667
image 33	2.49122807	4.596491228	3.821428571	5.473684211	3.551724138	3.362068966	4.672413793	4.086206897	3.293103448	3.896551724	4.368421053	3.465517241	4.6	3.316666667	4.166666667	2.85	3.035714286	4.321428571	4.892857143	3.363636364	3.083333333	3.333333333	4.237288136	2.866666667	5	4.732142857	4.052631579	3.614035088	2.508474576	2.616666667	3.05	2.633333333	4.086206897	3.862068966	4.210526316	2.982758621	2.690909091	3.945454545	5.357142857	4.4	6.762711864	4.050847458	2.813559322	4.322033898	4.457627119	3.915254237	2.813559322	4.406779661	3.033333333
image 34	5.807017544	5.375	2.877192982	3.315789474	5.25862069	2.896551724	5.344827586	3.157894737	2.103448276	5.310344828	4.327586207	4.637931034	5.316666667	5.316666667	3.9	4.566666667	3.410714286	5.036363636	4.696428571	3.267857143	3.816666667	4.362068966	4.847457627	3.233333333	2.140350877	4.736842105	3.614035088	4.035714286	5.066666667	4.383333333	3.137931034	5.071428571	5.517241379	4.74137931	4.827586207	3.120689655	4.75	5.214285714	4.535714286	4.818181818	6.830508475	2.406779661	3.137931034	4.966101695	3.813559322	4.881355932	2.525423729	3.13559322	4.533333333
image 35	5.087719298	5.666666667	3.321428571	3.01754386	5.684210526	3.431034483	5.482758621	3.75862069	2.068965517	5.928571429	4.5	5.245614035	4.966666667	5.433333333	3.783333333	4.383333333	3.696428571	5.035714286	4.654545455	3.381818182	4	4.610169492	4.833333333	3.233333333	2.877192982	5.087719298	4	4.719298246	5.166666667	4.783333333	3.683333333	5.366666667	5.344827586	4.842105263	4.965517241	3.637931034	4.87037037	5	4.535714286	4.196428571	6.779661017	2.677966102	3.050847458	4.813559322	4.298245614	5.271186441	2.796610169	3.220338983	5.266666667
image 36	4.5	4.771929825	3.684210526	3.517857143	4.482758621	3.894736842	4.982142857	3.948275862	2.379310345	4.982758621	4.086206897	4.982758621	5.033333333	5.05	4.533333333	4.633333333	3.636363636	4.553571429	4.107142857	4.145454545	4.066666667	4.65	4.694915254	3.483333333	2.771929825	4.333333333	3.877192982	4.553571429	4.406779661	4.116666667	3.9	4.6	4.931034483	4.586206897	5.034482759	3.724137931	4.509090909	4.875	4.090909091	4.254545455	6.508474576	2.898305085	3.389830508	5.06779661	4.322033898	4.694915254	3.186440678	3.203389831	4.5
image 37	4.456140351	4.456140351	3.892857143	3.403508772	4.50877193	4.403508772	4.982758621	4.568965517	2.827586207	5	5.103448276	5.263157895	4.416666667	4.516666667	4.15	4.066666667	3.946428571	4.767857143	4.571428571	4.035714286	3.683333333	4.610169492	4.35	3.482758621	3.561403509	4.526315789	4.140350877	5.175438596	5.35	4.1	3.728813559	4.95	4.810344828	4.155172414	4.929824561	4.01754386	4.553571429	4.482142857	3.946428571	4.145454545	6.779661017	3.534482759	3.775862069	4.033898305	4.254237288	4.13559322	3.355932203	3.389830508	4.912280702
image 38	4.964285714	4.614035088	3.553571429	3.157894737	4.551724138	3.551724138	5.224137931	3.473684211	2.333333333	5.070175439	4.568965517	4.473684211	5.516666667	5.483333333	4.966666667	5.116666667	4.035714286	4.857142857	3.892857143	3.518518519	4.35	5	5.316666667	3.620689655	2.142857143	5.192982456	4.214285714	4.315789474	2.933333333	4.542372881	4.101694915	4.275862069	5.245614035	5.206896552	4.827586207	4.017241379	4.345454545	4.803571429	3.767857143	4.285714286	6.847457627	2.050847458	3.661016949	5.465517241	4.5	5.118644068	3.711864407	2.5	5.169491525
image 39	5	4.543859649	3.684210526	3.49122807	4.350877193	3.810344828	4.719298246	4.224137931	2.5	4.362068966	4.298245614	4.689655172	4.35	4.766666667	4.2	4.084745763	4.089285714	4.321428571	4.142857143	4.285714286	3.916666667	4.706896552	4.116666667	4.183333333	2.578947368	4.210526316	4.196428571	5.017857143	5.1	4.566666667	4.266666667	4.74137931	4.482758621	4.275862069	4.896551724	3.913793103	4.589285714	4.471698113	4.381818182	4.446428571	6.915254237	3.254237288	3.881355932	4.86440678	3.440677966	4.206896552	3.576271186	3.610169492	4.466666667
image 40	4.928571429	4.842105263	3.732142857	3.107142857	4.879310345	3.310344828	5.315789474	3.155172414	1.98245614	5	4.051724138	4.701754386	4.366666667	4.883333333	3.7	4.016949153	3.892857143	4.821428571	4.589285714	3.660714286	4.083333333	4.610169492	4.433333333	3.379310345	2.280701754	4.350877193	4.385964912	4.543859649	5.383333333	4.283333333	3.457627119	4.593220339	4.913793103	4.789473684	4.775862069	3.448275862	4.436363636	4.945454545	4.339285714	4.482142857	6.711864407	2.559322034	3.610169492	4.881355932	3.949152542	4.93220339	3.288135593	3.24137931	4.216666667
image 41	4.614035088	5.107142857	3.368421053	3.49122807	5.228070175	3.534482759	5.368421053	3.637931034	2.275862069	5.224137931	4.137931034	5.052631579	4.844827586	4.816666667	3.583333333	4.15	3.678571429	5.142857143	4.410714286	3.581818182	4.116666667	4.533333333	4.133333333	3.372881356	3.192982456	4.578947368	3.771929825	4.464285714	4.983050847	4.35	3.366666667	5.372881356	5	4.473684211	4.637931034	3.327586207	4.745454545	5.125	4.517857143	4.428571429	6.305084746	2.913793103	2.881355932	4.338983051	4.228070175	4.677966102	3.362068966	3.220338983	4.633333333
image 42	4.526315789	5.333333333	3.087719298	3.232142857	5.603448276	2.517241379	5.465517241	3.293103448	1.98245614	5.379310345	3.706896552	5.068965517	4.15	4.766666667	2.86440678	3.633333333	3.910714286	5.142857143	4.339285714	3.25	3.85	4.542372881	4.616666667	2.93220339	3.228070175	4.263157895	3.053571429	3.403508772	5.915254237	4.55	2.883333333	5.366666667	5.224137931	4.534482759	3.879310345	2.879310345	4.910714286	4.767857143	4.214285714	3.696428571	6.915254237	2.593220339	2.586206897	3.525423729	4.169491525	4.762711864	2.431034483	3.06779661	4.516666667
image 43	3.105263158	3.345454545	4.25	4.052631579	3.25862069	4.206896552	3.724137931	3.74137931	3.810344828	3.586206897	3.172413793	3.517241379	4.983333333	4.383333333	4.516666667	4.677966102	3.589285714	3.339285714	3.267857143	4.178571429	4.3	4.166666667	4.982758621	3.8	2.859649123	4.473684211	4.472727273	3.218181818	2.661016949	4.65	4.694915254	3.610169492	4.137931034	4.275862069	3.896551724	4.517241379	3.545454545	3.436363636	3.839285714	3.875	3.551724138	3.677966102	4.389830508	4.508474576	4.275862069	4.169491525	4.423728814	3.728813559	3.983333333
image 44	2.175438596	3.087719298	4.385964912	3.280701754	2.789473684	4.844827586	3.5	3.982758621	5	2.948275862	3.224137931	2.74137931	5.066666667	3.5	5.733333333	4.288135593	3.214285714	2.410714286	2.517857143	4.375	4.338983051	4.372881356	5.116666667	3.633333333	3.087719298	4.49122807	5.446428571	3.070175439	1.610169492	4.233333333	5	2.633333333	3.25862069	4.862068966	3.931034483	3.948275862	2.767857143	3.618181818	3.363636364	3.160714286	6.457627119	3.983050847	4.559322034	4.983050847	4.087719298	4.542372881	5.254237288	4.465517241	3.683333333
image 45	4.561403509	4.157894737	4.01754386	3.210526316	3.827586207	3.810344828	4.034482759	3.517241379	3.689655172	3.931034483	2.896551724	3.672413793	4.883333333	4.533333333	4.186440678	4.491525424	3.839285714	3.267857143	3.581818182	4.018181818	4.3	4.169491525	4.566666667	3.965517241	2.350877193	3.964912281	4.178571429	2.98245614	4.033333333	4.474576271	3.933333333	3.5	4.103448276	4.172413793	3.413793103	3.844827586	4.053571429	4.160714286	3.482142857	3.946428571	6.559322034	3.186440678	3.966101695	4.86440678	4.186440678	4.542372881	3.93220339	3.491525424	4.333333333
image 46	2.438596491	3.071428571	4.929824561	3.894736842	2.568965517	5.155172414	2.465517241	4.456140351	5.379310345	2.482758621	2.578947368	2.912280702	3.271186441	2.866666667	3.75	3.083333333	4.303571429	2.625	2.964285714	4.732142857	3.65	3.796610169	4.416666667	4.86440678	4.839285714	3.589285714	4.894736842	3.877192982	3.1	3.933333333	4.779661017	2.683333333	2.754385965	3.706896552	3.224137931	4.982758621	2.839285714	2.785714286	3.714285714	3.185185185	6.465517241	5.220338983	4.898305085	4.389830508	3.830508475	3.661016949	5.542372881	5.050847458	3.183333333
image 47	3.070175439	4.553571429	3.473684211	3.385964912	4.666666667	3.561403509	3.706896552	3.25862069	4.568965517	4.034482759	2.379310345	4.155172414	4.05	3.55	2.766666667	3.466666667	4.142857143	3.553571429	3.410714286	3.839285714	4.116666667	3.333333333	4.728813559	4.169491525	3.403508772	3.368421053	3.087719298	3.350877193	2.9	4.55	2.964912281	4.745762712	3.74137931	3.534482759	2.706896552	3.827586207	3.892857143	3.4	3.654545455	3.589285714	4.06779661	3.966101695	3.457627119	2.915254237	3.389830508	3.689655172	4.033898305	4.457627119	3.440677966
image 48	3.98245614	3.339285714	4.807017544	3.842105263	3.052631579	4.678571429	3.49122807	4.087719298	4.49122807	3.620689655	3.107142857	3.775862069	5.237288136	4.55	4.616666667	4.75	3.482142857	2.946428571	2.857142857	4.145454545	4.796610169	4.610169492	5.166666667	4.627118644	2.892857143	4.263157895	4.142857143	3.421052632	2.7	4.783333333	4.55	3.283333333	4.350877193	4.793103448	3.189655172	4.586206897	3.553571429	4	2.839285714	3.875	5.603448276	3.355932203	4.542372881	4.237288136	3.983050847	4.254237288	5.155172414	3.701754386	4.233333333
image 49	4.107142857	4.877192982	3.589285714	3.035714286	5.155172414	2.982758621	4.775862069	3	2.965517241	4.827586207	3.224137931	4.807017544	3.766666667	4.55	3.216666667	3.783333333	3.785714286	4.303571429	3.910714286	3.482142857	4.116666667	3.966101695	3.983333333	3.25	3.087719298	3.859649123	3.228070175	3.482142857	4.566666667	4.716666667	3.016666667	4.95	4.465517241	4.086206897	3.75862069	3.724137931	4.410714286	4.267857143	3.907407407	3.767857143	6.593220339	3.101694915	3.203389831	4.06779661	4.13559322	4.372881356	3.016949153	3.603448276	3.983333333
image 50	4.107142857	3.196428571	4.263157895	3.818181818	3.465517241	4.689655172	3.438596491	4.157894737	4.465517241	3.137931034	2.98245614	3.379310345	3.983333333	3.933333333	3.898305085	4.116666667	4.107142857	2.535714286	3.107142857	4.482142857	4.65	4.233333333	4.966666667	4.283333333	3.428571429	3.964912281	3.894736842	3	4.033333333	4.6	4.448275862	3.203389831	3.642857143	3.965517241	3.396551724	4.431034483	3.660714286	3.185185185	3.053571429	3.517857143	5.525423729	4.169491525	4.542372881	3.966101695	3.677966102	3.779661017	4.694915254	4.06779661	4.116666667
image 51	2.631578947	3.553571429	4.368421053	5.089285714	3.396551724	3.931034483	3.724137931	4.206896552	3.896551724	3.482758621	3.929824561	3.068965517	2.733333333	2.716666667	3.016666667	2.466666667	3.803571429	3.517857143	4.25	4.25	2.6	2.827586207	2.933333333	3.491525424	5.385964912	3.543859649	4.105263158	3.821428571	5.169491525	3.206896552	3.25	2.915254237	3.551724138	2.75862069	3.655172414	3.862068966	2.714285714	3.125	4.464285714	3.946428571	6.525423729	5.338983051	3.689655172	4.016949153	3.389830508	3.333333333	3.862068966	5.24137931	2.866666667
image 52	2.526315789	3.280701754	4.678571429	4.125	2.568965517	4.948275862	2.912280702	4.137931034	5.105263158	2.724137931	2.482758621	2.896551724	4.152542373	3.220338983	3.833333333	3.305084746	3.678571429	2.803571429	2.75	4.339285714	3.440677966	3.271186441	4.016949153	4.186440678	4.01754386	3.410714286	4.684210526	3.421052632	2.333333333	3.866666667	3.933333333	2.896551724	3.333333333	3.655172414	3.25862069	3.655172414	3.053571429	2.818181818	3.375	3.732142857	5.677966102	4.898305085	4.491525424	4.186440678	4.068965517	3.271186441	4.762711864	4.949152542	2.983333333
image 53	2.631578947	2.736842105	4.666666667	3.789473684	2.824561404	5.25862069	3.206896552	4.438596491	4.807017544	2.931034483	3.534482759	2.948275862	4.766666667	3.683333333	5.183333333	3.610169492	3.857142857	2.745454545	2.5	4.696428571	4.083333333	4.152542373	4.661016949	4.033333333	3.666666667	4.280701754	4.228070175	3.631578947	2.627118644	4.383333333	4.762711864	2.915254237	3.379310345	4.103448276	4.293103448	4.603448276	3	2.892857143	3.381818182	3.75	2.271186441	4.203389831	4.898305085	4.542372881	4.033898305	3.813559322	4.98245614	4.610169492	3.783333333
image 54	3.947368421	3.789473684	3.929824561	3.754385965	3.965517241	3.982758621	4.157894737	4.017241379	3.842105263	4.052631579	3.172413793	4.448275862	4.266666667	4.466666667	3.8	3.783333333	4.142857143	4.160714286	3.178571429	4.109090909	3.7	4.533333333	4.616666667	4.016666667	3.517857143	4.070175439	3.928571429	3.894736842	4.383333333	4.423728814	3.716666667	4.15	4.24137931	4.465517241	3.655172414	3.982758621	4	4.072727273	4.303571429	3.964285714	5.482758621	3.322033898	4.237288136	3.491525424	3.603448276	4.310344828	3.93220339	3.457627119	4.033898305
image 55	3.267857143	4.070175439	3.98245614	4.280701754	3.379310345	3.844827586	3.379310345	4.137931034	4.175438596	3.034482759	3.357142857	3.034482759	4.966666667	4.433333333	4.389830508	3.666666667	4.053571429	3.5	3.553571429	4.571428571	3.694915254	3.566666667	4.333333333	3.733333333	3.839285714	4.403508772	4.438596491	3.263157895	3.542372881	4.25	4.133333333	3.3	3.824561404	4.25862069	4.157894737	3.98245614	2.928571429	3.527272727	4.464285714	3.785714286	6.052631579	3.915254237	4.305084746	4.724137931	4.431034483	4.379310345	4.016949153	3.881355932	3.816666667
image 56	2.625	4.017857143	4.350877193	4.368421053	4.017241379	3.965517241	4.070175439	3.448275862	4.189655172	3.736842105	3.210526316	3.568965517	4.416666667	3.6	3.966666667	3.583333333	3.625	3.446428571	3.890909091	3.928571429	3.633333333	3.677966102	4.483333333	3.533333333	4.070175439	4	4.654545455	3.160714286	2.406779661	3.830508475	3.35	3.362068966	3.912280702	4.568965517	4.068965517	3.534482759	3.196428571	3.535714286	3.854545455	3.696428571	6.779661017	3.898305085	3.830508475	4.288135593	4.06779661	3.810344828	4.033898305	4.542372881	3.4
image 57	3.175438596	4.456140351	3.571428571	3.473684211	4.844827586	3.189655172	4.578947368	3.245614035	3	4.827586207	3.403508772	3.964285714	4.533333333	4.4	3.883333333	4.05	4.142857143	3.839285714	3.696428571	3.509090909	4.183333333	3.813559322	4.55	3.711864407	3.456140351	4.410714286	5.070175439	3.333333333	2.666666667	4.949152542	3.525423729	4.783333333	4.293103448	4.379310345	4.103448276	4	3.964285714	4.296296296	3.785714286	3.732142857	6.517241379	3.338983051	3.525423729	4.745762712	4.152542373	4.525423729	3.593220339	3.745762712	4
image 58	4.719298246	4.210526316	3.842105263	3.071428571	4.206896552	3.379310345	4.586206897	3.155172414	3.068965517	4.517241379	2.947368421	4.051724138	4.85	5	4.35	4.766666667	3.160714286	4.125	3.571428571	3.357142857	4.666666667	4.254237288	4.75	3.8	2.456140351	4.701754386	4.842105263	3.122807018	4.016666667	4.728813559	3.883333333	3.85	4.931034483	4.793103448	4.24137931	3.448275862	4.339285714	4.625	3.660714286	3.982142857	6.118644068	3.120689655	3.362068966	4.603448276	3.644067797	5.051724138	3.339285714	3.525423729	4.383333333
image 59	2.929824561	3.561403509	4.771929825	3.701754386	2.982758621	4.912280702	3.965517241	4.293103448	4.396551724	3.413793103	3.431034483	3.421052632	4.666666667	4.203389831	4.666666667	4.516666667	3.618181818	3	3	4.410714286	4.35	4.8	4.683333333	4.483333333	3.807017544	4.482142857	5.070175439	3.052631579	3.816666667	4.711864407	4.93220339	3.466666667	3.965517241	4.620689655	3.948275862	4.456140351	3.303571429	3.727272727	3.392857143	3.678571429	6.344827586	3.711864407	4.711864407	4.491525424	3.881355932	4.101694915	4.847457627	4.288135593	4.433333333
image 60	4.719298246	3.280701754	4.842105263	3.035087719	2.879310345	5.315789474	3.74137931	4.448275862	4.206896552	3.438596491	3.551724138	3.245614035	5.3	4.9	5.542372881	5.3	3.545454545	2.6	2.357142857	4.839285714	4.915254237	5.383333333	5.45	4.333333333	2.357142857	5.210526316	5.280701754	2.877192982	3.86440678	5.15	5	2.833333333	4.637931034	4.551724138	4.245614035	4.551724138	3.803571429	3.892857143	2.890909091	3.818181818	6.576271186	2.881355932	5	5.293103448	3.847457627	5.220338983	4.983050847	3.627118644	4.516666667
image 61	2	4.719298246	3.614035088	5.105263158	4.49122807	2.982758621	3.701754386	3.844827586	3.5	3.824561404	3.637931034	3.879310345	2.716666667	2.916666667	2.416666667	2.216666667	3.592592593	4.072727273	5.107142857	3.678571429	2.661016949	2.6	2.933333333	2.95	5.464285714	2.98245614	3.210526316	3.625	5.283333333	3.216666667	2.516666667	4.186440678	3.206896552	2.775862069	3.350877193	2.965517241	2.945454545	3.464285714	5.125	3.696428571	6.694915254	5.389830508	2.578947368	2.898305085	3.379310345	3	2.913793103	4.745762712	2.542372881
image 62	3.070175439	4.01754386	3.946428571	3.807017544	4.775862069	3.421052632	4.736842105	3.689655172	2.807017544	4.293103448	3.603448276	4.517241379	4.1	4.35	3.4	3.559322034	3.927272727	4.160714286	4.267857143	4.375	3.883333333	3.779661017	3.566666667	2.9	4.122807018	4.263157895	4.236363636	3.596491228	4.35	4	3.1	4.583333333	4.396551724	4.172413793	3.948275862	3.637931034	3.839285714	4.375	4.232142857	3.836363636	6	3.440677966	3.120689655	4.610169492	4.017241379	4.362068966	3.338983051	3.5	4.033333333
image 63	2.456140351	2.350877193	5.035714286	3.781818182	2.482758621	5.637931034	2.568965517	4.706896552	5.684210526	2.534482759	2.210526316	2.946428571	4.1	3.133333333	4.616666667	3.233333333	4.339285714	1.928571429	2.375	4.872727273	4.372881356	4.745762712	4.431034483	5	4.375	3.333333333	4.607142857	3.614035088	2.233333333	4.915254237	5.133333333	3.033333333	2.637931034	3.293103448	3.327586207	4.620689655	3.214285714	2.607142857	2.464285714	3.109090909	6.338983051	5.118644068	5.372881356	3.406779661	3.206896552	3.813559322	5.881355932	4.93220339	3.4
image 64	2.375	3.947368421	4.017857143	3.877192982	4	3.724137931	3.767857143	3.5	4.724137931	3.879310345	2.473684211	3.596491228	4.233333333	3.516666667	3.383333333	3.35	3.214285714	3.553571429	3.517857143	3.690909091	3.762711864	3.533333333	4.237288136	4.033898305	3.946428571	3.385964912	4.210526316	3.228070175	2.15	3.775862069	3.5	3.881355932	3.413793103	3.810344828	3.333333333	3.689655172	3.357142857	3.517857143	4.089285714	3.607142857	6.423728814	4.448275862	3.372881356	4.033898305	4.13559322	3.576271186	4.13559322	4.637931034	3.216666667
image 65	2.649122807	3.964285714	3.842105263	4.842105263	4.155172414	3.385964912	4.034482759	3.775862069	4.385964912	3.344827586	3.431034483	3.192982456	3.1	3.406779661	2.931034483	2.516666667	4.107142857	3.945454545	4.660714286	3.821428571	2.983050847	3.293103448	3.2	3.216666667	4.964285714	3.192982456	3.596491228	3.6	5.533333333	3.55	3.06779661	3.366666667	3.315789474	3.122807018	3.775862069	3.465517241	2.821428571	3.446428571	5	3.625	6.322033898	5.152542373	3.627118644	2.982758621	3.440677966	3.169491525	3.406779661	4.406779661	2.983333333
image 66	2.912280702	3.571428571	4.175438596	3.982142857	3.75862069	4.017241379	3.637931034	3.754385965	4.368421053	3.344827586	3	3.068965517	3.9	3.316666667	3.694915254	3.233333333	3.981818182	3.553571429	4.107142857	4.303571429	3.283333333	3.254237288	3.683333333	3.633333333	4.403508772	3.666666667	3.857142857	3.385964912	4.183333333	3.8	3.35	3.483333333	3.298245614	3.74137931	3.456140351	3.74137931	3.25	3.339285714	4.017857143	3.821428571	6.457627119	4.431034483	4.06779661	4.137931034	3.894736842	3.948275862	4.016949153	4.389830508	3.483333333
image 67	3.070175439	3.666666667	4.781818182	4.607142857	4	4.017241379	3.754385965	3.879310345	3.75	3.431034483	3.844827586	4.068965517	3.033333333	3.166666667	3.186440678	2.533333333	4.254545455	3.839285714	4.25	4.818181818	3.116666667	3.45	3.033333333	4.033333333	5.01754386	3.267857143	3.666666667	4.01754386	5.766666667	3.716666667	3.6	3.75	3.465517241	2.844827586	3.517241379	4.310344828	3.636363636	3.509090909	4.607142857	3.75	6.448275862	4.051724138	4.175438596	3.661016949	3.210526316	3.423728814	4.172413793	4.689655172	3.516666667
image 68	2.49122807	3.894736842	4.107142857	4.684210526	3.206896552	3.879310345	3.175438596	4.034482759	4.844827586	3.206896552	3.034482759	2.775862069	3.933333333	3.15	3.433333333	2.7	3.142857143	3.553571429	4.054545455	4.035714286	3.216666667	3	3.533333333	3.4	4.745454545	3.245614035	3.892857143	3.01754386	2.966101695	3.050847458	3.186440678	2.7	2.964912281	3.310344828	3.448275862	2.929824561	3.035714286	3.363636364	4.581818182	4.035714286	6.120689655	4.881355932	3.288135593	3.642857143	3.762711864	3.280701754	3.694915254	4.847457627	2.898305085
image 69	3.381818182	3.052631579	4.678571429	4.912280702	3.396551724	4.465517241	3.245614035	4.172413793	4.413793103	2.810344828	3.965517241	3.438596491	3.491525424	3.616666667	3.25	2.796610169	4.375	4.125	3.75	4.418181818	3.362068966	3.95	3.830508475	4.576271186	4.543859649	3.49122807	3.210526316	4.053571429	5.35	3.566666667	3.95	3.525423729	3.25862069	3.25862069	3.263157895	4.25862069	3.714285714	3.37037037	4.053571429	3.803571429	6.440677966	4.271186441	4.389830508	2.966101695	3.293103448	3.482758621	4.508474576	4.789473684	3.483333333
image 70	2.910714286	4.196428571	3.929824561	4.228070175	3.913793103	3.189655172	3.534482759	3.551724138	4.620689655	4.206896552	3.368421053	3.614035088	4.6	3.866666667	3.95	3.457627119	3.767857143	3.482142857	3.821428571	3.303571429	3.65	3.55	4.3	3.8	4	3.754385965	4.824561404	3.535714286	2.066666667	4.116666667	3.916666667	4.137931034	4.035087719	4.017857143	4.189655172	3.689655172	3.303571429	3.678571429	4.054545455	3.660377358	6.338983051	4.186440678	3.389830508	4.203389831	4.06779661	4.052631579	3.915254237	4.403508772	3.35
image 71	4.052631579	4	4.122807018	4.052631579	4.103448276	3.793103448	4.327586207	3.465517241	3.456140351	3.793103448	2.75862069	3.620689655	3.816666667	3.633333333	2.733333333	3.433333333	3.535714286	4.214285714	4	3.517857143	4.3	3.9	4.216666667	3.683333333	2.421052632	4	3.017857143	2.912280702	5.7	3.666666667	3.271186441	3.083333333	4.034482759	3.842105263	3.877192982	2.896551724	3.482142857	4.267857143	3.964285714	4.232142857	1.706896552	3.677966102	2.896551724	3.881355932	3.719298246	3.796610169	3.389830508	4.254237288	3.85
image 72	3.824561404	4.245614035	4.157894737	3.596491228	3.931034483	3.75862069	4.155172414	3.696428571	3.649122807	4.034482759	3.298245614	3.844827586	5.016666667	4.716666667	4.083333333	4.233333333	4.090909091	3.357142857	3.339285714	3.910714286	4.433333333	4.4	4.762711864	3.433333333	2.824561404	4.771929825	4	3.25	3.283333333	4.474576271	4	3.983333333	4.578947368	4.517241379	3.877192982	3.931034483	3.821428571	3.964285714	3.75	3.854545455	4.086206897	3.152542373	3.644067797	4.576271186	4.254237288	4.559322034	3.627118644	3.728813559	4.233333333
image 73	3.649122807	4.736842105	3.089285714	3.526315789	5.155172414	2.379310345	4.810344828	3.379310345	3.448275862	4.561403509	3.157894737	4.827586207	3.133333333	3.883333333	2.86440678	3.322033898	3.981818182	4.375	4.142857143	3.589285714	3.847457627	3.5	3.93220339	3.322033898	3.736842105	3.649122807	3.428571429	3.736842105	5.4	4.433333333	2.913793103	4.677966102	3.948275862	3.551724138	3.684210526	2.913793103	4.107142857	4.018181818	4.518518519	3.285714286	3.474576271	3.847457627	2.830508475	4.237288136	3.491525424	3.949152542	2.796610169	3.966101695	3.55
image 74	2.614035088	4.089285714	4.228070175	4.087719298	4.175438596	3.862068966	3.568965517	3.603448276	4.310344828	4.034482759	3.224137931	3.810344828	4	3.733333333	3.55	3.483333333	3.392857143	3.589285714	3.464285714	3.857142857	4.016666667	3.733333333	4.4	4.016666667	3.070175439	3.571428571	3.839285714	3.403508772	2.915254237	4.15	3.533333333	3.65	3.74137931	3.982142857	3.736842105	3.103448276	3.436363636	3.357142857	3.571428571	3.472727273	3.355932203	4.271186441	3.288135593	3.576271186	3.949152542	3.779661017	4.101694915	4.271186441	3.55
image 75	4.561403509	5.140350877	3.339285714	3.614035088	5.224137931	3.017241379	4.931034483	3.293103448	2.879310345	4.620689655	3.568965517	4.75862069	4.15	5.016666667	3.333333333	4.516666667	4.418181818	4.436363636	4.563636364	3.714285714	4.101694915	4.152542373	4.333333333	3.683333333	3.035087719	4.472727273	3.839285714	3.339285714	5.06779661	4.633333333	3.508474576	4.711864407	4.913793103	4.431034483	4.172413793	4.103448276	4.454545455	4.232142857	4.345454545	4.090909091	6.827586207	2.627118644	3.220338983	4.508474576	3.762711864	4.322033898	3.220338983	3.288135593	4.25
image 76	3.357142857	4.842105263	3.736842105	3.75	4.775862069	3.25862069	4.578947368	3.724137931	3.649122807	4.551724138	3.586206897	4.5	3.6	3.816666667	3.433333333	3.233333333	4.267857143	4.446428571	4.464285714	3.703703704	3.533333333	3.666666667	4.116666667	3.793103448	4.553571429	3.912280702	3.142857143	4.160714286	4.183333333	4.016666667	3.627118644	4.5	3.75862069	3.982758621	3.810344828	3.724137931	4.285714286	3.767857143	4.035714286	4.285714286	6.75862069	3.93220339	3.627118644	3.389830508	3.982758621	3.627118644	3.440677966	3.881355932	3.983333333
image 77	4.368421053	4.280701754	3.859649123	4.087719298	4.172413793	3.396551724	4.448275862	3.810344828	3.403508772	3.827586207	3.280701754	4.017241379	3.305084746	4.016666667	2.95	3.05	3.563636364	4.303571429	4.462962963	3.909090909	3.4	3.566666667	3.716666667	3.65	3.771929825	3.375	3.175438596	3.526315789	5.683333333	3.833333333	2.966101695	3.810344828	4.120689655	3.75862069	4.01754386	3.603448276	3.732142857	3.981818182	4.446428571	3.910714286	6.620689655	3.86440678	2.949152542	3.508474576	3.186440678	3.881355932	3.13559322	4.275862069	3.833333333
image 78	3.333333333	4.771929825	3.210526316	3.596491228	5.228070175	3.068965517	4.877192982	3.206896552	3.396551724	4.689655172	3.5	4.719298246	3.783333333	4.083333333	3.3	3.583333333	3.803571429	4.571428571	4.527272727	3.517857143	3.85	4.116666667	4.15	3.745762712	3.771929825	4.01754386	4.178571429	3.62962963	5.416666667	4.183333333	2.766666667	4.95	4.315789474	4.210526316	4.24137931	2.931034483	3.857142857	4.345454545	4.781818182	4	6.813559322	3.440677966	2.728813559	4.13559322	4.24137931	4.220338983	3.152542373	3.637931034	4.203389831
image 79	2.631578947	4.607142857	3.771929825	4.280701754	4.01754386	3.724137931	4.473684211	4.068965517	3.034482759	4	4.228070175	4.137931034	3.683333333	3.9	3.483333333	2.85	3.25	4.821428571	5.25	3.625	2.933333333	3.683333333	3.666666667	2.816666667	5.181818182	4.736842105	4	3.754385965	4.633333333	3.466666667	3.116666667	3.593220339	4.263157895	4.068965517	4.224137931	3.24137931	2.910714286	3.690909091	5.018181818	4.6	6.661016949	3.75862069	3.517241379	3.913793103	4.24137931	4.406779661	2.672413793	3.983050847	3.85
image 80	3.228070175	2.625	5.111111111	4.140350877	2.526315789	5.655172414	2.98245614	4.982758621	4.810344828	2.732142857	3.534482759	3.827586207	4.116666667	3.8	5.086206897	4.066666667	4.517857143	2.418181818	2.660714286	5.160714286	4.333333333	5.05	4.830508475	4.816666667	5.087719298	4.614035088	4.789473684	3.781818182	4.033333333	4.783333333	4.949152542	2.55	3.327586207	4.103448276	3.379310345	5.051724138	3.272727273	3.303571429	2.836363636	3.660714286	6.551724138	4.033898305	5.508474576	4.084745763	4.186440678	4.327586207	5.254237288	4.172413793	4.694915254
image 81	4.596491228	5	3.464285714	2.859649123	4.596491228	3.396551724	4.706896552	3.157894737	2.775862069	4.620689655	3.172413793	3.982758621	4.9	4.633333333	4.083333333	5.254237288	3.490909091	4.054545455	3.464285714	3.339285714	4.833333333	4.65	4.9	3.716666667	2.070175439	4.767857143	4.175438596	3.315789474	4.13559322	5.06779661	3.65	4.033333333	4.929824561	4.879310345	4.224137931	3.706896552	4.267857143	4.589285714	3.636363636	3.875	6.440677966	2.603448276	3.338983051	4.724137931	4	4.775862069	3.610169492	3.186440678	4.75
image 82	4.357142857	4.350877193	3.875	3	4.140350877	4.035087719	4.551724138	3.431034483	3.620689655	4.5	3.206896552	4.344827586	5.237288136	4.95	4.6	5.333333333	3.290909091	3.303571429	2.982142857	3.709090909	4.576271186	4.833333333	5.2	3.766666667	2.561403509	5.052631579	4.654545455	3.285714286	3.716666667	4.559322034	4.533333333	4.033333333	4.896551724	5.275862069	3.827586207	3.724137931	4.218181818	4.446428571	3.464285714	3.767857143	6.711864407	2.728813559	3.525423729	4.762711864	4.338983051	5.050847458	4.152542373	3.254237288	4.933333333
image 83	4.839285714	4.107142857	3.709090909	4.107142857	3.912280702	3.672413793	4.275862069	3.655172414	3.534482759	4.103448276	3.379310345	4.362068966	4.4	4.633333333	3.745762712	4.15	4.053571429	4.392857143	4.107142857	4.125	4.083333333	4.288135593	4.833333333	3.633333333	3.087719298	4.385964912	3.589285714	3.421052632	5.45	4.166666667	3.45	3.75862069	4.431034483	4.206896552	4.086206897	3.75862069	3.964285714	4	4.236363636	3.8	6.830508475	2.896551724	3.491525424	4.189655172	3.762711864	4.271186441	3.457627119	3.508474576	4.75
image 84	5.140350877	4.263157895	3.333333333	3	4.103448276	4.120689655	4.862068966	3.75862069	3	4.465517241	3.034482759	4.689655172	5.183333333	5.116666667	4.237288136	5.416666667	4.142857143	3.696428571	2.8	3.535714286	4.933333333	4.95	5.423728814	3.7	2.071428571	4.875	4.285714286	3.596491228	4.183333333	5.35	3.85	4.466666667	4.947368421	4.948275862	4.034482759	3.775862069	4.821428571	4.745454545	3.2	3.517857143	6.728813559	2.830508475	3.728813559	4.525423729	4.413793103	5.474576271	3.93220339	3.13559322	5.101694915
image 85	4.107142857	3.315789474	4.350877193	2.789473684	3.578947368	4.534482759	4.482758621	3.771929825	3.75	4.245614035	3.051724138	4.034482759	5.483333333	4.762711864	5.084745763	5.75	3.214285714	3.178571429	2.555555556	3.875	5.55	5.55	5.316666667	3.55	2.192982456	5.421052632	5.052631579	3.105263158	2.716666667	5.283333333	5.120689655	3.45	4.775862069	5.465517241	4.103448276	4.310344828	4.178571429	4.654545455	2.839285714	3.892857143	6.762711864	2.293103448	4.440677966	4.86440678	4.559322034	5.344827586	4.862068966	3.288135593	5.316666667
image 86	4.321428571	3.089285714	4.267857143	3.666666667	3.172413793	5.298245614	3.482758621	4.793103448	4.25862069	2.931034483	3.086206897	3.543859649	4.35	4.766666667	4.283333333	4.283333333	4.357142857	3.214285714	2.892857143	4.654545455	4.75	5.344827586	5.35	4.93220339	3.696428571	3.964912281	3.49122807	3.357142857	4.338983051	5.166666667	4.783333333	3.433333333	3.862068966	4.087719298	3.431034483	5.206896552	3.517857143	3.232142857	3.285714286	3.875	6.440677966	3.254237288	5.120689655	3.175438596	3.576271186	4.350877193	4.576271186	3.457627119	4.7
image 87	4.473684211	4.339285714	3.473684211	3.684210526	5	3.551724138	4.137931034	3.561403509	3.385964912	4.035087719	2.964912281	4.385964912	3.483333333	4.016666667	2.8	3.466666667	4.339285714	4.142857143	3.964285714	3.857142857	3.779661017	4.050847458	4.2	4.266666667	3.285714286	3.160714286	3.052631579	3.614035088	5	4.266666667	3.616666667	4.15	4.120689655	3.344827586	3.431034483	3.896551724	4.214285714	4.018181818	3.839285714	3.517857143	6.813559322	3.298245614	2.983050847	3.322033898	3.254237288	3.965517241	3.237288136	4	4.133333333
image 88	3.428571429	4.964912281	3.535714286	4.035714286	5.017241379	3.051724138	4.431034483	3.413793103	3.263157895	4.24137931	3.775862069	4.310344828	3.55	3.866666667	2.883333333	2.816666667	3.464285714	4.818181818	4.839285714	3.553571429	3.633333333	3.525423729	3.75	3.254237288	4.157894737	3.98245614	3.185185185	3.333333333	5.7	3.566666667	2.5	4.566666667	4.293103448	3.859649123	3.75862069	3.293103448	3.714285714	4.285714286	4.875	3.857142857	4.813559322	3.661016949	2.728813559	3.847457627	3.603448276	4.254237288	3.017241379	3.847457627	3.644067797
image 89	4.035714286	4.214285714	3.421052632	3.456140351	4.224137931	3.568965517	3.862068966	4.140350877	3.5	3.719298246	3.431034483	3.775862069	4.1	4.233333333	3.283333333	4	4.089285714	3.803571429	3.767857143	4.109090909	3.916666667	3.6	4.183333333	3.964912281	4.052631579	3.438596491	3.392857143	3.947368421	4.288135593	4.216666667	3.75	4.152542373	4.206896552	4.068965517	3.568965517	4.517241379	4.218181818	3.654545455	4.125	3.563636364	6.559322034	3.745762712	3.620689655	3.457627119	3.796610169	3.706896552	3.728813559	3.913793103	3.833333333
image 90	3.122807018	3.473684211	4.368421053	3.535714286	3.413793103	4.614035088	3.620689655	4.155172414	4.052631579	3.413793103	3.155172414	3.724137931	5.066666667	4.55	4.583333333	3.933333333	3.642857143	3.482142857	3.607142857	4	4.333333333	4.576271186	4.816666667	4.084745763	3.49122807	4.672727273	4.140350877	3.428571429	3.116666667	4.433333333	4.086206897	3.8	4.379310345	4.464285714	4.068965517	4.137931034	3.464285714	3.482142857	3.464285714	4.017857143	2.644067797	3.275862069	3.949152542	4.508474576	4.050847458	4.517241379	4.050847458	3.661016949	4.283333333
image 91	4.333333333	3.771929825	4.122807018	3.192982456	3.586206897	4.719298246	4.068965517	4.052631579	3.842105263	3.982758621	2.655172414	4.086206897	4.366666667	4.413793103	3.933333333	3.833333333	3.517857143	3.696428571	3.035714286	3.910714286	4.35	4.7	4.916666667	3.85	2.821428571	3.842105263	3.298245614	3.49122807	4.25	4.316666667	4.066666667	3.883333333	4.068965517	4.25862069	3.948275862	4.086206897	4.178571429	4.127272727	3.267857143	3.785714286	6.620689655	3	3.644067797	3.898305085	3.526315789	4.101694915	4.559322034	3.423728814	4.271186441
image 92	2.842105263	4.303571429	3.890909091	4.192982456	4.5	2.827586207	4.224137931	3.810344828	3.421052632	4.403508772	3.568965517	4.206896552	4.101694915	3.516666667	3.333333333	2.966101695	3.410714286	4.375	4.428571429	3.446428571	3.542372881	3.783333333	4.06779661	3.633333333	4.75	3.807017544	3.771929825	3.333333333	3.593220339	3.983333333	3.416666667	4.416666667	4.120689655	3.913793103	4.070175439	3.448275862	3.345454545	4.036363636	4.535714286	4.107142857	6.879310345	3.423728814	3.017241379	3.86440678	4.034482759	3.898305085	3.576271186	4.152542373	3.830508475
image 93	5.428571429	4.403508772	4.140350877	3.122807018	4.379310345	4.034482759	4.75862069	3.948275862	2.672413793	4.793103448	4.293103448	4.736842105	5.13559322	5.237288136	4.728813559	5.2	4.37037037	4.363636364	3.571428571	4.196428571	4.120689655	5.116666667	5.033333333	4.283333333	2.125	4.642857143	4.071428571	4.894736842	4.4	5.033333333	4.915254237	5	4.965517241	4.929824561	4.689655172	4.157894737	4.821428571	4.517857143	4.053571429	4.410714286	6.694915254	2	4.169491525	4.915254237	3.879310345	4.879310345	3.779661017	2.915254237	5.55
image 94	4.607142857	5.122807018	3.210526316	3.642857143	4.810344828	2.965517241	5.189655172	3.620689655	2.120689655	4.75862069	4.517241379	4.310344828	4.266666667	4.74137931	3.633333333	3.783333333	2.982142857	5.714285714	5.036363636	3.446428571	3.93220339	3.8	3.833333333	2.916666667	3.263157895	4.842105263	4.192982456	3.946428571	5.9	3.716666667	2.783333333	4.033898305	5.192982456	4.75862069	4.896551724	2.948275862	4.196428571	4.875	4.927272727	4.181818182	6.694915254	2.711864407	2.966101695	4.551724138	4.355932203	4.949152542	2.593220339	3.542372881	4.25
image 95	3.859649123	4.035087719	3.929824561	4.087719298	3.913793103	4.293103448	4.210526316	4.25862069	3.578947368	4.120689655	3.982758621	4.245614035	4.133333333	4.25	4.05	4.016666667	4.109090909	3.821428571	3.660714286	4.392857143	3.9	4.483333333	4.166666667	4.45	4.087719298	4.701754386	4.157894737	4.5	5.066666667	4.2	4.1	3.85	4.24137931	4.327586207	4.396551724	4.034482759	3.490909091	3.875	3.839285714	4.017857143	6.807017544	3.474576271	4.101694915	4.593220339	4	4.220338983	3.915254237	3.694915254	4.283333333
image 96	3.75	3.732142857	4.375	3.543859649	3.859649123	4.431034483	4.224137931	4.25862069	3.396551724	3.931034483	4.120689655	4.155172414	4.847457627	4.15	4.516666667	4.05	3.785714286	4.375	3.982142857	4.490909091	3.816666667	4.237288136	4.45	3.916666667	3.298245614	4.368421053	4.105263158	4.649122807	4.133333333	3.716666667	4.233333333	3.566666667	4.568965517	4.379310345	4.333333333	4	4	4.181818182	4	4.125	6.728813559	3.610169492	4.310344828	4.728813559	4.152542373	4.254237288	4.440677966	4.017241379	4.233333333
image 97	5.333333333	4.070175439	4.263157895	4.035087719	3.879310345	4.140350877	4.214285714	4.280701754	3.413793103	3.827586207	3.706896552	3.719298246	3.85	4.2	4	3.866666667	4.036363636	4.125	4.142857143	4.214285714	3.3	3.483333333	3.711864407	4.533333333	2.403508772	3.767857143	3.666666667	4.385964912	5.616666667	4.05	3.627118644	3.5	4.293103448	4.052631579	3.724137931	4.473684211	4.089285714	4.017857143	4.053571429	4.321428571	6.915254237	3.603448276	4	4.440677966	3.288135593	3.830508475	3.593220339	4.016949153	4
image 98	5.543859649	5.719298246	2.877192982	3.087719298	5.568965517	2.789473684	5.315789474	3.413793103	1.74137931	5.551724138	4.379310345	5.086206897	4.766666667	5.783333333	3.583333333	4.533333333	3.436363636	5.464285714	4.857142857	3.625	3.844827586	4.05	3.93220339	3.152542373	2.175438596	5.052631579	4.192982456	4.070175439	5.983050847	4.542372881	3.166666667	5.25	5.543859649	4.719298246	4.931034483	3.140350877	4.946428571	5.054545455	4.796296296	4.072727273	6.915254237	2.350877193	2.859649123	5.169491525	4.169491525	5.322033898	2.322033898	3.220338983	4.95
image 99	5.368421053	4.385964912	3.589285714	3.192982456	4.482758621	4.280701754	4.789473684	3.931034483	2.368421053	4.827586207	4.232142857	4.793103448	4.983333333	5.372881356	4.633333333	5.016666667	4.053571429	4.410714286	3.517857143	4.163636364	4.6	5.016949153	4.933333333	4.45	2.263157895	4.877192982	4.105263158	4.482142857	4.983333333	5.137931034	4.5	4.406779661	5.086206897	4.631578947	4.896551724	4.034482759	4.890909091	4.509090909	3.618181818	4.285714286	6.627118644	2.508474576	4.322033898	4.672413793	3.898305085	5.050847458	4.203389831	3.016949153	5.2
image 100	4.315789474	5.052631579	2.859649123	3.578947368	5.034482759	3.344827586	5.120689655	3.5	2.293103448	5.137931034	4.310344828	4.862068966	4.866666667	4.7	3.75	4.016666667	3.589285714	4.946428571	4.357142857	3.290909091	4.24137931	4.433333333	4.745762712	3.3	2.929824561	4.642857143	4.192982456	4	4.254237288	4.233333333	3.6	4.7	4.896551724	4.827586207	4.706896552	3.310344828	4.090909091	4.581818182	4.482142857	4.090909091	6.440677966	2.796610169	3.101694915	4.576271186	4.568965517	4.694915254	2.931034483	3.169491525	4.366666667
[truncated: 51 more columns]
