# Supplementary material for: Four dimensions characterize attributions from faces using a representative set of English trait words
Source: Nat Commun. 2021 Aug 27;12:5168. doi: 10.1038/s41467-021-25500-y (PMC8397784; doi:10.1038/s41467-021-25500-y)
Supplement: Supplementary file 4 — Source Data [file 41467_2021_25500_MOESM4_ESM.zip › Source_Data/FigureS1a_Counts_Free_Words.csv]

Free-words	Counts	Exclusion_Notes
able	5	Include
abrasive	2	Include
absent	2	Include
absent-minded	6	Include
abusive	2	Include
accepting	2	Include
accomplished	5	Include
accusing	2	Include
active	30	Include
adaptable	19	Include
adaptive	3	Include
adventurous	23	Include
affable	6	Include
affectionate	10	Include
afraid	11	Include
aged	2	Include
aggressive	69	Include
aging	4	Include
agitated	3	Include
agreeable	19	Include
agressive	6	Include
alarmed	10	Include
alert	28	Include
alive	4	Include
alluring	3	Include
alone	4	Include
aloof	15	Include
ambitious	75	Include
ambitous	3	Include
amiable	11	Include
amused	9	Include
amusing	9	Include
analytical	8	Include
anchored	2	Include
androgenous	3	Include
androgynous	2	Include
angelic	2	Include
angry	77	Include
annoyed	25	Include
annoying	17	Include
antisocial	3	Include
anxious	49	Include
apathetic	15	Include
apologetic	3	Include
appealing	2	Include
apprehensive	4	Include
approachable	13	Include
approving	2	Include
argumentative	3	Include
aroused	5	Include
arrogant	25	Include
artistic	9	Include
ashamed	6	Include
aspiring	3	Include
assertive	17	Include
assuming	2	Include
assured	5	Include
athletic	26	Include
attention-seeking	2	Include
attentive	55	Include
attractive	105	Include
aunt	3	Include
authoritative	6	Include
average	40	Include
aversive	2	Include
awake	2	Include
awkward	15	Include
balanced	4	Include
bald	3	Include
balding	4	Include
banal	8	Include
bashful	3	Include
basic	4	Include
beaming	2	Include
bearded	7	Include
beatific	2	Include
beautiful	32	Include
belligerent	5	Include
big	3	Include
bitchy	8	Include
bitter	10	Include
black	3	Include
bland	6	Include
blank	5	Include
bleak	4	Include
blond	5	Include
blonde	26	Include
blue-eyed	5	Include
blunt	6	Include
boastful	11	Include
boisterous	3	Include
bold	8	Include
bookish	6	Include
boorish	5	Include
bored	50	Include
boring	42	Include
bossy	17	Include
bothered	6	Include
boyish	2	Include
braggart	2	Include
brash	6	Include
brave	43	Include
bright	22	Include
broad	5	Include
brooding	3	Include
brother	3	Include
brown-haired	3	Include
brunette	19	Include
brutish	2	Include
bubbly	3	Include
bulging	2	Include
bulky	3	Include
burly	4	Include
busy	13	Include
calculating	6	Include
callous	4	Include
calm	136	Include
candid	2	Include
capable	27	Include
carefree	18	Include
careful	44	Include
careless	35	Include
caring	176	Include
casual	3	Include
cautious	47	Include
chagrined	2	Include
challenging	2	Include
charasmatic	3	Include
charismatic	6	Include
charming	32	Include
chatty	4	Include
cheap	2	Include
cheeky	4	Include
cheerful	36	Include
cheerless	3	Include
childish	6	Include
chilled	2	Include
choleric	3	Include
chubby	16	Include
classy	2	Include
clean	17	Include
clever	25	Include
clingy	9	Include
clueless	3	Include
clumsy	7	Include
cocky	5	Include
cold	47	Include
collected	2	Include
colorful	3	Include
combative	5	Include
comfortable	8	Include
comical	2	Include
committed	3	Include
communicative	3	Include
compassionate	29	Include
competent	8	Include
competitive	18	Include
complainer	2	Include
complex	3	Include
composed	8	Include
concealed	2	Include
conceited	3	Include
concentrating	5	Include
concerned	45	Include
condescending	3	Include
confident	114	Include
conflicted	2	Include
confrontational	2	Include
confused	27	Include
conscientious	2	Include
conservative	7	Include
considerate	41	Include
consistent	2	Include
contemplative	12	Include
contemptuous	2	Include
content	106	Include
contented	2	Include
controlling	22	Include
conversational	2	Include
convivial	8	Include
cool	15	Include
cooperative	12	Include
cordial	2	Include
corny	2	Include
courageous	17	Include
courteous	10	Include
cowardly	4	Include
coy	3	Include
crafty	6	Include
cranky	2	Include
crazy	37	Include
creative	34	Include
creepy	6	Include
crestfallen	4	Include
critical	18	Include
criticizing	4	Include
crude	3	Include
cruel	4	Include
cunning	17	Include
curious	25	Include
curly-haired	2	Include
cute	21	Include
cynical	26	Include
dangerous	11	Include
daring	4	Include
dark	4	Include
dark-haired	4	Include
daydreaming	2	Include
dazzling	2	Include
deceitful	7	Include
decent	2	Include
deceptive	3	Include
decisive	17	Include
dedicated	6	Include
deep	6	Include
defeated	2	Include
defensive	5	Include
defiant	5	Include
delicate	6	Include
delightful	7	Include
demanding	32	Include
demure	2	Include
dependable	21	Include
dependent	9	Include
depressed	39	Include
detached	5	Include
determind	5	Include
determined	96	Include
detwermind	2	Misspelled
devious	2	Include
devoted	5	Include
different	4	Include
difficult	6	Include
diligent	31	Include
dillegent	3	Misspelled
diplomatic	14	Include
direct	11	Include
dirty	4	Include
disagreeable	3	Include
disappointed	13	Include
disapproving	6	Include
discerning	2	Include
disciplined	4	Include
disgusted	7	Include
disheveled	2	Include
dishonest	13	Include
disinterested	6	Include
disorganized	2	Include
dispassionate	3	Include
disrespectful	4	Include
disruptive	2	Include
distant	13	Include
distaste	2	Include
distasteful	2	Include
distracted	9	Include
distraught	3	Include
distressed	3	Include
distrustful	13	Include
doleful	2	Include
dominant	13	Include
dominate	8	Include
domineering	5	Include
dopey	2	Include
doubtful	4	Include
downcast	3	Include
drab	4	Include
drained	2	Include
dramatic	3	Include
dreamy	2	Include
drinker	2	Include
driven	18	Include
drowsy	2	Include
dull	47	Include
dumb	9	Include
dutiful	5	Include
dynamic	14	Include
eagar	2	Include
eager	47	Include
earnest	14	Include
easy	2	Include
easy going	2	Not a single word
easy-going	18	Include
easygoing	5	Include
eccentric	2	Include
ecletic	2	Include
educated	61	Include
efficient	12	Include
egotistical	2	Include
elated	7	Include
elegant	5	Include
embarassed	2	Include
emotional	20	Include
emotionless	2	Include
empathetic	20	Include
emppathetic	2	Misspelled
empty	4	Include
enchanting	2	Include
endearing	2	Include
energetic	44	Include
engaged	44	Include
enthusiastic	36	Include
entitled	2	Include
etched	2	Include
evil	5	Include
exacting	8	Include
excitable	9	Include
excited	8	Include
exciting	2	Include
exhausted	12	Include
experienced	15	Include
expressive	6	Include
extrovert	6	Include
extroverted	31	Include
faint	2	Include
fair	9	Include
fair-minded	3	Include
faithful	6	Include
fancy	8	Include
fashionable	6	Include
fat	3	Include
fearful	14	Include
fearless	11	Include
feisty	3	Include
female	142	Include
feminine	25	Include
feminist	2	Include
fickle	2	Include
fierce	35	Include
fiery	2	Include
fine	2	Include
finicky	3	Include
firm	15	Include
fit	40	Include
fixed	2	Include
flabby	3	Include
flaky	4	Include
flexible	7	Include
flighty	5	Include
flirtatious	6	Include
flirty	2	Include
focused	80	Include
foolish	5	Include
forceful	3	Include
forgetful	4	Include
forthright	2	Include
frank	12	Include
frazzled	2	Include
fresh	2	Include
friednly	2	Misspelled
friendly	306	Include
frugal	2	Include
frustrated	4	Include
fulfilled	2	Include
full	3	Include
fun	80	Include
fun loving	5	Not a single word
fun-loving	6	Include
funny	86	Include
furrowed	4	Include
furtive	3	Include
fussy	9	Include
gamer	6	Include
gay	2	Include
gazing	2	Include
generic	4	Include
generous	32	Include
genial	2	Include
gentle	32	Include
genuine	9	Include
giving	21	Include
glancing	4	Include
glaring	5	Include
glazed	2	Include
gloomy	11	Include
glowering	2	Include
glowing	3	Include
good	24	Include
good-natured	2	Include
goofy	11	Include
gorgeous	2	Include
graceful	2	Include
grand	2	Include
grave	4	Include
great	3	Include
greedy	7	Include
gregarious	7	Include
grieving	3	Include
grim	8	Include
grimace	2	Include
gritty	4	Include
gross	2	Include
grouchy	4	Include
grounded	2	Include
grumpy	16	Include
guarded	8	Include
guilty	5	Include
gullable	3	Include
gullible	11	Include
handsome	47	Include
handy	2	Include
happy	168	Include
hard	7	Include
hard working	26	Not a single word
hard-working	32	Include
hardworking	32	Include
harsh	13	Include
hateful	2	Include
haunted	3	Include
haunting	5	Include
headstrong	3	Include
healthy	22	Include
heart-shaped	2	Include
hefty	2	Include
helful	2	Include
helpful	135	Include
hesitant	10	Include
high	2	Include
hilarious	4	Include
hoenst	2	Misspelled
hollow	3	Include
homeless	2	Include
homely	11	Include
honest	87	Include
honorable	2	Include
hopeful	15	Include
hopeless	6	Include
horrified	4	Include
hostile	24	Include
hot	3	Include
humble	20	Include
humorless	3	Include
humorous	20	Include
hungry	4	Include
hunted	6	Include
hurt	10	Include
hysterical	3	Include
icy	2	Include
ideal	2	Include
idiotic	3	Include
idle	7	Include
ignorant	8	Include
imaginative	7	Include
immature	8	Include
immense	3	Include
impartial	21	Include
impassive	10	Include
impatient	30	Include
impolite	5	Include
impressionable	7	Include
impulsive	8	Include
inattentive	2	Include
inconsiderate	10	Include
indecisive	12	Include
independent	13	Include
indifferent	11	Include
industrious	3	Include
inefficient	2	Include
inexperienced	10	Include
inflexible	5	Include
influential	3	Include
inhibited	6	Include
innocent	12	Include
inquisitive	7	Include
insane	2	Include
inscrutable	5	Include
insecure	6	Include
insensitive	4	Include
insightful	5	Include
insistant	2	Include
insisting	4	Include
insolent	2	Include
inspiring	2	Include
inteligent	3	Include
intelligent	132	Include
intense	25	Include
interested	20	Include
interesting	5	Include
interverted	2	Misspelled
intimidating	10	Include
intolerant	5	Include
intrigued	19	Include
introspective	4	Include
introvert	16	Include
introverted	57	Include
intuitive	26	Include
inventive	13	Include
irresponsible	4	Include
irritable	4	Include
irritated	9	Include
irritating	5	Include
jaded	6	Include
jealous	10	Include
jeering	7	Include
jittery	9	Include
joking	9	Include
jolly	4	Include
jovial	9	Include
joyful	56	Include
jsut	4	Include
judgemental	21	Include
judgmental	30	Include
just	14	Include
keen	4	Include
kind	198	Include
knowledgable	5	Include
lackadaisical	4	Include
laid back	3	Not a single word
laid-back	6	Include
lame	4	Include
languid	7	Include
large	4	Include
lazy	104	Include
leader	4	Include
leering	5	Include
lethargic	6	Include
level-headed	5	Include
levelheaded	3	Include
lifeless	2	Include
light	2	Include
likable	7	Include
likeable	3	Include
listless	2	Include
literate	4	Include
lively	14	Include
logical	14	Include
lonely	35	Include
loner	11	Include
long-haired	5	Include
lonley	4	Include
loose	2	Include
loud	40	Include
loved	35	Include
lovely	17	Include
loving	56	Include
loyal	90	Include
lucky	2	Include
lust	2	Include
mad	20	Include
male	146	Include
manipulative	16	Include
manly	8	Include
marvelous	3	Include
masculine	33	Include
masked	4	Include
materialistic	2	Include
maternal	11	Include
mature	23	Include
mean	103	Include
meaningful	6	Include
mediocre	10	Include
meditative	4	Include
meek	15	Include
melancholy	3	Include
mellow	2	Include
melodramatic	2	Include
merciful	8	Include
messy	11	Include
methodical	3	Include
meticulous	5	Include
middle-aged	14	Include
mild	4	Include
mindful	6	Include
mischievous	9	Include
miserable	3	Include
moderate	4	Include
modern	3	Include
modest	23	Include
moody	29	Include
morose	9	Include
mother	4	Include
motherly	6	Include
motivated	23	Include
mournful	4	Include
mousey	4	Include
moved	2	Include
moving	2	Include
muscular	7	Include
musical	8	Include
mysteirous	3	Include
mysterious	11	Misspelled
naieve	4	Include
naive	14	Include
narrow-minded	2	Include
nasty	6	Include
natural	2	Include
neat	4	Include
needy	2	Include
negative	10	Include
neighborly	3	Include
nerd	2	Include
nerdy	8	Include
nervous	39	Include
neutral	3	Include
nice	120	Include
noisy	3	Include
nonchalant	7	Include
normal	40	Include
nosy	4	Include
nurturing	3	Include
obedient	3	Include
objective	2	Include
obliging	2	Include
obnoxious	12	Include
observant	41	Include
obsessive	2	Include
obstinate	3	Include
odd	12	Include
old	11	Include
old fashioned	2	Not a single word
older	43	Include
open	24	Include
open minded	2	Not a single word
open-minded	2	Include
opinionated	3	Include
opportunistic	2	Include
optimistic	6	Include
orderly	6	Include
organized	13	Include
outgoing	96	Include
outspoken	26	Include
overbearing	2	Include
overcritical	2	Include
overemotional	2	Include
overworked	4	Include
pained	3	Include
pale	5	Include
panicky	3	Include
paranoid	2	Include
passionate	36	Include
passive	16	Include
paternal	3	Include
patient	42	Include
patronizing	2	Include
peaceful	10	Include
peering	2	Include
peeved	3	Include
pensive	11	Include
perceptive	7	Include
perfectionist	6	Include
perky	3	Include
persistant	25	Include
persistent	15	Include
personable	5	Include
persuasive	4	Include
pessimistic	4	Include
petite	7	Include
petty	9	Include
petulant	7	Include
physical	3	Include
picky	9	Include
piercing	2	Include
pitiful	2	Include
plain	17	Include
playful	44	Include
pleasant	44	Include
plotting	7	Include
plucky	2	Include
plump	6	Include
poised	2	Include
polarizing	2	Include
polite	68	Include
pompous	8	Include
popular	16	Include
positive	23	Include
possessive	3	Include
pouting	2	Include
pouty	2	Include
powerful	10	Include
practical	35	Include
prepared	6	Include
pretty	122	Include
prideful	3	Include
private	17	Include
proactive	15	Include
professional	8	Include
progressive	7	Include
proud	15	Include
prudent	3	Include
prudish	3	Include
punctual	7	Include
pushy	13	Include
puzzled	2	Include
qiuiet	3	Misspelled
quarrelsome	8	Include
questioning	10	Include
quick-tempered	4	Include
quick-witted	6	Include
quiet	156	Include
quite	4	Include
radiant	4	Include
rational	9	Include
ready	7	Include
real	2	Include
reasonable	6	Include
rebellious	3	Include
recluse	4	Include
reclusive	5	Include
reflective	3	Include
regretful	3	Include
relaxed	63	Include
reliable	46	Include
relieved	2	Include
religious	3	Include
reluctant	8	Include
repulsive	2	Include
resentful	8	Include
reserved	73	Include
resigned	3	Include
resilient	2	Include
resolute	4	Include
resourceful	26	Include
respectful	16	Include
responsible	7	Include
restless	9	Include
rich	7	Include
risk-taker	2	Include
risky	5	Include
roguish	2	Include
romantic	31	Include
rough	3	Include
round	14	Include
rude	93	Include
rugged	7	Include
ruling	2	Include
ruthless	13	Include
sad	95	Include
sanguine	2	Include
sarcastic	10	Include
sardonic	2	Include
sassy	17	Include
satisfied	6	Include
scared	25	Include
scarred	3	Include
scary	21	Include
scattered	2	Include
scheming	4	Include
scholarly	2	Include
scornful	4	Include
scruffy	2	Include
searching	2	Include
seasoned	2	Include
secretive	14	Include
sedated	4	Include
seductive	8	Include
seeking	2	Include
self-assured	3	Include
self-centered	3	Include
self-disciplined	2	Include
self-indulgent	3	Include
selfish	56	Include
selfless	3	Include
sensible	15	Include
sensitive	16	Include
sensual	2	Include
serious	79	Include
set	2	Include
severe	2	Include
sexual	4	Include
sexy	3	Include
shady	2	Include
shaggy	4	Include
shallow	4	Include
shamefaced	3	Include
shameful	2	Include
sharp	17	Include
sheepish	2	Include
sheltered	2	Include
shocked	5	Include
short	21	Include
short-haired	4	Include
shrewd	3	Include
shy	129	Include
silent	7	Include
silly	7	Include
simple	10	Include
sincere	54	Include
sister	7	Include
skeptical	17	Include
skilled	12	Include
skillful	4	Include
skinny	12	Include
skulking	2	Include
sleepy	15	Include
slick	2	Include
sloppy	5	Include
slothful	2	Include
slovenly	2	Include
slow	2	Include
sluggish	2	Include
sly	6	Include
small	10	Include
smarmy	2	Include
smart	242	Include
smile	2	Include
smug	7	Include
sneaky	20	Include
snobby	3	Include
snooty	4	Include
sociable	50	Include
social	5	Include
soft	7	Include
soft spoken	3	Not a single word
soft-spoken	4	Include
solemn	2	Include
somber	8	Include
sophisticated	2	Include
sorrowful	3	Include
soulful	2	Include
sour	6	Include
spirited	2	Include
spiteful	5	Include
sporty	7	Include
square	2	Include
stable	14	Include
standoffish	3	Include
steadfast	2	Include
steady	9	Include
stern	48	Include
stiff	2	Include
stingy	6	Include
stocky	4	Include
stoic	18	Include
stoner	4	Include
straight	2	Include
straight forward	3	Not a single word
straight-forward	4	Include
strange	21	Include
stressed	6	Include
strict	22	Include
striving	3	Include
strong	50	Include
stubborn	10	Include
student	3	Include
studious	13	Include
stupid	13	Include
sturdy	2	Include
stylish	2	Include
submissive	6	Include
subordinate	3	Include
subtle	3	Include
successful	12	Include
sulky	2	Include
sullen	3	Include
superficial	5	Include
supportive	6	Include
surly	2	Include
surprised	26	Include
suspicious	6	Include
sweet	60	Include
sympathetic	19	Include
tactful	2	Include
tactless	6	Include
talented	9	Include
talkative	56	Include
tall	21	Include
tan	5	Include
tasty	3	Include
taut	3	Include
teen	5	Include
temperamental	4	Include
tenacious	2	Include
tender	5	Include
tense	37	Include
tentative	2	Include
tested	5	Include
testy	2	Include
thick	3	Include
thin	6	Include
thorough	2	Include
thoughful	4	Include
thoughtful	67	Include
thoughtless	12	Include
thrifty	8	Include
tidy	4	Include
timely	5	Include
timid	13	Include
tired	78	Include
tolerant	5	Include
touchy	8	Include
tough	5	Include
traditional	15	Include
traveled	3	Include
trendy	3	Include
tricky	2	Include
troubled	8	Include
troublemaker	2	Include
trusting	14	Include
trustworthy	32	Include
truthful	2	Include
tuff	2	Include
typical	6	Include
ugly	11	Include
unadventurous	2	Include
unaffected	3	Include
unambitious	3	Include
unamused	4	Include
unapproachable	5	Include
unassuming	25	Include
unattentive	2	Include
unattractive	8	Include
unaware	2	Include
uncaring	39	Include
uncertain	22	Include
uncle	2	Include
unclean	4	Include
uncomfortable	3	Include
unconcerned	5	Include
unconfident	6	Include
uncontrollable	2	Include
uncreative	9	Include
undecided	2	Include
undependable	2	Include
understanding	34	Include
uneager	2	Include
uneasy	3	Include
uneducated	4	Include
unemotional	2	Include
unenergetic	3	Include
unfeeling	2	Include
unfocused	7	Include
unfriendly	39	Include
unhappy	69	Include
unhealthy	6	Include
unimpressed	10	Include
unintelligent	16	Include
uninterested	14	Include
uninteresting	5	Include
unique	6	Include
unitelligent	2	Misspelled
unkempt	20	Include
unkind	18	Include
unmotivated	17	Include
unnerving	2	Include
unpleasant	8	Include
unpopular	10	Include
unpredictable	11	Include
unreliable	9	Include
unreserved	2	Include
unselfish	9	Include
unsettling	4	Include
unsociable	9	Include
unsure	22	Include
unsympathetic	3	Include
untidy	2	Include
untrusting	6	Include
untrustworthy	21	Include
unusual	8	Include
unwavering	2	Include
unwilling	2	Include
upbeat	3	Include
upset	24	Include
uptight	6	Include
useful	6	Include
vacant	3	Include
vague	4	Include
vain	11	Include
versatile	6	Include
vigilant	2	Include
vulgar	3	Include
wacky	4	Include
waiting	4	Include
warm	66	Include
wary	28	Include
weak	20	Include
wealthy	2	Include
wearied	2	Include
weary	27	Include
weird	26	Include
welcoming	7	Include
well-intentioned	2	Include
whimsical	3	Include
whiny	3	Include
white	84	Include
wicked	5	Include
wild	14	Include
wild-haired	4	Include
willful	3	Include
willing	5	Include
wise	12	Include
withdrawn	2	Include
withering	4	Include
witty	41	Include
wobbly	2	Include
worldly	2	Include
worn	3	Include
worried	58	Include
young	202	Include
younger	4	Include
youthful	8	Include
zany	2	Include
