# Supplementary material for: Four dimensions characterize attributions from faces using a representative set of English trait words
Source: Nat Commun. 2021 Aug 27;12:5168. doi: 10.1038/s41467-021-25500-y (PMC8397784; doi:10.1038/s41467-021-25500-y)
Supplement: Supplementary file 4 — Source Data [file 41467_2021_25500_MOESM4_ESM.zip › Source_Data/Figure2a_and_Figure2b_FastText_Free_Words.csv]

Free-words	0	1	2	3	4	5	6	7	8	9	10	11	12	13	14	15	16	17	18	19	20	21	22	23	24	25	26	27	28	29	30	31	32	33	34	35	36	37	38	39	40	41	42	43	44	45	46	47	48
able	0.0076	-0.2112	-0.2808	0.2538	0.0477	-0.0056	-0.3077	-0.4619	0.5888	-0.1032	0.1797	-0.1662	-0.2349	0.1026	-0.1855	0.0118	-0.256	0.127	-0.0187	0.1093	0.1234	0.0427	-0.1044	-0.0048	0.1259	-0.1227	-0.0155	0.0359	0.0734	0.0588	-0.0993	-0.0438	0.2826	0.1134	0.1435	-0.1874	0.0333	0.1812	-0.1301	-0.09	0.0929	0.2846	0.0512	-0.0212	-0.0524	0.0504	-0.0327	0.1501	-0.082
abrasive	0.3228	0.0795	0.1692	-0.3524	-0.4361	0.1931	-0.1432	0.4115	-0.0693	-0.2854	-0.1735	0.4115	-0.08	0.1381	-0.1147	0.2753	0.4491	0.2262	-0.2488	0.169	-0.3966	0.2413	-0.2621	-0.5317	-0.269	0.0369	0.452	-0.2411	-0.319	0.0614	-0.0494	-0.1552	0.1471	-0.2215	0.0842	0.344	-0.335	0.1826	0.0261	-0.0368	0.0819	0.0765	0.109	0.0243	-0.0629	0.379	-0.1159	0.0942	0.2741
absent	0.0112	-0.2726	-0.1936	-0.0598	0.2696	-0.0873	-0.093	0.0549	0.1	-0.2169	0.0927	0.0745	0.1648	-0.1174	0.0353	-0.1068	-0.0246	0.2237	0.0211	-0.1102	-0.182	0.1163	-0.0475	0.0748	0.0047	0.0161	0.0133	-0.0484	-0.0796	-0.0885	-0.0377	0.1545	-0.2029	-0.2246	-0.2464	0.004	0.0368	-0.0592	-0.2403	-0.2806	-0.0084	-0.0815	-0.2091	-0.2149	-0.2635	-0.1272	-0.0959	-0.0448	0.1233
absent-minded	0.0272	0.2471	-0.1041	-0.6265	-0.1354	-0.4534	0.0262	-0.1732	-0.1329	-0.6135	-0.1624	0.4186	0.1724	0.111	0.0626	-0.5564	0.0081	0.1919	-0.1776	0.0034	0.3057	0.3064	-0.0291	-0.3545	0.2108	0.1497	0.0803	0.096	-0.0909	0.4903	-0.2307	0.4345	-0.0471	-0.242	-0.1997	-0.4249	-0.058	-0.1947	0.0663	-0.4588	0.066	0.0973	-0.1556	0.1184	-0.0278	0.1965	-0.3408	0.1001	0.6044
abusive	0.0434	-0.5704	0.065	-0.1731	0.4061	0.096	-0.2619	0.4327	-0.2891	-0.0553	-0.1756	0.2854	0.0757	0.2495	-0.4288	-0.0937	0.3095	0.2107	0.3425	0.0647	-0.2672	-0.2226	-0.2008	-0.2079	-0.1742	-0.1927	0.1081	0.2883	0.1883	0.1727	0.2975	-0.3457	0.0117	-0.1233	0.1258	0.0772	0.0355	0.2369	-0.1288	-0.1822	-0.2927	0.1371	0.4082	0.1514	0.2279	-0.6119	-0.3594	0.001	-0.2219
accepting	-0.122	-0.109	0.0131	-0.5604	0.1438	-0.1532	-0.0617	0.002	-0.0456	0.1367	0.0317	0.0942	-0.024	0.0338	-0.1754	0.0991	0.1754	-0.0855	0.0764	0.0323	0.1115	0.2296	0.2759	-0.0863	-0.1472	-0.1683	0.0241	-0.0304	-0.0337	0.1826	0.2135	-0.1383	0.3531	-0.1582	-0.058	-0.2423	-0.0175	-0.226	0.0264	0.1961	0.1018	0.1143	0.1742	-0.0358	-0.2263	-0.1308	-0.1136	0.2744	-0.0694
accomplished	-0.0838	0.1422	-0.4783	0.1886	-0.1762	-0.1757	0.0051	0.377	-0.2212	-0.033	-0.0497	-0.0127	0.249	0.0333	0.113	-0.153	-0.2235	0.0859	-0.0418	-0.1395	0.0422	0.0065	-0.1333	-0.0154	-0.2419	-0.1708	-0.1718	-0.3575	0.0743	0.0997	-0.2247	0.2318	0.2614	0.1127	0.1006	-0.4403	0.0322	-0.0724	-0.5043	0.0896	-0.008	0.0173	-0.365	-0.1115	-0.2986	0.0375	0.3243	-0.0402	0.1076
accusing	0.662	-0.2743	-0.2875	-0.6673	0.3308	0.1579	0.1065	-0.236	-0.1725	0.0291	0.1554	0.5062	-0.0084	0.1326	-0.1454	0.0499	-0.1066	-0.1658	0.007	0.3153	-0.2253	0.2489	-0.1199	0.0133	0.1986	-0.0532	0.2371	0.3091	0.146	0.3535	0.4674	0.085	0.0488	0.2761	0.0093	0.1453	-0.09	-0.1351	0.4899	0.1002	-0.2127	-0.1171	-0.2124	0.1532	0.4097	-0.0272	0.3389	-0.0885	-0.0891
active	-0.1152	-0.176	-0.4233	0.1277	-0.0926	-0.1777	-0.3586	0.289	0.3091	0.1546	0.1056	0.0204	-0.2758	-0.0178	-0.3738	-0.0916	-0.079	0.0635	0.3325	-0.0685	0.1185	-0.0217	-0.1626	0.0601	0.0028	0.3298	-0.0854	-0.3351	-0.2748	-0.0252	-0.0682	0.1971	-0.3117	-0.4638	0.4313	-0.0187	-0.138	0.2187	-0.2336	0.0014	0.0704	-0.0617	-0.0593	-0.0327	0.105	-0.0023	-0.119	0.2946	-0.0175
adaptable	-0.3788	0.0824	-0.1921	-0.1126	-0.0814	-0.0073	-0.3855	0.0328	0.1553	-0.1172	-0.3085	0.2177	-0.5053	0.3407	0.2059	-0.4133	0.58	0.1314	-0.0346	0.0614	0.0952	-0.0774	0.1582	0.0271	-0.147	-0.0332	0.0939	-0.2342	0.0455	-0.1333	-0.0968	-0.2389	0.1789	-0.4299	0.2677	-0.2183	-0.2981	0.0257	-0.1044	0.0744	-0.0715	0.0277	0.1689	-0.1843	-0.1954	0.2107	0.2027	-0.0971	0.2462
adaptive	0.0776	0.3319	-0.283	-0.0438	-0.4431	-0.0787	-0.1775	0.0812	0.1048	0.2797	-0.1998	0.4205	-0.7524	0.1339	-0.0575	-0.2888	0.5009	0.0472	0.2457	0.2273	-0.0737	-0.0422	0.3143	0.2498	-0.0039	-0.2099	0.0361	-0.3711	0.1848	-0.1768	-0.037	0.1991	0.2878	-0.191	0.0951	-0.2499	-0.0787	0.2644	0.2618	0.3117	-0.0873	0.034	0.082	-0.1736	-0.5225	-0.0785	0.1008	-0.0388	0.3319
adventurous	-0.2635	-0.0918	-0.1406	0.0771	0.0199	-0.1061	-0.2462	0.2328	0.3769	0.1434	-0.0445	0.2139	0.0238	0.0044	-0.1329	-0.3409	0.1942	0.1241	-0.0961	-0.1827	0.1655	-0.1933	0.0154	-0.0933	-0.0054	0.392	-0.517	-0.0117	0.1527	0.4652	-0.556	0.1824	-0.0753	-0.3434	0.442	-0.2994	-0.0595	0.2421	0.0205	0.1236	-0.0151	0.22	0.5644	0.1208	-0.0255	-0.1855	-0.3527	0.4163	0.0782
affable	0.074	-0.0416	-0.1628	0.0517	0.0898	-0.0045	0.1758	-0.1135	-0.4636	-0.2762	-0.1819	0.2942	-0.5105	0.2462	0.4475	0.1652	0.0045	0.1522	-0.2475	-0.2727	-0.0886	0.297	-0.19	-0.2684	-0.1996	-0.2132	0.6019	-0.1596	0.2372	-0.016	-0.2723	0.2338	0.1105	-0.3006	0.101	-0.3258	-0.0391	-0.0271	-0.1346	0.2644	-0.0716	-0.1341	0.0513	0.1885	-0.0528	-0.1366	-0.2383	-0.0296	0.1593
affectionate	-0.0532	0.096	-0.2971	-0.0555	0.001	-0.0556	0.079	0.0612	-0.1697	-0.2642	-0.3599	0.4573	-0.1761	0.1661	0.2105	0.2673	-0.0017	0.4538	0.0935	-0.1294	-0.142	0.128	-0.0265	-0.4154	-0.2879	-0.0657	-0.1651	0.4826	0.0493	0.5198	-0.3933	0.3289	-0.0924	-0.2962	0.0991	-0.4428	0.2707	0.266	0.3385	0.3839	-0.521	-0.1443	0.0451	-0.0162	0.0342	-0.1673	-0.5181	0.198	0.0121
afraid	-0.2003	-0.3541	0.0979	-0.1938	-0.1199	-0.0712	0.127	-0.2526	0.5551	-0.1314	0.1114	0.0529	0.1141	-0.1109	-0.061	-0.0393	0.103	-0.0178	0.1465	0.0663	-0.1579	0.0962	0.22	-0.1766	0.1733	-0.1668	-0.1407	0.1214	-0.078	0.2451	-0.2134	-0.0225	0.1122	-0.1526	0.1745	-0.175	-0.2865	-0.0333	0.1791	0.11	-0.1588	0.0995	0.0713	-0.1555	0.1223	-0.0833	0.2372	-0.4369	-0.1148
aged	0.3496	0.1188	-0.3194	-0.2536	-0.1218	0.1705	-0.4089	0.0784	0.2808	0.0029	-0.5603	0.0929	-0.2531	0.0878	0.034	0.055	-0.7524	0.2661	0.0508	-0.0235	-0.0255	-0.1058	0.0017	-0.2044	-0.2725	0.0551	-0.0551	0.1424	0.0612	-0.1837	-0.1183	-0.231	0.0145	-0.5325	0.2446	-0.0891	0.2149	-0.4021	0.0539	-0.3707	-0.1599	-0.137	0.2823	0.2562	-0.0212	0.202	0.202	-0.2198	0.043
aggressive	-0.1639	-0.0929	0.059	-0.1721	-0.1804	0.2684	-0.2808	0.425	-0.0719	-0.0503	-0.2162	0.0793	-0.0525	0.0654	-0.1239	0.3563	0.2668	-0.0457	0.1254	0.068	-0.2674	0.0473	0.1263	0.0585	-0.0439	-0.1691	0.1886	0.1017	-0.4412	0.4036	0.0035	0.1225	-0.2181	-0.254	0.0487	0.034	-0.0375	0.3722	0.1494	0.1832	-0.3755	0.148	0.3595	-0.1209	0.0042	-0.181	0.102	-0.2905	0.1426
aging	0.2135	-0.1076	0.3343	-0.3086	-0.1133	0.0087	-0.3989	-0.1655	-0.2041	0.0335	-0.388	0.1875	-0.0325	0.1356	-0.0901	0.069	-0.28	0.1486	0.1935	0.0821	-0.0869	0.0006	-0.1079	-0.0401	-0.2237	-0.0684	-0.0435	0.1186	-0.2015	-0.0192	-0.3131	-0.118	0.1051	-0.1805	0.4358	-0.1723	-0.0156	-0.3324	0.1558	0.1789	0.1669	-0.1893	0.1948	0.1016	-0.003	0.0194	0.5647	-0.6064	0.2359
agitated	0.2182	-0.0239	-0.4138	-0.5079	-0.1886	0.0118	-0.0479	0.3595	0.2169	-0.6639	-0.0255	0.2197	0.0369	0.065	0.2858	0.1436	0.2405	0.0767	-0.4448	-0.006	-0.0292	0.3441	-0.0776	-0.201	-0.094	0.0377	-0.41	0.173	-0.6145	0.1662	0.2939	-0.1142	-0.1649	-0.0499	-0.0142	0.1491	-0.4147	0.2287	0.3146	-0.0186	-0.0301	0.0359	0.0547	0.0178	0.0528	0.1391	0.1106	-0.1978	0.2456
agreeable	0.0954	-0.2116	-0.5896	0.0228	0.0842	0.051	-0.1454	0.099	-0.057	-0.3082	0.0663	0.3013	-0.3992	0.108	0.1475	0.217	0.3627	-0.02	-0.4587	-0.3066	0.2454	-0.1949	-0.0242	-0.4359	-0.4277	-0.255	0.3289	0.2044	-0.2067	0.0361	0.0489	-0.098	0.2438	-0.2355	0.0756	-0.2875	0.3652	0.1255	-0.2478	0.2515	0.2451	-0.1116	0.0583	-0.1089	-0.2114	0.1014	-0.5772	-0.0673	-0.1854
agressive	-0.4222	0.0131	-0.0217	-0.1508	-0.1949	0.1689	-0.3045	0.5113	-0.1023	-0.0141	-0.1138	0.481	-0.0447	-0.2165	-0.316	0.2367	0.3329	-0.0171	0.0232	0.0569	-0.4212	0.0637	0.0862	0.0044	-0.0885	-0.2979	0.1981	0.3363	-0.5615	0.4654	-0.1797	0.0201	-0.1916	-0.3143	0.0398	-0.0305	0.1257	0.3923	0.2367	0.1737	-0.3813	0.172	0.3638	-0.1574	0.1442	-0.2957	0.0889	-0.3911	0.2359
alarmed	0.3145	0.0132	-0.5	-0.152	-0.4631	0.1979	0.4001	0.1546	0.0263	-0.5271	-0.1536	0.2308	0.1183	0.0677	0.0966	0.1495	0.1787	0.3418	0.4133	0.0872	0.1304	0.3654	0.1419	0.0934	0.3062	-0.289	-0.0161	-0.0491	-0.1797	0.0187	0.5615	-0.0399	0.0563	0.274	0.2407	-0.0057	-0.0808	0.0922	0.2029	0.1991	0.0809	0.0088	0.0927	-0.0763	0.1418	-0.0482	0.6187	-0.399	-0.1648
alert	-0.1185	-0.0625	0.0045	0.0025	-0.4446	-0.2717	-0.2557	-0.0963	0.0328	-0.2623	-0.0326	0.1484	-0.1534	0.1133	-0.1597	-0.0108	0.1533	0.029	0.4554	0.1968	0.2503	-0.0602	0.3205	-0.0719	-0.0738	0.1121	0.1514	-0.2157	-0.0261	0.2267	0.2001	0.5436	0.0404	0.3037	0.2017	-0.0046	0.2697	0.3673	0.2704	0.4091	0.5231	-0.11	-0.349	-0.0842	-0.0045	-0.1222	0.1819	0.0241	-0.17
alive	0.1908	-0.5562	-0.2538	0.3264	-0.1294	-0.3002	-0.2372	0.0379	0.351	-0.0992	0.0776	0.0638	-0.125	-0.1028	-0.1844	0.0802	-0.2548	-0.1253	0.5158	-0.0242	-0.1046	-0.0346	-0.0537	-0.3785	0.1941	-0.0951	-0.2668	-0.0611	0.0959	0.1779	0.1099	0.3307	-0.2588	-0.2979	-0.0576	0.152	0.2264	0.209	-0.2957	0.4096	0.1582	-0.2424	-0.1845	-0.2037	-0.4279	0.2039	-0.0963	0.1341	0.1598
alluring	-0.4045	0.1552	0.3664	-0.2428	0.1045	-0.0708	0.1649	0.3307	-0.0929	-0.2679	0.0357	0.2448	-0.1188	0.1787	0.1226	0.0449	0.2636	0.1932	-0.1456	-0.3668	0.3391	-0.0732	0.0113	0.1275	0.1806	0.1486	0.2079	0.1432	0.0746	0.0318	0.1299	0.2343	0.237	-0.3066	-0.3292	0.1843	-0.0451	0.1278	-0.0727	0.3946	0.1013	-0.0571	-0.0499	0.0151	0.2972	-0.0114	-0.57	-0.0371	0.2915
alone	-0.0527	-0.5979	-0.0164	-0.2059	-0.0756	-0.13	0.0658	0.0299	0.0512	-0.243	0.0128	0.0092	-0.163	-0.0756	0.1013	-0.228	-0.0761	0.2197	-0.1397	0.0813	-0.0652	0.1727	-0.1033	-0.0261	0.0942	0.0567	-0.4743	0.1699	-0.087	0.1772	0.0993	-0.1089	-0.1908	-0.4419	-0.1401	-0.0181	0.1813	0.1799	-0.3434	-0.0387	-0.3166	-0.0584	-0.2435	-0.3276	0.1829	-0.2495	-0.0832	-0.0752	-0.1561
aloof	-0.1786	-0.112	0.4413	-0.3128	-0.1158	-0.0228	0.0905	0.0077	-0.0285	-0.1129	-0.0624	0.3551	-0.0903	0.3181	0.314	0.3053	0.2839	0.226	-0.1993	0.1572	-0.0558	0.1952	0.0139	-0.3266	-0.2102	-0.2422	0.7032	0.3462	-0.172	0.462	-0.2123	0.1788	0.2243	-0.2046	0.2727	-0.4657	0.004	-0.1529	0.0042	-0.0288	-0.4713	0.0438	-0.3754	-0.2202	-0.0647	-0.2441	0.026	0.2857	0.2394
ambitious	-0.2399	0.2219	-0.2068	0.1242	0.001	0.3189	-0.0958	0.0124	0.1297	-0.1486	-0.3128	0.1632	0.0862	0.1619	0.0822	-0.2558	0.1351	0.049	-0.1478	-0.021	0.0375	-0.009	-0.0637	-0.0133	-0.0159	0.1124	0.2617	0.1366	0.2523	0.4416	-0.2275	0.3941	-0.1033	-0.1038	0.0579	-0.5928	-0.2677	0.0461	-0.105	-0.0717	0.1418	0.1834	-0.0236	0.1011	0.449	-0.2467	0.135	-0.2688	0.1781
ambitous	-0.7237	0.3272	-0.039	0.2785	0.0856	0.5877	0.0664	-0.1063	-0.0694	-0.1182	-0.4212	0.5093	0.09	-0.2423	-0.1532	-0.0663	0.0248	0.3992	-0.4715	0.2915	0.333	-0.2001	0.5067	0.0948	-0.2238	-0.0435	0.2612	-0.0057	0.0899	0.4352	-0.4134	0.7585	-0.2851	-0.0753	0.0222	-0.5868	-0.4941	0.1494	-0.123	-0.466	0.2524	0.2837	0.1937	-0.0726	0.232	-0.3985	0.1858	-0.2616	0.2111
amiable	0.08	-0.0591	-0.5432	0.111	0.1076	-0.0463	-0.0651	-0.1925	-0.2595	-0.4866	-0.0767	0.3054	-0.3362	0.1835	0.1702	0.1772	0.2031	-0.0252	-0.3474	-0.2703	0.0611	0.1537	-0.1062	-0.2967	-0.3321	-0.5172	0.5125	0.0671	0.0957	0.1014	-0.1548	0.2204	0.1127	-0.4549	0.2169	-0.4117	0.1926	0.0441	0.0879	0.3328	-0.0449	-0.0548	-0.0562	0.1082	-0.0914	0.2132	-0.3322	0.0726	-0.042
amused	0.3735	0.0413	-0.1984	-0.0357	-0.4512	0.016	0.3819	-0.034	-0.0584	-0.0114	0.0388	0.1347	0.1271	-0.071	-0.0473	0.0629	0.1036	0.0367	-0.0846	-0.0967	0.3889	0.3464	-0.0269	-0.1656	-0.0058	-0.1491	-0.1595	-0.0693	0.0598	0.2568	-0.1181	0.4826	0.3543	0.1451	0.1366	0.0901	0.1917	0.0272	0.0646	0.0448	-0.2899	0.0433	-0.1882	-0.1521	0.1605	-0.1484	0.3853	-0.2229	-0.2079
amusing	0.3446	-0.0177	-0.0126	-0.0654	0.0922	-0.2252	0.3906	0.5224	-0.1706	-0.1184	-0.1364	0.0603	-0.1162	0.0741	-0.0423	0.0617	0.4621	-0.0218	-0.0173	-0.161	0.2823	0.0142	-0.0179	-0.1322	-0.1149	-0.193	-0.3068	-0.1059	0.0607	0.1859	-0.3242	0.6104	0.1081	-0.1463	0.052	-0.0254	0.2273	0.2215	-0.047	0.2662	-0.115	0.1672	0.1979	-0.0296	0.0976	-0.1207	0.0959	-0.2007	-0.0423
analytical	-0.2748	0.4004	0.231	0.2272	0.4644	-0.0511	0.076	-0.052	-0.054	0.2331	-0.1499	0.2411	-0.0059	-0.0764	0.4484	0.005	0.6105	0.2621	-0.5275	-0.1981	-0.0235	0.066	0.097	-0.1306	-0.1252	0.5017	0.1439	0.3559	-0.1015	0.0179	0.3049	0.0398	0.2799	-0.2866	0.13	-0.0612	0.4067	0.038	-0.0936	0.286	0.2361	-0.2668	-0.0648	-0.0829	0.0853	0.0518	0.5901	-0.1454	-0.1358
anchored	-0.0986	-0.0017	-0.2373	0.2778	-0.101	0.1285	0.0551	-0.3779	0.2073	-0.1626	0.1474	0.2407	-0.0014	0.1372	0.2344	-0.1716	-0.0835	0.2279	0.2907	0.0898	0.358	0.2646	-0.4316	0.0339	-0.0371	0.2807	-0.4923	-0.1639	-0.0896	-0.3865	-0.1687	0.1352	0.0789	-0.3241	-0.3315	-0.3438	-0.0612	0.2043	0.4197	-0.1234	0.3887	-0.3411	0.2748	-0.2933	-0.223	-0.3551	-0.1783	-0.0815	-0.0792
androgenous	-0.2232	-0.1764	0.5162	-0.1328	0.2101	-0.0438	-0.2664	0.088	-0.4125	0.1927	-0.1222	0.7347	-0.114	-0.3055	-0.4792	0.4148	-0.2335	0.0382	-0.3417	-0.4183	0.1153	-0.3325	-0.6475	0.0328	0.1635	-0.1674	0.0829	0.5423	-0.1064	-0.1416	-0.0212	0.0419	0.0712	-0.4505	-0.0989	-0.1477	0.4029	0.3234	0.449	-0.262	-0.0205	0.0536	-0.8885	0.3027	0.2104	-0.2758	-0.0218	-0.3239	0.4571
androgynous	-0.0593	0.0148	0.426	-0.2348	0.0017	-0.133	-0.0683	0.1628	0.0244	0.2571	-0.0511	0.627	-0.027	-0.166	-0.6239	0.5576	-0.2187	-0.2039	-0.1719	-0.3408	-0.0167	-0.1466	-0.6494	-0.1361	-0.0301	0.0613	-0.0578	0.4551	0.0214	0.0069	0.0941	-0.4366	0.0324	-0.4282	0.1029	0.2177	0.1937	0.2201	0.1346	0.009	0.2472	-0.0435	-0.5185	0.1463	0.0584	-0.0843	-0.1057	-0.0862	0.469
angelic	-0.543	0.1085	0.1196	0.0974	0.1148	0.0966	-0.2071	0.2058	-0.0934	-0.4172	0.0798	0.4619	0.0279	0.3308	-0.1968	0.2801	-0.0758	0.1406	-0.3432	-0.095	0.1634	-0.2555	-0.4144	0.0525	-0.2177	-0.6029	0.3417	0.256	0.2606	-0.3636	0.1291	0.0489	-0.03	-0.2678	0.2428	0.0706	-0.2571	0.3507	-0.1341	0.4418	0.2373	-0.171	0.1282	0.4313	0.0442	-0.0686	-0.1772	0.3557	0.1939
angry	0.4294	-0.0663	-0.2282	-0.1306	0.0489	-0.1276	0.0518	0.1851	0.2334	0.0156	0.0638	0.1447	-0.1111	-0.0664	-0.0087	-0.1279	0.0034	0.0237	-0.5785	0.0474	-0.0697	0.6301	0.1296	-0.348	0.1389	-0.1846	0.0002	0.1543	-0.2496	0.1679	0.2081	-0.0941	0.013	0.096	0.3319	-0.0925	-0.1954	0.1889	0.036	0.0245	-0.1312	0.0975	-0.0711	0.1909	0.0339	-0.1475	0.1317	-0.4936	0.0647
annoyed	0.2131	-0.0777	-0.1037	-0.1302	-0.2685	0.074	0.2338	0.1033	0.0532	-0.0585	0.0833	0.1318	0.333	0.1634	-0.242	-0.1884	0.2636	-0.0884	-0.2212	0.237	0.037	0.5649	0.105	0.047	-0.2709	-0.1128	0.0832	0.0332	-0.113	0.1753	-0.1705	-0.1283	0.089	0.2805	-0.0564	0.0413	-0.0176	0.1446	-0.0105	-0.111	0.0415	0.0035	-0.1459	0.0533	0.0691	-0.1086	0.1419	-0.2835	0.1085
annoying	-0.2029	-0.1183	0.1337	-0.2632	-0.1647	-0.0516	0.0567	0.3929	-0.0435	-0.0895	0.1696	0.1441	0.0355	0.201	-0.4411	-0.0598	0.4592	-0.0249	0.2218	0.2278	0.0401	0.2901	0.032	0.1594	-0.2373	-0.0352	0.0779	0.0986	-0.0135	0.4333	-0.3726	0.0123	-0.309	-0.1111	-0.1739	0.1669	0.1933	0.399	-0.106	0.0599	0.1097	0.1919	0.1136	0.1309	0.0948	-0.106	-0.0799	-0.0012	0.3018
antisocial	0.0434	-0.2965	0.2461	-0.3693	0.3237	-0.0466	-0.339	0.1266	-0.2447	-0.2698	0.0444	0.3604	-0.1788	-0.1553	0.0947	0.4766	0.2484	0.2948	-0.0464	-0.3588	-0.0514	0.0178	0.3476	-0.4759	-0.3993	0.2293	0.3206	0.5406	0.3488	0.1384	0.3387	0.0205	-0.1647	-0.1381	0.1785	-0.0838	0.0881	-0.0288	-0.2955	-0.1602	-0.2855	0.2414	0.0275	0.1103	-0.1768	0.2728	0.0261	0.1662	0.4926
anxious	0.1954	-0.2157	-0.4558	0.1672	-0.0816	0.0348	-0.0768	-0.0022	0.7385	-0.493	0.1188	-0.0062	-0.0236	0.1256	0.2067	0.226	0.3676	0.2059	-0.0351	0.0995	-0.1431	0.1444	0.3957	0.0779	-0.1075	-0.0336	-0.0595	-0.0128	-0.1995	0.3193	0.049	0.0708	-0.0148	-0.0293	0.2056	0.1159	-0.3785	-0.1279	0.0668	-0.0633	-0.2743	0.2383	0.046	0.0202	0.0129	0.0425	0.4233	-0.3214	0.1547
apathetic	-0.134	0.1871	0.4057	-0.2138	0.072	-0.4463	-0.2564	-0.097	0.0089	-0.094	-0.0482	0.2848	-0.085	0.2997	-0.0906	0.1203	0.2752	0.1176	-0.193	-0.35	0.0858	0.267	0.1451	-0.3552	-0.2008	-0.1576	-0.1291	-0.1218	-0.3874	0.1935	0.0554	0.298	0.0046	-0.3671	-0.0291	-0.2978	-0.1652	-0.4644	0.3008	-0.1093	-0.1636	0.1985	-0.1512	-0.049	-0.3427	0.0276	-0.0606	-0.3324	0.1356
apologetic	0.1272	0.1888	-0.2366	0.0295	0.0373	-0.1345	0.2937	0.0799	-0.1178	0.2458	0.0428	0.4093	0.267	0.5732	-0.0118	-0.4424	0.371	-0.6114	-0.2154	0.3097	0.2733	0.2173	-0.1798	-0.1266	-0.3607	-0.6454	0.2791	-0.4352	-0.0181	-0.0082	0.5989	-0.0251	-0.3135	-0.2233	-0.1591	-0.4338	-0.0556	-0.1272	0.1609	0.1669	-0.2407	-0.1105	0.1482	0.0026	-0.2188	0.1308	-0.1501	-0.4515	-0.0302
appealing	0.1666	0.092	0.0946	-0.0512	0.0409	-0.0572	-0.1313	0.2886	-0.1092	-0.1702	-0.0731	-0.0094	-0.1626	0.2376	-0.0999	0.3888	0.1388	-0.1548	-0.5175	0.1021	0.0516	-0.0474	-0.1878	0.2363	0.0776	0.2447	0.211	0.1497	0.0497	0.1919	-0.146	0.0469	0.2222	-0.0883	0.1271	0.2533	0.0788	0.1184	0.306	0.4626	0.1848	-0.1347	-0.0455	-0.1476	0.1933	0.1997	-0.1965	-0.2163	-0.1043
apprehensive	-0.1817	0.1501	-0.2192	-0.1791	-0.1342	0.1599	0.1137	0.1646	0.4448	-0.4516	-0.2592	0.1738	0.0151	0.3065	0.3442	0.2841	0.5903	0.2334	0.0497	-0.1021	-0.3181	0.2955	0.3935	0.1768	0.1325	-0.1084	-0.1538	-0.023	0.0639	0.3004	-0.0169	-0.1256	0.1052	0.0372	0.2924	-0.2044	-0.1549	-0.1154	0.3055	-0.0131	-0.0114	0.1806	0.1396	-0.0218	-0.1427	-0.0755	0.1029	0.0418	-0.1849
approachable	-0.3656	-0.057	0.0493	0.0419	-0.1055	-0.2302	-0.259	-0.027	-0.2552	0.1482	-0.0817	0.2518	-0.0577	0.2139	0.213	0.115	0.4449	-0.2164	-0.348	0.2598	-0.1455	-0.3888	-0.4621	0.0269	-0.3583	-0.0172	0.7211	0.1358	-0.0193	-0.0169	-0.3332	-0.3323	0.4977	-0.306	0.4435	-0.2576	0.2116	0.0144	0.3755	0.4994	-0.1015	-0.0903	-0.1493	-0.2525	0.0318	0.1332	-0.428	0.0697	0.5061
approving	0.1475	0.0172	-0.1237	-0.5863	-0.0331	0.2594	-0.0315	0.0338	-0.2436	-0.123	0.0941	0.2686	-0.16	0.2584	0.099	-0.1287	0.0768	-0.0039	-0.2929	0.062	0.167	0.0391	0.2264	0.1978	0.1062	0.2304	0.1808	0.1423	-0.0923	0.2979	0.4545	-0.11	0.2485	-0.0046	-0.3544	-0.0317	0.1949	-0.2381	-0.1547	0.2262	-0.0468	0.1554	-0.4102	-0.2881	-0.0644	-0.3502	0.0012	0.2457	-0.1301
argumentative	0.0717	0.096	0.0143	-0.1699	0.2936	0.0058	0.0456	0.2081	0.0743	0.1416	-0.1103	0.3367	0.1173	-0.0746	0.3108	-0.2133	0.5292	0.0507	-0.7095	-0.1514	-0.1253	0.1521	-0.0622	-0.168	-0.4365	-0.1876	0.3786	-0.0931	-0.2101	0.0713	0.3354	-0.0385	-0.6152	-0.551	-0.3194	-0.148	-0.0613	0.2654	0.1177	-0.0909	-0.3086	0.0067	0.0562	0.0048	0.1028	0.1553	0.3621	0.1716	-0.138
aroused	0.2995	0.1683	-0.5249	-0.1248	-0.1528	-0.2473	-0.0195	0.2501	-0.1134	-0.1261	0.4325	0.4471	-0.1161	-0.0092	-0.4134	0.3889	-0.0881	0.5533	0.1092	-0.2835	0.3097	0.1128	0.0517	0.0342	-0.1916	0.2281	-0.1367	0.4013	-0.0512	0.3668	0.0111	-0.0407	-0.1503	0.009	-0.3382	-0.2447	-0.0621	0.0291	0.1735	0.2993	-0.029	-0.082	-0.1045	-0.0824	-0.0192	-0.3554	-0.1196	-0.2134	-0.0195
arrogant	-0.0935	0.0278	0.3487	-0.1657	-0.183	0.1776	0.0422	0.1374	-0.0764	-0.0416	-0.0744	0.2071	-0.3114	0.2034	-0.2131	-0.1235	0.1553	0.09	-0.2469	0.3771	-0.1757	-0.0454	-0.2367	-0.3888	-0.0264	-0.3419	0.6408	0.0166	0.1204	0.521	0.0316	0.1264	0.0689	-0.0527	0.0965	-0.1633	-0.129	-0.2351	-0.0491	-0.1489	-0.3343	0.1798	-0.0814	-0.0066	-0.0222	-0.3613	0.6254	-0.0481	0.255
artistic	0.0426	0.1146	-0.0228	0.2799	0.3099	-0.1306	-0.2704	0.1276	-0.0678	0.08	-0.0824	0.2451	0.1248	-0.0424	-0.2235	0.2767	0.4378	-0.2091	-0.0413	-0.3473	0.5579	-0.1152	0.2647	0.0377	-0.2428	0.3161	-0.0151	0.0593	-0.0307	-0.1872	-0.5774	0.2477	0.1511	-0.1849	-0.0531	-0.3403	0.2234	0.0173	-0.1481	0.3383	-0.0426	-0.2447	-0.1434	0.1823	0.1342	0.0631	-0.1489	0.0949	-0.0099
ashamed	0.1879	-0.3255	-0.5859	-0.0832	-0.1695	0.0917	0.4951	-0.1796	0.3562	-0.1328	0.169	0.2204	-0.1025	0.0123	0.0024	0.0326	-0.0996	-0.0779	0.4737	0.0404	0.0855	0.206	0.006	-0.2309	0.0485	-0.3565	-0.09	0.0145	0.0586	-0.0741	-0.0317	0.0011	0.5132	0.0698	0.1068	-0.4581	0.207	-0.8166	0.1939	-0.0963	0.1007	-0.0465	-0.4386	-0.2646	-0.1505	-0.0244	0.2352	-0.4736	0.0318
aspiring	-0.2282	0.069	-0.2361	-0.0296	0.2605	0.2418	-0.6016	0.0774	0.625	-0.2588	-0.1571	0.2141	-0.0632	0.2429	0.2005	-0.1667	-0.2933	0.0971	-0.1774	0.0449	0.1303	-0.3591	-0.0392	-0.0692	0.0688	-0.2362	0.2567	-0.1817	0.1984	0.1848	-0.0976	-0.112	-0.4569	0.4272	-0.0334	-0.16	-0.215	-0.1285	-0.1012	-0.1287	0.4845	0.0554	-0.2386	0.3296	0.2463	0.1299	0.6466	0.1494	-0.0145
assertive	-0.3548	-0.0831	0.2612	-0.2667	0.2494	0.1842	-0.1057	0.1744	0.1094	0.0908	-0.0363	0.3062	-0.1248	0.1605	-0.1525	-0.3876	0.0889	-0.4173	-0.1327	0.01	0.0284	-0.0123	-0.1635	-0.187	-0.6331	0.0571	0.2516	0.211	-0.3652	0.2574	-0.1399	-0.15	-0.0114	-0.2526	0.2521	-0.6221	-0.228	0.0908	0.1529	0.4357	-0.5999	0.081	0.0122	-0.1315	0.2792	-0.3483	-0.1022	-0.2304	0.1879
assuming	-0.1744	0.0134	0.1185	-0.1024	0.3767	-0.2064	-0.2565	-0.2218	-0.061	-0.0697	0.1891	0.1175	0.0996	-0.2137	0.0674	-0.146	-0.1912	-0.116	0.0182	0.186	-0.0386	-0.1206	-0.2825	0.144	0.0721	-0.2857	-0.0656	0.0626	-0.0304	-0.0193	-0.0073	-0.0989	-0.0691	-0.1571	-0.1001	-0.2323	-0.0222	-0.1555	0.1172	-0.1114	-0.0812	0.2739	0.1399	-0.2076	0.0578	-0.241	0.1214	0.1482	0.0283
assured	0.0929	0.0821	-0.1805	0.1933	-0.4236	0.0201	-0.0411	-0.1352	-0.1667	-0.1744	-0.0018	0.0786	0.2881	0.0748	0.0173	-0.0883	0.1426	-0.0438	0.0636	0.0202	-0.0118	0.2417	0.174	-0.0965	0.0738	-0.2681	0.1509	-0.1646	0.219	0.0263	0.2248	-0.0374	0.3609	0.0011	0.0965	0.0316	-0.3165	0.0503	0.1266	0.2952	-0.0074	-0.1294	0.1524	0.0443	-0.0809	0.1327	0.2586	-0.3172	-0.2149
athletic	-0.1547	0.2504	0.273	0.0703	-0.217	-0.4856	-0.1405	0.1574	0.1545	0.241	-0.0299	0.3599	-0.3009	0.1856	-0.1626	0.2282	0.2968	0.4968	0.1446	0.1536	-0.0448	-0.1473	0.1277	0.4209	-0.1136	0.0788	0.4798	-0.1633	0.273	-0.3374	-0.118	0.2002	0.221	-0.3845	0.2716	-0.1944	-0.1777	0.1472	-0.2721	0.4045	-0.3462	-0.1474	-0.1463	0.1567	0.6096	-0.2397	0.1363	-0.0833	0.0208
attention-seeking	0.2076	0.2949	0.3646	0.1401	-0.2786	0.0665	-0.1854	0.3171	-0.1347	-0.057	0.1362	0.5803	0.0141	0.086	-0.22	0.619	0.0447	-0.3439	-0.3533	-0.0018	0.1316	0.1521	-0.5059	-0.0119	-0.2578	0.0963	0.0957	0.0334	0.161	0.292	-0.0831	0.4897	-0.4619	-0.2028	0.0987	0.4397	-0.1159	-0.0844	-0.0772	0.0195	-0.0713	0.1669	0.015	0.3423	0.2373	-0.1345	0.118	-0.2523	0.4213
attentive	0.0542	0.1401	-0.2038	0.2064	-0.3776	-0.0749	-0.1893	-0.3194	-0.2728	-0.2201	-0.293	0.2173	-0.3929	0.0992	-0.2436	-0.0744	0.4949	-0.1859	-0.1177	-0.1319	0.1116	0.1403	-0.2896	0.0084	-0.3155	-0.2698	0.2409	0.3534	-0.2615	0.6773	-0.0713	0.1048	0.0532	-0.3421	0.1333	-0.1904	0.2786	0.2004	-0.3917	0.5914	-0.1571	-0.0645	-0.2884	-0.0596	-0.0527	-0.1247	-0.1805	-0.2704	0.2768
attractive	-0.0213	0.135	0.0719	-0.0541	-0.0074	-0.414	-0.042	0.2577	0.1799	-0.2005	-0.2129	0.0205	-0.2827	0.1198	-0.1292	0.3345	0.2094	0.1105	0.0922	0.0302	0.1248	-0.1598	-0.0166	0.1569	0.1751	0.0324	0.3914	0.4315	-0.0703	-0.1645	-0.2359	0.0935	0.2311	-0.2873	-0.1569	0.0926	-0.0603	-0.0378	-0.0677	0.4523	0.1001	0.0034	0.0151	-0.0373	0.3095	0.0175	-0.2094	-0.4645	0.1045
aunt	0.1245	-0.3256	-0.1911	-0.3225	0.0454	-0.2798	0.2735	-0.4335	-0.3039	-0.3095	-0.2236	0.2874	-0.032	-0.1632	0.0833	-0.0869	-0.2455	-0.2421	0.1519	-0.1267	-0.0444	-0.2348	0.4009	-0.4629	0.1846	-0.115	0.3674	0.2434	0.154	0.4208	-0.1855	0.0194	-0.1404	-0.1669	-0.2622	-0.0645	0.3642	-0.1485	-0.1773	-0.2035	0.2513	-0.2254	0.2535	0.7264	0.0681	-0.2985	-0.3826	-0.1038	-0.0902
authoritative	-0.2366	0.1354	-0.0556	-0.0716	-0.1053	0.2791	0.1975	0.2327	-0.1503	-0.2414	0.2515	0.2667	-0.5471	0.3003	0.0539	-0.2505	0.1792	-0.035	-0.3659	-0.0163	0.1241	0.0462	-0.0786	0.0142	-0.3578	-0.0615	0.217	-0.3156	-0.2199	-0.266	0.1987	-0.2209	0.0096	0.0186	-0.2357	-0.0734	-0.134	-0.0865	0.3315	0.2466	-0.1592	-0.1181	-0.3714	-0.2031	-0.1781	-0.1535	-0.1468	0.4746	0.1687
average	-0.1102	0.1418	0.3752	-0.2967	-0.0451	-0.1869	-0.4547	0.1348	0.5286	-0.1103	-0.4133	0.0961	0.543	-0.1829	-0.1315	0.0234	-0.1785	0.131	-0.1522	0.1361	-0.0978	-0.0594	0.0865	0.1954	0.0396	0.045	-0.2173	0.0591	0.1026	-0.3795	0.0834	0.1849	-0.0967	-0.1625	-0.0727	-0.1443	0.5596	-0.0054	0.4216	-0.14	0.1167	-0.1579	0.1338	0.1155	0.034	-0.3417	0.2655	-0.0661	0.0663
aversive	0.2429	-0.3267	0.2306	0.1353	0.5399	-0.3503	-0.3037	1.0053	0.0274	0.1615	-0.0835	1.1145	0.0022	0.0105	0.2316	0.5692	0.6189	0.8154	0.1876	0.0498	0.029	0.0956	0.0544	0.5829	-0.6647	0.1073	0.0552	0.3426	-0.3694	0.1348	0.3899	0.1769	0.3238	-0.0605	-0.2089	0.0911	0.2198	-0.1605	0.1925	0.3868	-0.2809	0.0293	-0.0868	0.0509	-0.8508	-0.3163	-0.5705	-0.1684	-0.1753
awake	0.0997	-0.3885	0.0019	-0.2355	-0.4033	-0.1957	-0.3326	-0.1929	0.3566	-0.1246	0.3166	0.2616	0.1397	-0.1188	0.0142	-0.0753	-0.0794	0.5003	0.5592	-0.0038	0.6593	0.2507	-0.0962	-0.2957	-0.1066	-0.1129	-0.6762	0.1393	0.1263	0.4011	-0.3446	0.2469	-0.0363	-0.0645	-0.166	0.2443	0.2359	0.348	-0.1711	0.1211	0.3369	0.0514	-0.1684	-0.07	0.0017	0.0023	-0.2031	-0.2451	0.0456
awkward	-0.0851	0.0067	-0.0621	-0.2595	0.2888	-0.1072	-0.0418	0.3297	0.1264	0.0973	0.2209	0.1266	0.2202	-0.0254	-0.2492	-0.09	0.4034	-0.1046	0.1397	0.3269	-0.0248	0.4148	-0.1193	0.0322	0.0924	-0.1188	0.2244	-0.0971	0.2913	0.204	-0.4004	-0.3654	0.1108	-0.4192	-0.2693	-0.2808	0.2799	-0.0907	0.2753	-0.3308	-0.1765	0.2017	0.1302	0.0202	0.2606	0.0132	0.056	-0.2315	0.0857
balanced	-0.0557	0.1287	0.005	0.3084	-0.052	-0.1663	-0.4158	-0.0651	0.0092	0.0953	-0.2651	0.0596	-0.2567	-0.0101	-0.0533	0.1993	-0.1606	0.0481	-0.1318	0.2742	-0.0358	0.0632	-0.1431	0.2716	-0.3017	-0.1269	-0.0293	-0.1825	-0.127	-0.0876	0.0159	-0.1088	0.3537	-0.3001	0.2209	-0.0524	0.2736	0.4645	0.1204	0.3965	0.1263	-0.2023	-0.1459	-0.4382	-0.1198	-0.0834	-0.0714	-0.2949	0.4368
bald	-0.0458	-0.0495	-0.0984	-0.3217	-0.4808	0.0853	0.0993	-0.1545	0.1507	-0.1157	0.1251	0.2174	-0.1596	-0.0534	-0.2973	0.2476	-0.7036	-0.1989	-0.1345	-0.354	0.026	0.537	-0.17	0.4057	0.3974	-0.5447	-0.0747	-0.027	-0.0245	-0.0075	0.0112	-0.0617	0.1268	-0.3268	0.2165	0.098	-0.3739	-0.4664	-0.4317	-0.131	-0.0483	-0.0134	0.1478	-0.0671	-0.0059	-0.3443	0.4939	-0.3096	-0.0274
balding	0.098	-0.151	0.1163	-0.1634	-0.3017	0.1003	-0.2945	-0.2478	-0.2293	-0.3251	-0.1561	0.4266	-0.0816	-0.048	-0.4068	0.2771	-0.5733	-0.3832	-0.1166	-0.2591	-0.1626	0.8434	-0.5036	0.2574	0.4697	-0.2561	-0.0117	-0.0605	-0.1968	-0.14	-0.1769	-0.0917	-0.0168	-0.1973	0.2846	-0.136	-0.31	-0.6094	-0.04	-0.0957	-0.0901	0.183	0.2737	0.1302	0.1269	-0.3975	0.51	-0.1773	0.0861
banal	0.1887	-0.0511	0.0519	-0.0477	0.1056	-0.2366	0.047	0.3618	-0.1032	-0.2195	-0.0516	0.2969	0.6078	0.1424	-0.2115	0.1753	0.5285	0.1107	-0.6496	-0.5864	0.2156	-0.1306	-0.2703	0.1337	-0.1769	0.0317	-0.0139	0.0256	0.0354	-0.0565	-0.0086	0.4983	0.2399	-0.2828	-0.6211	-0.1416	0.1506	0.0716	0.1769	0.2446	0.3277	0.04	-0.0538	-0.1954	0.0495	0.1152	0.1278	-0.4095	0.2531
bashful	-0.0118	0.0222	0.0364	-0.5597	-0.1615	0.1388	0.4617	-0.0804	-0.0104	-0.0444	-0.2073	0.3594	-0.1057	-0.1105	0.3498	-0.1356	-0.1839	0.2235	0.0329	-0.2627	0.1344	-0.1022	0.0984	0.1754	-0.0605	0.069	0.1312	-0.0208	0.1404	0.3492	-0.4173	0.1603	-0.2681	-0.2737	-0.0557	-0.1258	0.3901	-0.4883	-0.0789	0.192	-0.2508	-0.0698	0.2611	-0.1183	0.0139	-0.2315	0.1743	-0.0329	-0.1821
basic	-0.1401	0.5403	0.1499	-0.3337	0.1209	-0.1128	-0.0744	0.0435	0.1366	0.0106	0.0069	0.0168	0.0377	-0.0139	-0.0241	-0.0839	0.5188	0.0298	-0.1142	0.1066	0.0491	-0.3597	-0.2089	0.0465	0.0448	-0.2929	-0.1818	0.1134	-0.0274	-0.3633	-0.0888	0.009	0.0829	-0.3609	0.0449	0.1135	0.0346	-0.3011	0.0846	0.221	0.3131	-0.2043	0.0971	0.1593	0.0738	-0.0638	0.3055	0.0651	0.014
beaming	0.4929	0.0059	0.0768	-0.1217	-0.256	0.4255	0.28	-0.1456	-0.2688	-0.0281	-0.0036	0.2632	-0.3856	0.1145	0.1326	0.0572	-0.2894	-0.0168	-0.0657	-0.0443	-0.092	0.4821	-0.1672	-0.0831	0.0339	-0.1524	-0.1216	-0.1094	0.818	0.2066	0.0604	0.0231	-0.1846	0.2039	-0.1757	0.1193	0.1788	0.2724	-0.2387	0.181	-0.0943	-0.3664	0.1411	-0.0403	-0.308	0.3953	-0.2394	-0.3212	0.2132
bearded	0.2411	-0.3569	-0.0659	-0.3615	-0.1885	-0.0815	0.1692	-0.0489	0.0086	-0.1449	0.0078	0.2485	-0.2608	-0.0705	-0.1063	0.1151	-0.9818	-0.021	-0.1039	-0.0654	-0.1624	0.3554	-0.1864	-0.0149	0.2229	0.0267	-0.0917	-0.2584	-0.2419	0.0796	0.3117	0.096	0.0769	-0.0679	-0.3918	-0.0272	0.2166	-0.2569	-0.3081	-0.0489	-0.1542	-0.2144	0.1328	0.5988	0.1192	-0.1457	0.3794	0.0768	0.1954
beatific	0.004	-0.17	0.0633	0.005	0.1417	0.1088	0.2932	0.213	-0.3465	-0.4537	-0.269	0.3827	-0.1369	0.5213	0.1606	0.2702	-0.1722	-0.2428	-0.2994	-0.1892	0.315	0.1406	-0.1511	0.3216	0.0485	-0.258	0.0042	0.0482	-0.0697	-0.2002	0.1349	0.0302	0.1473	-0.2391	-0.4667	-0.5093	0.1593	0.3816	-0.1499	0.4355	0.3512	-0.1642	-0.0393	0.0436	-0.2945	0.2658	-0.3913	0.0452	0.2061
beautiful	-0.246	-0.0924	0.0106	0.0135	-0.1595	0.0102	0.037	-0.0313	0.1392	-0.1133	-0.1134	0.253	-0.3339	0.0135	-0.2335	-0.1418	-0.0263	-0.0397	0.0797	-0.0148	-0.0625	-0.2226	-0.0651	-0.0761	0.0115	-0.1912	0.0353	0.1011	-0.1307	-0.2227	-0.1282	0.0813	0.3162	-0.519	-0.037	-0.1368	0.0924	0.0756	-0.1171	0.4208	-0.0656	-0.1706	-0.0578	-0.0403	-0.0046	0.082	-0.1313	-0.1621	0.0705
belligerent	0.2247	-0.2294	-0.1263	-0.5192	0.332	0.2484	-0.1094	0.1934	-0.0167	-0.2072	0.1311	0.3697	0.0455	0.0333	0.0269	0.1921	0.1392	-0.2135	-0.3384	0.0848	0.0592	0.2301	-0.0594	-0.3335	-0.3894	-0.1358	0.2634	-0.1693	-0.2887	0.1994	0.4352	-0.0447	-0.3453	-0.1224	0.0373	0.0393	-0.104	0.0569	0.0226	-0.0405	-0.3251	0.0319	0.271	0.25	0.1549	-0.0964	0.1287	0.0804	-0.0535
big	-0.06	-0.0864	0.1763	-0.1548	-0.2988	0.043	-0.1638	-0.0619	0.2314	0.0105	-0.0565	0.043	0.0441	-0.085	-0.038	-0.0147	-0.3753	0.02	-0.0562	0.1538	-0.0754	0.1407	0.2242	-0.1258	0.0258	0.2423	0.0711	0.1255	0.1047	0.1469	-0.2286	0.0054	0.0098	-0.1295	0.076	-0.2437	-0.1277	-0.2434	-0.3263	0.0592	-0.102	0.0167	0.1764	-0.0075	0.504	-0.2341	0.1854	-0.1269	0.0288
bitchy	-0.0684	0.1035	0.2513	-0.2127	0.3651	-0.3579	0.2693	0.1401	-0.0535	-0.1558	0.0543	0.5721	-0.0947	0.223	-0.2934	-0.0753	0.206	-0.0042	-0.4083	-0.0204	-0.3427	0.2784	-0.0758	-0.5562	-0.0683	-0.423	0.4501	0.3707	-0.0842	0.376	-0.27	-0.1436	-0.2525	-0.1632	0.0486	-0.0628	0.0631	0.1474	-0.0749	0.0561	0.0506	0.0666	-0.096	0.1155	0.2781	-0.1432	-0.0452	-0.2153	0.1974
bitter	0.2324	-0.1774	-0.4431	0.0696	0.2861	-0.0706	-0.0774	0.2737	0.0538	-0.0065	-0.4451	0.1542	0.1167	0.0991	0.0399	0.0536	0.234	-0.1159	-0.3996	0.0991	-0.0735	0.2591	-0.1061	-0.4244	-0.1582	0.0033	0.073	-0.2656	-0.241	0.1865	0.23	-0.2062	0.2714	-0.3107	0.0975	0.1594	0.1026	-0.1021	0.0536	0.1993	0.1253	-0.0295	0.0836	-0.0858	0.1836	-0.1043	0.147	-0.6267	0.2453
black	-0.0166	0.3417	-0.0252	-0.197	0.2256	-0.0531	-0.1609	0.2591	0.4127	0.0779	-0.0562	0.0979	-0.2396	-0.0529	0.0464	0.0645	-0.4906	0.0607	0.0549	0.1185	-0.2287	-0.1403	0.4607	-0.1869	-0.3622	-0.4751	-0.2928	0.1379	0.0233	-0.1704	0.0502	-0.0611	0.2027	-0.3274	-0.0783	-0.0111	-0.1035	-0.2553	-0.0859	0.2982	0.0765	-0.1433	0.0317	0.2356	-0.0083	-0.1972	-0.112	-0.1246	0.0189
bland	-0.1745	-0.149	0.287	0.2765	0.0804	-0.1535	0.1725	0.2266	0.0566	-0.0642	0.07	0.2214	0.2842	0.3423	-0.3694	0.0955	0.3303	-0.2718	-0.6746	-0.0503	0.0307	0.1359	-0.2325	0.0624	-0.4851	-0.0578	0.1237	0.2873	0.0337	-0.0677	-0.3323	0.3061	-0.0039	-0.4671	-0.1556	0.0503	0.3613	-0.4861	0.124	0.3222	0.2521	-0.1011	-0.0174	-0.1713	0.019	-0.0255	0.1112	-0.2714	0.2412
blank	0.1028	0.4665	-0.1692	-0.4246	0.4698	0.0183	0.2269	0.0166	0.2539	0.0495	0.2204	0.1034	-0.1145	-0.2436	0.0076	0.0159	-0.2271	0.1533	-0.078	-0.1688	-0.1464	-0.0151	0.1093	0.1136	-0.1347	0.0783	-0.2775	-0.0533	-0.2067	-0.157	-0.2532	-0.1763	0.2439	-0.3135	-0.4202	0.0538	-0.2751	-0.5875	-0.6229	-0.0129	-0.1794	-0.3248	0.1189	-0.1262	-0.1324	-0.0065	0.2599	-0.3619	-0.5164
bleak	0.2792	-0.1031	0.2206	-0.2036	0.258	-0.0262	0.2066	0.3344	0.0183	-0.1218	-0.2316	0.2128	-0.2183	0.2053	-0.0579	-0.0015	0.4062	0.1396	-0.0451	-0.1265	0.0597	-0.0751	0.0345	-0.3022	-0.0911	-0.255	-0.0224	0.413	0.294	0.0723	0.2237	0.0875	-0.1324	-0.5068	0.0363	0.1714	-0.2802	0.0003	-0.0071	0.4385	0.2031	-0.1164	0.1053	-0.3193	-0.6365	-0.0782	0.1887	-0.5696	-0.2493
blond	-0.159	0.1473	0.1861	-0.1951	0.0277	-0.2053	0.0709	-0.079	0.1665	-0.2244	0.1528	0.4122	-0.1399	-0.1821	-0.1845	0.0305	-0.4996	-0.0537	-0.2385	0.0158	-0.3561	0.4704	-0.0776	0.0091	-0.1918	-0.107	0.2634	-0.0932	0.2758	-0.0415	0.015	-0.396	-0.0009	-0.2825	-0.1731	0.1245	-0.1813	-0.6194	-0.2562	0.1729	-0.2548	-0.1218	-0.2536	0.2812	0.4457	-0.5508	-0.2683	-0.2168	0.0418
blonde	-0.3189	0.1297	0.2363	-0.3401	0.1126	-0.2611	0.0995	-0.1141	0.1372	-0.1153	0.0665	0.506	-0.0089	-0.0719	-0.1906	-0.0029	-0.3728	-0.0085	-0.3098	0.1197	-0.2406	0.4905	-0.1171	0.0275	-0.1779	-0.1782	0.1121	-0.072	0.2212	-0.0175	-0.0293	-0.3494	-0.1077	-0.2678	-0.121	0.1374	-0.119	-0.6518	-0.1087	0.1531	-0.289	-0.129	-0.1178	0.2488	0.4512	-0.4424	-0.2913	-0.2349	0.0378
blue-eyed	-0.2886	0.0627	0.1799	-0.4975	0.0679	-0.0088	0.0835	-0.1532	0.1771	-0.2642	0.212	0.3152	-0.0056	-0.1065	0.3016	0.1491	-0.5019	0.089	-0.2698	0.0531	-0.1523	0.3475	0.0118	-0.1582	-0.0716	0.0248	0.4544	-0.2759	0.4469	0.0388	0.121	0.2068	0.0895	-0.3032	-0.6592	0.1403	-0.4601	-0.195	-0.3199	0.3359	-0.0775	-0.0317	-0.1854	0.573	-0.1668	-0.0866	0.015	0.2155	0.0546
blunt	0.1501	0.1301	-0.0505	0.1005	-0.0466	0.0264	0.0724	-0.2576	-0.1531	0.4326	-0.2803	0.1394	0.2868	-0.2474	0.3197	-0.0637	0.0786	-0.0122	0.0796	0.1313	-0.1209	0.0944	-0.4153	0.0279	-0.0006	-0.1308	0.0652	-0.0347	0.0735	0.3793	0.2367	-0.1131	0.1353	-0.1383	0.007	0.129	0.046	0.209	0.1216	0.2869	-0.2796	0.0161	-0.0909	-0.3243	0.1878	-0.3185	0.2019	-0.3567	0.0918
boastful	0.1583	-0.1274	-0.1873	-0.086	-0.5651	0.2821	0.4719	0.0397	-0.0695	0.1723	-0.1889	0.305	0.0678	0.1897	-0.2064	-0.3718	-0.0852	-0.0883	-0.3115	0.1582	-0.083	-0.2547	0.0779	-0.2645	0.2752	0.1613	0.2643	-0.1136	0.4075	0.3157	-0.0659	0.8097	-0.0148	-0.2188	-0.2296	-0.2847	0.0026	-0.1894	0.0053	0.0258	-0.0888	0.1269	-0.0292	-0.097	-0.0021	-0.0797	0.5997	-0.2451	0.1416
boisterous	0.3129	-0.381	-0.0702	-0.1997	-0.2989	0.3055	0.0989	0.4229	-0.1193	-0.4406	-0.036	0.2916	-0.3041	0.1662	0.1447	0.074	0.0463	-0.0767	-0.0753	-0.053	-0.2498	0.2059	-0.246	-0.313	-0.171	0.1974	-0.2326	-0.1898	0.2678	0.1969	-0.0277	0.0445	-0.3166	-0.4244	0.4713	-0.0626	0.0661	0.298	-0.0985	-0.0234	-0.343	0.1094	0.2805	0.1806	0.1124	-0.5839	-0.0295	0.3107	0.0096
bold	-0.2241	0.2752	-0.1141	-0.1836	-0.2599	0.0206	0.2207	-0.0548	0.1503	0.0142	-0.0973	0.0381	0.0395	0.055	0.1875	-0.0183	-0.2049	0.1494	-0.0788	0.0285	-0.0832	-0.073	0.1361	0.045	-0.2762	0.2097	-0.4439	0.1179	-0.0285	0.1907	-0.0008	0.294	-0.0082	-0.3282	0.1253	0.0957	0.1389	-0.1391	0.0161	0.2798	-0.0063	0.0532	-0.0224	-0.124	0.0868	-0.3221	-0.1314	-0.2505	0.0084
bookish	-0.1029	-0.3056	-0.0826	-0.0935	0.1132	-0.3129	0.0605	0.0637	0.0922	-0.0483	-0.0062	0.7165	-0.2272	0.1696	0.2609	0.168	0.3716	0.0422	-0.2535	0.2629	-0.2536	-0.2939	-0.1703	-0.5121	-0.2816	0.1469	0.516	-0.2404	0.6269	0.2671	0.3055	-0.0482	0.019	-0.4315	-0.0544	-0.5267	0.2493	-0.0678	-0.0901	0.3161	-0.1233	-0.2745	0.4139	0.3724	0.1029	-0.5501	0.1583	0.2188	0.2909
boorish	0.4021	-0.3801	0.025	-0.3426	0.0766	-0.1981	-0.1411	0.0626	-0.2793	-0.3611	-0.052	0.4252	0.0677	0.2164	0.1331	0.1606	-0.0008	-0.0714	-0.2801	-0.0554	-0.0171	0.1604	-0.4805	-0.2235	-0.2615	0.0046	0.2138	0.0728	-0.1321	0.3932	0.268	-0.0522	-0.1418	-0.1953	-0.0369	-0.6072	0.2459	-0.3733	0.0022	-0.2862	-0.3036	0.2649	0.231	0.3536	0.0125	-0.7493	0.2467	0.2948	0.2084
bored	0.0624	-0.2079	0.2543	0.2296	-0.0761	-0.3376	0.0983	-0.1176	0.2224	-0.0486	0.2852	0.1176	0.3432	0.0611	-0.0278	-0.3869	0.2308	0.0441	-0.6103	-0.092	-0.0185	0.1758	0.2877	0.2156	-0.3627	0.1292	-0.1998	0.3578	0.1307	0.3054	-0.0486	0.3512	-0.0723	0.0646	0.3423	0.1357	-0.3674	0.0095	-0.1365	-0.0562	-0.2578	-0.0294	0.2487	-0.1702	0.0533	-0.1238	0.5816	-0.1027	0.2984
boring	-0.0551	-0.229	0.2355	0.0361	0.1047	-0.5183	0.3056	0.4062	0.2437	0.0286	0.2114	0.0979	0.4907	0.0087	-0.2931	-0.1918	0.4433	-0.0567	-0.4271	-0.0059	-0.0786	-0.0479	0.0797	0.0061	-0.4165	0.1189	-0.2142	0.1241	0.2097	0.2084	-0.3896	0.4504	-0.0449	-0.6163	-0.1292	0.25	0.0011	-0.1043	0.0037	0.2501	0.1248	-0.0266	0.0841	-0.1408	0.1707	-0.0706	0.1964	-0.1612	0.4305
bossy	-0.0383	-0.0883	0.1808	-0.3894	-0.0473	0.4165	0.1074	-0.0903	-0.0816	-0.0247	0.3352	0.5735	-0.2546	0.2069	-0.1659	-0.5777	0.0718	0.0779	-0.2809	0.2119	0.0731	-0.1086	0.074	-0.7531	-0.1916	0.0264	0.5262	0.433	0.2181	0.4623	-0.1783	-0.042	-0.323	-0.2762	-0.0651	-0.1718	0.0316	-0.0405	-0.0399	0.1495	-0.5722	0.1931	-0.0417	0.0532	0.4426	-0.5211	0.2181	0.3528	0.0962
bothered	0.1878	-0.3686	0.1563	-0.2485	-0.0421	0.0644	0.3695	0.0252	-0.0387	-0.0422	0.3925	0.0335	-0.0659	0.0678	-0.5085	-0.0012	-0.0554	0.027	0.2057	0.2205	-0.0813	0.3098	-0.024	-0.0414	-0.1032	-0.2592	0.0742	0.0363	-0.2264	0.5346	0.0931	-0.0791	-0.2281	0.0305	-0.2025	0.1466	-0.1314	0.0285	-0.0544	0.546	0.1204	0.2749	-0.271	-0.0023	-0.0019	-0.0982	0.1408	-0.082	0.1037
boyish	0.2141	0.4221	-0.0955	0.0777	-0.0236	0.4799	0.0914	0.2266	-0.2052	-0.2759	0.2805	0.443	-0.3251	-0.0334	-0.0018	0.3443	-0.1342	0.3411	-0.019	-0.1834	-0.144	0.1243	-0.1532	0.0384	-0.0243	0.6254	0.3422	0.3562	0.4992	0.2377	-0.1487	0.1231	0.282	-0.4618	0.4194	-0.056	0.0258	-0.2675	0.0198	0.1555	0.1965	-0.2823	-0.0173	0.2131	0.1767	-0.2853	-0.1273	-0.1051	-0.0436
braggart	0.3322	-0.3154	-0.1242	-0.1144	-0.4791	0.421	0.0513	-0.2852	-0.272	-0.2604	-0.2313	0.5985	-0.052	-0.1613	-0.0177	-0.3723	-0.5086	-0.1945	-0.3145	-0.1485	-0.0392	-0.368	0.0268	-0.0276	-0.0436	0.0217	0.4923	0.0619	0.1683	0.6088	0.1252	0.8674	-0.0144	0.0226	-0.1008	-0.3658	0.0167	-0.2893	0.1728	-0.024	-0.242	0.0456	0.1823	0.0381	0.1349	-0.3818	0.5947	0.2483	0.0458
brash	0.009	-0.0577	0.2727	-0.3127	-0.3702	0.2144	0.2405	0.2244	-0.2812	-0.2309	-0.1011	0.2389	-0.1536	0.0288	-0.0923	0.1727	-0.1799	-0.0482	-0.1152	0.1167	-0.0064	0.0677	-0.305	-0.2621	0.0463	0.1323	0.2524	-0.0688	0.2864	0.2838	-0.0305	-0.2835	-0.1017	-0.1695	0.4244	0.067	-0.0353	-0.095	0.0389	0.1635	-0.1971	0.1054	0.2022	0.0658	0.1594	-0.5595	0.1414	-0.0059	0.0707
brave	-0.0769	-0.1956	-0.1083	-0.1569	-0.2913	0.2391	-0.2488	-0.2117	0.2461	-0.3356	0.2803	0.1654	0.0495	0.0396	-0.044	-0.1218	-0.0987	0.055	-0.0354	-0.1742	0.1093	0.1891	0.0083	-0.1212	0.0384	-0.0239	-0.6538	-0.1034	0.0963	0.4739	-0.0643	0.585	-0.0401	-0.3013	0.1193	-0.1493	-0.3868	0.0958	-0.0454	0.1658	0.1074	0.2324	0.2036	0.1528	-0.0583	-0.3593	-0.2157	0.0368	-0.1198
bright	-0.1132	0.0372	0.0679	0.2563	-0.2519	0.0733	-0.055	0.0883	0.1865	-0.1486	-0.06	-0.0384	-0.6443	0.0359	0.1557	0.2498	-0.0544	-0.0951	0.2058	0.1591	0.1534	-0.2311	0.058	-0.0446	-0.1337	-0.1411	-0.1207	0.0663	0.0719	0.2175	-0.0118	0.2206	-0.2693	-0.2862	0.3307	0.3972	0.0549	0.01	-0.1234	0.6782	-0.0092	-0.1409	0.1004	-0.1316	0.0768	0.1937	-0.2969	-0.7078	-0.1304
broad	-0.0139	0.4337	-0.2444	-0.4485	-0.2541	-0.0552	-0.3351	-0.2103	-0.2812	0.0263	0.2198	0.0089	-0.0629	-0.0198	0.1301	0.1341	-0.2314	0.0619	-0.3566	0.0099	-0.08	-0.1092	-0.0795	-0.0107	-0.0254	-0.0578	0.2412	0.2494	-0.0119	-0.3664	0.0646	-0.0359	0.0494	-0.4651	0.0548	-0.0247	-0.0251	-0.3566	-0.078	-0.1481	0.1737	-0.29	-0.0318	-0.1815	0.3612	0.1841	0.0741	-0.2716	0.1484
brooding	-0.3531	-0.2501	-0.0292	-0.3935	0.0453	-0.3572	0.0972	0.2287	0.0692	-0.3269	0.351	0.4523	-0.4226	-0.0024	-0.1182	0.1917	-0.115	0.3233	-0.1758	0.0298	-0.3662	0.142	-0.0808	0.0103	-0.2736	0.1685	0.1938	0.6011	0.2116	0.3549	0.5444	0.2013	-0.1125	-0.4723	0.0058	-0.4963	-0.1927	0.4076	0.0398	0.0445	-0.1862	-0.1598	0.1957	-0.0753	0.0772	-0.0142	-0.1623	-0.3946	0.0083
brother	-0.1921	-0.2656	-0.1119	-0.1353	-0.1473	0.0568	0.3914	-0.4622	-0.0008	-0.2036	0.0537	0.0804	0.1294	-0.3032	0.0348	-0.0479	-0.3367	-0.0478	0.1958	0.038	-0.0816	-0.3151	-0.0773	-0.2294	0.1175	0.0623	0.0116	0.3327	0.0256	0.4913	0.0279	0.0012	0.0793	-0.1589	-0.0539	-0.0774	0.2379	0.3211	-0.4363	-0.2965	-0.0151	-0.2271	0.1949	0.6473	0.1972	-0.1253	0.3373	0.0058	-0.0988
brown-haired	-0.3063	-0.1372	0.121	-0.716	0.1571	-0.0907	0.1521	-0.115	0.1699	-0.1161	0.0667	0.723	-0.1438	0.0716	0.0018	0.0209	-0.322	0.0695	-0.4797	-0.0622	0.0816	0.624	-0.0409	0.1412	-0.3344	-0.0991	0.3771	-0.0518	0.4922	-0.0202	-0.0159	-0.0568	-0.0986	-0.3139	-0.2471	0.1252	-0.1079	-0.6376	-0.4052	-0.0181	-0.1621	0.0725	0.0788	0.5056	0.0735	-0.145	-0.4704	-0.0622	-0.0949
brunette	-0.2836	0.1123	0.1657	-0.4428	0.2278	-0.4511	0.1373	-0.2058	0.0365	-0.0442	0.1575	0.8561	-0.0045	-0.0842	-0.0317	-0.1433	-0.2311	0.0533	-0.3378	0.0976	-0.0532	0.396	-0.0309	-0.0404	-0.2795	-0.0794	0.1851	0.0109	0.2136	0.0445	-0.1903	-0.4574	-0.0485	-0.3449	-0.0767	0.1566	-0.0842	-0.7384	-0.181	0.1189	-0.1818	-0.2138	-0.0599	0.2813	0.4556	-0.2766	-0.5077	-0.1435	0.0214
brutish	0.2859	-0.2525	-0.1076	-0.1269	0.1863	0.2379	0.0223	0.2879	-0.2626	-0.2802	0.0611	0.3783	0.1809	0.2727	-0.0873	0.0028	0.1156	0.5727	-0.305	-0.1612	-0.4142	-0.4881	-0.3771	0.1194	0.1365	0.0698	0.2286	0.3163	-0.0677	0.311	0.3945	-0.2637	0.3248	-0.4607	0.278	-0.4458	0.4201	-0.1625	0.1988	-0.1191	0.1183	0.2632	-0.1084	0.1381	-0.1275	-0.0751	0.1274	0.0081	-0.0738
bubbly	0.1694	-0.3108	0.4788	-0.0074	0.5095	-0.1268	-0.1603	0.1275	-0.1634	-0.1874	-0.0764	0.2904	-0.5952	0.2084	0.283	-0.0884	0.1651	0.1515	-0.4227	0.0182	-0.4483	0.0686	-0.1679	-0.2633	-0.3948	0.7034	-0.0323	-0.1052	0.1815	0.1536	-0.6618	0.027	-0.015	-0.4131	0.4273	0.1344	0.0571	-0.1778	-0.1703	0.6264	0.122	-0.3267	0.6715	0.0257	0.3812	0.1591	-0.4762	0.0342	0.2397
bulging	0.1562	0.2249	0.0399	0.263	0.0628	0.1594	-0.1099	-0.1751	0.0643	-0.1987	0.003	0.2299	-0.4057	-0.0224	-0.2402	-0.4511	-0.5659	0.1411	0.1419	0.0816	0.0443	0.2457	-0.1865	0.2853	0.3046	-0.3274	0.3617	0.1061	-0.0282	-0.225	0.0305	-0.0184	-0.1008	-0.2711	-0.2282	0.0544	-0.1445	-0.2538	-0.1466	-0.0978	0.3628	-0.1905	0.51	-0.2297	0.6974	-0.1007	-0.1579	-0.0934	0.2022
bulky	-0.3748	-0.299	-0.1024	-0.0144	-0.495	0.3977	-0.0279	0.5607	0.3775	0.0528	0.1988	0.2708	-0.173	0.0892	-0.1452	-0.1981	-0.1393	0.1488	-0.1661	0.1021	-0.0771	0.2623	-0.5424	0.3737	0.3214	-0.0339	0.108	0.0093	0.674	0.0152	-0.4166	-0.4224	-0.045	-0.4517	-0.1164	-0.1675	0.2191	-0.2806	0.3145	-0.2651	0.2614	0.0261	0.2021	0.0935	0.5947	-0.042	-0.1541	0.2336	0.0239
burly	0.2556	-0.0055	-0.108	-0.2416	-0.0639	0.0489	-0.0589	-0.0603	-0.0302	-0.2713	0.1705	0.3861	-0.021	0.1867	0.0151	-0.3377	-0.7243	0.2293	-0.2112	-0.1536	-0.3365	0.031	-0.3968	0.057	-0.0039	0.394	0.1877	-0.0497	0.1313	-0.137	0.1272	-0.298	0.0774	0.0695	0.1882	-0.2835	-0.086	0.0046	0.0758	-0.1069	0.1371	-0.0301	0.2795	0.398	0.4771	-0.3137	0.1749	-0.1559	-0.2562
busy	0.0531	-0.6149	-0.1305	-0.0565	-0.0307	0.0686	-0.1343	0.0117	0.3031	-0.2892	0.3747	0.0034	0.2743	0.0059	-0.1275	-0.1582	0.2658	-0.0704	-0.2036	0.1055	-0.0091	-0.1361	0.0519	0.0768	0.1491	-0.0107	0.0611	-0.058	-0.1032	0.672	-0.1139	0.0552	-0.221	-0.6117	0.1861	-0.0623	-0.0211	0.0467	-0.1765	-0.3136	-0.0512	0.0311	-0.2573	-0.2449	0.3529	0.0027	0.135	-0.1185	0.053
calculating	-0.2382	0.341	0.2139	-0.5573	0.3165	-0.0706	-0.3838	-0.0852	-0.1008	-0.4117	0.0701	0.2632	0.0999	0.1235	-0.0969	-0.2136	0.3443	0.1119	-0.4447	0.1994	-0.1519	0.3375	-0.4227	0.0616	0.2137	0.2527	-0.1405	-0.0481	0.4539	0.4599	0.0582	0.4222	0.0283	-0.2906	-0.2557	-0.1344	-0.274	0.0909	-0.1117	-0.0194	-0.1107	0.2479	-0.1887	-0.358	-0.292	-0.0446	0.2861	-0.1742	-0.2287
callous	0.4553	0.2423	0.0921	-0.1945	-0.2442	0.2126	-0.2757	-0.1373	-0.547	-0.5392	-0.171	0.3162	0.1028	0.3746	0.0475	0.2246	0.1939	0.1185	-0.0905	0.1345	-0.0369	-0.0647	-0.1336	-0.4363	0.6162	-0.3749	0.0584	-0.1255	-0.0541	0.5719	0.3613	0.0992	0.5064	-0.193	-0.1319	-0.0859	-0.3131	-0.3681	0.0847	0.0103	0.0291	0.1221	-0.1917	-0.1334	-0.2356	-0.0518	0.3542	-0.1424	0.045
calm	0.0679	-0.4015	0.0331	-0.0349	-0.2391	0.1448	-0.3668	-0.2266	-0.1834	-0.3175	0.1982	0.1401	-0.3428	-0.0906	0.0891	-0.0306	0.1802	0.122	-0.5667	-0.0158	-0.127	0.2288	0.2366	-0.3247	0.0936	-0.2114	0.2523	-0.0046	-0.3614	0.248	-0.0035	0.107	0.1074	-0.7179	0.4678	0.0082	0.0555	0.2639	0.2321	0.7594	-0.0002	-0.2683	-0.0492	-0.3602	-0.0786	-0.2087	-0.1363	-0.1502	0.1458
candid	0.1718	-0.0129	-0.1545	-0.1586	0.1133	0.2448	0.5077	0.1173	-0.0226	0.3717	-0.217	0.2635	-0.1585	0.1259	0.3076	-0.1111	-0.1502	0.0873	-0.1478	-0.0582	0.1041	0.0179	-0.023	-0.0365	0.0848	-0.2807	-0.1267	-0.3776	0.1527	0.0604	-0.1747	-0.2565	0.2105	-0.4101	-0.0665	-0.2951	0.0685	-0.0508	0.2748	0.7097	-0.2285	0.0006	-0.0665	-0.0845	-0.2133	-0.0144	-0.3862	-0.2699	0.0399
capable	-0.1507	0.0903	-0.1768	-0.0046	0.0499	-0.0854	-0.395	-0.1356	0.3311	-0.1198	0.0906	0.0214	-0.5366	0.1327	-0.0992	-0.2121	-0.0203	0.2167	-0.0557	-0.1065	-0.1458	-0.1041	0.0374	-0.074	0.0447	-0.0998	-0.1658	0.1445	-0.027	0.171	-0.0646	-0.0522	0.1301	-0.2409	0.1615	-0.2663	-0.2238	0.0436	0.0914	0.3897	0.1312	-0.1548	0.2181	-0.1336	0.1217	0.1484	0.0987	0.0237	0.0398
carefree	0.1291	-0.1321	0.6415	0.0703	-0.1911	-0.1045	-0.016	0.266	0.0313	-0.362	-0.0998	0.3272	-0.3097	0.2539	-0.0344	-0.0437	0.1226	0.0038	0.2388	0.004	-0.1437	-0.1419	0.0886	0.0517	0.4621	0.3828	-0.297	-0.2406	-0.1297	0.2907	-0.0529	-0.3046	0.4416	-0.7703	0.3603	-0.1852	-0.1091	0.2324	0.0811	0.4543	0.0408	0.0798	0.2291	-0.0188	-0.3508	0.0423	-0.1682	0.1248	0.3331
careful	-0.0477	0.4175	-0.2597	0.0461	-0.3097	-0.0309	0.0169	-0.1267	0.0129	-0.1124	-0.177	-0.04	-0.0353	0.0231	-0.0023	-0.0325	0.2059	-0.138	0.0957	0.0443	0.3265	0.2849	-0.0871	-0.0637	-0.1004	-0.4288	0.222	0.1103	-0.0316	0.6425	-0.0824	-0.0493	0.4296	-0.5423	-0.102	-0.0573	0.1011	0.3121	-0.0514	0.2794	0.0617	0.2526	-0.0736	-0.2361	0.1195	-0.1733	0.2397	-0.3376	0.0297
careless	0.2879	0.1817	-0.3685	-0.2298	-0.2978	0.1168	-0.1796	0.1538	-0.2013	-0.3443	-0.0333	0.1783	-0.0087	0.25	-0.0503	-0.3152	0.366	-0.1537	0.1122	0.0903	-0.0568	0.3057	0.0768	-0.2268	0.2187	-0.4222	-0.0402	0.0366	-0.091	0.6688	-0.0633	0.1795	0.4581	-0.35	0.0778	-0.0134	0.0422	-0.2072	0.0338	-0.2406	0.2007	0.3105	-0.1784	0.0128	0.0742	0.047	0.1013	-0.2694	0.0475
caring	0.1034	0.0348	0.1227	-0.0155	-0.3677	-0.215	-0.1965	0.0657	-0.2916	-0.455	-0.0788	0.1381	-0.4152	0.1783	-0.1492	-0.0729	-0.1116	-0.0119	0.0935	0.1496	-0.2169	-0.4041	-0.22	-0.3584	-0.0374	-0.3523	0.1178	0.05	-0.1787	0.5155	-0.1746	-0.1146	0.1873	-0.7464	0.0486	-0.1064	-0.1184	-0.1903	-0.1221	0.7857	-0.2857	-0.2721	-0.0975	-0.1558	-0.1742	0.1981	-0.2408	0.029	0.171
casual	-0.1231	0.0055	-0.1027	-0.185	-0.146	0.1348	-0.1796	0.4434	-0.0535	0.2582	-0.1951	0.101	0.0246	-0.0087	0.0369	-0.0275	0.2933	-0.0117	-0.0189	0.1298	-0.1293	-0.1022	-0.0374	-0.2811	0.0264	-0.1529	0.0949	0.1054	0.0231	0.4025	0.1021	0.3274	0.3201	-0.3047	-0.0982	-0.0876	0.1888	0.1699	0.4147	0.1989	-0.1435	-0.0169	0.1072	-0.0362	0.1733	0.1402	-0.3563	0.1826	0.0858
cautious	0.1205	0.2314	0.03	-0.2743	-0.0818	0.0639	0.1271	-0.0661	0.0764	-0.1711	-0.5021	0.1072	0.0012	0.084	0.116	0.1236	0.4246	-0.0369	0.1662	-0.0893	-0.1832	0.321	0.1559	0.0394	0.1173	-0.137	-0.014	-0.1152	-0.0373	0.794	-0.1868	-0.0126	-0.1122	-0.2534	0.2132	-0.0271	0.0804	0.0655	0.1893	0.1378	0.3026	-0.0492	0.1806	-0.1908	-0.066	-0.2045	0.3235	-0.1145	-0.2111
chagrined	0.2908	-0.161	-0.5277	0.1599	-0.1038	0.154	0.4819	-0.1172	0.0614	-0.2952	-0.0184	0.3449	0.2396	0.1249	0.1127	0.1531	0.2214	-0.3229	-0.1961	0.1557	0.2457	0.5284	0.0197	-0.1777	-0.1379	-0.222	0.0232	-0.5035	-0.4981	-0.0182	0.2077	-0.0025	0.5671	0.2895	-0.0219	-0.2951	0.1367	-0.2002	-0.3556	-0.2178	-0.0512	0.0369	-0.1974	-0.0847	-0.31	-0.2601	0.1555	-0.4109	-0.485
challenging	-0.0295	-0.1258	0.0309	-0.6111	0.2377	-0.0939	-0.1234	0.3982	0.0064	0.2507	-0.1349	-0.0381	0.0004	0.0766	0.0496	-0.1356	0.4613	0.0013	-0.1166	0.0494	0.0948	0.1527	-0.0783	0.3024	0.0937	0.1893	-0.2026	0.0853	0.2062	0.4034	-0.199	0.1814	0.2511	-0.3737	0.2125	-0.1396	-0.2509	0.2687	0.0137	0.0976	-0.1339	0.0424	0.2183	-0.1137	-0.1789	0.0106	0.085	0.0268	0.1586
charasmatic	-0.5978	-0.2602	0.2115	-0.3577	0.2818	-0.7858	-0.063	0.1576	-0.2265	0.0071	-0.1108	0.6246	-0.4287	0.0162	-0.3739	0.226	-0.2468	0.1785	-0.2045	0.4249	-0.0007	-0.0699	-0.5078	-0.2841	-0.2458	-0.3538	0.1632	-0.0048	0.0048	0.0429	-0.1691	0.4554	0.1175	-0.303	0.5622	0.3407	-0.0215	0.3313	-0.2353	0.2874	-0.5396	-0.0254	0.1217	0.1878	0.1541	-0.0208	-0.2984	0.0846	0.5223
charismatic	-0.3188	-0.2	0.1348	-0.118	0.1156	-0.5803	0.0784	0.0921	-0.2424	-0.2018	-0.2358	0.2666	-0.2665	0.4222	-0.2646	0.0781	-0.0463	0.0887	-0.1049	0.2502	-0.0278	-0.0603	-0.4963	-0.1701	0.2167	-0.0212	0.3782	0.1559	0.3777	0.1034	-0.011	0.4768	-0.0256	-0.1658	0.0774	0.2185	-0.3623	0.2396	-0.0795	0.2805	-0.5723	-0.1646	0.0529	0.145	0.2088	0.0047	-0.0749	0.0883	0.2479
charming	-0.0167	0.0179	0.2312	0.0575	0.2322	-0.2785	0.3273	0.0325	-0.0613	-0.373	-0.1291	0.1989	-0.282	-0.0232	-0.0883	-0.0861	0.1803	0.1574	0.1463	-0.109	0.1773	-0.2275	0.123	-0.3653	-0.0029	-0.012	0.1154	0.1139	0.1236	0.0415	-0.2579	0.5364	0.1178	-0.438	0.109	-0.2058	0.0486	0.0968	0.0193	0.2686	-0.2661	-0.1884	-0.0301	0.0377	0.0076	-0.0498	-0.1032	-0.08	0.1741
chatty	0.2237	-0.416	-0.0631	0.1223	0.0776	0.121	0.088	0.1455	-0.1169	0.0193	0.1012	0.2679	-0.3362	-0.036	-0.3308	-0.0042	0.0548	-0.1741	-0.4478	0.1988	-0.2005	-0.0875	-0.1248	0.0946	0.0036	-0.159	0.3139	0.1957	0.2469	0.2266	-0.5369	0.2686	-0.1083	-0.4677	-0.1165	-0.0411	0.3018	0.0566	0.0413	0.3873	-0.32	-0.0158	0.1889	0.1169	0.1438	-0.2273	-0.0404	0.3374	0.4079
cheap	0.2228	0.1198	-0.2101	-0.0965	-0.2026	-0.1261	-0.0497	0.2656	0.1406	-0.5148	-0.0687	0.1051	0.028	0.1395	0.1645	-0.0304	0.3115	-0.1845	0.0781	0.1495	0.2228	0.183	0.0281	-0.0372	-0.1916	-0.1339	-0.1762	0.2406	0.1449	0.1123	-0.2797	-0.1113	0.0608	-0.1221	0.1806	-0.3062	-0.2494	-0.1954	0.5393	0.7114	-0.1819	0.0293	0.1173	-0.204	-0.0567	-0.1406	-0.0058	-0.1677	-0.1578
cheeky	0.2216	0.2567	0.0358	-0.3416	-0.1739	0.2759	0.1464	-0.0657	-0.0632	0.2292	0.1408	0.3414	0.0958	0.2401	-0.1771	0.1077	-0.0766	0.3308	0.0735	0.2199	0.1103	0.1123	-0.1976	0.0279	-0.0441	0.2036	-0.0456	0.1258	0.2196	0.3816	-0.2746	0.522	-0.0919	-0.1802	0.27	0.0013	0.2668	0.1325	-0.3023	0.1392	-0.1949	0.0865	0.3969	0.1696	-0.0538	-0.4223	0.14	-0.041	-0.1037
cheerful	0.3633	-0.0833	-0.0607	0.252	-0.1271	-0.1514	0.0782	0.0591	-0.0934	-0.4945	-0.0238	0.1158	-0.6539	0.325	0.0194	0.0951	0.3567	-0.1577	0.1065	0.0776	0.2239	-0.0299	0.032	-0.2392	-0.2642	-0.0946	-0.0658	0.0213	0.1525	0.2333	-0.4506	0.3509	-0.1769	-0.284	0.4201	0.1899	-0.1129	-0.3351	0.1409	0.8647	0.0604	-0.0891	0.0738	-0.0548	-0.4288	0.2577	-0.5489	-0.3892	-0.1552
cheerless	0.5673	-0.2676	-0.3033	-0.0425	-0.1372	0.0558	0.4348	0.2029	-0.0521	-0.344	0.0295	0.6093	-0.0151	0.5415	0.2192	-0.0392	0.5524	0.2338	-0.0125	-0.0069	0.447	0.2385	0.0823	-0.2035	-0.243	-0.1609	0.0325	0.3036	0.139	0.2984	0.1635	0.1098	-0.1767	-0.691	-0.1093	-0.0166	0.0718	-0.3654	-0.11	0.1653	0.6804	-0.1665	-0.2911	-0.2756	-0.3396	0.0293	-0.3074	-0.2671	-0.4305
childish	0.4433	0.318	0.0504	-0.0006	-0.0914	0.0566	0.1208	0.2654	-0.1888	-0.0029	0.1741	0.2786	-0.0573	0.15	0.0797	0.1787	0.2819	0.2241	-0.1657	0.1475	0.362	0.0709	0.2063	-0.3281	-0.052	0.1783	0.0352	0.0558	0.049	0.5767	-0.1729	0.0151	0.0784	-0.3687	0.6591	0.1114	0.1085	-0.154	0.1909	-0.0559	-0.1229	-0.0639	0.082	0.057	0.4957	-0.0286	0.0924	-0.121	0.0425
chilled	-0.0784	-0.5902	0.3472	0.2493	0.0512	0.2084	-0.0461	0.0895	0.2813	0.2377	0.1343	0.2277	0.1115	0.1013	-0.1013	0.075	0.1258	-0.0792	-0.1611	0.4917	-0.212	0.466	-0.0723	-0.4784	-0.1419	0.1176	0.2879	0.0854	-0.0002	0.1109	0.0863	0.1525	0.3485	-0.358	0.1341	-0.2365	0.1615	-0.0218	-0.1529	0.1076	0.0191	-0.2606	-0.0614	-0.1754	0.0284	0.0963	-0.0999	0.0721	-0.2514
choleric	-0.0683	-0.1082	-0.5671	-0.2916	0.3589	0.1696	-0.038	-0.0707	-0.3903	-0.5475	-0.1621	0.5944	-0.529	0.2138	0.3053	0.0338	0.144	0.0175	-0.6715	0.0422	-0.0836	0.3391	-0.0034	-0.3832	-0.139	0.144	0.5336	0.1242	-0.0942	0.3561	0.2334	0.0666	0.1663	-0.0508	0.3347	-0.1921	-0.3525	-0.001	0.1978	-0.1127	-0.191	-0.0178	-0.3119	0.2348	0.2967	-0.2198	-0.1196	-0.0357	0.1953
chubby	-0.1538	0.0273	-0.0659	-0.13	0.0524	0.3903	0.1073	-0.1956	0.3513	-0.055	0.0201	0.3417	0.1154	-0.0175	0.0457	0.0467	-0.5023	0.0307	-0.0881	0.1723	0.0242	0.1346	0.0595	0.3427	0.3192	-0.0385	0.5231	0.2745	0.4895	0.1259	-0.5123	0.1575	-0.1849	-0.4065	0.2278	-0.1709	0.0289	-0.4883	-0.0082	-0.0436	0.3946	-0.0228	0.2823	0.2624	0.3545	-0.1837	0.2447	-0.1354	0.0537
classy	-0.0884	-0.0746	0.26	0.0904	-0.0009	-0.0869	0.0671	0.0787	0.1814	-0.0043	-0.1142	0.2438	-0.0989	0.2014	0.0136	0.0243	0.1701	-0.2523	0.0396	0.1543	0.0551	-0.1504	-0.1489	-0.4089	-0.4281	-0.2437	0.0238	0.1197	-0.0711	0.2219	-0.4882	0.0568	0.3184	-0.3134	0.1481	-0.1499	0.2543	-0.1398	0.2587	0.6716	-0.013	-0.1288	-0.2174	-0.1509	0.3381	-0.1186	-0.1723	0	-0.1247
clean	-0.0611	0.185	-0.2114	0.2308	-0.3978	0.4156	-0.147	-0.2176	0.1562	0.0393	-0.0957	0.1175	-0.3566	0.0503	-0.1276	0.0406	-0.1527	0.0391	0.2918	-0.0242	-0.0882	-0.1177	0.1452	-0.186	-0.1168	-0.0746	0.3429	-0.0065	-0.3253	0.1714	0.0236	-0.2329	0.5363	-0.3027	0.2032	-0.0875	0.1078	-0.0552	-0.1459	0.442	0.0448	-0.3979	-0.3043	-0.3821	0.0503	0.1433	0.0271	-0.3802	-0.0736
clever	0.1019	0.2056	-0.0285	0.1726	-0.0082	-0.1065	-0.0217	-0.0531	-0.1657	-0.2471	0.0577	0.0645	-0.0625	0.261	-0.2595	-0.1971	0.3287	0.2145	0.3093	0.0713	0.4257	-0.118	-0.1965	0.0803	0	0.1631	-0.1174	0.0859	-0.0795	0.3775	-0.2232	0.6631	0.511	-0.3069	-0.051	-0.0794	0.1464	0.1526	-0.0254	0.3252	0.0165	0.0769	0.1	0.0185	0.2739	-0.2281	0.3442	-0.7467	-0.0842
clingy	-0.0904	0.0437	0.12	-0.3468	0.0117	-0.2395	0.0296	0.3122	0.1507	-0.2547	0.5049	0.7974	-0.2252	0.0572	-0.1495	0.3269	0.2823	0.0639	-0.2914	0.4371	-0.4548	0.0851	-0.0853	-0.2016	-0.1573	0.2491	0.1066	0.4898	-0.0152	0.1366	-0.2754	0.0395	-0.3685	-0.5803	0.1588	0.0513	-0.1745	-0.1944	0.377	0.0485	-0.2649	0.0347	0.8856	0.0715	0.6171	0.0859	-0.1253	0.1881	0.659
clueless	-0.2167	0.0493	0.2843	-0.3567	0.2786	-0.108	-0.2873	-0.1402	0.1666	-0.2217	0.0569	0.1251	-0.0838	0.0943	0.1356	-0.2645	0.1163	-0.1934	-0.293	0.0823	-0.1546	0.022	-0.1115	-0.0495	0.1711	-0.3738	-0.1976	-0.184	-0.3143	0.4207	-0.1756	0.0256	-0.0703	-0.0102	-0.0835	0.2173	0.0447	-0.714	0.0259	-0.1115	-0.2156	0.0663	0.0472	0.0097	0.037	-0.4127	0.4078	-0.2051	0.1053
clumsy	-0.0921	0.2377	-0.1245	-0.034	-0.0807	0.0506	-0.1077	-0.0339	-0.0125	-0.2897	0.3617	0.1567	0.4297	0.2199	-0.2438	-0.3153	0.1678	0.2807	-0.174	0.4449	-0.0343	0.4032	0.0081	0.132	0.1564	-0.223	0.0122	-0.0583	0.1812	0.3159	-0.3184	0.0459	0.1382	-0.3825	0.0631	-0.2048	0.4121	-0.151	0.4008	-0.3851	0.026	0.1914	0.0512	-0.0162	0.3932	0.0536	0.305	-0.2578	0.0304
cocky	-0.2842	0.2345	0.4654	-0.2986	-0.219	-0.0873	0.3439	0.1864	0.0362	-0.0609	0.2093	0.3979	-0.2014	0.0778	-0.0883	-0.2127	-0.0389	0.1026	0.0114	-0.0441	-0.2198	0.1859	0.1113	-0.1214	0.0883	-0.3229	0.5489	-0.0772	0.4471	0.492	-0.135	0.3521	-0.0289	-0.0471	0.2132	-0.183	-0.2976	0.0089	-0.0261	0.1019	-0.4761	0.0865	0.2587	0.0193	0.1007	-0.6053	1.0052	-0.1085	0.1311
cold	0.0271	-0.4141	0.2294	-0.2429	-0.1128	0.0605	-0.353	0.1021	0.0154	-0.2801	0.4199	0.0533	0.105	-0.0641	-0.2981	0.0738	0.2288	0.0244	0.1536	0.0068	-0.0601	0.1839	-0.359	-0.3353	-0.0335	-0.1349	0.4384	-0.0072	0.1584	0.5985	0.0032	0.1985	-0.0699	-0.2559	0.0809	0.0607	-0.0424	-0.2453	0.1937	0.2245	-0.1757	-0.0135	0.1105	-0.2211	-0.0624	0.3413	0.0545	-0.2572	-0.1308
collected	0.2372	-0.2869	-0.2371	0.2573	-0.2921	0.1214	-0.1437	0.4718	0.0569	0.3397	-0.2499	0.0312	-0.252	-0.3001	-0.1626	0.2062	-0.3043	0.0678	-0.1565	-0.261	0.2983	0.12	0.4281	0.1024	0.0978	-0.1155	-0.2221	-0.2132	0.3337	-0.2689	0.0844	-0.2608	-0.3219	-0.0526	-0.1866	-0.3203	0.2798	-0.2083	-0.2952	0.19	0.1718	-0.2922	-0.0189	-0.0355	0.0967	0.1376	0.0227	0.0759	0.0822
colorful	-0.151	-0.0731	-0.0172	0.2627	-0.0818	-0.1995	0.1047	0.3228	0.1597	-0.3334	0.0654	0.1779	-0.4208	-0.0014	0.0442	0.2413	0.1037	-0.4667	0.0372	-0.1415	0.0541	-0.1545	0.0538	0.0556	0.3713	0.1895	-0.3236	-0.187	-0.0197	-0.3021	-0.5121	0.3454	0.091	-0.5193	0.0944	0.1529	-0.0875	-0.0776	0.1081	0.424	-0.124	-0.149	-0.0029	-0.0292	0.0015	-0.0781	-0.1552	0.0779	0.0522
combative	0.3185	-0.0074	-0.0749	-0.2815	0.2448	0.0372	0.1421	0.2911	-0.0783	0.0904	0.02	0.3619	0.161	0.2492	0.1617	0.0487	0.4169	0.1975	-0.4836	0.0302	-0.4648	0.1135	-0.5388	-0.2713	-0.0434	-0.293	0.2803	-0.1822	-0.0653	0.0989	0.1177	-0.0312	-0.173	-0.4967	0.1356	0.0835	-0.0415	0.5722	0.2792	0.0018	-0.3402	0.1121	-0.1802	-0.018	0.153	0.1259	0.1392	-0.0402	-0.0093
comfortable	0.0092	-0.2277	0.0951	-0.07	-0.3998	-0.1532	-0.0436	-0.1077	0.3701	0.2683	0.1204	0.0926	-0.3213	0.0822	-0.1218	0.0141	0.2381	-0.0815	0.1879	0.1411	-0.0363	-0.2316	-0.0249	-0.2237	0.1004	-0.3345	0.0511	-0.1422	-0.1398	0.1146	-0.073	-0.1857	0.6444	-0.4761	0.2767	-0.235	0.3388	0.0057	0.2267	0.1927	-0.0576	-0.1717	0.1146	-0.4162	-0.1058	0.0564	0.1191	0.0044	0.0081
comical	0.2484	0.2194	-0.0274	-0.0662	0.1475	-0.0326	0.2492	0.3892	-0.1448	-0.3589	-0.1037	0.0796	0.0374	0.0624	0.0888	-0.1301	0.2676	0.1131	-0.1233	-0.1473	-0.0487	-0.0206	0.2716	0.0094	0.2468	-0.2016	-0.2664	-0.3249	0.1411	0.154	-0.0359	0.5062	0.2269	-0.1994	0.2092	0.1086	0.0845	0.3322	0.2231	0.3286	-0.1652	-0.0106	0.0214	-0.1974	0.299	-0.4115	0.1927	0.1146	-0.2031
committed	-0.0968	-0.0829	-0.4769	0.1321	0.029	0.0567	-0.5006	-0.1001	-0.023	0.096	-0.2142	0.0558	-0.0396	0.043	-0.3495	0.0088	-0.3313	0.1644	0.1825	0.0171	-0.2679	0.1293	0.1234	-0.0191	0.1062	0.1255	0.2007	-0.3717	-0.3849	0.3574	0.1616	-0.0266	0.175	0.1215	0.0582	-0.1628	-0.4414	-0.4781	0.1565	0.2322	0.133	-0.043	0.0086	-0.2027	-0.3949	0.0789	-0.5069	-0.0041	-0.3241
communicative	-0.1658	0.0497	0.0294	0.3667	-0.0291	-0.0561	-0.3375	-0.2223	-0.5966	-0.0055	-0.1484	0.4032	-0.1347	-0.0775	-0.3262	0.0702	0.6002	-0.1287	0.0389	-0.4648	0.1067	-0.1066	-0.0026	-0.2986	-0.2331	0.3718	0.4136	0.1219	0.0579	-0.0039	-0.2523	-0.1774	0.3673	-0.3823	0.2729	-0.057	0.3161	-0.0828	-0.0552	0.5373	-0.1014	-0.1261	-0.0241	-0.1249	0.0131	0.3898	-0.0308	0.4103	0.1421
compassionate	0.0754	0.1494	0.0747	-0.0084	-0.0493	-0.197	-0.254	-0.228	-0.2762	-0.5454	-0.2759	0.4034	-0.3322	0.3258	0.0166	0.0162	0.3054	0.1608	-0.0624	0.2583	-0.0973	-0.4438	-0.5357	-0.3003	0.0849	-0.5085	0.2108	0.028	-0.3087	0.2658	0.1232	0.1812	0.0884	-0.3173	-0.0091	-0.5462	-0.0731	0.3496	0.1847	0.8516	-0.0072	-0.2038	-0.1941	-0.1146	-0.4105	0.0596	-0.2344	-0.1724	0.1753
competent	-0.0778	-0.0671	-0.0241	0.1936	-0.0589	-0.2577	-0.3234	-0.0043	0.0774	-0.441	0.0898	0.0968	-0.3882	0.0626	-0.01	-0.2556	-0.0241	-0.2443	-0.1709	-0.281	-0.1786	-0.0408	-0.1513	0.0239	-0.0315	-0.3494	0.1845	-0.058	-0.1279	0.0566	-0.1031	0.0483	0.2778	0.0976	0.1685	0.0263	-0.1536	-0.3951	0.307	0.2932	0.0911	-0.0621	-0.0814	-0.1205	0.0636	0.3244	0.1537	-0.0651	-0.2197
competitive	0.1142	0.1861	0.0349	-0.0584	-0.0493	0.0324	-0.2775	0.4995	0.2664	0.0397	-0.4014	0.1176	-0.1773	0.1675	0.2132	0.1576	0.3176	0.2984	0.0665	0.1504	-0.3163	0.0975	0.2357	0.0524	-0.0524	-0.1527	0.3776	0.0666	0.1665	-0.1727	-0.1414	-0.0123	-0.1428	-0.2752	-0.2213	-0.0129	-0.0542	0.5105	-0.2628	0.3589	-0.6613	-0.0605	-0.244	-0.2704	0.0031	0.3065	0.4925	-0.0716	-0.0878
complainer	0.4832	-0.3724	0.1104	-0.3989	-0.3049	0.0761	0.0916	-0.3401	-0.0146	0.0815	-0.0052	0.5918	-0.0759	0.1693	-0.0873	-0.2129	-0.2676	-0.4904	-0.4332	0.0989	0.388	-0.0779	-0.0042	-0.5952	-0.4117	0.216	0.2957	-0.0098	-0.1664	-0.0728	-0.0207	0.1612	-0.6399	0.2192	0.0885	-0.2468	-0.1061	-0.0665	0.3448	0.1291	-0.0245	0.0576	0.2731	-0.0345	0.0506	0.1752	0.1217	-0.4482	-0.2956
complex	-0.1483	0.2108	0.2511	-0.073	0.0508	-0.0823	-0.2639	0.2828	-0.1269	-0.1661	-0.1943	0.0465	-0.1576	-0.1731	-0.0378	-0.2544	0.4321	-0.0474	-0.599	0.0672	-0.1171	0.1194	-0.2563	-0.0115	0.1535	0.1773	-0.1908	0.2179	-0.2554	-0.2862	0.2102	-0.0192	0.4399	-0.508	0.1951	-0.0049	-0.1368	0.0573	0.1591	0.0052	-0.2693	-0.0264	0.0039	-0.1137	0.4374	-0.0316	-0.0817	-0.253	0.4327
composed	-0.0325	0.1921	-0.2995	0.0535	0.077	0.1067	-0.1562	-0.0474	-0.0325	-0.0399	-0.0876	0.0697	-0.4774	0.0384	-0.2242	-0.1953	-0.4647	-0.072	-0.1456	-0.2091	0.1264	0.2008	-0.0358	-0.0217	-0.2771	-0.0821	-0.2999	0.076	-0.1693	-0.3356	-0.1108	-0.043	0.3274	-0.3909	-0.0874	-0.0076	-0.1616	0.2827	0.1452	-0.3153	0.1389	-0.246	-0.1747	-0.0296	-0.1187	0.15	0.1747	-0.0818	-0.0043
concealed	0.2062	-0.0661	-0.3218	-0.1125	-0.0445	0.0355	0.0257	0.1792	-0.1184	-0.2082	0.0111	0.2747	-0.4292	-0.1254	-0.1242	-0.2216	-0.233	0.2804	0.9224	-0.0587	0.1508	-0.4125	-0.2353	0.1834	0.1111	0.0433	0.1006	-0.2891	-0.0801	-0.2647	0.437	0.5088	0.4129	-0.1946	-0.3937	0.3973	0.2851	-0.1174	0.1033	-0.4645	0.1271	-0.0779	0.2894	-0.0694	-0.0976	0.0125	-0.3362	-0.673	0.0354
conceited	0.0019	0.1421	-0.0586	-0.0726	-0.3929	-0.0622	-0.0231	0.0192	-0.0255	-0.1927	-0.0611	0.4778	-0.3687	0.0836	-0.1599	-0.2248	-0.0476	0.2903	-0.2598	0.185	0.266	-0.2668	-0.134	-0.4962	-0.0365	-0.3509	0.6259	0.1763	0.1534	0.4977	-0.3474	0.317	-0.0075	-0.0167	0.0831	-0.2658	0.077	-0.3877	0.0526	0.0415	-0.029	0.1597	-0.1725	-0.0606	-0.0915	-0.2002	0.7539	-0.0328	0.0914
concentrating	0.0251	0.0231	-0.2502	-0.1849	0.2687	-0.0652	-0.2164	-0.0736	-0.0656	0.0409	-0.0252	0.126	0.4867	-0.0414	-0.1151	0.1892	0.1437	0.3398	-0.571	0.1619	0.1186	0.33	0.1048	0.0466	-0.283	0.1867	0.1265	0.1488	-0.0145	0.6712	-0.322	-0.0008	0.0185	-0.4908	0.0859	0.3111	0.2656	0.1752	-0.0839	-0.1693	0.1523	-0.1434	-0.3822	-0.4496	0.2915	0.1276	0.0822	-0.1636	0.4241
concerned	0.0581	0.6625	-0.2602	-0.3031	-0.3552	0.1088	0.0459	-0.0325	0.202	-0.3938	-0.5892	0.0218	0.3792	0.2064	-0.1736	0.2919	0.2254	-0.0528	-0.2026	0.066	0.0484	0.23	0.1149	-0.1852	0.0553	-0.0734	0.4175	0.101	-0.13	0.1413	0.2153	-0.2516	0.0527	0.0989	0.2043	-0.1691	-0.1542	-0.2252	-0.0922	0.499	0.289	-0.0718	0.0873	0.063	0.2781	0.0673	0.1457	0.0135	-0.2293
condescending	0.0877	0.1844	0.151	-0.1727	-0.0359	-0.0983	0.1663	0.086	-0.2926	-0.0624	-0.17	0.3091	0.0189	0.1454	0.0945	-0.0113	0.2478	-0.0321	-0.2365	0.1286	0.1705	-0.1406	-0.3794	-0.1762	-0.1678	-0.7388	0.4713	-0.1957	-0.0681	0.6625	-0.1069	0.1223	-0.1624	-0.1329	0.1247	-0.4527	0.1668	-0.1544	0.3511	0.0325	-0.3093	0.0346	0.0682	-0.1679	-0.3141	-0.101	0.367	0.0989	0.1155
confident	-0.0823	0.0617	0.1032	0.1075	-0.1016	0.0754	-0.0402	-0.1974	0.1185	0.25	0.1127	0.0726	-0.1819	0.1022	-0.0253	-0.0695	0.1297	-0.0018	-0.1231	0.1603	-0.3614	-0.0165	0.1487	0.199	0.2184	-0.1371	-0.0116	-0.1208	0.1896	0.0029	-0.0914	0.0683	0.4316	-0.1779	0.429	-0.0632	-0.1074	-0.1468	0.1612	0.4018	-0.2075	0.0081	0.2362	-0.1515	-0.2338	0.0325	0.3987	-0.3578	-0.1995
conflicted	-0.1493	0.1922	0.0432	-0.3318	0.3722	0.08	-0.01	-0.0594	0.2197	-0.2716	0.0959	0.1733	-0.246	0.1624	-0.3024	0.159	0.3304	-0.1157	-0.4503	0.1693	-0.209	0.1776	-0.1387	-0.0098	0.0847	0.4208	-0.0784	-0.2098	-0.4854	0.1265	0.2702	-0.166	0.0777	-0.0847	-0.101	-0.225	-0.3687	0.1214	0.0457	-0.1227	-0.3758	-0.1292	-0.199	-0.1699	-0.131	-0.5084	-0.2558	0.0361	0.2018
confrontational	0.1922	-0.2413	0.2097	-0.1966	0.3757	0.0707	0.3231	0.3942	-0.0342	0.2515	-0.1755	0.3998	0.4362	-0.0186	-0.0541	0.1825	0.3523	0.0824	-0.4094	-0.0605	-0.0325	0.2893	-0.4379	-0.0744	-0.1934	-0.1049	0.585	-0.2815	-0.1674	0.2126	0.1231	-0.1497	-0.085	-0.4069	0.0384	-0.1924	-0.0491	0.5075	0.3587	0.2563	-0.6434	0.1565	0.0695	-0.1438	-0.0987	-0.1244	-0.2469	-0.0142	0.0609
confused	-0.2336	0.2424	-0.0875	-0.4181	-0.0806	-0.1399	0.129	0.0335	0.1729	-0.233	0.3029	-0.036	0.114	-0.0905	-0.2917	-0.0662	0.4101	-0.0595	-0.4668	0.2368	0.0043	0.2882	-0.2194	0.0677	0.0985	-0.0879	-0.534	0.058	-0.2635	0.1655	-0.0834	-0.2134	0.0154	0.0731	-0.2233	0.2864	0.0267	-0.3091	0.2468	-0.0936	-0.1843	-0.0237	-0.2499	-0.1123	0.2581	-0.0654	0.426	-0.0757	0.0469
conscientious	-0.0602	0.4265	-0.4129	0.1201	-0.2918	0.3508	-0.3947	-0.109	-0.0712	-0.279	-0.2033	0.2136	-0.008	0.2176	-0.1276	0.0433	0.1961	-0.125	0.1527	0.1589	0.1701	-0.0684	-0.0646	-0.1097	-0.3371	-0.0703	0.1387	-0.2883	-0.5327	0.5893	0.0694	0.0789	0.3222	-0.1968	-0.1193	-0.2753	-0.2259	0.0315	-0.1685	0.371	0.3847	0.0771	-0.2136	0.037	-0.4287	0.3049	-0.3516	-0.2058	-0.0331
conservative	0.1042	-0.1343	0.1579	-0.2374	-0.1337	-0.5924	-0.0119	0.0811	0.1688	-0.0015	-0.2567	0.1524	0.0409	-0.0366	0.4145	0.2023	0.2945	-0.2554	0.2174	0.0239	-0.1403	-0.0039	-0.2047	-0.1536	0.2591	-0.3474	-0.0653	-0.176	-0.4299	0.069	-0.1343	-0.0189	0.0818	-0.0773	0.0281	-0.1215	0.1736	0.2164	0.2013	0.1115	-0.0353	-0.2007	0.2992	0.057	-0.1034	-0.507	0.1036	-0.4013	-0.2078
considerate	0.0948	0.0345	-0.1765	-0.0485	-0.4276	0.1532	-0.2979	-0.2732	-0.1299	-0.095	-0.2007	0.2286	-0.3319	0.1986	-0.1303	-0.094	0.4042	-0.1661	0.2542	-0.1859	0.2416	0.0318	0.0422	-0.565	-0.2803	-0.2061	0.1954	0.1315	-0.189	0.5641	-0.2691	-0.479	0.2593	-0.4879	-0.0005	-0.3732	0.1595	0.2286	-0.1281	0.6617	-0.0607	0.0049	-0.3463	-0.0445	-0.1663	-0.0537	-0.2797	-0.0454	0.1634
consistent	-0.1303	0.2317	-0.0201	-0.1229	-0.1242	0.1263	-0.2332	-0.0541	-0.0919	0.2877	-0.0066	-0.0301	-0.0824	-0.096	-0.1376	0.0061	0.0221	-0.0735	0.2388	0.3429	-0.0991	0.0766	-0.0372	0.1966	-0.2366	-0.1131	-0.0955	-0.0381	-0.3032	-0.2028	-0.1389	-0.1374	0.3172	-0.2306	-0.0648	0.1053	0.091	0.1344	0.1131	0.5897	0.0688	-0.1909	0.0007	-0.3736	0.0825	-0.0094	-0.157	-0.1428	0.0214
contemplative	-0.2512	-0.1991	-0.2124	-0.1293	-0.0462	-0.0937	-0.0163	0.283	-0.0807	0.0625	0.0094	0.5247	0.133	-0.0657	-0.1518	0.1013	0.5545	0.3581	-0.0716	0.1264	0.1846	-0.3108	-0.3882	0.3381	-0.2531	0.3605	-0.1501	0.2958	-0.2739	0.1887	0.0584	0.2101	-0.0328	-0.6755	-0.002	-0.4017	0.0689	0.5628	0.1233	0.2069	0.0875	-0.2239	-0.1759	-0.0645	-0.0963	0.1055	-0.0807	-0.2439	0.3002
contemptuous	0.3608	0.3604	-0.3063	-0.1718	-0.1826	0.0308	0.0353	0.0973	-0.3497	-0.1325	-0.191	0.4742	-0.1424	0.199	-0.1466	0.0849	0.3222	0.0446	-0.206	0.1656	-0.1729	0.1242	-0.3419	-0.2648	0.1098	-0.3877	0.298	0.0979	-0.2245	0.4146	0.2595	0.1244	0.1397	-0.0215	0.0535	0.0484	0.0602	-0.1315	0.2121	-0.0977	-0.0811	-0.1096	-0.4278	0.0435	-0.0709	0.0128	0.2216	-0.0359	-0.1971
content	-0.0531	0	-0.0414	0.2458	-0.024	-0.0252	-0.1245	0.284	0.0741	-0.1253	0.2033	0.2394	-0.2923	0.028	-0.0863	-0.1958	0.2104	0.068	-0.2573	0.0249	0.2789	0.3555	-0.0834	0.0857	0.0482	0.0774	0.1078	-0.0458	0.2755	-0.2472	0.1998	-0.089	0.4076	-0.3362	-0.3049	0.034	0.132	-0.4711	-0.0657	-0.0081	0.606	-0.2628	0.1337	0.0069	-0.2011	-0.1336	-0.0867	0.2605	-0.0564
contented	0.3206	-0.4594	-0.5713	0.3074	-0.2282	0.2318	-0.1225	-0.2089	0.2384	-0.3869	-0.0088	0.3649	-0.2246	0.3939	-0.0158	0.0532	-0.0184	0.0628	-0.1817	-0.1581	0.0954	0.0516	-0.0724	-0.1665	-0.214	0.0434	-0.2734	0.1561	-0.0598	0.0876	-0.3407	0.3322	0.4846	-0.4329	-0.1547	-0.2077	0.158	-0.1475	-0.3914	0.2652	0.4174	-0.0025	0.094	-0.1143	-0.3945	0.2306	0.0194	-0.128	-0.1637
controlling	-0.1421	0.0048	0.0342	-0.1941	0.36	-0.0858	-0.3406	0.0294	-0.2292	-0.133	0.2875	0.077	-0.38	0.1498	-0.165	-0.2331	0.2575	0.1624	0.068	0.1335	0.1287	0.2724	0.1894	-0.248	0.0825	0.0075	0.079	0.311	-0.0852	0.276	0.0674	-0.0249	0.2375	-0.5435	-0.0215	0.2611	-0.0366	0.113	-0.077	0.0122	-0.3869	0.0138	-0.0792	-0.1026	0.2068	-0.034	0.2004	0.0536	0.0672
conversational	0.0824	0.213	-0.084	0.3415	0.0392	-0.1765	-0.2355	0.1705	-0.171	0.0372	-0.0775	0.371	0.2491	-0.1627	-0.1902	0.085	0.2747	-0.12	-0.2368	-0.1504	0.1293	-0.0973	-0.2035	-0.2075	-0.1647	-0.3646	0.3728	-0.1901	0.1378	-0.3161	-0.3012	0.167	0.2036	-0.4562	-0.3528	0.1129	0.5364	0.2061	0.313	0.0296	-0.1764	-0.4831	0.3382	-0.0129	0.0939	-0.1096	0.1029	0.3426	0.3534
convivial	0.5817	-0.4432	-0.6057	0.4262	0.2674	0.0095	-0.0487	0.2014	-0.3055	-0.1874	-0.3531	0.4476	-0.4235	0.1848	0.3052	0.339	0.7055	0.1552	-0.6282	-0.2477	0.2316	0.0222	-0.2628	-0.1697	-0.4606	-0.0448	0.3746	-0.0274	0.2834	0.1763	-0.0043	-0.2215	0.2077	-0.7146	-0.1812	-0.4915	0.3033	0.3628	-0.2603	0.0511	-0.1772	0.1617	0.3131	-0.2034	0.2428	0.1397	-0.3862	0.1853	0.263
cool	-0.1005	-0.5251	0.301	0.0506	-0.2263	-0.1232	-0.0367	0.0588	0.2039	0.1174	0.3863	0.0754	-0.476	-0.1622	0.0734	0.2004	0.301	-0.2753	0.2305	-0.0189	0.011	-0.0831	0.2653	-0.2014	-0.0516	0.2035	0.449	0.0396	-0.08	0.4074	-0.0742	0.0921	0.0894	-0.4391	0.0278	-0.0377	0.1567	0.1447	0.1025	0.5355	-0.0886	-0.0382	-0.1414	-0.0843	0.1731	-0.0242	0.0689	0.1122	0.3478
cooperative	0.1954	0.0438	-0.0503	0.4801	0.0558	-0.1043	-0.1134	0.0423	-0.0753	0.0341	-0.0221	0.1874	-0.2144	-0.2063	-0.0961	-0.1133	0.1852	-0.1046	0.0795	-0.2225	-0.2335	-0.0971	0.0515	-0.125	-0.1346	0.0784	0.127	0.0765	0.096	-0.1681	-0.0452	0.1887	0.115	-0.458	-0.1652	-0.2171	-0.0765	0.3467	-0.0488	0.5887	-0.2957	-0.1161	0.1189	-0.0442	-0.2879	0.6394	-0.0011	0.1564	0.1089
cordial	0.2107	0.1918	-0.43	0.2319	0.5703	-0.2553	-0.308	-0.0809	0.0081	-0.1198	-0.6253	0.234	0.1049	0.0286	0.362	0.2972	0.2041	-0.1681	-0.6007	-0.1609	0.0902	0.0786	-0.1225	-0.5095	-0.6045	-0.2343	0.5974	-0.2154	-0.2521	0.0653	0.1057	-0.5366	0.054	-0.5403	0.1155	-0.1738	-0.1946	-0.3086	-0.337	0.56	-0.3778	-0.0378	-0.085	-0.1726	0.2533	0.2126	-0.5004	0.0079	0.1019
corny	0.0957	0.1927	0.1102	-0.0567	-0.1299	-0.3914	0.298	0.2783	-0.0073	-0.1871	0.2018	0.3396	0.4417	-0.0602	-0.2123	-0.0732	0.2083	-0.051	0.2218	0.0679	0.0533	0.2017	0.4273	-0.0706	-0.2658	0.5176	-0.0196	-0.1014	0.0887	0.2342	-0.1959	0.3924	-0.1283	-0.1241	0.0419	-0.0965	0.4183	0.1801	0.3904	0.2526	0.154	-0.0072	0.2494	-0.0859	0.2269	-0.1385	0.1077	-0.117	-0.2428
courageous	-0.046	-0.0692	-0.1319	-0.1322	-0.0691	0.0692	-0.0712	-0.046	0.1041	-0.2372	-0.0678	0.3294	0.0892	0.213	-0.0845	-0.2054	-0.1412	0.183	-0.087	-0.0682	0.0981	-0.1381	-0.1317	-0.1427	0.0566	0.0265	-0.658	0.0247	0.1699	0.4212	0.0576	0.6693	-0.0058	-0.4177	0.1591	-0.4056	-0.4828	0.1337	-0.0462	0.3347	0.1716	0.2392	-0.0426	0.1966	-0.288	-0.2246	-0.2059	-0.0244	-0.0629
courteous	-0.1178	0.0564	0.0309	0.0689	-0.312	0.3362	-0.164	-0.1551	-0.2928	-0.1244	-0.1995	0.3736	-0.2092	-0.0861	0.0899	-0.1987	0.3088	-0.2898	0.2342	-0.3002	0.2257	-0.1218	-0.0352	-0.3175	-0.4826	-0.6411	0.5303	-0.1862	-0.6035	0.3839	-0.0737	-0.1215	-0.0581	-0.3751	0.2783	-0.5112	0.2297	-0.1261	-0.1525	0.6603	-0.4351	-0.0502	-0.4638	-0.226	0.0273	0.3475	-0.1998	0.1307	-0.1416
cowardly	0.1398	-0.0637	-0.278	-0.1312	0.2712	0.065	0.0314	-0.1324	-0.2185	-0.2629	0.3354	0.4558	0.2731	0.1332	-0.2515	0.0027	0.0473	0.3339	-0.1365	-0.0669	-0.0103	-0.2361	0.0266	-0.2541	0.41	-0.104	-0.2898	-0.202	-0.4254	0.6069	0.3749	0.5654	0.1685	-0.1148	0.1577	-0.3477	-0.0206	-0.5277	0.0539	-0.2414	-0.0363	0.0641	-0.125	0.0974	-0.2408	-0.3042	0.2781	-0.1558	-0.1978
coy	-0.1004	0.2999	0.115	-0.4619	0.1326	0.2757	0.3351	-0.0242	-0.1854	0.2418	0.2181	0.3064	-0.04	0.0585	0.1359	0.2396	0.145	0.1703	0.1446	0.0077	-0.2369	0.0081	0.0327	-0.0163	0.2435	0.1239	0.1825	0.2158	0.0555	0.5686	-0.2908	0.5991	-0.1841	-0.251	-0.0582	0.1531	0.1019	-0.1141	-0.1216	0.2941	-0.1638	-0.0171	-0.0728	-0.0454	0.2838	-0.1822	0.4205	-0.6703	0.1452
crafty	-0.0843	-0.2448	-0.3157	0.0642	0.2832	0.0861	-0.2203	0.0988	0.1072	-0.1078	0.2777	0.3327	-0.0756	0.0503	0.0404	-0.1052	0.3516	-0.1341	-0.1089	-0.0946	0.0532	-0.0379	-0.0164	0.0889	0.2314	0.1435	0.1986	-0.0871	-0.1557	0.5122	-0.2011	0.8474	0.348	-0.0893	-0.1911	-0.0945	0.1847	-0.0979	0.1208	0.2124	-0.105	-0.0965	0.4394	0.2093	0.4057	-0.2856	0.4303	-0.3013	-0.1903
cranky	0.3932	-0.2376	0.0388	-0.4107	0.1719	-0.1743	-0.0829	-0.0896	-0.0111	-0.0637	0.3088	0.2339	0.0024	0.0436	0.1397	-0.0609	0.3233	-0.1397	-0.3768	-0.0825	0.0371	0.3308	-0.039	-0.2557	-0.1855	-0.237	0.0863	-0.101	-0.1123	0.2473	-0.0904	0.0484	-0.27	-0.166	0.1232	0.0236	-0.2132	0.0179	0.1326	-0.1432	0.0231	0.1061	0.223	0.1437	-0.0847	0.237	-0.0033	-0.0982	0.0511
crazy	-0.161	-0.1307	0.1482	-0.3985	0.1769	-0.1676	-0.1923	0.3201	0.1667	-0.2533	0.0665	0.0774	-0.3731	-0.2886	0.0173	-0.0451	0.006	-0.2247	-0.1057	-0.029	-0.1485	0.2704	0.2298	-0.3042	0.2701	0.0398	-0.1085	-0.0471	-0.0124	0.4837	0.0852	-0.1241	-0.1315	-0.2301	0.0026	0.1047	-0.1336	0.3061	0.0975	0.1453	-0.078	-0.0619	0.27	0.022	0.3627	-0.1544	0.0157	0.2112	0.208
creative	-0.1067	-0.0135	0.0809	0.2385	0.5218	-0.0798	-0.2897	0.1515	0.0927	0.2705	0.0383	0.1562	-0.0731	-0.0152	0.0369	-0.1305	0.503	-0.1252	-0.0745	-0.0879	0.3042	-0.0459	0.0739	0.0385	-0.0705	0.48	-0.2682	0.127	-0.2568	0.233	-0.4783	0.2108	0.2013	-0.2123	-0.1432	-0.2141	0.059	0.1617	-0.212	0.4559	0.1457	-0.143	0.0667	-0.0197	0.1513	0.1455	-0.1937	-0.1853	-0.1065
creepy	-0.2782	-0.1386	0.0657	-0.2727	0.1014	-0.4254	0.1044	0.1407	-0.0375	-0.1047	-0.0554	0.3965	-0.0743	-0.1419	-0.4755	0.6254	0.1262	-0.1352	0.315	-0.1883	0.2549	-0.0927	0.4939	-0.0619	0.2927	0.0826	0.1781	0.6727	0.196	0.2347	-0.1341	0.1521	-0.043	-0.227	-0.1816	-0.251	0.0269	0.0659	0.0222	0.2877	-0.1798	-0.1764	-0.0945	0.0073	0.264	-0.1458	0.0516	-0.0332	0.0264
crestfallen	0.3945	-0.2323	0.0172	0.1191	-0.018	0.0619	0.4158	-0.1658	0.1192	-0.0009	-0.1488	0.3456	0.5254	0.3774	0.2452	0.181	0.1107	-0.3316	-0.52	-0.1851	0.211	0.6276	0.0686	-0.1629	0.0497	-0.0875	0.0449	-0.099	-0.0055	-0.0739	0.1883	-0.0613	0.0327	0.0619	-0.1632	0.0073	-0.2909	-0.1212	-0.3915	-0.0207	0.1845	-0.1316	-0.0945	-0.0425	-0.3072	-0.0934	0.294	-0.5257	-0.355
critical	0.2468	0.0561	0.0113	-0.3554	-0.1261	0.0661	-0.1796	0.0664	0.1694	0.0023	-0.0917	-0.0038	0.3411	-0.0114	0.2077	0.0267	0.5724	0.1126	-0.0032	-0.1098	-0.1096	0.2056	-0.0579	0.1133	0.1093	-0.076	0.0602	-0.1099	0.0037	0.0131	0.1623	-0.0314	-0.2824	-0.3165	0.0342	-0.1007	0.0083	0.0751	0.1285	0.0595	0.0405	-0.066	-0.2233	-0.0552	-0.1917	0.2617	0.425	-0.1089	-0.0209
criticizing	0.5728	-0.34	-0.1861	-0.6114	-0.1329	-0.2004	0.2062	-0.0535	0.0041	0.2396	-0.0363	0.4673	0.1343	0.0106	-0.0169	0.1982	-0.0434	-0.2143	-0.3732	0.2132	-0.074	-0.108	-0.0143	-0.0232	0.0292	0.0738	0.236	-0.1137	-0.0701	0.4426	-0.0227	0.086	-0.0058	-0.15	0.1396	0.0301	0.1901	0.1028	0.2189	0.161	-0.1362	0.0042	-0.2073	-0.0498	0.0843	-0.0868	0.4505	-0.0834	-0.0955
crude	0.79	0.3914	0.0376	-0.2546	0.2804	-0.1384	-0.3349	0.1922	-0.0783	-0.2403	-0.1658	0.2449	0.4072	-0.0667	-0.0847	0.208	0.185	0.1322	-0.0578	0.1533	0.2384	-0.022	0.2731	0.1539	0.5097	0.0402	0.0611	0.3247	0.224	-0.2137	0.348	-0.1196	0.0082	-0.1936	0.2125	-0.0306	0.5101	-0.4705	0.3721	0.0789	0.056	-0.0231	-0.0367	-0.1325	-0.0349	-0.289	0.139	-0.132	-0.2322
cruel	0.2392	-0.0736	-0.0476	-0.1878	-0.1335	0.0617	-0.3041	0.1967	-0.4105	-0.061	-0.0405	0.2354	0.0608	0.1158	0.037	0.0427	0.3331	0.1163	0.3624	0.2756	-0.0039	0.175	-0.0241	-0.2822	0.3672	-0.2858	0.0623	0.3712	0.1892	0.7279	0.3518	0.1914	0.4105	-0.2612	-0.0916	0.0267	-0.0641	-0.0954	-0.2484	-0.025	-0.2113	0.0764	-0.1033	-0.088	-0.3365	-0.3379	0.0416	-0.2006	-0.1027
cunning	-0.1761	0.2609	-0.4051	0.0498	0.0071	0.1615	-0.1412	0.0573	-0.6526	-0.4645	0.2111	0.3434	-0.1593	0.1783	-0.0643	-0.215	0.152	0.518	0.0813	-0.0376	0.2257	0.0741	-0.1757	-0.0758	0.4272	-0.2596	0.1017	0.2251	0.1904	0.332	0.1067	0.8419	0.7991	-0.3291	-0.1112	0.0209	0.0176	0.1719	0.069	0.1514	-0.0763	-0.1493	-0.0619	0.0308	0.2844	-0.3331	0.6318	-0.4644	-0.1247
curious	-0.0579	0.0867	-0.4034	-0.0677	-0.0773	0.0964	-0.1697	0.0689	0.2823	-0.0919	-0.159	-0.1151	-0.2633	-0.1032	0.0108	0.1243	0.3873	0.0708	0.0703	0.0728	0.005	-0.0188	-0.0237	0.1556	-0.1968	0.0932	-0.1764	0.0493	-0.0284	0.3163	-0.1494	0.2738	-0.0472	0.0288	0.1061	0.1583	-0.0739	-0.2196	-0.2762	0.2496	-0.1168	0.1664	0.1322	-0.0199	-0.1211	-0.0768	0.3701	0.0382	0.1534
curly-haired	-0.1744	-0.1967	0.0095	-0.658	-0.0946	0.0314	0.1055	-0.0356	0.1264	-0.0526	-0.0069	0.4645	-0.1931	-0.2924	0.1836	0.0722	-0.4169	-0.2341	-0.2729	0.2854	-0.2071	0.5537	-0.2111	-0.0841	-0.0338	0.2821	0.139	-0.4372	0.1991	0.1235	-0.1184	-0.2053	-0.4119	-0.4522	0.0961	0.2969	-0.0399	-0.3392	-0.2098	-0.1826	-0.1235	-0.0849	0.0889	0.5988	-0.0158	-0.3243	-0.2505	-0.06	0.0728
cute	-0.0631	0.0826	0.1715	-0.0671	0.1282	-0.2019	0.1674	0.0629	0.167	-0.073	0.206	0.2827	-0.1567	0.0164	0.0013	0.1003	0.0554	-0.1214	0.1491	0.2326	-0.0028	-0.2293	0.2517	-0.0154	0.2324	0.2606	0.1208	0.2743	0.0912	0.275	-0.5426	0.4914	-0.0553	-0.3837	0.0749	-0.1611	-0.1476	-0.2311	-0.2241	0.4936	-0.1797	-0.0814	0.093	0.052	0.1335	-0.2729	0.0758	-0.0737	0.0739
cynical	0.1998	0.4423	0.1044	-0.111	0.1082	-0.1646	0.2683	-0.1015	-0.2707	-0.2592	-0.2471	0.2097	0.1885	0.2607	-0.0166	0.0721	0.5034	0.3785	-0.0949	-0.0854	0.0911	0.0859	-0.0244	-0.2814	-0.2308	0.072	0.0665	-0.2483	0.0036	0.5029	0.3099	0.3089	0.0124	-0.1312	0.3194	-0.0274	-0.3194	-0.0928	0.2304	0.0163	0.0731	-0.0279	0.0457	-0.0674	0.0375	-0.0809	0.4685	-0.3122	-0.2214
dangerous	0.0319	-0.1643	-0.0999	-0.4195	0.1371	-0.0417	-0.2633	0.5993	0.0613	-0.3951	-0.0169	-0.0056	-0.1523	-0.0151	-0.2592	0.0576	0.4588	0.2267	0.2335	-0.1498	0.1602	0.0947	0.0962	-0.1826	0.185	-0.0193	-0.0423	-0.2439	0.1497	0.1365	0.3144	0.1704	-0.1052	-0.3637	0.2293	-0.0856	-0.1364	0.2253	0.1901	-0.1522	0.0088	0.0068	-0.1903	-0.0582	0.367	-0.103	0.0826	0.0659	0.022
daring	0.0675	0.0697	-0.0562	-0.2848	-0.0254	-0.1212	0.1144	0.2039	0.0571	-0.0346	0.166	0.1656	0.309	0.109	-0.1099	-0.1022	0.0041	-0.0373	0.0008	-0.2411	0.1545	-0.0138	0.1351	-0.0845	0.1078	0.0712	-0.4855	0.0394	0.0506	0.549	0.1308	0.4184	0.1167	-0.2479	0.1819	0.0191	-0.0235	0.236	0.0107	0.1589	0.107	0.166	0.1915	-0.0647	0.0686	-0.304	-0.1118	0.1165	0.0211
dark	-0.2484	-0.1831	-0.1519	-0.3303	0.0901	0.1022	0.0468	0.2823	0.2208	0.062	0.1548	0.0519	-0.4171	-0.147	-0.1314	0.1013	0.1108	0.1685	0.0589	-0.0343	0.097	-0.1478	0.0754	-0.1213	-0.1125	-0.2845	-0.459	0.2224	0.4711	0.0126	0.2361	-0.0319	0.0612	-0.5598	0.0353	0.0503	0.1603	-0.0883	-0.0105	0.059	0.004	-0.1585	-0.0247	-0.2138	0.2871	0.0053	-0.5261	-0.5854	-0.1588
dark-haired	-0.2386	-0.1048	0.2041	-0.532	0.1684	-0.194	0.1571	-0.159	0.1354	-0.2101	0.1817	0.6884	-0.0158	0.0459	-0.0513	-0.1215	-0.4262	0.1732	-0.2016	-0.0715	-0.0789	0.4188	-0.2267	-0.0435	-0.0697	0.084	0.4163	0.0342	0.2961	-0.0527	0.0081	-0.2929	0.0683	-0.2922	-0.2964	0.1588	-0.0725	-0.4443	-0.5628	0.1385	-0.2386	-0.015	-0.1035	0.4455	0.4092	-0.3794	-0.3583	-0.1264	-0.0655
daydreaming	-0.0865	-0.3608	0.7182	-0.3483	0.3162	-0.2888	0.0113	0.2235	-0.0255	-0.0004	0.4894	0.4406	0.3016	-0.2055	-0.0576	-0.3349	0.2059	0.1295	-0.0393	-0.1029	0.2196	-0.2324	0.0719	-0.2294	-0.3354	0.7951	-0.129	0.1332	0.1179	0.6551	-0.1616	0.4658	-0.1065	-0.3502	-0.2627	-0.1539	0.0255	0.232	-0.1654	0.0161	-0.0072	-0.003	-0.247	-0.2121	0.213	0.0293	-0.0687	-0.1768	0.6469
dazzling	-0.0125	0.0949	0.4173	0.1427	-0.2237	-0.1022	0.0288	0.0652	-0.1002	-0.1588	-0.1596	0.2391	-0.1672	0.1891	0.0534	-0.1657	-0.0925	0.1882	-0.1796	-0.234	0.1867	0.0721	-0.2095	0.028	-0.0421	-0.1709	-0.2051	-0.2346	0.1436	-0.2388	0.0711	0.1662	0.032	-0.2482	-0.1821	0.3619	0.2245	0.258	0.0735	0.4303	0.0032	0.012	-0.1456	-0.0778	0.2514	0.1495	-0.1335	0.1974	0.0385
deceitful	-0.0549	0.1743	-0.351	0.0087	0.1546	0.1288	-0.1733	0.1056	-0.2069	-0.3387	-0.1099	0.4012	-0.0517	0.4067	-0.2588	-0.1876	0.4308	0.3903	0.0628	-0.0302	0.2665	0.1968	-0.303	0.1676	0.1274	-0.1374	0.185	0.0009	-0.183	0.4959	0.3856	0.9968	0.2315	-0.2535	-0.1417	0.2131	-0.0775	-0.2376	0.2107	-0.0835	-0.096	-0.1052	-0.086	0.0988	0.1647	-0.2203	0.2468	-0.3745	-0.3059
decent	-0.2916	0.0747	-0.0989	-0.0236	-0.1542	-0.0711	-0.4752	0.064	0.2054	-0.246	-0.0122	0.1089	0.1488	0.1284	0.0454	-0.1381	-0.0197	-0.0413	0.0454	0.1068	-0.1847	-0.1643	0.0206	0.0315	-0.2503	-0.533	-0.0218	0.1504	-0.1645	-0.1637	-0.1968	0.158	-0.0305	-0.1829	0.1222	-0.1487	0.0791	0.0305	0.0517	0.4407	0.3659	-0.1206	0.2717	0.1044	0.15	-0.3499	0.0028	-0.2	-0.1084
deceptive	-0.1969	0.295	-0.2012	-0.1019	0.0596	0.1564	-0.0528	0.1667	-0.3687	-0.0406	0.0425	0.127	0.0206	0.1581	-0.7318	0.0449	0.3817	0.2005	0.2371	0.2455	0.2465	-0.0121	-0.2925	0.6129	0.0385	-0.0364	0.2001	0.1267	0.0191	0.1041	0.2801	0.876	0.4539	-0.4156	-0.2846	0.252	0.1722	-0.076	0.2483	0.0409	0.185	0.0244	-0.0464	-0.0345	0.3263	-0.2985	0.2709	-0.4226	-0.0109
decisive	0.2752	0.1491	-0.3171	-0.09	0.3196	0.0345	0.0198	0.0205	-0.0955	0.0508	-0.2294	0.2382	0.299	0.3482	-0.1303	-0.1772	0.1674	-0.0818	0.0106	-0.0287	-0.2986	0.2466	-0.0158	-0.1776	-0.0556	0.3498	-0.1378	0.1156	-0.3405	0.1648	0.2527	-0.115	0.2403	-0.2446	-0.09	0.0641	-0.2067	-0.1076	-0.1502	0.4701	0.0604	0.2393	-0.1125	-0.3437	-0.0964	0.0522	0.0911	-0.2432	-0.0288
dedicated	-0.4669	0.0174	-0.1095	0.2189	-0.0365	-0.1031	0.0284	-0.3158	-0.0799	0.2169	-0.0154	0.0473	-0.1932	0.1327	-0.1968	-0.2364	-0.2242	0.1565	0.0312	0.0291	0.088	0.0703	-0.1034	0.0854	-0.1725	-0.1541	-0.069	-0.1589	-0.1282	0.2896	-0.086	-0.1314	-0.4195	-0.4669	0.1839	0.1991	-0.223	0.1811	-0.0906	-0.1193	0.058	-0.2031	0.0924	-0.1751	-0.0652	0.1829	-0.2974	-0.0616	0.0673
deep	-0.1882	0.2067	-0.0034	0.0246	-0.2666	-0.217	-0.1553	0.2158	0.0762	-0.1199	-0.0265	-0.0159	-0.3853	-0.113	0.0344	-0.0772	-0.3349	0.3241	0.1345	0.0553	-0.0046	-0.1259	0.1826	-0.1121	-0.1213	0.0395	0.1872	0.0661	-0.2219	-0.0646	-0.0503	0.0354	0.1913	-0.4171	-0.1485	-0.1426	-0.1001	-0.0839	-0.0423	0.0114	0.1893	-0.4155	0.3292	-0.4409	0.1034	-0.0619	-0.3428	-0.482	0.2692
defeated	0.1738	-0.4122	-0.1979	-0.0094	0.1834	-0.369	0.2329	0.0189	-0.0892	0.3945	-0.1597	0.3482	0.2518	0.1371	-0.3028	-0.1883	-0.089	0.1388	-0.2957	-0.1129	-0.009	0.1768	-0.1149	0.0018	0.183	-0.3604	-0.5341	-0.251	0.0672	0.0975	0.1481	0.0411	0.3198	0.4002	-0.3415	-0.1388	-0.0871	0.2653	-0.4806	-0.2362	-0.1569	-0.1909	-0.0115	0.043	-0.2573	-0.1506	0.5838	-0.051	0.271
defensive	0.2204	0.18	-0.3017	-0.041	-0.2785	-0.5292	0.1063	0.012	0.1995	0.4427	0.1068	0.3303	0.2683	-0.0557	0.0023	-0.0672	0.4669	0.2281	-0.0682	0.0304	-0.1129	0.1147	0.1845	0.0689	0.1277	0.1686	0.213	-0.3143	-0.3904	0.0326	0.1909	-0.0473	-0.1457	-0.1175	-0.1572	0.119	-0.0489	0.0967	0.4117	0.1009	0.2194	-0.2429	0.3402	-0.0908	0.0667	-0.4285	0.4477	-0.4248	0.1705
defiant	0.3289	0.2269	-0.013	-0.5602	0.0202	0.5276	0.0768	-0.0495	-0.1029	0.0736	0.1593	0.3722	0.0513	0.0246	0.0226	-0.1014	0.0182	-0.2778	-0.1391	-0.0435	-0.0514	0.4865	-0.1016	-0.0141	-0.1017	0.043	-0.034	-0.0107	0.3017	0.2993	0.5189	0.0513	0.0206	-0.081	0.4816	-0.0079	-0.2692	0.0565	-0.0503	0.1163	-0.1866	-0.0089	-0.0506	0.1218	-0.2363	-0.2456	0.0689	-0.3241	0.0459
delicate	0.0619	0.5191	-0.1615	-0.0052	-0.2731	0.2929	-0.4054	0.1239	0.1153	-0.1352	-0.2792	0.1375	0.0564	0.0702	0.1257	0.1501	0.3035	0.0166	-0.1808	-0.0652	-0.0464	0.1032	-0.3143	-0.1444	0.0444	-0.3411	0.2925	0.1132	-0.0301	0.1444	0.0183	0.295	0.3024	-0.8004	0.2028	0.0263	0.0145	0.0967	0.2734	0.3874	0.1043	-0.1353	0.08	0.0417	0.1901	-0.0277	-0.2538	-0.1142	0.278
delightful	0.1221	-0.2772	-0.1246	0.2646	0.222	-0.1368	0.1486	0.1934	-0.0573	-0.3031	-0.206	0.1826	-0.2911	0.119	-0.0731	0.0381	0.1305	0.2257	-0.0411	-0.0156	0.2129	-0.2803	-0.0387	-0.1068	-0.1444	-0.1671	-0.0511	0.0494	-0.0604	0.0558	-0.1736	0.3555	0.2147	-0.313	0.0733	0.0676	0.3515	0.1478	-0.0969	0.3299	-0.0109	-0.0062	0.11	0.0636	-0.1101	0.1619	-0.3059	0.055	0.2522
demanding	0.1668	0.0977	-0.1267	-0.5605	0.2679	0.1727	-0.2255	0.3992	0.1415	-0.1383	0.0546	0.0584	0.2302	0.014	-0.1007	-0.2639	0.3264	-0.0407	-0.0525	0.1092	-0.0527	0.2798	-0.0466	-0.1969	-0.0929	0.1018	0.2053	0.1635	-0.0361	0.481	0.2329	-0.2327	-0.1	-0.1885	0.0004	0.1263	-0.3949	0.3073	0.0667	-0.095	-0.0664	-0.0225	0.1992	-0.1945	0.2853	0.0657	0.0512	-0.0748	0.2309
demure	-0.257	0.195	0.2574	-0.1522	0.3515	-0.0948	0.2399	-0.1227	-0.0286	-0.3297	0.0271	0.4566	0.1879	0.1744	-0.0038	-0.0438	0.1613	-0.0685	-0.0617	0.012	-0.0479	-0.1718	-0.0196	-0.1668	0.1353	-0.3798	0.0447	0.3247	-0.0596	0.1023	-0.1527	0.1934	-0.0678	-0.6216	0.0553	-0.14	0.3281	0.0509	-0.0144	0.379	-0.0101	-0.0416	-0.0104	-0.0375	0.1321	-0.2988	-0.469	-0.2587	0.3136
dependable	-0.3893	-0.1156	0.2602	0.0755	-0.0704	0.2023	-0.0867	-0.0772	0.029	-0.135	-0.1321	0.2093	-0.0935	0.2183	0.1356	-0.4342	0.1029	0.0907	0.2511	-0.285	-0.3631	-0.2547	0.0794	-0.0023	-0.1214	0.0594	0.0118	0.0007	-0.3233	-0.2856	-0.274	-0.1402	-0.0451	-0.2862	0.1454	0.1191	-0.3523	-0.0013	0.277	0.6705	0.076	-0.1111	0.3008	-0.2916	0.0334	0.37	-0.2816	-0.3144	-0.1176
dependent	-0.0097	0.0149	-0.0766	-0.1895	-0.1189	0.0281	-0.4754	-0.099	-0.035	-0.178	-0.2295	0.152	0.0083	-0.0095	0.1363	-0.4561	0.2003	0.0379	0.0897	0.1182	0.0443	0.0615	-0.1063	-0.2186	0.0872	0.1354	-0.1702	0.3037	-0.0328	0.0207	-0.0499	-0.1171	0.0498	-0.324	-0.3318	0.0175	-0.0043	-0.1243	-0.0078	-0.3144	-0.483	-0.2209	0.048	-0.0046	-0.1424	-0.0032	0.0515	-0.1089	0.0522
depressed	0.2498	-0.0682	0.0448	-0.183	0.4127	-0.5396	0.0204	-0.0004	0.3708	-0.1868	0.1672	0.1698	0.058	0.1887	-0.0658	-0.0047	0.2948	-0.2769	0.0916	0.1471	-0.0236	-0.0305	0.3507	-0.2231	0.0626	0.095	-0.3051	0.3156	-0.3194	0.1256	-0.0608	-0.0196	-0.0426	-0.2621	0.181	0.2971	-0.0921	0.0118	0.0477	-0.1406	0.1294	0.1776	0.27	-0.0623	-0.401	0.3078	0.5257	-0.4239	0.0534
detached	0.0054	0.3619	-0.0132	0.1464	0.0888	-0.1407	0.066	-0.2009	0.1257	-0.042	0.0054	0.2202	-0.1005	-0.1578	-0.1842	0.1306	0.2871	0.2331	0.112	-0.158	0.0017	0.0091	0.0276	-0.1069	0.1262	-0.0967	-0.4912	0.334	-0.502	0.0983	0.015	-0.0611	0.0025	-0.2294	0.0983	-0.1456	-0.1213	0.2443	0.3412	-0.0894	-0.2913	-0.1186	-0.1543	-0.0211	-0.1461	0.1525	0.1854	0.3343	0.3534
determind	-0.3486	0.202	-0.2669	-0.014	-0.1612	0.2394	-0.4454	-0.4796	-0.0761	0.174	0.1099	0.5619	0.1993	-0.503	-0.2465	-0.1347	0.0417	0.7135	-0.2749	0.4271	-0.1091	-0.1909	0.3223	-0.3918	-0.4358	0.1243	-0.1247	-0.1136	0.6169	0.2029	0.1323	0.1836	0.172	-0.2455	0.2249	0.0286	0.046	-0.0809	-0.2884	-0.2652	-0.4247	0.2267	0.557	-0.1458	-0.0386	-0.388	-0.1324	-0.2195	-0.4774
determined	-0.0385	0.0647	-0.0768	0.08	-0.0173	-0.0462	-0.3331	-0.3901	-0.0608	-0.0804	-0.1734	-0.0556	-0.0029	-0.0275	-0.0777	-0.07	-0.0165	0.0152	-0.2764	0.0259	-0.0321	0.2595	-0.008	-0.1415	-0.0581	0.0478	-0.0634	-0.4474	0.3504	0.1562	0.1624	0.2148	-0.0018	-0.0626	-0.0112	-0.0922	-0.1486	0.0388	-0.3213	-0.0878	-0.0904	0.0942	0.1756	-0.1608	-0.388	-0.2252	0.0214	-0.2198	-0.4368
devious	-0.2129	0.2273	0.026	-0.0662	0.3941	0.0506	-0.0567	-0.0078	-0.3338	-0.3464	0.0568	0.2455	-0.1894	0.2098	-0.0619	-0.1088	0.3653	0.4271	0.1869	-0.1105	0.3636	0.1774	0.0813	-0.0859	0.2576	-0.1759	0.111	0.139	0.1313	0.4546	0.1814	0.7535	0.3598	-0.0544	-0.1147	0.0923	-0.102	0.1215	-0.1117	0.0026	-0.0879	-0.0264	0.176	0.0973	0.2687	-0.3221	0.1802	-0.3334	0.085
devoted	-0.0948	-0.0473	-0.3357	0.0373	0.0183	-0.2132	-0.0053	0.0214	0.1394	0.0018	-0.1809	0.0944	0.1418	0.1843	-0.0256	0.0183	-0.2594	0.1837	-0.3915	-0.0741	-0.12	0.1116	-0.1885	-0.1006	-0.2976	-0.1318	0.0817	-0.101	-0.1163	0.2733	-0.0802	0.2236	-0.3714	-0.9164	-0.0375	0.3422	-0.0556	-0.0869	-0.2577	-0.1642	0.0299	-0.2247	-0.0113	-0.0968	-0.0821	0.0381	-0.4479	-0.1719	0.1483
different	-0.0604	-0.1999	-0.0739	-0.1361	-0.2564	-0.1591	-0.393	0.2132	0.2864	-0.0941	0.2086	0.0038	-0.0123	-0.1416	-0.1431	-0.0898	0.4674	-0.0371	-0.0637	0.1611	-0.1111	-0.0225	0.1051	0.0688	-0.243	0.0166	-0.1608	-0.0128	0.1387	-0.2316	-0.1714	-0.155	0.1897	-0.0674	-0.0283	0.031	-0.1053	0.1803	-0.0229	-0.1855	-0.1465	-0.1928	-0.0381	0.1505	0.1131	-0.1185	0.2932	0.1339	0.1466
difficult	0.041	-0.1183	-0.0261	-0.6193	0.0953	-0.0284	-0.1372	0.3134	0.1387	0.0111	-0.0311	-0.0918	0.0562	0.0679	-0.0072	-0.0776	0.3327	0.0235	-0.2325	0.1687	-0.0957	0.2658	-0.0463	0.0671	-0.0015	-0.177	-0.1746	0.1574	0.2198	0.5299	-0.2835	-0.0832	0.207	-0.487	0.0892	0.0202	-0.1736	0.1384	0.2371	-0.3485	-0.0199	0.2353	-0.0684	-0.0029	-0.2025	-0.0331	-0.1146	-0.1231	0.1162
diligent	-0.2273	0.3133	-0.4738	0.321	-0.1517	0.1933	-0.13	-0.2261	-0.1042	-0.3078	-0.2075	0.1271	0.1543	0.1562	0.2705	-0.4356	0.0813	-0.1595	-0.0601	0.135	0.0531	0.0229	0.1179	-0.1233	-0.0527	-0.4273	0.187	-0.2142	-0.0986	0.7593	-0.0481	0.4428	0.1287	-0.5821	0.069	-0.1594	-0.1074	-0.0445	-0.1867	0.3185	0.2772	0.1006	-0.1787	-0.1955	-0.3959	0.0742	-0.153	-0.5346	-0.0155
diplomatic	0.3779	0.0273	-0.4108	0.0605	0.2779	0.0346	-0.1915	0.0067	0.0353	0.277	0.0551	0.555	0.4532	-0.0259	0.0218	-0.2174	0.5649	0.0103	-0.2741	-0.0476	-0.0088	0.6928	-0.3427	-0.0715	-0.1207	-0.5397	0.5682	-0.2302	-0.2268	-0.1608	0.302	0.2385	0.0719	-0.1455	0.4252	-0.3174	-0.3535	0.0325	-0.0115	0.2562	-0.2891	-0.3233	0.0354	0.0225	0.1733	-0.1183	0.0353	0.2477	0.1949
direct	-0.2192	0.1234	-0.0326	0.171	0.2879	-0.0014	0.0514	-0.1316	-0.2381	-0.062	0.0084	-0.0354	0.2815	-0.1918	0.0843	0.0417	-0.2004	0.0969	-0.1629	0.2392	0.1338	0.1661	-0.0664	0.0051	-0.1193	0.018	0.0096	0.2817	-0.0447	0.15	0.1549	-0.0228	0.1754	0.3156	-0.0165	0.1553	0.0272	0.1856	0.1758	0.413	-0.2654	0.0598	-0.2775	-0.075	0.0507	0.0832	-0.5437	0.148	-0.2482
dirty	0.0718	-0.099	-0.2696	-0.2407	-0.2896	0.4813	0.1124	0.0904	0.1702	-0.3638	0.5064	0.0521	-0.0536	-0.1785	-0.3813	0.2313	0.1102	0.1626	0.2648	-0.0687	0.0169	-0.147	0.0967	-0.2876	-0.0321	0.0179	0.0272	-0.0397	-0.0003	0.1946	0.0634	-0.0929	0.348	-0.3467	0.2076	-0.1486	-0.1922	-0.3674	0.1662	0.0767	-0.1558	-0.0744	-0.0724	0.0136	0.0198	-0.0817	0.2782	-0.2992	-0.0268
disagreeable	0.5345	-0.6055	-0.5842	-0.2139	-0.1022	0.0491	-0.0787	0.3613	0.0131	-0.2564	-0.017	0.4888	-0.0494	0.175	0.3336	0.3828	0.5797	0.1926	-0.448	-0.3283	0.3999	-0.0505	0.1273	-0.5792	-0.3776	-0.1952	0.4147	0.077	-0.2978	0.3314	0.3219	-0.0765	-0.0235	-0.1834	0.0507	-0.1246	0.2317	-0.0845	-0.2294	0.0134	0.5267	0.1725	0.0211	0.0598	-0.1825	-0.0138	-0.4646	-0.155	-0.3877
disappointed	0.0475	-0.1696	-0.146	0.3632	-0.1727	0.1225	0.4829	0.0068	0.1617	0.0671	-0.1561	-0.0173	0.6697	0.1558	-0.3455	0.1088	0.0986	-0.1213	-0.3258	0.2681	-0.1288	0.2935	0.1527	-0.0375	-0.3906	-0.1322	-0.0468	-0.2554	-0.0646	0.0655	-0.0595	-0.0469	0.2673	0.2114	0.5059	-0.1187	-0.0659	-0.2943	-0.2762	0.1173	0.2021	-0.0148	-0.0358	-0.1896	-0.2028	-0.1741	0.4448	-0.4869	-0.0624
disapproving	0.1106	0.0961	-0.0611	-0.5256	-0.1312	-0.2226	0.0365	-0.0641	-0.2932	-0.0654	-0.1503	0.3927	-0.0244	0.5642	-0.1711	-0.0634	0.0294	-0.089	-0.4939	0.3364	0.1082	-0.0401	0.321	-0.2544	0.1722	0.0061	0.4019	0.4819	-0.0671	0.3795	0.4312	-0.0007	0.1027	0.2338	-0.0573	-0.2987	0.2468	-0.056	-0.2265	0.1229	-0.5153	-0.0352	-0.168	0.1932	-0.1634	-0.3983	0.1178	-0.0211	-0.454
discerning	-0.1259	0.2342	-0.1464	-0.3351	-0.4649	-0.2318	-0.4284	-0.0682	0.1334	0.3003	-0.2469	0.1979	-0.3441	0.361	-0.0584	0.1408	0.3472	0.0522	-0.6524	0.1576	0.4395	-0.2604	0.034	0.1922	-0.0047	-0.0954	-0.1466	0.2924	-0.2102	0.7273	0.3203	-0.2932	0.1267	-0.2919	-0.0077	0.1904	0.3044	-0.0446	0.01	0.2254	0.2724	0.2004	-0.065	0.0644	0.0026	0.2943	0.2904	0.1108	0.1389
disciplined	0.2014	-0.022	-0.2199	0.2447	0.3412	0.3157	-0.0936	0.0782	-0.0605	0.2175	-0.3134	0.2651	-0.0098	0.113	0.238	-0.1461	-0.2017	-0.0875	0.2072	0.5963	0.1883	0.1151	-0.1594	-0.3613	0.0687	0.0304	0.479	0.0018	-0.3845	0.504	0.1765	0.0376	0.7258	-0.3022	0.416	-0.2134	0.0137	0.2857	-0.1549	0.367	0.0584	-0.0951	-0.1343	-0.2649	0.0222	-0.3706	-0.1257	-0.2071	0.1149
disgusted	0.3122	-0.0448	-0.2669	0.0547	-0.115	0.3	0.304	0.0035	-0.1007	-0.1658	-0.1077	0.2388	0.244	0.0828	-0.1713	0.6271	0.2683	0.0615	-0.3083	-0.0062	0.1078	0.382	-0.1781	-0.0221	-0.0042	-0.2178	-0.1373	-0.0112	-0.3598	-0.0362	0.2467	-0.1633	0.4934	0.4962	0.1572	0.0054	0.1578	-0.2555	-0.0668	0.0625	0.1034	-0.0493	-0.1698	-0.125	-0.0403	-0.3693	0.3568	-0.1217	-0.385
disheveled	0.1316	-0.2109	-0.0668	-0.125	-0.0892	0.0621	0.1832	0.0286	0.1312	-0.5287	0.1513	0.3975	-0.0006	-0.2804	0.1535	-0.103	-0.0651	-0.08	-0.0596	-0.0391	-0.0302	0.3854	-0.5597	-0.2524	0.2353	-0.313	-0.1381	-0.175	-0.4255	-0.0965	0.2065	-0.2694	0.2119	-0.298	1.00E-04	0.0726	0.0084	-0.4927	0.2499	-0.189	0.0456	-0.0779	-0.4041	0.0973	-0.0133	-0.1624	0.0071	-0.1803	0.0261
dishonest	0.1766	-0.0852	-0.1694	0.0384	0.2998	0.1149	-0.1712	0.1649	-0.1181	0.0338	0.0143	0.3468	0.0201	0.164	-0.2211	-0.2245	0.3848	-0.0616	0.1398	0.0178	0.1186	-0.0175	-0.2278	0.2372	-0.3446	-0.429	0.0468	-0.1413	-0.0715	0.4891	0.3146	0.6833	0.1107	-0.182	-0.207	-0.0364	-0.3629	-0.3824	0.3482	-0.1677	-0.2077	0.1384	0.0818	0.0478	-0.0252	-0.0854	0.1809	-0.2731	-0.3469
disinterested	0.3078	0.171	-0.0015	0.0093	0.1213	-0.0562	-0.1946	-0.0205	-0.0975	-0.0957	0.1851	0.2047	0.3519	0.1564	-0.1254	0.2414	0.1465	0.1811	-0.6096	-0.1237	0.0399	0.2987	-0.1635	-0.0273	-0.4124	-0.2112	0.0957	0.0284	-0.4807	0.1718	-0.2244	0.2339	-0.224	-0.2962	-0.0948	0.1286	-0.2298	-0.4511	0.1386	0.0791	-0.387	-0.1436	-0.405	-0.0686	-0.1893	-0.1151	-0.1239	0.0672	0.1301
disorganized	0.0595	0.0656	-0.1528	0.1162	0.2207	0.0556	-0.1744	0.3318	0.0448	-0.3788	-0.0159	0.2514	-0.1119	-0.0857	0.1474	-0.2242	0.1955	-0.2345	-0.2034	0.2179	0.0497	0.4441	-0.1295	-0.2568	0.1687	-0.5591	-0.2021	-0.5426	-0.7657	0.0547	-0.0226	0.1114	0.0046	-0.5726	0.0414	-0.0272	-0.0103	-0.4569	0.259	-0.2101	0.2092	-0.0528	-0.3658	-0.1107	0.628	-0.1504	-0.057	0.1038	0.1321
dispassionate	0.1837	-0.025	0.2571	0.2073	0.1319	0.0876	0.0897	-0.0498	-0.3978	-0.0535	-0.1202	0.478	-0.1203	0.1231	0.0608	0.3275	0.3825	0.2836	-0.6118	0.0082	-0.0103	0.2144	-0.1658	-0.2565	-0.2388	-0.0961	0.315	0.0201	-0.3504	0.2933	0.1846	0.2564	0.1032	-0.404	-0.2588	-0.0092	-0.2059	0.0834	0.5199	0.5741	-0.116	-0.162	-0.4511	-0.2354	-0.629	0.0586	0.1254	0.2213	0.1976
disrespectful	0.2582	-0.1222	-0.0165	-0.3462	-0.2461	0.1476	-0.1347	0.2045	-0.0057	0.3513	-0.0512	0.3987	0.2406	-0.1265	0.0631	0.4796	0.2438	-0.2711	0.063	0.0879	0.1532	0.5729	0.0878	-0.1999	-0.0402	-0.3771	0.2418	-0.3024	-0.0198	0.5274	-0.0102	-0.0969	-0.0482	-0.1971	0.4522	-0.3651	-0.0541	0.0594	-0.1253	-0.2194	-0.2435	0.1199	-0.4363	0.062	0.0203	-0.6098	-0.105	0.1599	0.0737
disruptive	0.3965	-0.426	0.1507	-0.2636	-0.0763	-0.0563	-0.1445	0.635	0.0389	-0.1189	-0.4824	0.2338	-0.0022	-0.33	0.0468	0.3494	0.5085	0.3368	0.0184	0.1497	0.288	0.3934	-0.0382	-0.1488	-0.1287	0.2998	0.0055	0.3272	-0.1195	0.1116	0.3722	-0.413	-0.2042	-0.3011	0.1939	0.1833	-0.2628	0.4289	-0.2823	0.3583	0.0993	0.2054	0.3441	-0.0242	0.1072	-0.4264	-0.405	-0.2599	0.4239
distant	0.0096	-0.1017	-0.0626	-0.3205	-0.4175	0.02	0.058	0.0435	0.3397	0.081	-0.1548	0.1217	0.3342	0.0138	-0.1435	-0.1575	0.2368	0.2207	0.0748	-0.0506	0.2372	-0.0244	0.0337	-0.3418	-0.2259	-0.0828	0.3208	0.4119	-0.0309	-0.1358	-0.0048	0.0514	0.0064	-0.0895	-0.2784	-0.333	0.104	0.1946	-0.053	-0.1811	-0.2033	-0.2014	-0.0276	-0.1294	-0.1183	-0.0973	-0.2069	0.1413	0.0879
distaste	0.2095	0.3048	-0.1549	-0.1934	-0.2737	0.0686	0.0116	0.3616	-0.6281	0.0339	-0.2681	0.3905	-0.2311	0.1615	0.1874	0.4188	-0.2628	0.0441	-0.147	-0.0501	0.0834	0.3813	-0.1369	0.0247	-0.2154	0.1084	0.2644	0.0113	-0.2498	0.2498	-0.0456	-0.3954	0.2191	0.2733	-0.0113	-0.018	0.5723	-0.3113	0.3433	0.0157	0.0443	-0.2637	-0.242	-0.1254	-0.0034	0.0638	0.0874	-0.3957	-0.2248
distasteful	0.4865	-0.2055	-0.193	-0.2967	-0.1657	0.0727	0.1746	0.6844	-0.1293	-0.1709	-0.1033	0.2578	0.374	0.2884	0.1	0.7782	0.6509	-0.0807	-0.2574	0.1067	0.3091	0.1084	0.0369	0.0675	0	-0.2908	0.1563	-0.1112	-0.0614	0.1691	0.1211	0.0508	0.2133	-0.1278	-0.0142	-0.0996	0.3256	-0.207	0.0006	0.0245	0.5083	0.1511	-0.0106	-0.0535	-0.108	-0.2958	-0.3424	-0.1491	-0.2372
distracted	0.3335	-0.1797	-0.0806	-0.2576	0.0494	-0.2074	0.1189	0.0247	0.0493	-0.1685	0.239	0.153	0.4292	0.0438	-0.2271	-0.0848	0.3152	0.018	-0.5004	-0.0255	0.3262	0.3132	-0.2537	0.1274	-0.1529	-0.2234	-0.0977	-0.0618	0.0528	0.4554	0.08	0.4226	0.1995	-0.174	-0.1636	-0.0778	0.3392	0.259	-0.1166	-0.1107	-0.3585	0.1446	-0.4358	-0.0266	0.2727	-0.0025	0.1058	-0.1767	0.415
distraught	0.2388	-0.3514	-0.1234	-0.2763	0.0688	0.0542	0.2228	-0.0448	0.1513	-0.4575	-0.278	0.2868	0.3612	0.4022	-0.0452	0.0175	0.1765	0.1445	-0.6302	0.022	-0.1789	0.4521	-0.115	-0.213	0.2537	-0.3442	-0.1172	-0.12	-0.3031	0.0924	0.3863	-0.4447	0.1245	0.0352	0.1197	0.2486	-0.3185	0.193	0.0406	-0.0287	0.1381	-0.0223	0.092	0.186	-0.1839	-0.1469	0.0299	-0.375	-0.3321
distressed	0.4384	0.0419	-0.4436	-0.2201	0.128	0.4347	-0.0771	0.1511	0.3866	-0.4082	-0.0523	0.1722	0.0742	-0.0058	0.06	0.3999	-0.0488	0.3087	-0.1081	0.0424	-0.0227	-0.3649	0.1012	-0.2561	-0.0321	-0.0819	0.1907	0.2267	-0.6496	-0.1947	0.295	0.0747	0.3282	-0.1505	0.1488	0.349	-0.2797	-0.2013	0.3485	0.2141	-0.2291	0.0599	0.1984	0.1891	-0.7135	-0.0264	-0.1034	-0.2142	-0.1415
distrustful	0.2308	0.2774	0.0538	-0.0647	-0.0264	-0.0102	-0.0213	-0.0534	0.1795	-0.3173	-0.4003	0.4173	-0.1872	0.065	-0.014	0.0383	0.62	0.2892	-0.1182	-0.6728	-0.3159	0.3287	0.1848	-0.045	-0.038	-0.3381	0.4318	0.0419	-0.2406	0.1895	0.072	-0.2104	0.0347	-0.1781	0.12	-0.1441	-0.3311	-0.1494	0.1304	0.0817	-0.0893	-0.1541	-0.1834	0.0996	-0.2756	-0.0449	0.0888	-0.0349	-0.247
doleful	0.1994	0.2964	-0.5001	-0.0765	0.12	0.1295	0.2082	0.1417	-0.2862	-0.3412	0.0636	0.6174	-0.3836	0.3989	0.2324	0.0449	0.2186	0.0318	0.0062	-0.0206	-0.0285	0.1544	-0.0627	-0.0887	-0.2851	-0.217	-0.1454	0.3429	-0.3437	0.2776	0.244	0.5162	0.0408	-0.2264	-0.0331	-0.0872	-0.0927	0.1634	-0.1073	0.1248	0.2741	-0.2193	-0.1369	0.0596	-0.3642	0.0025	0.106	-0.3433	-0.1933
dominant	-0.1272	-0.1757	0.3232	-0.0898	0.2803	-0.0181	-0.0449	0.1238	0.1373	0.4153	-0.123	0.1227	-0.2683	-0.2643	-0.2365	-0.0256	0.195	0.0459	-0.0075	-0.0644	-0.2441	0.0984	0.1362	-0.0772	-0.3113	0.0321	-0.149	0.3763	-0.0526	-0.3398	0.0027	-0.2757	0.0126	-0.1851	-0.4453	0.1906	0.066	0.0997	-0.1433	0.0525	-0.4984	-0.235	0.0361	0.0259	0.2835	-0.5818	0.0593	-0.1533	0.2791
dominate	-0.2458	-0.1979	0.2638	0.0794	0.2339	0.0349	-0.2215	0.0603	0.1999	0.2936	-0.0197	0.1758	-0.2253	-0.0625	-0.2377	-0.013	-0.0787	0.1424	-0.2286	0.0088	-0.279	-0.0553	-0.0294	-0.123	-0.2063	-0.0075	-0.1285	0.2966	-0.0311	-0.3633	-0.0347	-0.1683	-0.0042	-0.5811	-0.4948	0.0679	0.1261	0.2218	-0.2929	0.2742	-0.3564	0.2355	-0.0356	-0.1077	0.3677	-0.5247	0.3	-0.3779	0.2339
domineering	-0.2038	-0.2457	0.0134	-0.2379	0.3332	0.1939	-0.0166	-0.067	-0.3147	-0.335	0.149	0.4038	-0.2807	0.4024	-0.4381	-0.2279	0.1702	0.1316	-0.1751	0.0953	-0.0318	0.1081	-0.1844	-0.4	-0.1868	0.2112	0.4875	0.55	0.103	0.3091	0.0576	-0.2885	0.2386	-0.2046	0.001	-0.2516	-0.2327	0.2961	-0.0686	-0.1976	-0.6649	-0.0261	-0.1598	-0.0255	0.4855	-0.6134	0.093	0.1698	0.3375
dopey	0.1156	-0.0113	0.4733	-0.2135	0.0626	-0.0821	0.0825	-0.0035	-0.1101	-0.4978	0.4971	0.3159	-0.034	0.2935	-0.2388	-0.0032	0.0505	0.0454	-0.132	0.1521	-0.1813	0.3049	-0.0467	-0.0939	0.0036	-0.0013	-0.1167	0.1017	-0.3297	0.4375	-0.0836	0.3953	0.0377	-0.2067	-0.0912	-0.1111	0.2052	-0.0471	0.0339	0.0046	0.0008	-0.0738	-0.063	0.3094	0.3386	-0.0982	0.4796	-0.0549	-0.1091
doubtful	0.049	0.2858	-0.6042	-0.1553	-0.0688	-0.0773	0.102	0.1404	0.0728	-0.1454	0.0097	0.1695	0.2766	0.0148	0.0157	-0.0119	0.475	0.0323	-0.1867	0.1556	-0.2789	0.0499	0.2288	-0.2008	-0.0074	-0.055	-0.0859	-0.0969	-0.0944	0.0324	-0.024	0.4816	-0.0324	-0.1046	-0.0444	0.2709	-0.2773	0.1194	-0.2447	0.0558	0.1842	0.0079	0.0537	-0.0697	-0.0213	-0.1448	0.0919	-0.2263	-0.1505
downcast	0.4035	0.2735	-0.1121	0.0062	-0.2789	-0.0236	0.3729	-0.3708	-0.1074	-0.1573	0.2331	0.3829	0.1918	0.3552	0.2436	0.1211	0.4022	-0.3675	-0.4642	0.3228	0.3937	0.2292	-0.0532	0.1326	-0.0025	0.062	-0.0499	-0.0083	0.053	0.3173	0.0608	-0.0035	-0.1045	-0.3337	0.1219	-0.0182	-0.1325	0.1244	-0.0162	0.0818	0.2621	-0.0658	-0.1759	-0.0702	-0.6007	0.2845	0.1075	-0.6077	-0.0521
drab	0.1047	-0.1946	-0.0569	0.3518	-0.2838	-0.0927	0.2065	0.3205	0.2993	-0.6553	0.2107	0.2732	-0.0084	0.4254	-0.2806	0.1233	0.32	0.0086	-0.1556	-0.093	-0.2037	-0.3075	-0.3047	0.3417	-0.2088	-0.2075	-0.2675	0.3258	0.0107	-0.2079	-0.173	0.1955	-0.1718	-0.8617	-0.3046	0.2814	0.0727	-0.4018	-0.0522	-0.0172	0.3837	-0.15	-0.1024	-0.2052	-0.0845	0.1743	0.0945	-0.1815	-0.0507
drained	0.3576	-0.0261	-0.0136	0.5375	0.0254	-0.4313	0.0361	-0.1003	-0.1231	0.0291	0.0057	0.2159	0.2273	0.0321	-0.3337	-0.1083	-0.1922	0.1223	-0.0983	-0.1248	0.0241	0.2912	0.1215	0.28	0.2367	0.025	-0.2065	0.0053	-0.3439	-0.0606	-0.1491	-0.4639	-0.0165	-0.1408	0.2055	0.2853	-0.2869	-0.2537	-0.4244	-0.3121	-0.3422	-0.2586	0.5168	-0.0016	0.3704	0.0658	-0.1716	-0.0437	0.1952
dramatic	0.013	0.2846	0.1963	0.1022	0.2816	0.0342	0.023	0.4136	-0.1351	-0.1527	-0.5403	-0.0494	0.257	0.1916	-0.2189	-0.4197	-0.0191	0.1133	0.1487	0.0398	-0.0948	0.2864	-0.075	0.0557	-0.0181	0.0339	-0.2242	0.144	0.0528	-0.1549	0.1333	0.12	0.1252	-0.2182	0.0773	0.2437	0.0773	0.1185	0.0319	0.459	-0.2937	0.0947	0.1047	-0.1927	0.1877	-0.1634	-0.0932	-0.0224	-0.1559
dreamy	-0.1341	0.0146	0.5194	0.1016	0.1631	0.1903	0.158	0.0607	0.012	-0.1551	0.0373	0.3525	-0.229	0.0469	-0.1077	-0.1957	0.1529	0.1903	-0.0137	-0.1397	-0.1413	-0.2095	-0.0301	-0.4992	-0.2243	0.488	0.031	0.1976	-0.1283	0.1773	-0.3845	0.1716	0.213	-0.5599	-0.4035	-0.1983	0.0476	0.3601	0.1664	0.2619	0.1666	-0.2125	0.0037	-0.08	0.2512	-0.0511	-0.4629	0.1015	0.3071
drinker	-0.2576	-0.5341	-0.265	-0.5256	0.1622	0.1906	-0.6226	-0.0785	-0.1039	0.0149	-0.5326	0.5811	0.1069	0.099	0.108	0.2369	-0.2461	-0.3949	-0.4131	0.4939	0.5095	0.0082	0.0129	-0.2034	-0.5415	0.6126	-0.1558	0.1074	-0.3188	0.2794	-0.0518	-0.0376	-0.0902	-0.0323	0.3385	-0.2438	0.8371	-0.2997	-0.1455	0.1172	-0.0745	-0.1215	0.5072	-0.0933	0.7594	0.0002	-0.0558	-0.0663	-0.0035
driven	-0.2393	-0.0109	-0.1203	0.3252	0.2326	0.0548	-0.1487	0.0133	-0.0492	-0.295	-0.2963	0.0081	-0.1282	-0.0392	0.214	-0.3714	-0.3037	0.0431	0.3199	0.0504	-0.0416	0.0232	-0.1748	-0.0064	-0.1625	0.1751	-0.0892	0.1404	-0.1839	0.1126	0.0926	-0.3051	0.0612	0.0785	-0.0313	-0.087	-0.0053	0.3332	-0.0105	-0.069	-0.026	-0.3772	0.1615	-0.2391	-0.1892	0.3024	-0.3237	-0.2392	-0.0114
drowsy	0.2187	-0.2356	0.1295	-0.1133	-0.2194	-0.0956	-0.1524	0.1396	0.0118	-0.5181	0.516	0.5668	0.105	-0.091	0.18	-0.0843	0.3181	0.0871	0.1638	-0.0955	0.391	0.2797	-0.2111	-0.0024	-0.2979	-0.072	-0.5076	0.3652	0.0989	0.2499	-0.3438	0.4916	0.193	-0.415	-0.2851	0.038	0.6176	0.2939	0.3413	-0.1591	0.3436	0.1763	-0.4021	-0.0455	0.1573	0.2557	-0.0817	-0.0783	-0.0813
dull	0.1481	0.0006	-0.0475	0.2576	-0.137	-0.1842	-0.0209	0.2365	0.0142	-0.3988	0.2263	0.1443	0.1028	0.1782	-0.2342	0.0382	0.3465	0.1727	-0.3128	0.0707	-0.0776	-0.133	-0.032	-0.0208	-0.3223	-0.247	-0.3286	0.2079	-0.117	0.2195	-0.0479	0.4026	-0.1935	-0.7513	-0.3081	0.3305	0.2623	-0.0962	-0.0339	0.2153	0.2676	-0.007	-0.0703	-0.2294	0.0881	0.3127	0.1529	-0.4944	0.1165
dumb	0.0962	0.0397	0.203	-0.2162	-0.0208	-0.2362	-0.0535	-0.0054	0.2332	-0.3386	0.5238	0.1568	0.0051	-0.07	0.0674	-0.0498	-0.1004	-0.0261	0.0843	0.1647	-0.043	0.0802	0.2089	-0.0059	0.1292	-0.1909	-0.0103	0.1585	-0.0413	0.639	0.0832	0.1133	0.045	-0.1651	0.2322	0.0639	0.2388	-0.3609	-0.0373	0.0112	0.0607	0.0356	-0.0114	0.09	0.3017	-0.2463	0.5488	-0.1338	0.165
dutiful	-0.1195	0.2553	-0.3874	0.5128	0.0142	0.4266	0.0602	-0.3181	0.0557	-0.3463	0.4037	0.281	0.2829	0.284	0.0998	-0.5043	-0.1452	-0.3477	-0.2901	-0.3157	0.1216	0.0329	0.0168	-0.179	-0.2823	-0.0075	-0.122	0.078	-0.4423	0.4338	0.2572	0.4821	-0.2223	-0.3194	-0.1943	-0.4983	-0.0372	-0.0306	-0.3121	-0.0227	0.0435	-0.1038	-0.1262	0.1529	-0.2347	-0.1936	-0.4105	-0.2659	0.0677
dynamic	-0.3162	0.2579	0.1008	0.0142	0.0612	-0.3046	-0.1938	0.2393	-0.1582	-0.1627	-0.0696	0.0257	-0.6596	0.2109	-0.1484	-0.2359	0.2368	0.0069	-0.0663	0.0977	0.1446	-0.0429	-0.3595	-0.1448	-0.0079	0.3692	0.1256	-0.0168	-0.1102	-0.4454	0.0441	-0.1668	0.0811	-0.4102	0.2156	-0.105	-0.1982	0.4611	-0.0499	0.2315	-0.1995	-0.1972	0.2415	-0.0689	-0.0436	0.0902	-0.1026	-0.0637	0.1906
eagar	-0.304	-0.2922	0.4203	0.4531	-0.0678	0.299	-0.5511	-0.4132	0.7856	-0.2527	-0.1798	0.374	-0.5851	-0.0766	0.4478	0.4442	-0.1932	0.3992	0.0024	0.2593	-0.2551	-0.1522	0.7216	-0.038	-0.2056	-0.2773	0.502	-0.1646	0.0955	0.214	-0.0899	0.0449	0.108	-0.095	0.5086	0.3478	-0.2	-0.0733	-0.1519	0.0582	0.0235	0.723	0.3389	0.1546	0.1204	-0.4197	0.2064	-0.6838	-0.0154
eager	0.0192	-0.1972	-0.2771	0.5036	-0.0762	0.2225	-0.433	-0.2192	0.6379	-0.3869	0.1603	-0.0122	-0.1738	0.1396	0.0801	0.1135	-0.0472	0.2392	-0.1361	-0.0139	-0.0757	0.1367	0.1278	-0.0103	-0.1029	0.0893	0.2444	-0.113	0.0815	0.3971	-0.2365	-0.1132	-0.2338	0.0444	0.0683	0.1219	-0.2664	-0.4435	-0.2699	0.0132	-0.0873	0.1769	0.2845	0.1394	-0.0302	-0.0317	0.3376	-0.169	-0.0515
earnest	0.0632	0.6714	-0.4561	-0.0024	-0.0851	-0.1196	0.0181	0.2016	-0.2384	-0.3098	-0.1314	0.1836	0.3062	0.0054	0.1464	0.0435	-0.0516	0.0748	0.1235	-0.1196	0.0496	0.0435	0.1108	-0.0439	-0.1856	-0.0467	0.0966	-0.2818	0.1378	0.8476	-0.0091	0.1362	-0.471	-0.4635	-0.0383	-0.0905	-0.0351	0.0331	0.3366	0.6101	0.3403	0.1852	0.3003	-0.2474	0.083	-0.0971	-0.0047	-0.3466	-0.0708
easy	-0.2062	0.1287	-0.0585	-0.0168	-0.0623	-0.0265	0.0817	-0.0522	-0.2068	-0.2396	0.146	-0.0041	-0.0975	0.081	-0.1121	-0.1652	0.0975	-0.0533	0.0065	0.088	-0.0572	-0.1062	0.1048	0.0729	-0.0327	-0.106	-0.0544	-0.098	-0.0072	0.3221	-0.1574	0.0473	0.416	-0.4419	0.1677	-0.04	-0.2407	0.1049	0.1452	0.1189	-0.1637	0.1604	-0.0312	-0.1112	0.001	0.0778	0.2108	-0.2504	0.1716
easy-going	-0.267	-0.2106	0.1318	0.1914	-0.1112	0.0281	-0.3361	0.0183	-0.375	-0.0212	-0.1493	0.3488	-0.3709	0.1043	0.0464	-0.171	0.3454	-0.0802	-0.0207	0.1075	-0.3892	-0.2965	0.0444	-0.5457	-0.0725	0.1452	0.4424	-0.237	-0.0721	0.0999	-0.1544	0.0435	0.5267	-0.6785	0.497	-0.2347	0.2635	0.317	0.2255	0.5303	-0.0559	-0.0194	0.3441	0.0167	-0.0626	-0.0784	-0.2515	0.1805	0.3094
easygoing	-0.0135	-0.2638	0.0532	0.1994	-0.0942	0.0225	-0.1615	-0.0773	-0.3028	-0.1372	-0.0449	0.3068	-0.455	0.1198	0.0703	-0.2009	0.2705	-0.1845	-0.1517	-0.2347	-0.3703	-0.2895	-0.05	-0.5003	-0.1211	0.2039	0.3988	-0.0786	-0.0663	0.0765	-0.2276	-0.0022	0.49	-0.5545	0.3848	-0.1747	0.1129	0.1928	0.262	0.5298	-0.0524	-0.0464	0.2983	0.0087	-0.0946	-0.0828	-0.2889	0.1632	0.1158
eccentric	0.098	0.243	0.2212	-0.1509	-0.2015	-0.2936	0.0116	-0.0207	-0.0552	-0.0131	-0.2538	0.2039	-0.069	-0.012	-0.0223	-0.102	0.118	-0.1346	-0.1652	-0.1156	-0.2311	0.1858	0.0552	-0.4469	0.1786	-0.0225	-0.0928	0.2556	0.1709	0.2325	-0.0538	0.3172	-0.0374	-0.2764	-0.1085	-0.2259	0.0724	0.2706	-0.2007	-0.0594	0.2588	-0.0448	0.4418	0.1337	-0.127	-0.2358	-0.2433	0.2727	0.0732
ecletic	-0.4441	-0.0344	0.2209	-0.1879	-0.1896	-0.1877	-0.0818	0.516	-0.0183	0.5726	-0.0373	0.7353	0.0335	-0.2633	0.0413	0.2975	0.4413	0.2299	-0.4583	0.1319	-0.2382	-0.2989	-0.0717	-0.6053	-0.4792	-0.2567	0.2021	-0.1594	-0.179	-0.3034	-0.3472	-0.1916	0.3548	-0.2835	-0.1906	-0.0865	0.2106	0.364	0.2233	-0.2324	0.198	-0.0282	-0.2036	-0.1649	-0.0669	0.0045	-0.4521	0.1246	0.3444
educated	-0.0122	0.1857	-0.1781	0.0336	-0.0405	-0.0099	-0.4246	-0.088	0.3123	-0.1616	-0.4322	0.194	-0.3838	-0.0149	0.2034	-0.1123	-0.1021	0.1441	0.4157	-0.1879	-0.023	-0.3172	-0.185	-0.0116	-0.3352	-0.3511	-0.0025	0.0281	0.0408	0.4023	-0.1415	0.0073	0.4896	0.1816	0.1426	-0.0548	0.3654	-0.0706	0.1064	0.0717	-0.0424	-0.0113	0.1661	-0.0964	-0.253	-0.0221	0.3684	-0.0808	-0.1174
efficient	0.0826	0.2452	-0.0446	0.3566	-0.2331	0.0318	-0.1743	0.162	-0.2502	-0.1889	-0.163	0.04	-0.1978	-0.0461	-0.2667	-0.1472	0.3632	0.0549	0.2132	0.1491	-0.0759	0.0763	-0.1878	-0.0715	-0.0269	0.0685	0.3226	-0.1239	-0.0988	-0.1033	-0.0214	-0.2452	0.2308	-0.4403	-0.1157	-0.0494	0.0397	0.0854	-0.0621	0.7111	-0.3249	-0.0633	-0.4244	-0.4997	0.1529	0.3445	-0.1324	-0.4309	-0.0019
egotistical	0.1064	0.0849	0.2136	-0.0218	0.0546	0.0475	-0.0945	0.1131	-0.2178	-0.1846	-0.0836	0.3839	-0.1511	0.1633	-0.3277	0.0559	0.0806	0.2034	-0.4854	0.1502	0.0312	-0.0547	-0.4097	-0.4082	-0.3054	-0.0976	0.2418	-0.0097	0.1194	0.5485	-0.2995	0.2811	-0.134	0.0153	-0.1259	-0.255	-0.3503	0.0684	-0.2719	-0.2507	-0.2013	0.0821	-0.1246	-0.0018	0.1911	-0.1564	0.5518	0.2692	0.1491
elated	0.1631	-0.4087	-0.422	0.3185	0.0073	-0.1231	0.3437	0.0076	0.2639	-0.1892	-0.0659	0.0828	0.0314	0.2582	0.213	0.2754	0.1278	0.0231	-0.3296	-0.1331	-0.0673	0.2664	0.0772	-0.0758	0.0753	-0.0437	-0.4482	-0.2917	0.0657	-0.2068	0.0257	0.0206	0.1023	0.3332	-0.0097	0.147	-0.0322	-0.0812	-0.1107	-0.1437	0.2472	0.2216	0.1094	-0.1415	-0.3658	0.3115	0.254	-0.0829	0.0384
elegant	-0.1693	0.2149	-0.0347	0.1384	-0.0101	-0.1142	0.217	0.1084	-0.0083	-0.0084	-0.1079	0.1241	-0.1795	0.081	-0.0242	-0.257	0.25	0.0819	-0.1871	0.0838	0.1746	-0.2271	-0.258	-0.0642	-0.1298	-0.1139	0.0625	0.188	-0.2163	-0.0423	-0.0235	0.0725	0.4229	-0.465	-0.0603	-0.1504	0.3788	0.0138	0.1762	0.5622	-0.1013	-0.0475	-0.2952	-0.1881	0.293	0.1431	-0.2663	-0.078	0.2236
embarassed	-0.051	-0.2889	-0.0026	-0.0252	-0.2607	0.0488	0.5748	0.02	0.1807	-0.0647	0.1171	0.3645	0.1428	-0.1405	-0.0049	-0.0236	-0.1005	-0.2061	0.1263	0.0066	-0.0926	0.261	0.0159	-0.0097	-0.0079	-0.3317	0.2691	-0.1574	-0.0461	0.0734	-0.3895	-0.063	0.4186	0.2155	-0.1249	-0.1596	0.041	-0.6172	0.0301	-0.1855	-0.2807	-0.0416	-0.1541	-0.2854	0.0449	-0.2526	0.3138	-0.1799	0.2265
emotional	0.2489	0.0254	0.2088	-0.1229	0.375	-0.3243	-0.2701	0.374	-0.0828	-0.0145	-0.1244	0.1696	0.0434	0.0884	-0.0976	0.0989	0.6199	0.179	-0.1208	-0.1815	-0.1409	0.378	-0.1946	-0.1222	-0.2742	0.3052	-0.1159	0.0802	0.037	-0.2172	-0.009	-0.0236	0.5644	-0.0559	-0.0206	-0.0482	-0.2505	0.0661	0.4563	0.1148	0.0279	-0.2312	0.3192	-0.0743	-0.0443	-0.2057	-0.1262	0.2214	0.1638
emotionless	-0.0541	0.0319	0.7615	-0.2056	0.1876	-0.2694	-0.0893	-0.0113	-0.0667	-0.1219	0.244	0.6455	0.1724	0.0104	-0.7302	-0.08	0.0769	0.1914	-0.479	-0.2568	-0.1328	0.4184	0.13	-0.6157	-0.0119	0.1611	0.1517	0.6312	0.0408	0.0493	0.2277	0.2861	0.2055	-0.4006	0.2227	0.2812	-0.0913	-0.2637	0.0877	0.1536	-0.0294	-0.0995	-0.2225	-0.1744	-0.6048	0.0775	0.501	0.0637	0.2734
empathetic	0.1918	0.3648	0.24	0.0909	0.1478	-0.2106	-0.2387	-0.3037	-0.2383	-0.1652	-0.1951	0.4292	-0.4652	0.1599	-0.0438	0.1559	0.3181	-0.0269	-0.2784	-0.0582	0.1085	-0.0624	-0.3777	-0.2986	-0.1939	-0.2083	0.158	0.2549	-0.2991	0.2437	0.1672	0.0591	0.1892	-0.2979	-0.0252	-0.4413	-0.0701	0.0982	0.3654	0.599	-0.0134	-0.14	-0.169	-0.1916	-0.4509	-0.1334	-0.0625	0.186	0.3036
empty	0.0543	-0.0552	-0.2513	0.0558	0.0514	0.0187	0.2222	-0.0871	0.2583	-0.4655	0.4231	0.0055	0.2326	-0.0774	-0.2595	-0.0727	-0.0032	0.0452	0.0415	-0.0289	0.1575	0.0298	-0.2219	0.2249	-0.1521	0.0409	-0.3087	-0.0483	-0.2604	-0.1413	-0.1704	-0.2238	-0.0678	-0.5057	-0.2704	-0.3172	-0.05	-0.4241	-0.5951	-0.4555	0.2488	-0.3003	0.1066	-0.1526	0.2137	-0.2035	0.0814	-0.2661	-0.2051
enchanting	-0.2678	-0.1137	0.2223	-0.1217	0.1032	-0.3443	0.3147	0.2377	0.0717	-0.3004	-0.1715	0.4049	-0.1716	0.1384	0.2054	-0.2585	0.2236	0.2076	0.0739	-0.2312	0.2785	-0.143	-0.1193	-0.0585	-0.1036	0.1984	-0.0912	0.0803	0.3796	-0.1081	-0.0848	0.3521	0.1559	-0.4618	-0.1156	0.2363	-0.0064	0.2433	-0.0081	0.23	-0.0301	-0.0875	-0.1322	0.0062	-0.1478	0.0142	-0.3814	0.1879	0.2971
endearing	-0.0168	0.1061	0.221	-0.1489	0.016	-0.0704	0.2534	0.3464	-0.2702	-0.4631	-0.0308	0.2596	-0.1161	0.2308	-0.0346	0.1188	0.3208	0.0803	0.0063	-0.0318	-0.1778	-0.0484	0.0617	-0.1631	-0.0621	0.0745	-0.0102	0.0906	0.2478	0.0817	-0.5608	0.5434	-0.089	-0.3467	0.1847	0.061	0.1536	0.0378	0.2697	0.3463	-0.142	0.01	0.161	-0.0319	-0.1103	-0.0867	-0.3187	0.1946	0.3151
energetic	0.155	-0.0081	-0.1254	0.2275	0.1051	-0.0816	-0.4073	0.1847	-0.0058	-0.182	-0.0583	0.0936	-0.4898	0.0281	-0.0269	0.1824	0.1839	0.298	-0.1781	-0.0465	-0.1731	0.1106	-0.3684	-0.2428	-0.2074	0.2764	-0.1577	-0.0793	0.0959	0.0241	-0.3846	0.156	-0.1137	-0.2785	0.528	-0.0662	-0.0578	0.3571	-0.1684	0.2599	0.0755	0.0994	0.3799	0.098	0.0165	0.2275	-0.4919	0.0552	0.0933
engaged	0.2663	-0.1806	-0.3692	0.2661	0.2494	-0.2641	-0.3129	0.062	0.1353	0.1172	-0.019	0.05	0.152	0.2983	-0.0924	-0.1168	-0.1763	0.0134	0.425	-0.1545	0.0434	-0.0724	-0.0314	-0.0491	-0.1866	0.2325	-0.1415	0.1089	-0.2442	0.3281	0.0922	0.3366	0.0983	-0.1631	-0.2409	-0.1574	0.042	0.0407	-0.0307	-0.0188	0.0584	-0.0177	0.1855	-0.0651	0.0425	-0.0014	-0.1085	0.2099	-0.0302
enthusiastic	0.0446	0.0382	-0.1654	0.2077	-0.0714	0.0231	-0.2313	0.1439	0.0106	-0.0985	-0.1285	0.0152	-0.4197	0.2745	0.0376	0.0713	-0.1587	0.0935	-0.3828	-0.0281	0.0901	0.1195	0.1583	-0.0742	-0.3883	0.129	-0.0174	-0.2541	0.0635	0.3563	-0.2729	0.0529	-0.5012	0.0078	0.0351	-0.0497	-0.0737	-0.1193	0.0899	0.2373	-0.1763	0.0326	0.3839	0.0954	0.0074	0.3058	-0.0813	-0.1239	-0.0366
entitled	0.3219	0.2612	-0.1072	0.0742	-0.1156	-0.1848	0.1759	-0.0029	0.7907	-0.0425	-0.0666	0.1466	-0.4298	-0.0907	-0.0767	0.0507	-0.1133	0.109	-0.0447	-0.1905	0.1381	0.0601	-0.195	-0.0018	-0.1712	0.0849	-0.1978	-0.1045	0.0695	0.2161	-0.1078	0.273	-0.0943	0.2566	-0.0705	-0.0817	-0.3546	-0.2469	0.2548	-0.2311	0.0622	0.1117	0.0241	-0.1381	-0.5896	0.0121	0.3291	0.0921	0.1931
etched	0.2401	0.4337	-0.0774	-0.401	0.0958	0.1959	0.3367	-0.0832	-0.0669	0.0834	-0.3723	0.2718	-0.1066	-0.0686	0.1543	0.2431	-0.6386	0.273	-0.1722	0.1395	-0.0087	0.0911	0.1808	0.0725	-0.3072	0.5701	-0.2209	0.145	-0.2637	-0.2685	0.0484	0.1352	0.443	-0.1759	-0.0749	0.1062	-0.4287	0.0007	-0.5217	-0.1661	-0.2665	-0.6351	0.1461	-0.3566	-0.0043	0.4429	0.1635	-0.287	-0.0388
evil	-0.091	-0.1044	-0.2804	0.0271	0.0889	-0.4248	-0.3711	0.243	-0.1106	-0.3615	0.0581	0.2474	-0.2687	0.0041	-0.064	0.2809	-0.1778	0.3989	-0.3916	0.0097	0.3268	-0.0741	0.3045	-0.3665	0.2378	-0.151	0.0511	0.1942	0.0563	0.1343	0.5533	0.1403	0.2001	0.2153	-0.2526	-0.1455	0.1871	-0.0921	-0.264	0.3206	0.0915	-0.0794	0.0504	0.0987	-0.0079	-0.1349	0.0584	-0.4036	0.0413
exacting	-0.0212	0.6506	-0.5606	0.0574	0.2668	0.3122	-0.3606	0.1136	-0.299	-0.1038	-0.2499	0.2758	0.3377	0.2388	0.0951	-0.1953	0.3551	0.0802	-0.2772	0.1074	-0.0276	0.1657	0.1145	0.1245	-0.1388	-0.1667	0.2143	0.3223	-0.0869	0.6778	0.276	-0.1178	0.5055	-0.326	-0.4167	0.0227	-0.1974	0.359	-0.2551	-0.0563	0.0381	-0.1242	0.0276	-0.3313	-0.0606	0.2084	0.1082	-0.0322	0.2637
excitable	-0.0557	-0.038	-0.0193	-0.115	-0.0767	0.1562	-0.1624	0.4311	0.0409	-0.3163	-0.0882	0.2646	-0.4826	0.2348	0.3544	0.3193	0.2864	0.5217	-0.4425	-0.1637	-0.0999	0.5212	-0.1232	-0.4226	0.0814	0.2871	-0.2997	-0.1856	-0.0383	0.1256	0.0548	0.1221	-0.4258	-0.3654	0.2526	0.2218	-0.2935	-0.0223	0.4109	-0.2396	-0.119	0.1154	0.5071	0.29	0.1488	-0.0512	-0.0723	0.2579	0.1583
excited	-0.25	-0.3939	-0.2817	0.3275	-0.2487	0.0933	0.2868	0.0571	0.5179	-0.1169	0.0072	-0.0727	-0.2638	-0.01	0.2277	0.3467	0.2853	0.1292	0.1218	-0.09	-0.2821	0.1317	0.1329	-0.0305	-0.0534	0.3006	-0.2491	-0.1323	0.1989	0.0403	-0.1107	-0.077	-0.0681	0.2822	0.0444	0.0341	-0.1824	-0.1722	-0.0959	-0.0334	-0.1949	0.2904	0.1954	-0.107	-0.0381	0.1633	0.2768	0.0195	0.128
exciting	-0.2678	-0.3684	0.1023	0.1289	-0.0388	-0.1605	0.0669	0.7329	0.2027	-0.0427	-0.1098	-0.0541	-0.0377	0.013	-0.0151	0.1107	0.4312	0.2832	0.0782	-0.13	0.0623	0.0641	0.0947	-0.0733	0.0524	0.2462	-0.3476	-0.0491	0.1805	0.0155	-0.2527	0.1297	0.0026	-0.253	0.0254	0.1169	-0.1606	0.127	-0.2608	0.4355	-0.0402	0.0743	0.3702	-0.0425	0.0727	0.1237	0.029	0.0665	0.2062
exhausted	0.3798	-0.3658	-0.3005	-0.0383	0.1872	-0.1926	-0.1394	-0.0918	0.0133	-0.1012	0.2893	0.0624	0.5177	0.0184	-0.0118	-0.2094	0.2251	-0.0904	-0.3261	-0.0514	-0.1367	0.1487	-0.1196	-0.0922	-0.0665	-0.1781	-0.3471	-0.3922	-0.1113	-0.1188	-0.0432	-0.1825	0.0142	-0.1524	-0.1166	0.0995	-0.2167	-0.0654	-0.2788	-0.1326	0.1516	-0.131	-0.0194	0.0064	-0.0866	-0.0477	-0.4057	-0.0726	0.1525
experienced	-0.1293	-0.2052	0.0412	-0.0212	0.0673	-0.0152	-0.6215	0.5507	-0.3369	0.0052	-0.3737	0.014	-0.1355	0.0401	-0.2168	-0.1317	-0.2616	0.1125	0.1908	0.0287	-0.0523	0.0159	-0.1654	0.127	-0.0773	-0.0941	-0.1937	-0.0417	-0.1938	0.07	-0.1447	-0.4352	0.323	0.4604	0.1702	0.1758	-0.0302	-0.1851	0.3326	0.3899	0.0028	-0.0698	0.5055	-0.0245	-0.1397	0.0396	0.0041	0.0672	-0.0852
expressive	-0.2325	0.4078	-0.139	0.2321	0.0644	-0.3852	-0.0543	0.1828	-0.0467	0.0235	0.0683	0.301	-0.2878	-0.0207	0.0494	0.2114	0.2149	-0.078	-0.2185	0.0443	0.0803	0.0153	0.0877	0.2103	-0.2429	0.566	0.0949	0.3792	-0.3231	0.0656	-0.3228	-0.0322	0.3453	-0.341	0.3327	0.0027	0.2357	0.1532	0.0436	0.5189	-0.2433	-0.1407	0.1775	-0.1478	0.0571	0.2697	-0.2944	0.2209	-0.0149
extrovert	0.0991	-0.1169	0.315	-0.02	0.404	-0.6033	-0.1227	-0.1348	-0.1472	0.146	-0.18	0.5791	-0.0679	0.2364	-0.0089	0.1556	-0.2844	-0.5936	-0.4017	0.5192	-0.1891	-0.2208	-0.2768	-0.2304	-0.3239	0.9674	0.0246	0.0693	0.51	-0.0333	-0.3008	-0.1481	-0.0723	-0.0173	0.279	-0.0536	0.0194	0.123	-0.0601	0.1205	-0.5175	0.0238	0.4245	0.2615	0.0331	-0.0076	0.1714	0.407	0.6018
extroverted	0.0219	-0.1171	0.407	0.2457	0.3244	-0.6561	-0.0701	-0.0692	-0.025	-0.1008	-0.0248	0.5928	-0.3518	-0.0728	-0.0563	0.3023	-0.1474	-0.6583	-0.2589	0.3388	-0.1418	-0.2984	-0.3026	-0.1655	-0.4751	0.8455	-0.0064	0.0738	0.3037	0.2068	-0.4525	-0.1498	-0.0461	-0.1404	0.4516	-0.1576	-0.0881	0.0958	0.044	0.1008	-0.5334	0.1523	0.4749	0.1988	0.0096	-0.0941	0.2187	0.335	0.7137
faint	-0.0355	0.4346	-0.3899	0.1532	-0.0705	0.2606	-0.0242	-0.0824	-0.2777	0.0454	-0.0821	0.1799	0.2122	-0.1767	0.0378	-0.0096	-0.0554	-0.1604	0.2609	-0.0763	0.1797	-0.2546	-0.0072	-0.0078	-0.1153	-0.0189	-0.6172	0.4877	0.2361	0.2386	0.1795	0.5677	-0.2971	-0.3847	0.224	0.2303	0.0953	0.2511	0.0196	0.3123	0.1782	0.0349	0.1307	-0.1349	0.2226	-0.0673	-0.0235	-0.2045	-0.208
fair	0.0686	0.1167	0.0066	-0.1412	-0.3474	0.062	-0.0977	-0.0406	0.0508	-0.0076	-0.0162	-0.0281	0.002	0.0261	0.2152	0.4972	0.0656	0.0075	-0.0054	0.0885	-0.1593	0.0128	0.0007	0.0167	-0.4029	-0.0625	0.1971	-0.1595	0.3276	0.0783	0.1894	-0.0877	0.1753	-0.4138	0.041	-0.0729	-0.2158	0.1152	-0.102	0.3574	0.1539	0.0201	-0.1746	-0.2213	-0.0017	-0.1216	0.1072	-0.2222	-0.0958
fair-minded	0.2685	0.001	0.0513	0.0348	-0.0512	0.0459	-0.2847	0.0231	0.1629	-0.0791	-0.2022	0.5749	-0.1381	0.5715	0.5156	0.4715	0.2342	0.1178	-0.1491	-0.3078	0.0133	0.125	-0.2127	-0.2027	-0.7742	-0.2869	-0.1062	-0.3499	-0.1879	0.0063	0.5726	0.2098	0.1259	-0.2979	-0.0097	-0.1179	-0.1976	0.2529	0.4308	0.5342	0.2972	0.2198	-0.1955	0.1037	-0.5469	-0.1982	-0.3892	-0.0321	-0.0551
faithful	-0.2456	-0.1546	-0.5519	0.2515	-0.1174	-0.4163	-0.1359	-0.3401	0.3031	0.2127	0.0484	0.2188	0.0618	0.417	-0.0781	-0.2684	-0.188	-0.1856	-0.1784	-0.1604	-0.0081	0.4557	0.0901	-0.0377	0.1015	0.1014	-0.3716	0.2383	-0.1634	0.1694	0.1745	-0.044	-0.0852	-0.2067	0.0962	0.0966	-0.1626	0.1942	0.0858	0.2063	-0.0588	-0.1316	-0.0109	0.1592	-0.1209	-0.0534	-0.161	0.0926	-0.1756
fancy	-0.107	0.0966	-0.2675	0.2527	-0.0769	0.0192	0.0888	0.2269	0.0272	-0.1305	0.1395	0.0843	0.2205	-0.0205	0.2004	-0.1152	-0.106	0.0701	-0.3054	0.09	0.2461	-0.2992	-0.2507	-0.0609	-0.1605	-0.1656	-0.0859	0.1693	0.0865	0.5679	-0.1343	0.3773	0.1494	-0.2605	0.026	-0.0355	0.3743	0.148	0.0417	0.3064	-0.0559	-0.0543	0.3517	-0.0687	0.3527	0.0026	0.1718	-0.0161	-0.1799
fashionable	0.1423	-0.1249	-0.029	-0.1618	-0.2232	-0.007	0.088	0.1725	0.3146	-0.1818	-0.0095	0.269	0.005	0.3846	0.1471	0.2314	0.4174	-0.0406	0.0441	-0.0618	0.2826	-0.259	-0.1181	-0.1971	0.0638	-0.2768	0.005	-0.0028	0.0381	0.1325	-0.0732	-0.1657	-0.0252	-0.3413	-0.0908	-0.1496	0.0424	0.0111	0.3154	0.3144	-0.0092	-0.0676	-0.0202	-0.1593	0.042	0.2453	-0.1474	-0.0615	0.2454
fat	0.1766	-0.126	-0.0986	0.2796	0.1042	0.1346	-0.411	0.2628	0.317	0.052	-0.0317	0.1702	-0.3106	-0.0335	-0.1971	0.18	-0.2069	0.1638	-0.0498	0.0103	0.09	0.1856	-0.2893	0.2627	0.3678	-0.3491	0.6033	0.0992	0.229	0.0591	-0.2301	0.0913	-0.151	-0.2535	0.2347	-0.2367	0.0488	-0.3583	-0.4379	-0.087	0.3731	-0.0717	0.1978	0.0685	0.4331	-0.2999	0.5	-0.0369	-0.0368
fearful	0.1472	-0.0605	-0.2537	-0.1446	-0.0502	-0.0231	-0.104	0.1505	0.363	-0.2937	-0.0884	0.2546	-0.0044	0.1374	0.2154	0.2178	0.4787	0.3001	-0.1634	0.0602	-0.187	0.0653	0.4061	-0.0035	0.3631	-0.2321	-0.3853	0.1459	-0.205	0.2739	0.0995	0.1207	0.136	-0.1337	0.1823	-0.1578	-0.1593	0.1145	0.122	0.0292	-0.1686	0.056	0.1341	-0.0682	-0.2579	-0.0844	0.0869	-0.2565	-0.1434
fearless	-0.4753	-0.025	-0.1741	-0.3645	-0.0281	0.1126	-0.0626	-0.2129	-0.1753	-0.063	0.0875	0.2488	-0.135	0.0023	0.0728	-0.0348	-0.0538	0.1791	0.0173	-0.0756	-0.1269	-0.048	-0.0354	-0.182	0.32	0.1147	-0.6181	-0.1605	0.0466	0.1906	-0.0817	0.4704	-0.1712	-0.2982	0.3011	-0.1501	-0.2944	0.1404	0.0284	0.4033	0.0517	-0.0842	0.0092	0.0021	-0.1343	-0.0713	-0.0104	0.1418	0.1032
feisty	-0.0968	-0.0483	0.0464	-0.2617	0.0994	0.0418	0.0906	0.0987	0.1015	-0.0716	0.0641	0.2792	-0.1355	0.3874	0.1096	-0.1462	0.0349	0.1813	-0.1536	-0.0184	-0.4094	-0.0027	-0.2675	-0.4728	0.1603	-0.0594	-0.0951	-0.0401	0.1108	0.2355	-0.2341	0.2005	-0.4536	-0.2844	0.2745	0.0744	-0.2656	0.2746	-0.0933	0.2836	-0.1698	0.0028	0.5445	0.257	0.0994	-0.2221	0.2047	-0.0639	-0.0824
female	-0.0658	0.0999	-0.0049	-0.0872	0.1051	-0.1815	-0.3783	-0.0198	0.2191	0.1938	-0.219	0.1668	0.0099	0.026	-0.2243	0.0836	-0.4669	0.363	-0.0758	-0.2344	-0.2055	-0.0804	-0.461	0.1564	0.0464	-0.3505	-0.3778	0.2314	0.0354	-0.2197	0.2607	-0.0288	-0.1938	0.2207	-0.076	0.0485	-0.0474	-0.1906	-0.0433	-0.0795	-0.1379	-0.0875	-0.0071	0.5103	0.1206	0.029	0.154	-0.0181	0.073
feminine	0.0053	0.3053	0.0395	0.0683	0.2457	0.0091	-0.1529	0.1808	0.0048	0.0785	-0.0632	0.4335	-0.2075	-0.1032	-0.4983	0.183	0.2371	0.0472	-0.1628	-0.4302	-0.0722	-0.2536	-0.3589	-0.0451	-0.0322	0.0336	0.1988	0.5664	-0.3221	0.0194	0.064	0.1271	0.1895	-0.4128	0.1279	0.051	0.4931	-0.0068	0.1773	0.4049	0.1411	-0.2958	-0.2811	-0.0493	-0.0567	-0.1744	-0.3919	-0.2471	0.0946
feminist	0.1964	-0.1732	-0.222	-0.3063	-0.0113	-0.2657	0.0611	0.128	-0.0496	0.3804	-0.0827	0.7476	0.3032	0.0464	-0.4729	0.1673	-0.1096	0.1151	0.0149	-0.6572	-0.0427	-0.0646	-0.624	-0.2435	-0.065	0.035	-0.2943	-0.2108	-0.1853	-0.0452	0.3775	-0.0528	-0.3983	0.2149	0.007	-0.5451	0.091	0.0833	0.1953	0.1628	0.4461	-0.1965	-0.2783	0.1883	-0.0192	-0.1154	0.232	-0.1044	0.2656
fickle	-0.0694	0.2829	0.102	-0.7775	0.2281	0.1537	-0.466	-0.1013	-0.1829	0.0128	0.0297	0.2756	0.015	0.3454	0.0834	-0.022	0.4907	-0.2143	-0.5595	-0.0491	-0.0148	0.5296	-0.2605	0.0207	0.0308	0.3596	0.0704	0.168	-0.3462	0.6122	-0.1972	-0.0451	-0.2064	-0.3752	0.1954	0.384	-0.1789	-0.2498	0.2536	-0.1393	-0.249	-0.2378	0.1379	0.012	0.0682	-0.0683	-0.013	-0.2278	0.0295
fierce	-0.1038	0.2756	-0.2278	-0.1608	-0.0201	0.1196	-0.2798	0.4044	-0.232	-0.1081	0.0154	0.1577	-0.0545	0.1001	0.2679	-0.1384	-0.0296	0.203	0.0158	0.1041	-0.3909	0.1905	-0.0057	-0.1886	0.163	-0.2741	0.1788	0.1833	-0.0339	0.4214	-0.0357	0.1262	-0.1562	-0.2691	-0.2789	0.0468	-0.1381	0.7552	-0.2361	0.4935	-0.0957	-0.1126	-0.1459	-0.1656	0.0424	-0.2197	-0.1748	0.125	-0.1125
fiery	-0.1522	-0.0672	-0.2392	0.0877	0.3147	-0.0501	-0.0324	0.0878	-0.1499	0.0079	-0.0248	0.2809	-0.1098	0.1741	-0.0493	-0.1177	-0.1619	-0.0409	-0.4387	0.0217	-0.4487	0.3144	-0.3499	-0.2392	0.1485	-0.1619	0.291	-0.1588	0.0875	-0.0789	0.2197	-0.1412	-0.3065	-0.2451	0.1701	0.2207	-0.0681	0.382	0.0547	0.3506	-0.1282	-0.0979	0.0906	0.1025	0.2139	-0.1003	-0.4008	-0.0916	0.223
fine	0.1784	0.2093	-0.1283	0.0362	-0.3272	-0.0249	-0.1951	0.2286	0.3899	0.065	0.225	0.0253	-0.0579	0.0248	0.007	-0.0671	-0.1067	-0.1768	-0.1202	0.0773	0.0797	-0.0939	-0.1554	-0.0063	-0.1231	-0.1854	0.071	0.2126	-0.0739	0.0247	0.1733	0.136	0.1945	-0.2914	0.2732	0.0305	0.4652	-0.1032	-0.146	0.2118	0.0195	-0.0724	0.3977	-0.0715	0.3032	0.2471	-0.026	0.1674	-0.0759
finicky	-0.302	0.1749	-0.1711	-0.4127	-0.0356	0.4126	-0.3725	-0.0231	0.1125	-0.0364	-0.0762	0.3797	-0.0274	0.3127	0.2994	-0.2308	0.4591	-0.5158	-0.1961	0.0239	-0.0563	0.3641	-0.1214	0.3281	0.0282	-0.1729	0.0745	0.0807	-0.1812	0.7184	-0.4441	-0.113	-0.0121	-0.5089	-0.0543	0.2579	0.2864	-0.171	0.1264	-0.0369	0.0581	-0.0866	0.6056	0.1399	-0.194	0.2762	0.0096	-0.0646	0.0451
firm	0.0938	-0.1238	-0.1989	0.122	0.0999	0.1541	-0.0571	-0.1537	-0.147	0.2297	-0.0325	0.1848	-0.1454	0.1519	0.145	0.0752	0.0716	-0.1237	-0.0639	0.3222	-0.0649	-0.1266	-0.194	-0.2225	-0.0737	0.1138	0.4044	0.344	-0.2947	0.0286	-0.0221	0.2241	-0.2052	-0.2812	0.05	-0.0509	0.1736	-0.2934	0.0296	0.123	0.1398	-0.2545	0.0711	0.0363	0.2693	-0.26	0.0224	-0.1543	-0.166
fit	-0.1079	0.2885	-0.0652	-0.0202	-0.2234	0.1147	-0.0377	-0.0498	0.3303	0.2034	0.3625	0.089	-0.2899	-0.0601	0.0863	-0.0657	-0.3134	0.1196	-0.3088	0.256	-0.2629	-0.0999	0.0071	0.2476	-0.1791	-0.2044	0.1711	-0.165	0.2167	-0.0479	-0.03	-0.0708	0.1818	-0.3571	0.2186	-0.4236	-0.2192	0.1687	-0.3252	-0.0849	0.0901	-0.0021	0.2686	-0.0839	0.2382	0.1189	0.3233	-0.2276	0.0396
fixed	-0.0489	0.067	-0.1853	-0.3895	-0.0779	0.0511	-0.0556	-0.2031	-0.0617	0.0147	-0.0526	0.0545	0.0004	0.199	-0.1783	-0.2614	0.0464	0.0429	0.0086	-0.1226	-0.0604	0.0594	-0.0825	0.0832	0.1212	0.0967	-0.126	0.4059	-0.1454	-0.0133	-0.0003	-0.0373	0.0761	-0.0274	-0.1068	-0.1507	-0.3184	-0.3619	0.3566	0.0165	-0.2643	-0.0875	0.3564	-0.1254	-0.2206	0.3396	-0.0475	-0.1733	-0.0408
flabby	0.2219	0.0875	-0.4006	0.1704	0.1175	0.1139	-0.2046	-0.2276	0.3262	-0.0505	0.4958	0.3894	-0.0627	0.163	-0.3896	-0.0933	-0.1637	0.1535	-0.3603	0.2089	0.0185	0.3422	-0.2143	0.1584	-0.0951	-0.1801	0.4278	0.1552	0.0188	-0.1174	-0.0473	0.303	0.2212	-0.5243	-0.0859	-0.4571	0.5879	-0.7886	0.135	-0.1192	0.4417	-0.1885	0.5434	0.0321	0.6399	-0.0089	0.3781	-0.031	-0.2186
flaky	-0.2589	0.1172	0.1682	0.5086	0.2941	0.08	-0.205	0.0973	0.0793	-0.1412	0.1758	0.3033	-0.0913	0.2725	-0.0614	-0.2418	0.0807	-0.2627	-0.0734	0.2894	-0.1624	-0.0224	-0.2347	-0.1894	0.0405	-0.0991	0.5364	-0.0192	-0.1222	0.2173	-0.3344	0.2743	-0.127	-0.2976	0.0183	0.3124	-0.3431	-0.0638	0.544	0.4638	0.307	-0.134	0.4845	0.1008	0.1441	0.0707	-0.1247	-0.1899	0.1
flexible	-0.3887	0.4691	-0.1118	-0.0722	-0.0688	0.1118	-0.2672	-0.3366	-0.1843	0.0948	-0.0847	0.094	-0.378	0.1264	0.0489	-0.512	0.5973	0.048	-0.0203	0.1909	0.0356	0.0188	-0.0947	-0.111	0.1699	0.1266	0.1743	0.0261	-0.318	0.0192	-0.0839	-0.3773	0.4494	-0.5739	0.358	-0.3514	-0.2815	0.1391	-0.0783	0.2952	-0.1466	0.0265	0.2048	-0.2587	0.2304	0.1176	-0.123	0.049	0.1517
flighty	-0.0735	0.2219	-0.0545	-0.2978	0.2911	-0.1965	-0.0624	0.0675	-0.1225	-0.4772	-0.0316	0.4991	0.0768	0.3765	-0.1275	-0.248	0.2718	0.1462	-0.4869	0.1089	-0.2895	-0.2185	-0.0175	0.243	-0.0192	0.0272	0.1551	0.2945	-0.4287	0.6151	-0.1076	0.3426	-0.378	-0.4456	0.4911	-0.0357	-0.0623	0.1069	0.3137	0.1021	0.25	0.0351	0.2859	0.2332	0.487	-0.0302	0.0278	0.3685	0.0519
flirtatious	-0.0908	0.3053	0.4062	-0.288	0.4376	-0.3961	0.1172	0.1642	-0.1909	-0.0816	-0.1606	0.5414	0.1964	0.1398	-0.3938	0.1093	0.0841	0.0303	-0.0941	-0.079	-0.0201	-0.0959	-0.0082	-0.143	0.2196	0.1454	0.3447	0.3493	1.00E-04	0.3125	0.3131	0.3047	-0.1575	-0.174	0.1609	-0.0476	-0.0999	0.3807	0.1477	0.1964	-0.1674	0.0006	0.2587	0.1667	0.5395	-0.398	-0.4315	0.1326	0.0744
flirty	-0.1404	0.451	0.5582	-0.0477	0.3186	-0.368	0.0348	0.2598	-0.0195	-0.0119	0.2621	0.7814	-0.1057	0.0029	-0.4031	0.1663	0.2175	-0.0594	-0.0114	0.0638	-0.2345	-0.2682	0.1604	-0.0259	-0.0802	0.3579	0.0369	-0.0099	0.0618	0.3486	0.1289	0.2202	-0.1619	-0.4434	0.3922	0.0696	-0.0676	0.4618	-0.1456	0.3962	-0.2004	-0.0765	0.264	0.1828	0.5282	-0.2668	-0.5193	0.0636	0.057
focused	-0.0433	0.2985	-0.0733	0.2329	-0.0925	-0.075	-0.0429	-0.0282	-0.1613	0.2854	-0.2374	0.0152	0.1828	-0.1609	-0.0434	-0.1535	0.0129	0.0601	-0.4587	0.209	0.0603	0.0128	-0.1367	0.1008	-0.1792	0.0708	0.2603	0.0469	0.0746	0.5604	-0.1111	0.0466	-0.0181	-0.4729	-0.0007	0.0143	0.062	0.2053	-0.0641	0.4501	-0.0872	-0.2677	-0.2193	-0.2778	-0.052	0.1064	-0.1502	-0.4208	0.3265
foolish	0.2072	0.0361	-0.0084	-0.1005	-0.1069	-0.0932	-0.0656	0.1597	0.1596	-0.2706	0.0737	0.1313	-0.0784	0.0814	0.1856	-0.2604	0.0695	0.2152	-0.0525	0.2091	0.1175	0.063	0.1815	-0.0888	0.2259	-0.3563	-0.0625	-0.1767	-0.1751	0.8263	0.1996	0.2558	0.0111	-0.2342	0.2465	-1.00E-04	-0.0329	-0.1154	-0.0921	-0.2222	0.1865	0.2078	-0.068	0.1363	0.2204	-0.1383	0.4227	-0.1811	-0.0869
forceful	-0.0285	0.0578	0.1004	-0.2634	0.0391	0.0642	-0.0472	0.1733	-0.4583	-0.0822	0.1771	0.1758	0.0094	0.1423	-0.1892	-0.2317	0.0337	-0.0267	0.0603	0.0229	-0.1104	0.1276	-0.293	-0.0524	-0.1898	0.2474	0.2082	0.1796	-0.188	0.2634	0.0007	0.0019	0.0672	-0.1049	1.00E-04	-0.0994	-0.3086	0.3585	0.174	0.4067	-0.105	0.0927	0.2427	-0.1862	0.1628	-0.239	-0.4043	-0.2017	0.0531
forgetful	0.2237	0.1845	-0.3442	-0.561	-0.1242	-0.0731	-0.1773	-0.2508	0.0709	-0.5128	0.1354	0.2631	0.2279	0.1551	0.0633	-0.6187	0.3551	0.1034	-0.0248	0.1066	0.3112	0.4026	-0.1296	-0.1472	0.2552	0.0612	-0.4089	-0.0116	-0.2746	0.2924	-0.1197	0.4639	-0.0752	-0.4872	-0.2079	-0.5131	0.0214	-0.5243	0.3751	-0.3179	0.0335	0.0945	-0.1529	-0.0268	0.0941	0.1771	-0.155	-0.0673	0.3428
forthright	-0.292	-0.0478	0.0958	-0.3151	0.0923	0.1534	0.3992	-0.1047	-0.1665	0.0518	-0.1623	0.2808	-0.15	0.2644	0.0639	0.0282	-0.1356	0.0685	0.0803	0.0829	0.0419	-0.0578	-0.4089	-0.0599	-0.2193	0.0315	0.2206	-0.1286	0.1264	0.346	0.2104	0.1226	0.1752	-0.2857	0.0614	-0.1156	-0.2072	-0.0878	0.3521	0.8037	-0.2027	-0.1176	-0.0241	-0.2975	-0.1553	0.0049	-0.376	-0.3607	-0.0945
frank	0.0223	-0.0403	-0.0113	-0.2295	0.2569	-0.0428	0.3099	-0.1812	-0.2483	-0.0337	-0.2492	0.1581	-0.3859	0.117	0.0722	0.1511	-0.1534	0.2202	0.1669	-0.2632	-0.0982	-0.0855	-0.1837	-0.1014	-0.255	-0.1367	0.1783	0.0523	0.2633	0.1819	0.013	0.3144	0.3957	-0.2856	-0.0537	0.0469	-0.1788	-0.1324	0.2677	0.6834	-0.0826	0.1335	-0.1002	-0.119	-0.0338	-0.3218	-0.2963	-0.2101	-0.149
frazzled	0.3086	-0.0716	0.0348	0.1137	0.2977	-0.0606	-0.1817	-0.1117	0.1233	-0.4128	0.2109	0.3774	0.2776	0.0587	0.1502	-0.3943	0.1415	-0.2299	-0.8231	0.2024	0.018	0.2648	-0.1845	-0.0026	0.0511	-0.3644	-0.1703	-0.4801	-0.3056	0.0484	0.2432	-0.3536	-0.0852	-0.2127	0.0888	-0.0508	-0.3008	0.005	0.3375	0.1157	-0.1651	-0.1115	-0.1958	0.0776	0.0536	-0.0651	-0.0839	0.0826	0.325
fresh	-0.0662	-0.2401	-0.1809	0.1502	-0.2377	0.056	-0.4302	0.1646	0.3357	0.1328	-0.2845	-0.005	-0.1076	-0.0097	-0.0638	0.0117	-0.0234	0.0467	0.1717	-0.1036	-0.1499	0.0914	0.0276	-0.0389	0.0474	0.2294	0.0883	-0.0615	-0.1597	0.0955	-0.1737	0.0495	0.125	0.0925	0.0494	0.211	-0.1822	-0.2166	0.0378	0.6868	0.2462	-0.2874	0.0663	-0.0557	-0.242	0.0609	-0.1284	-0.2602	-0.1042
friendly	-0.054	-0.0948	-0.1355	0.2615	-0.3087	0.0041	-0.3929	-0.0709	-0.2897	-0.15	-0.2262	0.0558	-0.3455	0.0406	-0.1662	0.1499	0.2512	0.0743	0.0324	0.0615	-0.375	-0.0614	-0.1082	-0.1348	-0.142	-0.1671	0.4676	-0.1986	-0.1468	0.3067	-0.3513	-0.1041	0.0855	-0.3501	0.131	-0.1383	-0.0422	0.2043	-0.3851	0.5814	-0.432	-0.2919	0.1933	0.088	-0.0308	-0.0276	-0.1721	0.1502	-0.042
frugal	0.1951	0.0253	-0.3761	0.0644	-0.3606	0.2706	-0.2305	-0.0785	0.13	-0.02	-0.3916	0.4208	-0.0168	0.3904	0.4732	-0.2845	0.3199	-0.542	0.0339	0.1014	0.1252	-0.4861	-0.36	0.0485	0.01	0.1152	0.0006	0.1347	0.139	0.5136	-0.7115	-0.2126	0.2344	-0.2686	0.1142	-0.0556	0.23	0.2434	-0.0485	0.3477	0.146	-0.0246	0.3978	0.0231	-0.3568	-0.1148	-0.0202	0.0684	-0.2033
frustrated	0.2122	0.0256	0.0118	-0.0089	0.245	0.1406	0.0707	-0.0023	0.1409	0.1297	0.1175	0.0327	0.3759	0.0698	-0.1113	-0.2195	0.2934	-0.0828	-0.5285	0.0415	-0.1875	0.6073	0.0544	0.1578	0.0133	-0.1231	-0.116	-0.1385	-0.2166	0.2523	-0.0251	-0.3319	0.08	0.179	0.2376	0.1047	-0.2061	-0.0476	0.0642	-0.2275	-0.031	0.0477	0.117	-0.0255	0.1159	-0.0551	0.3549	-0.4479	0.0706
fulfilled	0.0012	0.0285	-0.3023	0.5758	-0.1071	-0.1925	0.0964	-0.3462	-0.3472	0.1853	0.0317	0.1379	0.2072	-0.0569	-0.4908	-0.1998	-0.0383	-0.0592	0.0092	-0.1223	0.0865	-0.1483	-0.0308	-0.2743	-0.3781	0.3411	0.0162	0.1621	0.255	0.2125	0.2007	0.0127	-0.0537	0.0143	0.0666	-0.1133	-0.1816	-0.0495	-0.8555	-0.2248	0.341	-0.0989	0.2029	-0.1196	-0.1489	-0.0124	-0.1039	0.2559	0.2044
full	-0.1503	0.078	-0.0143	0.1877	0.2079	0.0872	0.1928	0.2903	0.1829	-0.1941	0.1832	0.0212	-0.4969	-0.1815	-0.0646	-0.0978	-0.3145	0.0177	0.1298	0.0568	-0.0372	-0.0413	-0.0112	-0.0164	0.1637	-0.0824	-0.273	-0.0157	-0.011	-0.3619	0.0382	-0.0125	-0.0382	-0.4003	0.1943	-0.0478	0.0979	-0.0385	0.0408	0.1472	-0.0096	-0.3563	0.1663	-0.1314	-0.2158	-0.0526	0.0629	-0.1401	-0.0163
fun	0.0084	-0.2269	0.1926	0.2961	-0.0227	-0.22	-0.0604	0.5878	-0.0563	-0.0444	0.2338	0.2032	-0.2247	-0.0002	0.0176	0.0405	0.2523	-0.0893	0.0766	-0.0439	0.0216	-0.1928	0.3065	-0.0051	-0.0238	0.3326	-0.2349	-0.1594	0.0425	0.5139	-0.3758	0.1024	0.2904	-0.5215	0.307	-0.1496	-0.1158	0.3132	-0.1929	0.4478	-0.3315	-0.0338	0.2679	-0.0998	0.1425	0.0811	-0.0398	0.1777	-0.0279
fun-loving	-0.0083	-0.2008	0.4199	0.089	0.0901	-0.222	-0.258	-0.182	0.0535	-0.18	-0.2172	0.4087	-0.6834	0.2507	0.2019	0.0979	0.0835	0.0918	-0.2429	0.0467	-0.036	-0.4545	0.1741	-0.4175	0.3821	0.3639	-0.0618	-0.4412	0.0623	0.272	-0.1035	0.0673	-0.0902	-0.4292	0.6611	-0.1706	-0.1438	0.3037	-0.2266	0.3485	-0.0333	-0.0549	0.5261	0.385	0.0448	0.0866	-0.2159	0.4446	0.0521
funny	0.2567	-0.0707	-0.0799	-0.1544	0.0257	-0.2948	0.2043	0.2513	-0.0348	-0.1677	0.0468	0.1207	-0.2238	-0.2009	-0.072	-0.0629	0.2507	-0.2078	0.3299	0.0563	0.0063	-0.1098	0.175	-0.0466	0.0151	0.0238	-0.0964	-0.0052	0.2492	0.2963	-0.1591	0.5128	0.1233	-0.2875	0.2359	-0.125	0.1019	0.1888	0.0479	0.5858	-0.2669	-0.0758	-0.0393	-0.0226	0.4492	-0.2224	0.0551	-0.24	-0.0722
furrowed	0.3681	0.7392	-0.5038	-0.1067	-0.5536	-0.1441	0.2005	0.2975	-0.1195	-0.1163	-0.3429	0.4816	0.0504	-0.0203	0.1198	-0.298	-0.3293	0.2186	-0.1543	0.0008	0.0418	0.1699	0.1244	0.1517	0.0707	0.2727	-0.1803	0.336	-0.0725	-0.0983	0.2454	-0.3312	0.4188	-0.5711	0.0105	0.2371	0.0316	0.125	-0.1815	-0.4608	0.4834	-0.424	-0.2843	-0.2324	0.0753	0.1523	0.417	-0.3692	0.3198
furtive	0.144	-0.0881	-0.3438	0.0895	0.1423	0.1473	-0.1448	-0.1095	-0.3388	-0.3008	0.0708	0.4701	0.271	-0.0324	-0.1102	0.1389	0.1875	0.1696	0.2279	-0.012	0.0104	0.0614	-0.1742	0.1522	-0.0232	-0.1454	-0.0247	0.3803	0.0201	0.3332	0.0693	0.3474	-0.2347	-0.3354	-0.4551	-0.3046	-0.0116	0.0814	-0.0744	-0.0427	-0.1319	0.1027	-0.1694	0.2533	0.2156	0.0529	-0.0113	-0.3202	0.2597
fussy	0.0428	0.1682	-0.2976	-0.1749	-0.155	0.5026	-0.1081	0.1827	0.1525	-0.1528	-0.1094	0.3482	0.0886	0.3293	0.0319	-0.1307	0.4042	-0.1534	-0.5884	-0.008	0.0559	0.1794	-0.1187	0.2997	-0.3859	-0.1792	0.2341	0.235	0.1311	0.6689	-0.2002	-0.0715	-0.1259	-0.4271	-0.0892	0.3236	0.578	-0.2539	0.0528	0.1843	-0.0049	0.1513	0.3658	-0.0012	0.0108	0.1506	-0.0253	-0.0568	-0.0368
gamer	-0.4697	-0.1704	0.0149	-0.1905	0.0511	0.2325	-0.2255	-0.1152	-0.0451	0.789	-0.1602	0.6193	-0.197	-0.1916	0.3146	-0.1762	-0.2212	0.0827	-0.1057	-0.6097	0.394	0.388	0.4692	-0.1838	-0.0347	0.2604	0.0948	0.3781	0.1588	0.1244	-0.1418	-0.0056	-0.2324	-0.1317	0.0928	0.2004	0.337	0.1572	0.1614	-0.0293	0.2657	-0.071	0.1306	0.2386	-0.2912	0.1397	0.4953	0.2724	0.3989
gay	0.254	-0.1921	0.2502	-0.0887	-0.0986	-0.4237	-0.022	0.1069	0.4017	0.3308	-0.2182	0.4938	-0.2154	-0.1647	-0.5129	0.4967	-0.3758	-0.3267	0.223	-0.081	-0.2904	0.3709	0.0273	-0.2922	0.11	-0.0561	-0.1399	0.3218	-0.1832	0.1222	-0.0405	-0.1847	-0.066	-0.1582	-0.0492	0.0202	-0.2199	-0.1619	-0.1248	0.3505	0.3642	0.0123	-0.2216	0.3772	0.0943	-0.8396	-0.0564	-0.0459	0.0902
gazing	0.0589	0.0271	-0.0734	-0.3613	-0.0667	-0.0048	0.1293	-0.1173	0.1688	-0.0366	0.0985	0.3597	0.2177	-0.0858	0.0865	0.251	-0.3445	0.1522	-0.5498	-0.2866	0.269	0.209	-0.4594	-0.1429	-0.1681	0.3737	-0.1802	0.3229	-0.1037	0.6664	-0.0719	-0.0178	-0.1952	0.0245	-0.1176	-0.3043	0.1909	0.0911	-0.365	-0.0806	-0.1985	-0.4618	-0.3639	-0.3093	0.0699	0.3139	-0.141	-0.4726	0.0781
generic	-0.0843	0.1653	-0.077	0.0036	0.1821	-0.3074	0.0901	0.2906	0.147	-0.2357	0.2528	0.2123	0.3166	-0.0092	-0.3176	0.0671	0.2095	-0.2657	-0.3549	0.1129	0.1055	0.1953	-0.247	-0.0493	-0.3359	0.1848	-0.0658	0.3465	-0.0546	-0.0842	-0.4365	-0.1271	0.228	-0.1305	-0.1704	-0.0718	-0.0916	-0.2407	0.2973	0.3455	-0.0175	-0.1738	-0.0978	-0.0508	-0.0742	0.2547	0.2717	-0.0928	0.0375
generous	0.073	0.3066	-0.1378	0.0381	-0.3534	-0.1061	-0.3319	-0.2961	-0.0794	0.0643	-0.2082	0.0218	-0.4079	0.1903	-0.0101	-0.1374	0.1462	0.0357	-0.0002	-0.0392	0.0245	-0.286	-0.1189	-0.0526	0.0533	-0.1968	0.3001	0.1265	-0.117	0.1773	-0.2092	0.0897	0.0718	-0.4301	-0.216	-0.2909	-0.1102	-0.0806	-0.6153	0.082	-0.1406	-0.1527	0.4658	-0.0399	0.1266	0.0223	-0.3983	0.2201	0.1969
genial	0.4268	-0.1559	-0.5563	0.3166	0.0962	0.0117	-0.2264	-0.373	-0.6413	-0.4254	0.0262	0.37	-0.401	0.2028	0.2091	0.2611	0.2449	0.1156	-0.2971	-0.019	0.1296	0.2202	-0.1996	-0.1961	-0.196	-0.0003	0.6004	-0.0077	0.1038	0.2389	-0.2049	0.0651	0.3241	-0.6095	-0.116	-0.1755	0.0926	0.0254	-0.0583	0.2868	0.0069	0.04	0.0671	0.0004	0.0528	0.0621	-0.0469	0.0029	0.062
gentle	-0.0664	0.1204	-0.0156	-0.0627	-0.4565	-0.0333	-0.3531	-0.1768	-0.3467	-0.2474	-0.1031	0.1582	-0.2165	0.1763	-0.0595	0.0052	0.1742	0.3038	0.2028	0.046	-0.1709	-0.1791	-0.3295	-0.1233	-0.1273	-0.3621	0.1136	0.1	-0.2779	0.4821	-0.3239	0.2021	0.032	-0.4747	0.1097	-0.1655	0.1735	0.2091	0.0933	0.6498	-0.0499	-0.0936	0.1544	-0.087	-0.2682	-0.1547	-0.3399	-0.1194	-0.0163
genuine	-0.0362	0.1772	-0.1596	0.296	-0.1286	-0.2238	-0.2529	0.2318	-0.0216	-0.1674	-0.1078	0.0628	-0.0301	0.1855	-0.1286	-0.1909	-0.3707	0.1064	-0.0169	-0.0834	-0.1639	0.1306	0.0626	-0.1328	-0.4676	-0.1406	-0.0179	-0.252	0.1103	-0.2691	-0.0915	0.1879	0.1659	-0.0205	-0.1212	-0.0143	-0.3812	0.1237	0.2981	0.7567	-0.243	-0.0671	0.2131	0.1414	-0.0576	0.3411	-0.1829	-0.0168	-0.0732
giving	0.1034	0.0348	0.1227	-0.0155	-0.3677	-0.215	-0.1965	0.0657	-0.2916	-0.455	-0.0788	0.1381	-0.4152	0.1783	-0.1492	-0.0729	-0.1116	-0.0119	0.0935	0.1496	-0.2169	-0.4041	-0.22	-0.3584	-0.0374	-0.3523	0.1178	0.05	-0.1787	0.5155	-0.1746	-0.1146	0.1873	-0.7464	0.0486	-0.1064	-0.1184	-0.1903	-0.1221	0.7857	-0.2857	-0.2721	-0.0975	-0.1558	-0.1742	0.1981	-0.2408	0.029	0.171
glancing	0.1047	0.2758	-0.2932	-0.5671	-0.0786	-0.1243	0.4245	-0.3841	-0.3246	-0.4878	-0.22	0.2567	0.319	-0.0526	0.1407	-0.0424	-0.1095	0.0586	-0.1122	-0.0404	-0.164	0.2349	-0.5124	0.1283	-0.2484	-0.0652	0.0646	-0.0467	0.0159	0.5239	0.0513	0.0335	0.1036	0.348	-0.2109	0.0086	0.3082	0.3367	-0.5125	-0.0007	0.0089	-0.0943	-0.5069	-0.3192	-0.0787	0.2599	-0.1837	-0.0695	0.029
glaring	0.1081	-0.0873	0.1656	-0.6153	0.0334	0.2299	0.3803	0.0736	-0.291	-0.2303	-0.3914	0.144	-0.2171	0.0969	-0.0494	-0.2467	0.4162	-0.2076	0.0232	0.0611	-0.2427	0.4156	-0.0404	0.027	-0.1474	-0.1923	0.1287	-0.2547	-0.0101	-0.0439	0.1501	-0.0678	0.1873	0.4432	-0.1225	0.471	0.1425	-0.153	-0.1716	0.1645	-0.0033	-0.0033	-0.3781	-0.2141	0.118	-0.1305	0.0721	-0.4471	-0.0366
glazed	0.0413	0.4249	0.078	0.2048	0.113	-0.1418	0.1495	-0.1519	0.1382	0.0409	-0.0988	0.4048	0.051	0.0673	-0.1152	-0.1082	-0.6438	-0.0851	-0.1921	0.0958	0.17	0.2757	0.2552	-0.1987	-0.387	-0.0963	0.439	-0.0239	-0.0634	-0.1017	-0.0752	0.4142	0.3552	0.1552	-0.4173	0.0976	-0.2779	-0.268	0.0668	0.3131	-0.5633	-0.3014	0.1609	-0.0791	0.4771	0.4975	-0.3116	-0.1709	0.4626
gloomy	0.1536	-0.2804	-0.1524	-0.212	0.0038	0.006	0.3224	0.1759	-0.113	-0.3174	0.04	0.2248	-0.6174	0.2923	0.095	0.0357	0.4148	-0.0191	-0.1568	0.0253	-0.045	0.0469	0.3013	-0.2049	-0.1353	0.0911	-0.0048	0.3573	0.2519	0.1622	0.1131	0.2693	-0.2853	-0.4447	0.1385	0.2903	-0.0334	-0.0017	0.0144	0.0226	0.109	-0.1212	0.1999	-0.2462	-0.4954	0.1472	-0.0273	-0.6402	-0.1654
glowering	0.1529	-0.1704	0.0812	-0.5593	0.2605	0.0361	0.0406	0.1008	-0.3719	-0.3045	0.0907	0.5262	-0.3509	0.2507	-0.0051	-0.0918	-0.4182	-0.2931	-0.5039	-0.0315	-0.168	0.5988	-0.1187	0.1307	-0.1777	0.0055	0.6441	0.2648	0.0654	0.2104	0.3535	0.0565	-0.0584	0.1094	-0.0185	-0.2516	-0.0645	0.3176	-0.3495	-0.127	-0.4384	-0.3616	-0.1961	-0.05	0.3297	0.0476	-0.2298	-0.5081	-0.1675
glowing	0.0883	-0.0311	-0.1649	0.269	-0.2862	0.2393	0.0527	-0.2109	0.0509	-0.059	-0.3005	0.1434	-0.3897	0.1751	0.1583	0.0389	-0.4566	0.2184	-0.1709	0.0281	0.2127	-0.0899	-0.28	0.056	-0.0957	-0.243	-0.1584	-0.0827	0.3652	-0.346	0.0281	-0.0141	-0.2787	-0.1899	-0.1191	0.1097	0.3079	0.0092	0.0039	0.5901	-0.0267	-0.1704	-0.4037	-0.0061	0.0466	0.2823	-0.1525	-0.3725	-0.0136
good	-0.0324	-0.1778	-0.1806	0.1295	-0.2147	-0.108	-0.3027	0.0913	0.1822	-0.1913	0.1791	0.068	-0.0023	0.0015	-0.0523	0.0762	-0.052	-0.0381	-0.2113	0.0812	0.015	-0.1097	0.1671	-0.0509	-0.2258	-0.1419	0.1288	0.037	-0.0472	0.1414	-0.1054	0.0971	-0.0013	-0.2596	0.1425	-0.1434	0.1447	-0.1247	-0.0484	0.5217	0.0202	-0.1419	0.0526	-0.0656	-0.0354	-0.0325	0.0727	-0.225	-0.0907
good-natured	0.2856	0.1437	-0.2452	0.0708	-0.3318	-0.2426	-0.141	0.0135	-0.4899	-0.3416	-0.1584	0.3438	-0.1866	0.2498	0.2474	0.0826	-0.1489	0.0328	-0.1421	-0.3198	-0.0215	-0.1049	0.0876	-0.4794	-0.1303	-0.2328	0.2551	-0.3266	0.2748	0.5069	-0.0289	0.2469	0.1199	-0.5355	0.1325	-0.3167	0.0095	0.1886	-0.0662	0.4349	-0.0559	-0.1434	0.2497	0.1425	0.2017	-0.1853	-0.0308	0.0073	-0.3762
goofy	-0.1088	0.0627	0.3452	-0.1866	-0.0784	-0.2874	0.0786	0.1997	-0.0307	-0.1059	0.3802	0.2544	-0.1031	-0.0193	0.0606	0.0641	0.0964	-0.0594	0.0135	0.1111	-0.1414	0.1578	0.2581	0.004	0.128	0.0889	-0.1943	-0.2397	-0.0397	0.4306	-0.2615	0.3589	0.1887	-0.204	0.2772	-0.1619	0.1595	0.1518	0.0316	0.2879	-0.2533	-0.119	0.263	0.1391	0.2939	0.1364	0.0351	0.1295	-0.0602
gorgeous	-0.4162	-0.0641	0.2916	-0.0125	0.0498	0.1327	0.1139	-0.1676	0.1197	-0.2374	0.0259	0.2745	-0.4095	0.1157	-0.2407	-0.3004	-0.1597	0.0762	0.1379	0.0577	-0.2137	-0.183	-0.2051	-0.0393	-0.0012	-0.1608	0.2315	0.2457	-0.2568	-0.2373	-0.2064	0.0466	0.2245	-0.4637	-0.2837	0.0684	0.0529	0.0466	-0.144	0.3199	-0.1303	-0.1396	0.0692	0.0819	0.1263	-0.0983	-0.1506	0.1263	0.1578
graceful	-0.1764	0.2179	-0.0616	0.0866	-0.1974	0.0088	-0.0629	-0.0981	-0.1454	-0.0799	-0.1811	0.2369	-0.1546	0.1704	-0.0845	-0.3606	-0.0457	-0.0405	0.0459	0.2281	-0.0007	-0.1864	-0.0113	0.0343	-0.001	-0.4241	0.1682	-0.0843	-0.1891	-0.1943	-0.3526	0.2517	0.2411	-0.45	0.217	-0.2713	0.4738	0.2261	0.0545	0.63	-0.0282	0.0002	-0.4991	-0.1633	0.2062	0.0495	-0.0099	0.0806	0.355
grand	0.0316	0.1001	-0.0025	0.036	-0.288	-0.0231	0.061	-0.0513	0.1906	-0.1896	-0.1978	0.0344	0.0372	0.1467	0.1875	-0.1987	-0.1731	-0.124	-0.4115	-0.0254	0.0398	-0.0589	-0.1693	-0.1216	-0.2171	-0.1715	-0.0388	0.1652	0.0126	0.0545	-0.0683	0.1829	0.1458	-0.302	0.1414	-0.3826	0.0671	0.0677	-0.1489	-0.0244	0.098	-0.011	0.39	0.0812	0.3986	0.0922	0.1815	0.1254	0.0607
grave	-0.0965	-0.1303	-0.779	-0.6014	-0.1905	-0.1291	0.3265	-0.2864	-0.0007	-0.2448	-0.2663	0.2645	0.2737	-0.0655	0.1839	0.0516	0.1143	0.095	0.3881	-0.0844	0.2865	0.537	0.4312	-0.1938	0.0751	-0.0014	0.0538	0.1721	-0.0771	0.2564	0.4912	0.3194	0.3627	0.2263	-0.0279	-0.315	-0.2169	-0.0518	-0.1781	0.0026	0.5768	-0.205	0.0461	-0.0342	-0.1115	0.2312	-0.1199	-0.5136	-0.1024
great	-0.1853	-0.2059	-0.1748	0.1902	-0.3006	0.0446	-0.2312	0.0935	-0.073	-0.1192	0.0869	0.0731	-0.1303	0.1069	-0.0901	0.0381	-0.1581	0.0414	-0.0564	0.1609	-0.0056	-0.1941	0.0801	-0.0439	-0.2145	-0.0501	0.0509	0.0105	-0.2239	0.1136	-0.1106	0.1258	0.1628	-0.1847	0.2734	-0.2883	-0.018	-0.0408	-0.0255	0.4241	-0.1158	-0.1832	0.0242	-0.0043	0.065	0.0435	-0.0398	0.0263	0.0903
greedy	0.2161	-0.1205	-0.2531	0.0551	-0.0383	-0.0516	-0.0963	-0.027	0.089	-0.4932	0.0738	0.1872	-0.118	0.0194	-0.0256	0.038	0.0321	0.1828	-0.4354	0.0583	0.2068	-0.1018	0.061	-0.2289	0.2165	-0.1704	0.2668	0.3461	0.3435	0.6556	-0.4124	0.1897	0.0964	0.0536	-0.4205	-0.0536	-0.2388	-0.225	-0.3336	-0.0538	-0.0432	0.1137	0.3523	0.1117	0.1928	-0.4346	0.4657	-0.007	0.2217
gregarious	0.1976	-0.3432	-0.223	0.1483	-0.1513	-0.1589	0.0786	-0.0487	-0.2379	-0.4369	-0.3484	0.4086	-0.5986	-0.0234	0.3051	0.3526	-0.1042	-0.1527	-0.2964	-0.1304	-0.3427	-0.1452	-0.3329	0.0405	0.0568	0.0957	0.1624	0.0637	0.3905	0.1312	-0.2587	0.0968	-0.1282	-0.3538	0.1062	-0.3264	-0.0992	-0.2821	-0.3886	0.1541	-0.1717	-0.1475	0.2105	0.1749	0.2702	-0.0267	-0.0625	0.6124	0.1273
grieving	0.2755	-0.2574	-0.4028	-0.3193	0.1125	-0.2323	-0.2123	-0.0792	0.2223	-0.2822	-0.159	0.6435	-0.0795	0.1799	-0.2158	0.3484	-0.064	-0.295	-0.2531	0.0573	-0.284	0.2549	-0.059	-0.1655	0.228	-0.4023	-0.2099	-0.0726	-0.124	0.465	0.3451	-0.269	0.0374	-0.4356	0.3923	-0.3551	-0.2028	0.0031	-0.158	0.05	-0.041	0.0179	-0.1468	0.1977	-0.1184	-0.259	-0.0683	-0.1047	0.1171
grim	0.4242	0.0447	0.0081	-0.04	0.1314	0.1121	0.213	0.1759	-0.2398	-0.3673	-0.1827	0.2349	-0.2124	0.1865	0.0429	0.0326	0.3783	0.1623	-0.0508	-0.0704	-0.0469	-0.033	0.1649	-0.2388	0.043	-0.1314	-0.091	0.4046	0.2267	0.086	0.2885	0.3168	0.2186	-0.3172	0.1739	0.1276	-0.1341	-0.1087	-0.0026	0.4147	0.1719	-0.1705	-0.0123	-0.1879	-0.5164	-0.0675	0.251	-0.5311	-0.2064
grimace	0.3037	0.5445	0.0372	-0.1409	-0.0444	0.1089	0.2736	0.2618	-0.718	-0.0176	0.0507	0.4224	0.0797	0.1319	0.1859	-0.0325	-0.1657	-0.2664	-0.0935	-0.2188	0.1474	0.5422	-0.2403	0.2196	0.1206	0.0093	0.1243	-0.0584	-0.133	0.2496	-0.0893	0.1552	0.4618	0.1734	0.0376	-0.0779	0.2911	0.0157	-0.2759	-0.1371	-0.0809	0.1659	-0.1599	-0.138	-0.2174	0.2915	-0.0174	-0.4009	-0.1445
gritty	-0.1062	-0.2633	-0.0467	0.1546	0.0361	0.6278	0.1139	0.3121	0.0493	-0.2976	0.2238	0.3509	0.0776	-0.0143	-0.2573	-0.2277	0.1328	0.0521	-0.109	-0.2083	-0.1161	-0.4664	0.1392	-0.2919	-0.0144	0.3842	-0.1516	0.0896	0.1881	-0.0877	-0.0465	-0.2314	0.3282	-0.413	0.1662	0.0976	0.0546	0.2437	0.5002	0.4644	0.2143	-0.045	-0.1593	-0.1525	-0.1367	0.0215	-0.0178	-0.026	0.083
gross	0.0021	0.0445	-0.1251	-0.1896	0.1524	0.2053	-0.375	0.4164	0.0148	-0.3781	-0.2869	0.139	0.0188	-0.033	-0.0615	0.4878	0.0258	-0.3116	-0.107	0.2362	0.1299	0.0526	-0.2608	0.1287	0.298	0.3984	-0.4111	0.2153	0.1305	-0.1153	0.0687	0.5124	0.4708	-0.0089	-0.1876	0.0957	0.2848	-0.5196	0.0565	0.3063	-0.0545	0.0448	-0.0965	-0.0194	0.3469	-0.1464	0.0283	0.1798	-0.2277
grouchy	0.339	-0.2343	0.0352	-0.4188	-0.0337	-0.3069	0.0048	-0.1396	-0.0516	-0.232	0.1894	0.4015	0.0274	0.1305	0.2112	-0.1782	0.127	-0.1376	-0.549	-0.0241	-0.0633	0.349	0.2503	-0.3266	-0.2453	-0.0127	0.2054	-0.0325	-0.1333	0.2876	-0.1721	0.1092	-0.2179	-0.2868	0.1788	-0.1567	-0.2864	-0.0848	0.066	-0.0801	0.153	0.1379	0.1036	0.1225	-0.1101	0.1795	-0.088	-0.0812	-0.0198
grounded	-0.0023	-0.0212	0.1903	0.0849	0.0148	-0.0928	-0.0802	-0.1886	0.2058	-0.1639	-0.1814	0.1673	0.1127	0.0441	0.1106	-0.2331	0.0382	0.2793	0.136	0.1308	0.1286	-0.0994	-0.2497	0.1802	-0.1911	0.1493	0.1284	-0.0791	0.3092	0.037	0.3803	-0.2672	0.3815	-0.3211	0.5272	0.2533	0.1266	0.1062	0.1369	0.4867	0.2729	-0.3142	0.0264	-0.1444	-0.0618	-0.2425	-0.2005	0.4463	0.1482
grumpy	0.4708	-0.31	0.1418	-0.3171	0.0228	-0.2153	0.0279	-0.1194	0.0022	-0.025	0.2391	0.3029	-0.1278	0.096	0.0274	-0.1949	0.1084	0.0124	-0.5082	0.0811	0.1084	0.4453	0.003	-0.3205	-0.2991	-0.0028	0.1382	0.0314	0.0092	0.2883	-0.2933	0.1133	-0.2686	-0.0403	0.3568	-0.1104	-0.215	-0.0888	-0.1134	-0.0031	-0.0982	-0.0041	0.2067	0.17	-0.1517	0.2022	-0.0064	-0.1874	-0.0353
guarded	0.3651	0.1266	-0.1666	0.1255	-0.386	-0.2726	0.3736	-0.0905	0.0135	0.2568	0.0945	0.2411	0.18	-0.0528	0.012	-0.1305	0.1166	0.1978	0.4332	-0.279	-0.0386	0.4251	0.2579	-0.3366	0.3704	-0.1277	0.1173	0.0552	-0.1739	0.1147	0.05	0.1284	-0.075	-0.2031	0.0913	0.1331	-0.4326	0.1383	-0.041	-0.2037	0.1007	-0.3074	0.2374	-0.2102	0.111	-0.0553	0.1906	-0.3211	0.1083
guilty	0.1858	-0.2348	-0.4737	-0.057	0.2441	0.1308	-0.1245	0.1307	0.267	-0.1502	0.6149	0.201	-0.1324	0.1829	-0.1589	0.1756	0.0659	-0.1751	-0.2023	0.223	-0.3869	0.2673	-0.1614	-0.0229	0.0241	0.456	-0.01	-0.1005	0.1853	0.2077	0.2249	0.2607	0.2213	0.4347	0.1625	-0.3	0.2904	-0.5875	0.2102	-0.2151	0.0649	-0.0319	0.0263	-0.0838	-0.1936	0.102	0.0913	-0.1708	0.1933
gullable	-0.205	0.5263	0.2821	-0.0678	-0.0658	-0.1106	-0.3635	-0.1633	0.3452	0.0603	0.0928	0.7668	-0.1271	0.0761	-0.2742	0.1233	0.0006	-0.0236	0.0069	0.099	0.1681	-0.1433	-0.1349	-0.0265	-0.1009	0.1733	-0.0652	0.1846	0.2254	0.4712	-0.1216	0.4152	-0.1338	-0.3267	0.141	0.1269	-0.0538	-0.3994	0.4023	-0.2839	0.1358	0.1754	0.4633	0.2547	0.1634	-0.0628	0.2257	0.008	-0.02
gullible	-0.0332	0.4222	0.1202	0.1577	0.1119	-0.2524	-0.3301	-0.107	0.2555	-0.507	0.1197	0.3353	-0.1087	0.2525	-0.1766	-0.0032	0.1117	-0.0569	0.034	-0.1362	0.2677	-0.0377	0.1341	0.0985	0.1268	-0.0223	-0.0041	-0.1689	0.165	0.6009	0.0953	0.3145	0.057	-0.3642	-0.096	0.2036	-0.3118	-0.5123	0.5233	-0.3887	0.0907	0.214	0.4794	0.234	0.1893	-0.181	0.3422	-0.1486	-0.1696
handsome	-0.2345	0.1944	-0.0293	-0.0974	-0.0773	-0.0385	-0.006	0.0554	0.2047	-0.3127	-0.1882	0.2397	-0.3282	0.2038	-0.0076	0.0145	-0.3233	0.0929	0.0335	0.012	-0.0928	-0.1951	0.0009	-0.2434	0.2276	-0.0745	0.356	0.3662	0.1759	0.0187	-0.1942	0.2818	0.1619	-0.2673	-0.2826	0.026	-0.1398	0.04	-0.5117	0.2483	-0.1982	-0.0148	0.0867	0.0677	0.3003	-0.2334	0.1785	-0.1068	-0.0193
handy	-0.1217	0.2316	-0.1933	-0.0187	0.2093	0.1834	-0.0674	0.1902	-0.0853	-0.1421	0.4165	0.0968	0.1721	0.1206	-0.1202	-0.3199	0.4311	0.0052	0.0011	0.1235	0.2147	-0.2514	-0.117	0.0526	0.1554	-0.0052	-0.0774	-0.1428	-0.1886	0.19	-0.5067	-0.2402	-0.1902	-0.2304	-0.1216	-0.0416	-0.0653	-0.281	-0.0479	0.1142	-0.1771	-0.2254	0.0859	-0.522	-0.0157	0.0708	0.3552	-0.1115	0.0984
happy	0.1526	-0.5961	0.04	0.4482	-0.0285	0.0128	-0.0705	-0.1424	0.3894	-0.0739	0.0872	0.0228	-0.2588	0.0661	-0.1623	0.0924	0.0574	-0.0593	-0.1985	0.0283	-0.1642	0.1573	0.0677	-0.0755	-0.3048	-0.1223	-0.0518	0.0249	-0.0096	0.1284	-0.2445	0.0906	0.1415	-0.2194	0.2123	-0.0635	-0.0311	-0.1996	-0.3676	0.3228	0.0336	0.1637	0.1248	-0.0862	-0.1948	0.1003	-0.0328	-0.2446	-0.0291
hard	0.0749	-0.2944	0.118	-0.4949	-0.0219	0.085	-0.1138	0.2401	0.1747	0.0307	0.2559	-0.066	0.0591	-0.0237	-0.069	-0.189	-0.1057	-0.0168	-0.1138	0.0665	-0.1691	0.1117	0.1359	-0.1095	-0.1903	-0.0962	-0.0215	0.0838	0.1068	0.7655	-0.251	-0.1248	0.2612	-0.348	0.0405	0.0906	-0.2061	0.0352	0.0402	-0.2323	-0.0264	0.0669	0.1917	-0.1226	-0.2125	-0.0369	-0.1216	-0.1398	0.1903
hard-working	-0.0288	-0.1045	0.0251	0.3707	-0.0608	0.2747	-0.471	-0.3523	0.1295	-0.2571	-0.0639	0.1889	-0.1692	0.1382	0.4614	-0.3005	-0.0362	0.1274	0.0343	0.0881	-0.3173	-0.5392	0.0483	-0.3951	-0.0358	-0.0153	-0.0397	-0.3248	0.1829	0.3542	0.0341	0.1737	-0.0586	-0.4428	0.1658	-0.3109	-0.3593	0.2253	-0.1888	0.3555	0.2359	0.0804	-0.0734	0.2652	-0.0073	0.0248	-0.2723	-0.4692	0.0418
hardworking	-0.2274	-0.0044	0.0164	0.3772	-0.0671	0.3429	-0.4152	-0.3455	0.1327	-0.1221	-0.0779	0.1988	-0.2365	0.2152	0.503	-0.4619	-0.087	0.0359	0.0358	0.0385	-0.4777	-0.4463	0.2189	-0.4907	-0.0363	0.0376	-0.0666	-0.2097	0.2997	0.3847	-0.1381	0.1765	-0.0305	-0.4152	0.0341	-0.1735	-0.2151	0.0625	-0.2225	0.3042	0.1679	0.1611	-0.0267	0.2642	0.0677	-0.1195	-0.329	-0.5501	0.0631
harsh	0.0559	-0.3334	-0.0485	-0.4244	-0.3924	0.3243	-0.2452	0.2859	-0.2193	-0.1219	-0.1641	0.0445	0.0121	0.1668	-0.1202	-0.199	0.5143	-0.027	0.2388	0.1364	-0.0757	0.0171	-0.1352	-0.0678	-0.1471	-0.081	0.3288	0.0321	0.1767	0.3269	0.1891	-0.428	0.209	-0.2471	0.4039	0.2062	0.1073	0.1672	0.018	0.2503	0.0405	0.0024	0.1262	-0.2087	-0.5591	-0.1948	-0.0543	-0.0574	-0.0359
hateful	0.2352	-0.2178	-0.2542	-0.1807	0.1913	-0.3617	-0.1174	0.2882	-0.2066	-0.1842	0.0513	0.4123	-0.1394	0.0936	0.056	0.4438	0.3561	-0.0278	-0.3256	-0.1089	-0.1237	0.091	-0.0196	-0.5044	-0.0443	-0.5544	-0.0147	-0.059	-0.4025	0.283	0.3755	0.0273	-0.1935	-0.2013	-0.1507	0.0023	0.2115	-0.0477	-0.2067	0.0292	0.3063	0.152	1.00E-04	0.1465	-0.1259	-0.1768	0.0094	-0.1428	-0.1501
haunted	-0.4422	-0.3071	-0.0887	-0.22	0.2284	0.2605	0.238	-0.1592	0.1648	-0.0589	-0.2979	0.4688	-0.2552	-0.0336	0.0374	0.2137	0.1019	0.2588	0.0556	-0.1066	0.1866	-0.1753	0.5264	-0.5614	-0.0946	0.2495	-0.2466	0.4301	0.2132	-0.1632	0.1317	-0.2247	0.1332	-0.3711	-0.1321	-0.1156	-0.6096	0.1725	0.0077	0.1143	-0.049	-0.1991	-0.007	-0.011	-0.099	-0.1537	-0.2715	-0.3224	-0.0466
haunting	-0.5522	-0.1448	0.0269	-0.3308	0.272	0.0967	0.2413	0.0164	-0.1152	-0.1797	-0.2694	0.4371	-0.2084	-0.0253	-0.0852	0.0592	0.2617	0.2922	0.1569	0.0444	-0.035	-0.1507	0.2028	-0.1514	-0.2433	0.0845	-0.2055	0.4411	0.1863	0.0799	0.098	0.1866	0.4377	-0.3959	-0.3225	-0.1629	-0.3677	0.4482	0.1246	0.572	-0.0602	-0.1262	0.0177	-0.1946	-0.151	-0.1565	-0.3435	-0.1935	0.2038
headstrong	-0.4705	0.046	0.2925	-0.3807	0.133	0.1344	0.0636	-0.1556	0.1214	-0.2454	0.027	0.5057	-0.3988	0.2172	0.06	-0.5353	-0.0482	0.2414	-0.3064	0.0666	-0.2208	0.0704	0.0089	-0.4105	-0.1872	0.1183	0.0919	0.1134	0.1632	0.3466	0.3498	-0.1832	-0.2601	-0.2489	0.7179	-0.07	-0.2544	0.0795	-0.2419	0.0474	-0.2623	0.0829	0.049	0.2774	0.0512	-0.473	-0.3271	0.0172	-0.2438
healthy	0.1846	-0.1983	-0.0057	0.4031	-0.1789	-0.0832	-0.6695	0.0642	0.4069	0.0542	-0.2317	0.1289	-0.1971	-0.0829	0.1409	0.224	-0.2955	0.0103	0.0322	-0.0647	-0.1557	-0.0678	-0.1349	0.0188	0.0927	-0.1069	-0.0693	-0.2565	0.0704	-0.0775	-0.0935	0.2193	-0.0096	-0.5651	0.1987	0.1818	-0.0643	0.1029	-0.3361	0.6047	0.0325	-0.1397	0.1129	0.0202	-0.1419	-0.1784	0.1402	-0.1182	-0.1003
heart-shaped	0.4656	0.3364	0.1043	0.0042	0.0634	-0.3588	-0.1824	-0.2873	0.2597	0.3178	-0.2833	0.4725	-0.0246	0.1431	-0.0993	-0.2913	-0.1891	-0.056	-0.0282	-0.5084	0.395	0.1498	0.0065	-0.3623	0.1798	0.479	-0.3992	0.1736	-0.0849	-0.1981	-0.1268	0.522	-0.1838	-0.2249	-0.2924	0.1428	-0.2244	-0.31	-0.0531	-0.0222	-0.026	-0.2162	0.0756	0.0527	0.285	0.1228	0.0216	-0.2106	-0.0532
hefty	-0.0417	0.2382	-0.0149	-0.1795	0.0451	0.3531	-0.6741	0.2602	0.1675	-0.3615	-0.0489	0.155	0.0794	0.2442	0.1581	-0.0554	-0.319	0.1267	-0.1184	0.025	-0.078	0.0445	-0.3956	0.0714	0.1219	0.1323	0.1548	0.2455	0.1653	-0.0037	-0.2811	0.0636	0.0901	-0.0245	-0.0631	-0.1612	0.0573	0.0532	-0.203	-0.3422	0.3025	0.1513	0.4429	-0.0518	0.192	-0.2041	-0.156	0.2359	0.0061
helful	-0.1712	-0.2318	-0.1048	0.3844	0.0466	0.0309	-0.1191	-0.1481	-0.3224	0.0936	-0.0704	0.6727	-0.5455	0.085	-0.1614	-0.2216	0.6265	-0.0485	-0.4622	0.4168	0.1553	-0.2776	0.0836	-0.1108	-0.3939	-0.5909	-0.09	0.7268	0.069	0.4052	-0.4605	-0.3139	-0.0609	-0.4741	-0.0352	-0.0675	0.0178	-0.4496	-0.2928	0.5505	0.0847	0.2995	0.1065	0.0709	0.031	0.1155	-0.2963	-0.2028	0.2017
helpful	-0.0539	-0.2207	-0.0348	0.4625	0.0566	-0.0833	-0.0614	0.1301	-0.2525	0.0426	0.0292	0.0325	-0.3382	0.0403	-0.2457	-0.1518	0.5137	-0.1846	-0.3788	0.3025	0.0893	-0.1775	-0.1488	0.0867	-0.2935	-0.1736	0.1022	-0.1204	-0.1449	0.2524	-0.39	-0.1438	-0.2312	-0.3851	0.0608	-0.2786	0.1616	-0.2713	-0.2103	0.5463	-0.0844	0.083	-0.0603	-0.0448	-0.1522	0.0205	-0.0449	-0.0997	0.2317
hesitant	-0.2095	0.0285	0.1515	-0.2236	-0.1629	0.1703	0.1863	-0.1365	0.4974	-0.1522	-0.0663	0.0195	0.163	0.1956	-0.2091	-0.0085	0.2871	-0.0431	0.0111	0.0224	-0.3196	0.236	0.2526	0.274	0.0725	0.0368	0.0654	0.0547	-0.1045	0.3948	-0.2818	-0.1804	-0.1838	-0.1343	0.151	-0.0359	-0.0497	-0.2233	0.4647	-0.1414	-0.0821	0.2027	0.3497	-0.0482	0.0479	-0.1912	0.0065	0.0146	-0.1899
high	0.063	0.2431	-0.0487	-0.3512	-0.1046	-0.1306	-0.7048	0.2781	0.3091	-0.1438	-0.089	-0.0038	0.1113	-0.0987	0.0136	0.0689	0.0949	-0.1073	0.3487	-0.0033	-0.0112	0.0314	0.2078	0.0845	-0.0293	-0.1642	0.3917	0.0367	0.0609	0.0525	-0.0505	0.0279	-0.2023	-0.0359	0.1197	-0.0393	-0.0307	0.1246	0.5159	-0.1162	0.0969	-0.2222	-0.0492	-0.3468	0.0166	0.0833	0.1459	0.115	-0.0093
hilarious	0.2121	-0.0418	-0.0458	-0.1282	0.2574	-0.2903	0.3335	0.183	-0.1292	-0.2414	-0.1116	0.2643	-0.1874	0.01	0.0109	-0.1612	0.1698	-0.0802	0.0764	-0.0447	0.0909	0.121	0.0962	-0.3245	0.2017	-0.2061	-0.3555	-0.284	0.0967	-0.0146	-0.1228	0.4173	0.0978	-0.1951	0.0301	0.0986	0.2466	0.3533	0.1377	0.3541	-0.273	0.0402	0.1151	-0.0933	0.257	-0.4259	0.1607	0.0787	0.0466
hollow	0.0722	0.3559	-0.4989	0.478	-0.2845	-0.0929	-0.0029	-0.264	0.0186	0.1312	0.0618	0.1401	0.2875	0.1048	-0.1318	-0.1043	-0.1526	0.0788	-0.0426	0.0642	-0.0888	-0.0535	0.1737	-0.1095	-0.1375	-0.0315	-0.1143	0.3674	-0.0079	-0.1884	0.2002	0.0475	-0.0015	-0.567	-0.0523	-0.1491	-0.1437	-0.157	-0.3038	-0.3042	0.2393	-0.2629	0.1503	-0.1081	0.3425	0.0333	0.318	-0.5923	0.0653
homeless	-0.1777	-0.3694	0.0987	-0.3647	-0.2151	0.2929	-0.2806	-0.1483	0.329	-0.0856	-0.3225	0.5132	-0.0604	-0.0366	0.2176	0.1486	-0.2366	0.0223	0.1529	-0.2382	0.3555	-0.4448	-0.3272	-0.2619	0.1696	-0.4728	-0.1564	0.0404	0.0489	0.1257	-0.2649	-0.1667	-0.2844	-0.2986	-0.0081	-0.0969	-0.251	-0.204	0.121	-0.1664	0.3623	0.2114	0.081	0.2937	0.0321	-0.5098	0.1508	-0.0718	-0.048
homely	-0.0263	-0.0071	-0.3137	0.3194	-0.3809	-0.0058	-0.1093	0.1673	0.0514	0.0938	-0.0434	0.4213	0.0594	0.362	-0.2218	-0.0032	0.2495	0.1048	-0.3074	0.034	-0.2512	-0.4586	-0.1336	-0.2252	0.0369	-0.2111	0.305	0.4651	0.2236	0.125	0.0599	-0.0906	0.2975	-0.4999	-0.2084	-0.1808	0.423	-0.289	0.1813	0.2842	0.1275	-0.2893	0.1601	0.0073	0.0961	-0.1857	-0.0981	-0.4066	-0.0754
honest	-0.095	-0.0291	-0.0609	0.1801	0.0052	0.0681	0.1407	-0.0616	0.1501	0.1644	-0.0612	0.0361	0.0348	0.0168	-0.0148	-0.2685	-0.1033	-0.0765	0.2115	-0.0872	-0.1416	-0.0903	-0.0871	-0.0709	-0.4059	-0.1113	-0.0122	-0.2109	0.2258	0.2144	0.0192	0.0945	0.244	-0.2685	0.0856	-0.1454	-0.1643	-0.1082	0.2756	0.8502	-0.07	0.0405	0.0545	-0.1896	-0.0233	-0.087	-0.2193	-0.2867	-0.1427
honorable	-0.1023	-0.0169	-0.6507	0.2072	-0.2484	0.0724	0.0551	0.0134	-0.0383	-0.2569	0.0938	0.2935	0.1875	-0.0422	0.088	0.0542	0.1876	0.0156	0.0433	-0.4451	0.2357	-0.1035	0.1257	-0.3878	-0.2455	-0.2659	0.0573	0.0317	-0.294	-0.1031	0.3745	0.7144	0.0389	-0.1894	0.094	-0.5021	-0.3217	-0.0884	-0.1695	0.1044	0.2765	0.0253	-0.5158	0.2026	-0.2636	-0.1091	-0.2602	-0.197	-0.0028
hopeful	0.143	0.1134	-0.0465	0.2857	0.0637	0.0372	0.0886	0.0207	0.205	-0.1174	-0.1485	0.1726	0.0537	0.2483	0.025	0.3641	0.5016	0.029	-0.2567	0.0534	-0.3298	0.0828	0.1482	-0.1417	-0.1244	-0.1267	-0.4097	-0.301	0.2463	0.178	0.0159	0.1946	-0.1766	0.1425	0.1355	0.067	-0.3403	-0.01	-0.1853	0.4299	0.3307	0.0834	0.0492	0.0238	-0.1409	-0.0226	0.1591	-0.7069	-0.1582
hopeless	0.0758	0.1833	-0.117	0.019	0.2003	-0.1886	-0.1915	0.1812	0.1461	-0.2256	0.178	0.1381	0.0828	0.2696	-0.0886	-0.3569	0.1248	-0.0434	-0.5086	0.039	0.1626	0.0955	0.0321	-0.3566	-0.1389	-0.5095	-0.2449	-0.0039	-0.1708	0.2454	-0.0265	0.2566	-0.3463	-0.2833	-0.0436	0.4977	-0.1639	-0.2336	0.2774	-0.2085	0.1067	-0.0505	0.0443	-0.1469	-0.1868	0.1129	0.2876	-0.4685	-0.1196
horrified	0.1589	-0.2705	-0.2994	-0.0066	-0.0406	0.1163	0.2499	-0.0279	0.1708	-0.4848	-0.24	0.2493	0.1546	0.1918	-0.1013	0.2912	0.206	0.0117	-0.1242	0.0995	0.2483	0.3083	-0.0885	-0.1193	0.3846	-0.2307	-0.1627	-0.0068	-0.0979	-0.0492	0.4787	-0.4742	0.3861	0.4513	-0.2036	-0.1183	0.0914	-0.1992	-0.2152	0.1329	-0.0018	0.0626	-0.0313	0.1036	-0.1555	-0.2013	0.1328	-0.2049	-0.2494
hostile	0.2313	-0.3269	-0.4912	-0.2785	0.0315	-0.2279	-0.4041	0.3004	0.0996	0.0558	-0.1427	0.1751	-0.1599	-0.0047	0.0133	0.1507	0.2567	0.137	-0.0421	-0.0811	-0.0803	0.1658	-0.0492	-0.1546	0.0652	-0.2925	0.3242	-0.1436	-0.2864	0.0137	0.3297	-0.1291	-0.3305	-0.2285	-0.0832	0.0956	-0.2622	0.2919	-0.0522	-0.0161	-0.2019	-0.1353	0.147	-0.029	-0.4859	-0.1468	0.0323	0.0546	0.1476
hot	0.0507	-0.4348	0.3133	-0.1435	0.1711	-0.0219	-0.1443	0.2778	0.3456	-0.1209	0.6466	0.036	-0.1515	-0.2405	-0.1838	0.0919	0.0713	-0.0538	0.108	-0.0797	-0.1547	0.043	0.1021	-0.2181	0.0684	-0.0143	0.4203	0.1032	0.0448	0.4858	0.084	-0.3125	-0.3172	-0.2968	-0.1136	0.3616	-0.1766	-0.08	0.2235	0.3623	-0.0318	-0.0874	0.0468	0.0766	0.2265	-0.2103	-0.2129	-0.1274	0.1618
humble	-0.3747	-0.0105	-0.2616	0.0465	-0.4553	0.1158	0.0491	-0.4268	0.1271	0.0155	-0.2431	0.1499	0.0312	0.0603	0.2574	-0.403	0.2283	-0.1997	-0.1227	0.0032	0.0724	-0.3456	-0.2409	-0.2335	0.0382	-0.1975	-0.1127	0.1874	0.4273	0.1279	-0.1453	0.2679	-0.221	-0.4573	-0.1089	-0.3572	0.1741	-0.2516	0.0651	0.2395	0.2077	-0.1191	-0.2487	-0.0453	-0.3654	-0.135	0.1281	-0.2799	0.2859
humorless	0.3243	0.0072	0.0378	0.0483	-0.0227	-0.6117	-0.0359	-0.0211	-0.2914	-0.18	0.074	0.5923	-0.0538	-0.0483	-0.0696	0.0977	0.1777	-0.3648	-0.3337	-0.0466	0.2678	0.2517	-0.0771	-0.3835	-0.1979	-0.1009	0.331	-0.0187	-0.2596	0.5645	0.2074	0.2791	-0.0429	-0.295	0.1761	-0.1878	0.1143	-0.0558	0.1564	-0.0468	0.1637	0.0282	-0.1046	0.003	0.1503	0.0989	0.4654	-0.1142	-0.2366
humorous	0.3942	0.218	-0.1134	-0.052	0.0512	-0.2225	0.2494	0.3594	-0.231	-0.0388	-0.2434	0.141	-0.1139	-0.0379	-0.0989	0.0261	0.3426	0.063	0.0545	-0.1963	0.3	-0.3172	0.1059	-0.1966	0.0358	-0.1003	-0.1832	-0.2427	0.1228	0.1402	-0.175	0.6463	0.1833	-0.2974	0.3219	-0.059	0.3352	0.3478	0.3564	0.5166	-0.1973	0.051	0.053	-0.1226	0.1562	-0.1854	-0.042	-0.2286	-0.2157
hungry	-0.0479	-0.3378	-0.4772	0.0779	0.1157	0.1871	-0.3081	-0.0362	0.4016	-0.0199	0.1961	0.1034	0.0618	-0.168	0.1366	-0.1111	0.0188	0.235	-0.1588	-0.2039	0.2863	0.1633	-0.3135	0.4265	0.2757	0.1374	0.0593	0.311	0.6275	0.3565	-0.3239	0.1066	-0.2839	-0.1179	-0.224	0.0821	-0.1537	-0.4863	-0.4805	0.2383	-0.0572	0.1534	0.0636	0.0976	0.0197	-0.0967	0.1211	-0.3204	0.098
hunted	-0.2525	-0.5928	-0.4906	-0.0761	-0.0892	0.285	0.0736	0.428	0.211	-0.1906	-0.0878	0.3712	-0.2069	-0.096	0.0729	-0.2898	-0.456	0.0026	-0.0666	0.2381	-0.0635	-0.0829	0.4893	0.1859	0.1819	-0.0804	-0.0558	0.0581	0.3369	0.1128	0.3474	0.1872	-0.1594	0.1782	-0.2854	-0.2228	-0.0058	-0.1269	-0.5325	-0.3807	-0.0076	-0.1921	0.2444	-0.1669	-0.4623	0.0344	0.165	0.0837	-0.2759
hurt	0.4108	0.0455	-0.1405	0.2003	-0.0993	-0.2565	-0.0667	-0.0795	0.04	-0.0946	0.1992	0.1645	0.3316	0.0615	0.1192	0.0591	-0.1833	-0.1201	0.0781	0.1252	-0.2598	0.2086	0.0355	-0.2858	0.0868	-0.0034	0.0275	0.0846	-0.1877	0.4908	0.054	-0.0905	-0.1398	-0.3243	-0.1097	-0.1084	-0.2662	0.304	-0.3203	0.4432	-0.0261	0.1454	0.0264	0.0201	-0.0031	-0.2174	0.1818	-0.4297	-0.2062
hysterical	0.2112	-0.0972	0.0093	-0.1735	0.3877	-0.108	0.2406	0.3056	-0.0567	-0.7177	0.0573	0.2944	-0.1022	0.0637	-0.0068	0.0977	0.2108	0.0728	-0.188	-0.0799	0.0636	0.2462	-0.0375	-0.2947	0.0251	-0.2068	-0.3673	-0.2598	-0.1875	0.0498	0.2773	0.2172	-0.062	-0.1462	-0.0653	0.2198	-0.0738	0.483	0.4165	0.1552	-0.1893	-0.0664	0.0832	0.0906	0.3595	-0.1457	0.0515	-0.1153	0.0351
icy	-0.1637	-0.23	0.189	-0.2236	0.1101	0.2774	-0.1976	-0.0733	-0.0484	-0.122	0.1902	0.272	-0.1243	0.2596	-0.3591	-0.1329	0.1639	-0.0073	-0.3244	-0.2879	0.1543	0.5188	-0.601	-0.3578	-0.0297	-0.0349	0.4591	-0.0896	-0.0879	-0.138	-0.1771	0.1781	-0.0171	-0.2392	0.2738	0.0257	-0.0354	0.1605	0.1584	-0.0525	-0.1254	-0.2201	0.1686	-0.1773	-0.0713	0.5031	0.1351	0.3337	-0.1702
ideal	0.011	-0.1077	0.0898	0.0798	-0.027	-0.0149	-0.0522	-0.0003	0.2566	-0.0987	-0.1538	-0.0153	0.0024	0.2029	-0.1497	0.0824	0.1596	0.1371	-0.2872	0.0138	0.0294	-0.1048	-0.1543	0.0606	-0.1709	-0.0838	0.1374	-0.2927	-0.235	-0.213	0.0294	-0.3381	-0.1686	-0.3744	-0.1047	-0.371	-0.1433	0.0895	0.0742	-0.1815	0.1345	-0.0565	0.0198	0.0619	0.073	0.1916	0.016	-0.1585	0.0914
idiotic	0.098	0.1108	0.3215	-0.2153	0.1385	-0.2003	-0.0307	0.1426	-0.268	-0.3522	0.1754	0.2941	0.1584	-0.0668	0.0149	-0.0922	0.1545	0.1086	-0.1755	0.1075	-0.074	0.1831	0.0717	-0.1076	-0.0018	-0.2662	-0.0886	-0.1952	-0.1874	0.3539	0.0152	-0.076	-0.0517	-0.1184	-0.0798	0.1727	-0.021	0.0117	0.0196	-0.0861	0.0364	0.0891	0.1259	0.2084	0.2449	-0.059	0.3885	-0.0023	0.1776
idle	0.3213	-0.4956	-0.366	-0.0051	-0.1805	-0.0163	-0.1543	0.1373	0.2703	-0.1633	0.4374	0.296	0.1614	0.1391	0.1593	-0.1017	0.0036	0.1853	0.5271	-0.172	0.0093	-0.2076	0.3324	0.1913	0.0675	0.0518	0.3302	0.2831	-0.1017	0.4983	-0.0361	0.1985	-0.1579	-0.5236	0.2711	-0.1129	0.2542	0.1373	-0.0391	-0.22	-0.1807	0.0193	-0.0274	-0.0132	-0.231	0.0402	0.3029	-0.1742	0.2662
ignorant	0.0997	-0.0973	-0.1368	-0.4511	0.0763	-0.0263	-0.2483	-0.1003	0.098	-0.2486	0.0475	0.209	-0.2243	-0.0146	0.2214	0.1269	0.2645	-0.016	0.0783	0.1306	-0.0551	-0.117	-0.0515	-0.186	-0.0252	-0.4409	-0.0837	-0.1144	-0.095	0.3472	-0.026	0.1406	0.1053	-0.2622	0.0956	0.134	0.3689	-0.5862	0.1455	-0.2557	0.0168	0.1667	-0.0735	0.1196	-0.2167	-0.1541	0.3297	-0.1599	0.0793
imaginative	-0.0775	0.1686	0.1162	0.0907	0.1053	-0.0177	-0.1041	0.1246	-0.0872	0.0032	-0.1697	0.2568	0.0286	0.3036	-0.1147	-0.0211	0.3348	0.2968	-0.0684	-0.2892	0.3577	-0.1065	0.1088	-0.066	-0.2971	0.3687	-0.3681	0.2024	-0.0196	0.1065	-0.2359	0.3321	0.2316	-0.4209	-0.1382	-0.1342	-0.0314	0.1973	-0.1612	0.4389	0.0027	-0.0589	0.1731	-0.0541	0.2055	0.0807	-0.2578	-0.0247	0.0693
immature	0.2536	0.1005	0.0658	-0.039	-0.2536	-0.2859	-0.4603	0.0766	0.1362	-0.0829	-0.2271	0.2294	-0.0494	0.0825	0.0831	0.2256	-0.0194	0.0035	-0.1021	0.1314	0.1849	0.1299	0.1828	-0.1693	0.29	0.1795	-0.169	-0.1454	-0.0936	0.2263	0.0454	-0.251	-0.3998	-0.4657	0.659	0.0039	0.0577	-0.5658	0.1593	-0.1629	0.0603	0.1045	0.1413	0.2423	0.3669	-0.2821	0.4178	-0.1382	0.0831
immense	-0.0199	0.1858	-0.3552	-0.0265	-0.1897	0.1396	-0.4504	0.2125	-0.2645	-0.2162	-0.2479	0.078	-0.1939	0.1174	0.022	-0.1145	-0.2937	0.1788	-0.2664	0.0879	-0.0778	0.2858	-0.0996	-0.2255	-0.1804	-0.0987	-0.1054	0.212	0.0932	-0.1075	0.0415	-0.1418	0.2207	-0.1973	0.0028	-0.0505	-0.3566	0.1096	-0.1949	0.0984	0.2505	-0.1457	0.0256	-0.0692	0.0938	-0.0007	-0.3539	0.1767	0.2563
impartial	0.1109	0.0701	-0.1086	0.2979	-0.1497	0.5763	-0.0142	-0.1384	-0.1107	0.2287	0.0358	0.2946	-0.3194	0.2157	0.2161	0.2267	0.1768	0.3204	-0.3126	-0.0491	-0.3328	0.1778	-0.39	-0.0542	-0.6763	-0.0726	0.2236	-0.3319	-0.3416	-0.0551	0.0822	-0.3102	-0.1062	-0.1346	0.0207	0.2957	-0.3069	-0.3088	0.0803	0.5887	-0.043	-1.00E-04	-0.526	-0.3089	-0.4442	-0.14	-0.2052	0.0895	-0.1989
impassive	0.4242	-0.1667	0.0898	-0.2311	0.0052	-0.0837	-0.018	-0.0547	-0.2259	-0.0343	0.1686	0.6402	-0.1722	0.2021	-0.4414	-0.2475	-0.0901	0.1719	-0.297	-0.2081	-0.0676	0.4817	-0.2888	-0.1157	0.0999	-0.0419	0.4705	0.456	-0.2496	0.0805	0.3025	0.1373	0.3582	-0.2856	0.0632	0.0105	-0.1543	-0.2538	-0.2899	0.117	-0.1185	-0.1764	-0.5563	-0.1668	-0.2746	0.0047	-0.1033	-0.1434	-0.0287
impatient	0.1921	-0.0172	-0.3039	-0.0754	0.153	0.2025	-0.131	-0.0419	0.2969	-0.2565	0.1327	0.1338	0.1418	0.1845	0.0061	-0.2916	0.3835	-0.1273	-0.2104	0.1361	-0.1116	0.4141	0.0392	0.1001	-0.0976	0.1474	0.2505	0.0973	-0.0228	0.4311	-0.3024	-0.2295	-0.1822	0.0743	0.1198	0.1377	-0.1804	-0.3438	0.417	-0.2333	-0.0762	0.214	-0.0427	0.1441	0.0734	0.0567	0.2719	-0.3511	0.3461
impolite	0.6747	-0.2488	0.0746	-0.536	-0.312	-0.1684	-0.0321	0.3338	-0.0701	0.1233	-0.062	0.4242	0.0246	-0.1051	-0.2128	0.0932	0.3495	-0.2154	0.1339	-0.3065	0.4607	0.3089	-0.0945	-0.2688	-0.1187	-0.6364	0.6314	0.2521	0.2262	0.3351	-0.1316	-0.0784	-0.2727	-0.0229	-0.2037	-0.1652	0.1207	-0.4053	0.0424	-0.2862	-0.3521	0.1988	-0.2459	0.0223	0.022	-0.2274	-0.3603	0.0533	0.2176
impressionable	-0.159	0.213	0.212	-0.4233	-0.0924	-0.0798	-0.5648	-0.0809	0.3725	-0.2758	-0.3843	0.3437	-0.2523	0.1047	0.3332	0.5358	0.1034	-0.1059	-0.1273	-0.1471	0.5412	0.133	-0.1116	-0.1741	0.0105	0.3817	0.3689	0.1959	0.02	0.2682	0.2302	-0.0634	-0.0132	-0.5874	0.1597	-0.4701	-0.3157	-0.2801	0.128	-0.4495	0.2977	0.2192	0.2065	0.3933	-0.0411	-0.3384	-0.0145	-0.0425	-0.0964
impulsive	-0.0135	0.2415	0.2012	-0.2448	0.2776	-0.0678	-0.0982	0.165	-0.1638	-0.3705	-0.3017	0.2781	-0.1712	-0.0246	0.0403	-0.1493	-0.0003	-0.1185	-0.2707	-0.2927	-0.0291	0.4312	-0.0705	-0.3158	0.0392	0.7974	-0.0645	0.1087	-0.1253	0.4269	0.1817	0.119	0.0354	-0.1211	0.5025	-0.0981	-0.2171	0.0181	0.2142	0.0325	-0.0982	0.3137	0.486	0.2285	-0.092	-0.3417	-0.4191	0.38	0.0359
inattentive	0.4465	-0.0521	-0.1109	-0.2812	0.0742	-0.0417	-0.4314	-0.337	-0.1414	-0.4594	-0.0341	0.2937	0.0453	0.0686	-0.1773	-0.0377	0.3961	-0.0439	-0.2988	-0.0857	0.2824	0.2702	-0.2329	0.2492	-0.3594	-0.2518	-0.2282	0.1563	-0.1729	0.6192	0.2372	0.5981	-0.1069	-0.409	-0.0784	0.0348	0.4579	-0.1296	0.1401	-0.499	-0.4097	0.2275	-0.4417	-0.0162	0.1355	0.0262	-0.3228	-0.2862	0.4555
inconsiderate	0.2725	-0.1871	-0.2016	-0.4032	-0.3213	0.0202	-0.3819	-0.0836	-0.1839	-0.3613	-0.1295	0.4399	-0.1791	0.4208	-0.1586	0.0278	0.1412	-0.256	0.2337	-0.0029	0.1	0.323	-0.0286	-0.2141	-0.0566	-0.2385	0.0319	0.0514	-0.1785	0.6385	-0.2218	-0.4326	-0.0831	-0.1881	0.0041	-0.3789	-0.0686	-0.1375	-0.1935	-0.3162	0.1024	0.3074	-0.2406	0.2096	-0.0298	-0.3028	-0.1588	0.0359	0.2796
indecisive	-0.0403	0.0665	0.1213	-0.7659	0.5997	0.0555	-0.2119	-0.0638	0.1166	0.1607	0.1298	0.2239	0.072	0.4246	-0.2305	-0.0787	0.3255	-0.4936	-0.8719	0.0629	-0.4351	0.3216	0.1866	0.0157	-0.0233	0.3768	-0.0401	-0.0934	-0.8198	0.4376	-0.2503	0.2387	-0.369	-0.4049	0.0782	0.0612	0.0497	-0.1883	0.3705	-0.1569	-0.0173	0.3167	0.0588	-0.076	0.0028	-0.3231	-0.1175	-0.2377	0.0372
independent	-0.1094	-0.137	0.1122	0.1445	0.0311	0.0442	-0.0888	0.0388	0.2266	0.157	0.081	-0.0204	-0.1873	-0.18	0.0569	-0.2473	0.1672	0.1136	0.2027	0.1534	-0.055	-0.0111	-0.0399	-0.1406	-0.2333	0.0902	-0.418	0.3094	-0.0716	-0.2218	-0.077	-0.0705	-0.0936	0.0692	0.054	-0.0031	-0.1729	0.0182	-0.2145	0.1161	-0.4572	-0.0593	-0.2947	0.0952	-0.1012	0.0052	0.0109	0.2749	-0.0965
indifferent	0.1843	-0.2768	-0.2993	-0.2049	-0.2493	-0.2719	-0.4533	-0.1112	0.0663	-0.1913	0.0901	0.1623	0.0942	0.0211	-0.0525	0.1753	0.3556	0.0279	-0.315	-0.0535	0.0557	-0.0601	-0.0613	-0.1714	-0.277	-0.1217	0.0434	0.1522	-0.2967	0.2201	0.0784	0.0426	-0.0048	-0.1996	-0.0475	0.1369	0.1611	-0.4045	-0.1632	0.2584	-0.1116	0.0412	-0.3167	-0.2205	-0.1861	-0.0533	-0.1892	-0.2322	0.0714
industrious	0.2543	-0.1899	-0.7593	0.3603	0.0741	0.2287	-0.3337	-0.0976	0.222	-0.6308	-0.0032	0.2875	-0.2017	0.0699	0.436	-0.3167	0.1036	-0.1443	0.2512	-0.2409	0.0557	-0.5004	0.2698	-0.0105	-0.1292	-0.0835	-0.3513	0.0519	0.0901	0.3124	-0.2154	0.4726	0.0282	-0.4017	-0.2282	-0.2483	-0.2667	0.0538	-0.1571	0.3711	0.4893	0.2145	0.0104	0.1676	0.091	-0.0864	0.0969	-0.4107	-0.0762
inefficient	0.4132	0.0695	0.1413	-0.0487	0.1438	0.0202	-0.2858	0.1914	-0.0363	0.0179	-0.066	0.2871	0.0769	-0.1731	-0.3054	-0.0592	0.489	0.0761	0.1586	0.4187	-0.0774	0.3941	-0.2483	0.0917	0.0858	-0.024	0.2146	-0.3027	-0.1253	0.1063	-0.1177	-0.2723	-0.0664	-0.6138	-0.3455	0.0403	0.1801	-0.1989	0.0351	-0.2802	-0.4159	0.0471	-0.2714	-0.2461	0.2383	0.0935	-0.3584	-0.2063	0.1026
inexperienced	-0.1462	0.0408	0.0174	-0.2049	-0.077	0.1085	-0.5282	-0.0792	0.221	-0.165	-0.1601	0.1643	-0.1665	0.177	-0.1601	-0.1411	-0.0647	0.0404	-0.1177	-0.027	-0.119	0.2331	-0.0143	0.0756	0.0739	-0.4389	-0.023	-0.4244	-0.1703	0.4015	-0.3868	-0.3265	0.0708	-0.1211	0.1993	0.2179	-0.1061	-0.6863	0.2603	-0.3217	0.0659	0.0703	0.282	0.2601	0.2057	-0.373	0.1738	-0.2037	-0.4239
inflexible	0.086	0.1621	-0.1461	-0.2927	0.3766	0.1923	-0.0998	-0.0633	-0.1117	-0.0446	0.1306	0.2267	-0.0853	0.3167	0.2026	-0.306	0.4118	0.1937	-0.2302	0.3393	0.1513	0.4713	-0.4063	-0.0265	-0.0433	0.1015	0.6582	0.0444	-0.4361	0.1163	-0.0482	-0.3262	0.2838	-0.7092	0.099	-0.3793	-0.4997	0.0208	0.1367	-0.1498	0.0145	-0.035	0.1351	-0.3649	0.0183	-0.0448	-0.0681	0.0495	0.1455
influential	0.1479	-0.1788	-0.1357	-0.4714	0.0704	0.0442	0.0231	0.2163	0.3156	0.1852	-0.0144	0.2005	-0.1083	0.0392	0.3347	0.0913	0.2245	-0.0128	-0.2559	-0.0017	0.1074	-0.1179	-0.1268	0.1349	-0.2253	0.2762	-0.0334	0.1557	-0.1108	-0.165	0.1087	0.1413	0.0771	-0.0887	-0.3026	-0.3964	-0.0391	-0.0384	-0.3043	-0.1975	0.114	0.1959	-0.4249	0.033	-0.0333	-0.0999	-0.0409	0.1111	0.0702
inhibited	0.3044	-0.1554	0.1263	0.2999	0.2074	-0.1626	-0.141	0.072	-0.2259	-0.2845	0.1835	0.432	0.0378	0.0726	-0.4662	0.0016	0.1506	-0.0353	0.2873	0.1171	0.0426	0.2851	0.1888	0.1503	0.3411	0.3746	0.0002	-0.238	-0.2229	-0.1291	-0.0426	-0.2723	-0.0232	-0.2703	-0.1281	-0.3356	0.3141	-0.0097	-0.1986	0.1343	-0.0207	0.2187	0.0973	-0.3626	-0.0811	-0.0233	0.1345	0.4154	0.0628
innocent	-0.0762	0.0316	-0.0332	0.1391	0.089	0.2078	-0.4182	0.0427	0.2912	-0.621	0.1215	0.2174	0.1315	-0.0866	-0.0777	0.2652	-0.3123	0.2862	-0.043	-0.0224	-0.1129	0.1477	0.1053	-0.0217	0.3183	0.3877	0.0491	-0.0869	0.3811	0.3454	0.4178	0.1321	-0.1091	-0.4864	0.1098	-0.1549	-0.1083	-0.271	-0.0644	0.4618	0.0673	0.027	0.1781	0.4418	-0.1456	-0.1952	-0.2714	-0.2806	0.0098
inquisitive	-0.1053	0.1023	-0.2788	-0.115	0.0183	0.2547	-0.2197	-0.1558	0.1717	-0.2559	-0.1324	0.2225	-0.225	-0.0233	0.2543	0.2735	0.2214	0.3339	-0.0223	0.1744	0.074	-0.1661	-0.0559	0.1277	-0.0797	0.3142	-0.0883	-0.0694	0.265	0.6902	-0.1243	0.2054	-0.3903	-0.2651	0.2561	-0.1302	-0.1515	0.0112	-0.2515	0.3921	-0.0603	0.1228	0.2666	0.2337	-0.4802	0.2072	0.2137	-0.0481	-0.1271
insane	-0.2132	0.0677	-0.0117	-0.4039	0.2686	-0.1047	-0.2532	0.173	-0.0729	-0.3208	0.0008	0.1053	-0.3315	-0.2838	-0.0072	0.0121	-0.03	-0.026	-0.1248	-0.0717	-0.0965	0.2817	0.0614	-0.4358	0.2671	-0.1404	-0.1405	0.0211	-0.1731	0.3082	0.2528	-0.0551	-0.1108	-0.0874	-0.271	0.338	-0.1744	0.4079	0.1154	0.0188	0.0473	-0.0048	0.0899	-0.0393	0.2836	0.0207	-0.0106	0.2822	0.3444
inscrutable	0.1155	0.1339	-0.0268	-0.2957	0.2582	-0.0322	0.082	0.029	-0.2194	-0.2214	0.356	0.3572	-0.1922	0.0963	0.0964	-0.0543	0.2747	0.0845	-0.4506	0.1986	-0.071	0.2562	-0.214	-0.1678	0.2628	-0.1364	0.0888	0.2039	-0.2268	0.0299	-0.0322	0.2313	0.3709	-0.2638	-0.2305	0.2071	0.1771	0.055	-0.1598	-0.025	-0.3717	-0.1056	0.0204	0.1092	-0.2672	0.0276	-0.3133	-0.2848	0.1501
insecure	0.1923	0.2528	0.1174	-0.247	0.0634	-0.1716	-0.2206	0.0874	0.2958	-0.1016	0.254	0.3116	-0.3307	0.1823	-0.2426	-0.162	0.6703	-0.0588	0.4736	-0.1083	-0.4371	0.0341	0.119	0.1989	0.275	0.0082	0.1544	0.3197	0.1449	-0.0121	-0.2101	-0.0154	-0.1906	-0.3592	0.0411	-0.2956	-0.1897	-0.0161	0.4546	-0.4248	-0.1602	0.0123	0.3336	0.0568	0.1474	-0.6164	0.3152	-0.3169	0.0912
insensitive	0.3966	0.0545	0.198	-0.4155	-0.3403	-0.1315	-0.3513	0.0361	-0.1889	0.0602	-0.2629	0.1938	0.076	0.1958	0.1406	0.2186	0.6056	-0.3455	0.054	0.2427	0.0005	0.246	-0.0253	-0.2122	0.339	0.0295	0.0835	-0.0367	0.1706	0.4216	0.1203	-0.2573	0.0884	-0.2852	-0.0505	-0.1767	-0.1966	-0.2558	0.2184	-0.3142	0.0868	0.2358	0.0051	-0.0906	-0.3736	-0.2359	-0.0954	-0.0907	0.1606
insightful	-0.029	0.0368	0.1483	0.0035	0.2414	-0.2761	0.3356	0.2538	-0.1083	0.0365	-0.2488	0.1927	-0.2635	0.0088	0.0212	-0.0033	0.3284	0.3294	-0.2301	-0.1139	0.3137	-0.2989	-0.3222	-0.0552	-0.0059	0.0207	-0.2305	-0.0925	-0.3037	0.0054	-0.0253	0.4537	0.1733	-0.4286	0.0399	-0.2321	0.1972	0.0429	-0.194	0.6171	0.0211	0.0244	-0.0645	-0.1284	-0.3334	-0.0953	-0.0019	-0.288	0.3045
insistant	-0.1722	0.0168	0.4352	-0.0439	-0.015	0.2942	-0.0179	-0.2811	-0.1546	0.0502	0.0654	0.5668	-0.2013	-0.2052	-0.0997	-0.2067	0.6241	-0.0384	-0.2973	0.3822	0.2532	0.5893	0.1575	0.0602	-0.4888	-0.2975	0.015	0.2717	-0.184	0.9284	0.0856	0.2329	-0.4129	-0.4013	-0.2508	-0.1608	-0.1796	0.4407	0.0458	0.1586	0.0928	0.1946	0.3579	-0.1143	0.1838	0.076	-0.0512	-0.1431	-0.1005
insisting	0.443	-0.234	0.0105	-0.369	0.0778	0.2884	-0.2312	-0.309	0.0037	0.0905	0.2007	0.2972	0.1371	0.0323	0.0217	-0.0786	-0.0986	-0.1283	-0.1217	0.2951	0.0341	0.4167	-0.0426	-0.1752	-0.1166	-0.0184	0.1246	-0.1544	0.2775	0.392	0.3438	-0.3113	-0.0367	-0.1797	-0.3163	0.1195	-0.2968	0.1588	0.0248	0.0949	0.0562	0.1705	-0.1082	-0.1529	0.3333	0.083	-0.0929	-0.0876	-0.0167
insolent	0.0604	0.1694	-0.2934	-0.4114	-0.2352	0.3996	0.0182	0.1429	-0.2393	-0.282	0.1824	0.5761	-0.0144	-0.044	0.1978	-0.3348	-0.0135	0.2197	-0.0738	-0.0183	0.2507	0.3064	0.0065	-0.3012	0.1367	-0.2908	0.4202	0.3908	-0.0667	0.5747	0.4928	0.033	0.1167	-0.0805	0.2527	-0.3104	-0.02	-0.2281	0.2042	0.0027	-0.0856	0.1903	-0.2752	0.27	-0.4374	-0.1048	0.1175	-0.331	-0.0456
inspiring	-0.0166	-0.1683	-0.0138	0.0498	0.1973	0.0271	0.1333	0.2959	0.0069	0.0874	-0.0139	0.1546	-0.2739	0.1488	-0.0563	-0.2164	0.0157	0.0411	-0.0602	0.0177	0.0862	-0.3172	-0.3078	0.1142	-0.285	0.0664	-0.1141	-0.2142	-0.0777	0.1998	-0.2241	0.4227	0.1064	-0.4543	-0.1382	-0.4476	0.0656	-0.0737	-0.2959	0.4801	0.2732	0.0425	0.05	-0.0207	-0.1616	-0.0364	-0.4281	0.0277	0.1788
inteligent	-0.3157	0.1101	0.2662	0.2761	-0.2212	-0.529	-0.5992	0.3022	0.0991	-0.1523	0.1531	0.7334	-0.3682	-0.2886	-0.1886	0.0459	0.1315	0.4694	0.02	0.267	-0.3086	-0.3104	0.3304	-0.3008	-0.3971	-0.1449	0.1458	0.2111	0.18	0.2706	-0.3524	0.234	0.2517	-0.4371	0.4835	-0.2614	0.2523	0.2303	0.0474	0.2799	0.4542	0.0781	-0.2847	0.0382	0.3358	0.1405	-0.1309	-0.3075	0.2147
intelligent	-0.1167	0.0243	0.2002	0.1789	-0.12	-0.3643	-0.4437	0.2211	0.0311	-0.2442	-0.0453	0.1008	-0.4317	0.0393	-0.0755	-0.1082	0.213	0.3616	0.1453	0.0828	-0.0205	-0.2415	0.1241	-0.3544	-0.2019	-0.1153	0.0666	0.045	-0.0587	0.121	-0.005	0.3754	0.261	-0.3602	0.152	-0.0623	0.2725	0.2949	-0.0229	0.6589	0.3329	0.0563	-0.2264	0.0545	0.0444	-0.0284	0.22	-0.3982	0.166
intense	-0.2336	0.273	-0.2188	0.1518	0.2144	-0.0567	-0.1899	0.9292	-0.3483	-0.0502	-0.2849	0.0095	-0.105	-0.0904	-0.1078	-0.0383	0.1702	0.1596	-0.16	-0.0454	-0.3069	0.0932	-0.0214	-0.0656	-0.0986	0.1587	0.1526	0.3137	0.0582	0.3244	0.0403	-0.1237	0.0814	-0.5022	-0.2125	0.2384	-0.1242	0.5603	0.1749	0.3346	-0.16	0.0488	0.0921	-0.1919	0.0813	-0.2492	-0.4642	-0.0194	0.3002
interested	-0.2044	0.0168	-0.1331	0.1049	0.0215	-0.0367	-0.0628	0.0831	0.5428	-0.0887	0.0234	-0.1328	-0.0482	-0.1863	-0.1156	0.223	0.1085	0.1257	-0.1448	-0.0349	0.0975	-0.1128	0.1493	0.0981	-0.3923	0.2027	0.3566	0.1645	-0.0103	0.4232	-0.2844	0.1384	-0.1962	-0.0219	0.1485	0.1997	-0.0987	-0.1925	-0.0344	0.4478	-0.0955	0.0504	0.126	-0.0782	0.303	-0.0284	0.217	0.1323	1.00E-04
interesting	-0.0189	-0.2749	-0.0194	0.0075	0.1088	-0.2286	0.106	0.4911	0.1414	0.0836	-0.198	-0.0649	-0.1214	-0.2199	-0.3973	0.1123	0.5362	0	-0.0264	0.1245	0.0419	-0.2699	0.0624	-0.0754	-0.1741	0.0869	-0.1332	0.2244	0.0306	0.0707	-0.2853	0.4418	0.1822	-0.1309	-0.0026	0.0002	0.0633	0.0104	-0.3047	0.4635	-0.035	0.0549	0.1928	0.0937	-0.0334	-0.2096	0.1665	-0.1934	0.3402
intimidating	-0.4684	-0.0035	0.0214	-0.4139	0.2672	0.1181	0.0252	0.4802	-0.1681	-0.0491	0.1263	0.1431	-0.0961	0.1443	0.0996	0.0137	0.1176	-0.1871	-0.258	0.133	-0.4946	0.1364	-0.3547	0.2144	0.2427	-0.0449	0.3756	-0.2206	0.1814	0.2328	-0.2403	-0.1053	0.2523	-0.3147	-0.0406	-0.4408	0.0011	0.1744	0.0353	0.0271	-0.1989	0.0934	0.1061	-0.0291	0.3163	-0.2917	0.0873	0.4591	0.0653
intolerant	0.0996	-0.4336	-0.1618	-0.356	0.3058	-0.221	-0.5118	0.1941	0.234	0.1862	-0.3958	0.3723	-0.0601	0.2128	-0.2188	0.198	0.5196	-0.5324	-0.0971	0.2908	-0.2016	0.3999	0.0002	-0.1134	-0.3852	-0.1223	0.2187	-0.2829	-0.2601	0.1254	0.2191	-0.1819	-0.267	-0.2608	-0.2406	0.1031	0.0086	-0.0372	0.0759	-0.1667	-1.00E-04	0.193	0.1002	0.0515	-0.4286	-0.3287	0.3152	0.1562	-0.0352
intrigued	-0.2677	0.023	0.0697	-0.0015	-0.1177	0.1091	0.1521	-0.1127	0.2729	-0.1062	-0.2736	0.1317	0.1025	-0.0225	-0.1847	0.2425	0.3321	0.2284	-0.1427	-0.0226	0.2552	-0.1454	-0.1281	0.2923	-0.0567	0.2442	0.0526	0.2033	0.0303	0.1351	-0.1405	0.2166	0.2686	0.199	-0.0757	0.3456	-0.0081	-0.0903	-0.1044	0.2172	-0.027	0.0872	0.2577	-0.1637	-0.0588	-0.2178	0.3136	-0.199	0.078
introspective	-0.0846	0.07	0.3063	-0.1262	0.1363	-0.2076	0.1182	0.1264	-0.0846	0.3396	1.00E-04	0.461	-0.1422	-0.2502	-0.0678	0.1151	0.5464	0.2048	-0.1403	0.0618	-0.0616	-0.2531	-0.3191	-0.2018	-0.2732	0.3391	-0.29	-0.0716	-0.1369	0.3221	-0.1224	0.0844	0.0757	-0.5949	0.0403	-0.6329	-0.0067	0.3498	0.3118	0.341	0.006	-0.0263	0.0418	-0.0526	-0.2414	0.0189	0.0089	-0.2439	0.253
introvert	0.067	-0.1841	0.1921	-0.215	0.4313	-0.5092	-0.0585	-0.1903	-0.1589	0.1029	-0.2391	0.7144	-0.0754	-0.126	-0.0187	0.0606	-0.2587	-0.6633	-0.309	0.2557	-0.2841	-0.1829	0.0403	-0.7124	-0.1286	0.6935	-0.1588	-0.1033	0.4211	-0.0777	-0.1701	-0.1693	-0.1384	-0.1682	0.3277	-0.2849	-0.1507	-0.1404	-0.1335	-0.1051	-0.2925	0.0269	0.45	0.24	-0.2081	0.0139	0.2655	0.0918	0.7261
introverted	-0.0668	-0.1024	0.3862	-0.0525	0.3054	-0.3931	0.0039	-0.1709	-0.0168	0.1079	-0.1702	0.5021	-0.0392	-0.2623	-0.0497	0.1831	0.271	-0.338	-0.1909	0.1354	-0.1164	-0.2026	0.0511	-0.4903	-0.1989	0.6347	0.0226	0.2123	0.303	0.3136	-0.1822	-0.0102	-0.2012	-0.4261	0.1971	-0.3316	-0.0421	0.1321	-0.2826	-0.222	-0.3607	0.0475	0.4469	0.1094	-0.1132	-0.0813	0.187	0.0357	0.7251
intuitive	-0.3229	0.4629	0.1735	0.2192	0.1977	-0.1884	0.0168	0.0121	-0.3444	-0.3236	0.199	0.2804	-0.2205	0.106	-0.1612	-0.0867	0.2796	0.3427	0.0598	0.094	0.2161	-0.1956	-0.2856	0.3206	-0.0381	0.3181	-0.1014	0.0401	-0.3475	0.0112	-0.2134	-0.3345	0.5768	-0.2915	-0.1002	0.2869	0.3848	0.3871	0.1254	0.4125	0.5162	-0.2178	0.2328	-0.2217	0.0225	0.418	0.1209	-0.3615	0.1582
inventive	0.0455	0.16	-0.2479	0.2251	0.0674	-0.2378	-0.0699	0.1438	0.0586	-0.2469	-0.2461	0.2157	0.0632	0.209	-0.2028	-0.2509	0.4076	0.2579	-0.0101	-0.3496	0.2107	0.2314	-0.0303	-0.1266	-0.1014	0.4457	-0.2644	-0.0123	0.0622	0.1748	-0.3308	0.298	0.2531	-0.1318	-0.2176	-0.0157	0.0744	0.0488	-0.12	0.5983	0.09	0.0025	0.0682	-0.0908	-0.0184	-0.2171	-0.1098	-0.1489	-0.0197
irresponsible	0.0914	-0.1053	-0.055	-0.2891	0.238	0.2369	-0.2302	0.1886	-0.1346	-0.4032	-0.1241	0.2406	-0.2318	0.2038	0.3049	0.1475	0.1192	0.0981	0.0842	-0.0339	-0.1268	-0.0374	0.1621	-0.1871	0.1316	0.0675	-0.142	-0.0206	-0.0942	0.5895	0.3803	-0.0122	0.2006	-0.222	0.4451	-0.3268	-0.2309	-0.2032	-0.0527	-0.3069	0.3027	0.2459	-0.0061	0.1054	0.1116	-0.0314	-0.1437	-0.0837	0.0311
irritable	0.362	0.0721	-0.3279	-0.0982	0.109	0.0694	-0.1387	0.0605	-0.0097	-0.2185	0.0133	0.3769	-0.1265	0.0161	-0.0725	0.0239	0.7988	0.0402	-0.515	-0.0511	0.009	0.6621	-0.1981	-0.2821	-0.091	-0.1402	0.0894	0.3944	-0.2036	0.3016	0.2539	0.1558	-0.3947	-0.3318	0.3153	0.408	-0.276	-0.0877	0.2012	-0.3665	0.1215	0.2408	-0.1652	0.0343	-0.0652	0.2476	-0.0468	-0.0083	0.2615
irritated	0.297	0.1247	0.0053	0.1039	-0.3827	0.0352	0.1999	-0.0382	-0.0191	-0.2364	0.0956	0.1694	0.1262	0.2208	-0.0826	-0.0775	0.3321	-0.0362	-0.4542	0.1856	-0.099	0.606	-0.0147	-0.0447	-0.0272	-0.1072	0.2821	-0.0274	-0.3504	0.2298	0.024	-0.1247	0.0084	0.0963	-0.0645	0.3148	-0.1437	0.1129	0.0157	-0.0875	0.2013	-0.0382	-0.227	0.0398	-0.0159	-0.0898	0.2259	-0.3845	0.0545
irritating	0.0116	-0.1017	0.1313	-0.087	-0.1442	0.03	-0.0296	0.3959	-0.0555	-0.3063	-0.032	0.1322	-0.0679	0.4394	-0.3387	-0.0208	0.665	0.1485	-0.053	0.2859	-0.116	0.3636	-0.0237	0.037	-0.0868	-0.0671	0.1588	0.0109	-0.1353	0.4009	-0.2697	-0.0504	-0.2832	-0.2023	-0.2474	0.241	0.1517	0.3815	-0.0974	0.0258	0.3964	0.1609	0.1587	0.0511	0.0613	0.0064	-0.0247	-0.0261	0.3304
jaded	-0.062	0.112	0.1587	-0.0932	-0.1658	-0.2759	-0.1503	-0.1776	-0.032	-0.1014	-0.2679	0.303	0.0839	0.1455	-0.0175	0.1581	0.2755	0.0927	-0.4058	-0.2751	0.0944	-0.0315	0.0151	-0.3441	-0.342	0.0171	-0.1958	-0.1658	-0.035	0.1292	-0.0009	-0.0691	-0.0211	-0.1043	0.2488	-0.0717	-0.1353	-0.3373	0.2366	-0.0416	0.1554	-0.0852	0.0563	-0.0161	-0.0351	-0.1824	0.4321	-0.0848	0.0224
jealous	-0.0516	-0.1873	-0.0067	0.0999	-0.2872	-0.0441	0.0785	-0.2555	0.2172	-0.2222	-0.0041	0.254	-0.1339	0.2455	-0.0626	-0.161	0.1545	-0.1142	-0.1679	0.137	-0.0674	0.0472	-0.0607	-0.2388	0.1482	0.0637	0.3151	0.0997	-0.1491	0.2187	-0.1776	0.1074	0.1283	-0.03	-0.3567	-0.193	0.0085	0.2518	0.0211	-0.0043	-0.3365	-0.0406	-0.0277	0.0118	0.5711	-0.1223	0.5473	-0.081	0.0039
jeering	0.6468	-0.3456	-0.3885	-0.2856	-0.2132	0.0984	-0.1764	0.3334	-0.5439	-0.0483	0.1364	0.5347	0.0617	0.2793	0.0702	0.2668	0.2962	-0.0742	0.0653	0.035	0.085	0.3463	-0.1775	0.0365	0.0922	0.0338	-0.1531	-0.3167	0.1034	0.5954	0.3469	-0.1742	-0.1548	0.1012	0.0187	0.0933	0.1336	0.0442	-0.3011	-0.2646	-0.3494	0.0675	-0.3333	0.2322	-0.0358	-0.6096	0.2279	-0.1897	0.065
jittery	-0.0306	0.0404	-0.3043	-0.4416	0.6932	0.2433	-0.1782	0.2791	0.2637	-0.2087	0.2087	0.225	0.0033	0.2101	-0.0593	-0.085	0.4131	-0.0314	-0.2064	0.1711	-0.2186	0.5657	0.4816	0.2482	0.3136	0.2855	-0.1569	0.0682	-0.1251	0.1618	-0.1201	-0.0325	-0.1449	-0.2415	0.2807	0.2327	0.0801	0.308	0.5833	0.2094	0.0925	-0.0295	-0.0948	-0.0438	-0.0739	0.1431	0.2252	-0.0754	0.2052
joking	0.356	-0.1396	-0.0309	-0.1515	-0.1686	-0.072	0.085	-0.3649	-0.223	0.1625	-0.056	0.1003	0.1286	-0.1078	0.2538	0.0116	-0.0494	-0.0243	0.3812	0.0158	-0.0068	0.1198	-0.0584	-0.1961	0.1293	-0.1823	0.279	-0.0137	0.3326	0.3224	0.122	0.0532	-0.0653	-0.1082	-0.1225	0.0169	-0.0375	0.0799	0.0749	0.3208	-0.2935	0.1252	0.124	-0.258	0.5866	-0.1403	0.2148	-0.0191	-0.0688
jolly	0.4636	-0.3728	-0.233	0.2417	-0.0392	-0.1315	-0.0871	0.0939	0.1258	-0.2311	0.1317	0.3049	-0.5207	0.4708	0.2097	0.1932	-0.056	0.247	-0.0174	0.2499	0.3593	0.0647	0.0167	-0.4165	-0.2332	0.0501	0.1363	-0.0045	0.4962	0.3084	-0.2099	0.2255	-0.0474	-0.4994	-0.0721	-0.0619	-0.0431	-0.1045	-0.1293	0.3104	0.0433	-0.0203	0.4064	-0.0037	-0.041	0.0811	0.0818	0.2178	-0.1407
jovial	0.2994	-0.144	-0.1932	0.2112	0.0975	0.0522	0.1	0.056	-0.3484	-0.3232	-0.0334	0.2225	-0.4957	0.2255	0.31	0.2169	0.1213	-0.0236	-0.3915	0.0194	-0.1154	0.1306	-0.1619	-0.2215	0.2522	0.2289	0.2505	-0.0662	0.38	0.1006	-0.1496	0.1988	0.1532	-0.4593	0.2374	-0.2197	-0.0875	0.0706	-0.0031	0.2902	0.0162	-0.072	0.3623	0.035	-0.0833	-0.1696	-0.1869	0.0595	-0.0987
joyful	0.3286	-0.3187	-0.1632	0.501	-0.0883	-0.4002	-0.0162	0.3719	-0.094	-0.1372	-0.086	0.2763	-0.4984	0.2448	0.0452	0.0338	0.3077	-0.0146	0.0187	-0.1708	0.081	0.0407	-0.0894	-0.0196	-0.116	0.058	-0.4402	-0.1757	0.2105	0.0764	-0.1503	0.0259	0.1063	-0.4938	0.1002	-0.1219	0.0904	0.222	-0.1005	0.5162	0.157	0.1012	0.0577	-0.1097	-0.636	0.4219	-0.3798	-0.0405	0.2591
jsut	-0.2212	-0.082	0.0544	-0.0807	-0.0366	0.0111	0.2056	-0.0795	-0.1768	-0.0003	0.4172	0.5263	-0.0038	-0.0806	-0.0963	-0.1081	0.0576	0.2152	-0.1184	0.2154	-0.368	-0.1093	-0.0188	0.321	-0.4414	-0.1364	-0.0361	0.2852	-0.1592	0.0667	-0.2463	-0.016	-0.0078	-0.2709	-0.0268	0.0614	0.1571	0.0619	0.048	-0.1216	-0.1447	0.2262	0.0845	-0.0876	0.4231	-0.2365	0.0866	0.0954	0.2253
judgemental	-0.0405	0.0316	0.051	-0.2736	-0.1344	-0.1528	-0.0625	-0.0425	-0.0308	0.0347	-0.3773	0.6808	0.0332	0.4545	-0.397	0.1588	0.5323	-0.2009	-0.4023	0.3007	0.0229	-0.4036	-0.1067	-0.2189	-0.1541	-0.1498	0.4556	-0.0088	0.1753	0.576	-0.0941	-0.2333	-0.0934	-0.2064	0.2857	-0.4253	0.1122	-0.0722	-0.0927	0.1397	0.0243	0.0689	0.0368	-0.0537	-0.3695	0.1083	0.7388	0.2261	0.1847
judgmental	-0.0179	-0.0168	0.0065	-0.2493	-0.0172	-0.5007	0.0293	-0.0099	-0.0724	0.0566	-0.241	0.5879	-0.0397	0.3238	-0.3053	0.1136	0.6929	-0.4338	-0.4846	0.3032	0.0334	-0.3556	-0.042	-0.3948	0.0864	-0.1272	0.5513	-0.1528	0.0282	0.4971	-0.128	-0.1681	-0.1027	-0.2352	0.1293	-0.3578	0.0449	-0.0065	-0.1516	0.1605	-0.04	-0.0243	-0.0674	-0.1155	-0.5575	0.0503	0.7775	0.2727	-0.0068
just	-0.0392	-0.1202	0.1342	-0.0764	0.0165	-0.0337	0.2413	0.023	-0.1134	0.0531	0.2199	0.1311	0.0614	0.0105	-0.0745	-0.0163	-0.0878	-0.0263	-0.0979	0.0887	-0.1323	-0.0737	0.0114	0.0134	-0.1572	-0.0132	0.0229	0.0408	-0.0321	-0.0045	-0.0382	0.0553	-0.0409	-0.3045	0.038	0.0255	-0.089	0.1733	-0.0261	-0.0462	-0.0576	0.218	0.0404	-0.137	0.1537	0.0369	0.1471	0.0295	0.136
keen	0.0561	0.0142	-0.4217	0.3296	-0.2729	0.4346	-0.4543	-0.4696	0.2698	-0.008	-0.1284	0.0752	-0.3399	0.2677	0.0075	0.1887	-0.3201	0.4984	-0.112	0.0753	0.0766	-0.1069	-0.0177	0.0134	-0.1311	0.0895	0.2641	0.1862	0.1216	0.5001	-0.1048	0.0383	-0.101	-0.1352	0.1408	0.1053	0.038	0.0253	0.0462	0.5228	-0.0018	-0.1796	-0.0353	-0.115	0.257	0.1326	0.2746	-0.025	-0.1064
kind	-0.0462	-0.1076	-0.1041	0.0602	-0.183	-0.0646	-0.3064	0.0633	-0.2593	-0.0625	-0.0172	-0.0009	-0.0941	-0.1054	-0.0655	0.0653	0.2732	-0.1197	-0.0437	-0.106	-0.0904	-0.1349	0.0382	-0.2975	-0.0769	-0.0895	0.1233	0.1546	0.02	0.1273	-0.1048	0.0163	-0.012	-0.397	-0.1037	-0.1239	-0.1163	-0.1863	-0.0422	0.3762	-0.2385	-0.2801	0.1288	0.1105	0.1292	0.1396	-0.2133	0.1734	0.1867
knowledgable	-0.5704	-0.2565	0.0518	0.1427	-0.2701	-0.0013	-0.4014	0.0124	-0.2596	0.0091	-0.1312	0.3338	-0.7057	-0.0017	0.0047	0.0044	0.3117	-0.0571	-0.3613	0.4596	-0.4408	-0.0748	-0.3257	0.0372	-0.4123	-0.405	0.2587	-0.3437	-0.4152	0.3289	-0.4244	0.0255	0.1478	-0.1783	0.2708	-0.1571	0.1345	-0.2585	0.1433	0.3593	-0.3631	-0.1976	0.1786	-0.0986	-0.1937	0.1155	-0.1523	-0.2038	-0.0519
lackadaisical	0.1939	0.2318	0.2046	-0.1211	0.062	0.269	-0.0906	-0.0774	-0.195	-0.1835	0.0321	0.2878	0.1856	0.1707	-0.0818	-0.1435	0.4186	-0.1854	0.0548	-0.0359	-0.5247	0.1242	0.4479	-0.1445	0.1354	-0.1722	0.2043	-0.3026	-0.2645	0.3055	-0.1766	0.2883	0.3789	-0.5863	0.0271	-0.2149	0.0505	-0.1207	0.5158	0.0999	0.0188	0.0581	0.0176	-0.0393	-0.1008	-0.0258	0.0642	-0.3151	0.0124
laid-back	-0.1153	-0.3568	0.3586	0.1117	-0.1583	-0.015	0.0279	0.0963	-0.1424	0.1646	0.1076	0.3577	-0.426	0.0677	0.1729	-0.1109	0.4109	-0.1361	0.1158	0.0574	-0.4429	-0.1196	-0.0477	-0.341	0.1081	0.1134	0.3348	-0.3424	-0.1381	0.2291	-0.0966	0.1623	0.4697	-0.7983	0.2506	-0.2484	0.135	0.4556	0.1233	0.3599	0.0004	-0.0984	0.2709	-0.0762	-0.0983	-0.0359	-0.2249	0.3034	0.1106
lame	0.1043	0.0664	0.0979	0.0663	-0.2984	-0.3507	0.2224	-0.0848	0.1034	0.0619	0.4675	0.1585	0.4211	-0.0226	-0.0491	0.0976	0.1037	-0.3001	0.0166	0.1942	0.0437	-0.0721	0.2485	0.0315	-0.1437	-0.2771	-0.1589	0.0533	-0.1176	0.2013	0.0038	0.3439	-0.1309	-0.2824	-0.1676	0.2624	0.3265	-0.1232	0.0809	0.05	0.1504	-0.0008	0.018	-0.0377	0.1754	-0.015	0.3059	-0.2876	-0.2012
languid	0.3447	0.0358	-0.0585	-0.0134	-0.0445	0.292	-0.1364	-0.0444	-0.1549	-0.4483	0.3652	0.5341	-0.0423	-0.0328	-0.1569	-0.1255	0.1949	0.1399	-0.0928	-0.1667	-0.2884	0.1353	0.0143	0.0447	0.1099	-0.0543	-0.1272	0.3922	-0.4489	0.256	-0.1802	0.3752	0.0105	-0.8222	-0.1535	-0.1305	0.5669	0.0928	0.4978	0.043	0.1657	-0.0662	-0.1934	-0.0761	0.3674	0.0276	-0.3588	-0.0012	0.3496
large	0.0123	0.1594	-0.1121	-0.1763	-0.1372	0.0355	-0.3849	0.0625	0.2008	0.0167	-0.2368	0.0026	-0.1686	-0.0853	-0.0905	0.0371	-0.4246	0.1122	-0.0279	0.0156	-0.0249	0.0481	0.0365	0.0776	0.0772	-0.0358	0.0144	0.1721	-0.1012	-0.2513	-0.1333	0.1272	0.0004	-0.2686	0.1588	-0.1375	-0.0686	-0.1621	-0.343	-0.3764	-0.1446	-0.0093	0.1272	-0.0473	0.3841	0.1016	-0.184	-0.0822	0.0654
lazy	0.0212	-0.0552	-0.026	0.0363	-0.0108	0.0882	-0.1728	-0.2129	0.0912	0.0151	0.526	0.0611	-0.0401	-0.0544	-0.0082	-0.4539	0.1482	-0.0458	-0.112	0.1614	-0.3086	0.0053	0.2459	-0.0901	-0.0854	-0.044	-0.1927	-0.0889	-0.1464	0.6651	-0.3316	0.387	0.2499	-0.2297	-0.0618	-0.315	0.2651	-0.2918	0.2572	-0.2529	0.1644	0.2839	-0.0622	-0.0528	0.099	-0.1662	0.0412	-0.2379	0.1277
leader	0.015	-0.4229	0.0064	-0.2704	-0.0545	0.1559	0.0484	0.1077	-0.1031	0.0219	-0.108	0.155	-0.1605	0.0632	-0.0134	-0.2906	-0.0924	0.1227	0.0265	0.0952	0.1895	0.2155	-0.1564	-0.062	0.142	-0.0234	-0.0636	-0.0398	-0.3599	-0.3138	0.1335	0.0911	-0.2756	-0.1059	0.2932	-0.1407	-0.2816	-0.4836	-0.1179	-0.1274	-0.1658	-0.2544	-0.2881	0.037	-0.1059	0.1139	0.2152	-0.1309	-0.1266
leering	0.2292	-0.1582	0.0997	-0.6595	0.0879	-0.3075	-0.0327	-0.2402	-0.4054	-0.3605	0.1287	0.5626	-0.0121	0.0508	-0.2932	0.6471	-0.2569	-0.091	-0.0502	-0.1991	0.2258	0.0544	-0.3022	0.2156	0.2523	-0.0702	0.3441	0.2814	0.0144	0.3654	0.1447	0.0633	0.0078	0.3063	-0.1082	-0.3107	0.2339	-0.1658	-0.1469	-0.0625	-0.4181	-0.0978	-0.2439	0.07	0.1483	-0.0988	0.1449	-0.1591	0.0732
lethargic	0.0121	-0.1459	0.0638	-0.0716	0.1685	-0.0204	-0.2504	0.0998	0.0089	-0.3925	0.4647	0.3067	0.0439	0.2252	0.0043	0.3217	0.318	0.0342	-0.0509	-0.022	-0.6035	0.3109	0.0271	0.1445	0.1315	-0.1832	-0.122	0.3757	-0.1164	0.2169	-0.2089	0.4654	-0.0544	-0.5491	0.2527	0.1277	0.3895	-0.2411	0.3476	-0.1939	0.1752	0.1675	0.1002	-0.0984	0.1181	0.4213	0.1228	-0.1166	0.0179
level-headed	-0.1265	-0.2079	0.3953	-0.2037	0.2033	-0.1788	-0.1623	-0.0801	0.0758	-0.2056	-0.2657	0.3119	-0.322	0.2993	0.3069	-0.003	0.2897	0.1303	-0.4865	-0.2869	0.158	0.0776	0.045	-0.4619	0.0222	-0.1019	0.2421	-0.4538	-0.1257	0.2271	0.1668	-0.2622	0.1361	-0.4402	0.6326	0.0951	-0.1483	0.2321	0.328	0.7758	0.0433	-0.1989	0.1048	0.0559	0.0206	-0.2173	-0.2379	0.0461	-0.0699
levelheaded	-0.0179	-0.1455	0.3197	-0.1679	0.1499	0.0321	-0.1919	-0.192	-0.1354	-0.5032	-0.4465	0.436	-0.3285	0.3364	0.4844	0.0243	0.4775	-0.1757	-0.6117	-0.5373	0.0622	0.2723	-0.0845	-0.3517	-0.0606	-0.226	0.389	-0.4708	-0.1166	0.1183	0.1034	-0.2744	0.1128	-0.2935	0.475	0.0476	-0.4292	0.4029	0.0864	0.569	0.3588	-0.1695	0.1922	0.0568	-0.0965	-0.0085	-0.0834	-0.0372	-0.2866
lifeless	-0.001	-0.2169	-0.0399	0.3098	-0.0978	-0.1268	0.0129	-0.044	0.3123	-0.4977	0.5413	0.2446	0.4941	0.3306	-0.3332	0.1178	0.0732	-0.2901	-0.4539	-0.1995	0.0442	0.2079	-0.1891	-0.0189	0.0517	-0.0567	-0.1876	0.2948	-0.3269	-0.1015	0.0232	0.0616	-0.0272	-0.6939	0.0113	0.3502	0.2246	-0.2806	-0.0528	-0.1843	0.3324	-0.1495	0.0206	-0.0591	-0.4191	0.5506	0.1825	-0.0367	-0.0594
light	-0.1073	0.1317	-0.2417	0.0846	-0.1281	0.2494	-0.2797	0.2576	-0.0878	0.2576	-0.0637	0.1069	-0.3626	-0.007	0.012	0.1483	0.2083	-0.0078	-0.0331	0.2141	-0.0473	-0.3923	-0.3357	0.1931	-0.2307	-0.1119	-0.3208	0.0499	0.3842	0.0121	0.1111	-0.002	-0.3378	-0.1982	0.2061	0.0033	0.2988	0.2008	0.2117	0.4306	0.1012	-0.2484	0.0761	-0.1277	0.0474	0.0896	-0.3861	-0.5251	-0.1755
likable	0.0264	-0.1976	0.3697	0.0806	0.2053	-0.3044	0.0435	0.0282	-0.0774	-0.6137	-0.1106	0.5115	-0.3433	0.1766	-0.4661	0.1874	0.1673	-0.1838	-0.2993	-0.0377	-0.3002	-0.2231	0.0426	-0.4333	-0.2111	-0.0032	0.456	0.0908	0.1365	0.011	-0.2918	0.3944	-0.0674	-0.3171	0.4156	0.0253	0.0546	-0.142	0.1127	0.3459	-0.0462	0.0208	0.027	-0.0403	-0.037	-0.2759	-0.028	-0.1769	0.2532
likeable	0.0793	-0.2682	0.3088	0.0606	0.125	-0.2616	0.0713	0.0118	-0.0888	-0.5755	-0.1475	0.4376	-0.3133	0.385	-0.464	0.1113	0.1367	-0.0819	-0.307	-0.0811	-0.2732	-0.1543	-0.1007	-0.3464	-0.465	0.0945	0.515	0.2014	0.1909	0.0029	-0.3266	0.4239	0.0736	-0.3281	0.4662	0.0143	0.0109	-0.0781	0.0649	0.3376	0.037	-0.0179	0.1338	0.0115	0.0142	-0.2928	-0.0848	-0.2742	0.3209
listless	0.3754	-0.1427	-0.0731	0.0778	0.0749	0.0041	-0.1202	-0.0704	0.1808	-0.3585	0.2882	0.3706	0.1908	0.2623	-0.0449	0.3828	0.1973	-0.1852	-0.3504	-0.1535	-0.4226	0.2824	-0.0519	-0.048	0.0921	-0.3814	-0.1872	0.438	-0.1146	0.323	-0.1002	0.458	-0.1603	-0.5605	0.1854	0.3369	0.1084	-0.3559	0.1484	-0.2176	0.2526	0.0058	0.0774	0.0039	-0.0655	0.0531	0.2289	-0.2804	-0.1871
literate	0.0773	0.0975	-0.0751	-0.3447	0.525	0.072	-0.5674	0.0542	0.2891	0.0606	-0.0624	0.3863	-0.2126	-0.2246	0.3136	-0.1638	-0.0105	0.0573	0.2593	-0.3216	-0.022	-0.3193	0.1691	-0.1715	-0.1709	-0.1703	-0.1999	0.2459	0.1469	0.0617	-0.025	0.1618	0.3451	-0.2062	-0.3259	0.0627	0.6079	0.2092	0.5356	0.2452	-0.0695	-0.0643	-0.1839	-0.0038	0.0359	0.254	0.2708	0.4409	-0.213
lively	0.0492	-0.0819	-0.2487	0.4288	-0.1105	-0.2249	0.054	0.3521	-0.0517	-0.2156	0.0295	0.1088	-0.335	0.2632	-0.0213	0.1808	0.1352	-0.0299	-0.1536	-0.0784	-0.0339	-0.2331	0.0058	-0.0203	-0.2822	-0.0253	-0.3539	-0.0842	-0.0147	0.0041	-0.0861	0.3186	-0.1483	-0.6137	0.3794	0.103	0.2213	0.2742	-0.139	0.4046	-0.1042	-0.0348	0.1416	-0.1221	-0.0113	0.0015	-0.2617	-0.0746	-0.0969
logical	-0.0085	0.3063	0.1474	0.1852	0.366	-0.0372	0.0177	-0.1964	-0.062	-0.3143	0.1256	0.0731	0.0346	-0.199	-0.0159	0.044	0.3565	0.0516	-0.019	0.3269	0.2945	0.0177	0.0625	-0.0167	0.0297	0.0487	0.2204	-0.0846	-0.2145	-0.1667	-0.2068	-0.4417	0.3958	-0.2107	-0.0956	0.2131	-0.0444	0.1035	0.2447	0.1875	0.3551	-0.1663	0.0745	-0.2177	0.2149	-0.2051	0.424	0.2031	-0.1136
lonely	0.0576	-0.4432	-0.0623	-0.2524	-0.0336	-0.2174	0.0874	-0.0902	0.3768	0.0312	0.1014	0.2786	0.1423	0.0643	-0.1781	-0.0825	0.1495	-0.0129	-0.1481	-0.0249	0.1374	0.1804	0.0638	-0.329	-0.2105	0.0091	-0.4742	0.4854	0.039	0.3235	-0.2174	0.0223	-0.3165	-0.49	-0.1045	-0.2636	-0.4043	-0.0187	-0.3061	-0.3445	-0.0277	0.0069	-0.0324	-0.0363	-0.0114	-0.1207	0.2	-0.0853	0.011
loner	-0.1646	-0.3004	0.1875	-0.3746	0.1968	-0.2207	0.104	-0.2477	0.0548	-0.2148	-0.0772	0.4362	-0.1021	-0.3705	-0.0809	-0.0299	-0.137	0.2199	-0.3347	-0.196	-0.415	-0.2167	0.2642	-0.1766	0.0841	0.4586	0.2932	0.344	0.0506	0.0607	-0.0005	-0.1437	-0.2711	-0.4063	0.1005	-0.2654	-0.0901	-0.0741	-0.0623	-0.2132	-0.2394	-0.078	0.2986	-0.0189	-0.2467	0.1562	0.3012	0.1675	0.0584
long-haired	-0.3569	-0.3013	0.3952	-0.3971	-0.0225	0.0391	-0.0592	0.073	0.2275	-0.1272	-0.0753	0.3634	-0.1594	0.1408	-0.1122	0.4143	-0.708	0.0954	-0.0187	0.0372	0.0779	0.3698	-0.3915	-0.1103	0.1004	-0.1323	0.0891	-0.1459	-0.1853	0.0623	0.1531	-0.1984	-0.0814	-0.2255	-0.3236	-0.0774	0.1737	-0.1385	-0.279	0.0444	-0.2154	0.0992	0.1446	0.5984	-0.1003	-0.1283	0.0685	0.2013	0.1242
lonley	0.0649	-0.3947	0.1258	-0.1008	-0.1531	-0.1448	0.052	-0.1655	0.4231	0.5564	0.3612	1.0289	-0.0169	-0.0804	-0.5367	-0.0205	0.2604	0.3107	-0.5639	0.0106	-0.0698	0.0756	0.3155	-0.5652	-0.2215	0.1361	-0.5195	0.6836	0.2038	0.4114	-0.3707	-0.0521	-0.2269	-0.4747	0.1814	0.0487	-0.336	0.4071	-0.2478	-0.0801	-0.1399	-0.0201	-0.0749	0.0695	-0.1194	-0.148	0.2539	-0.0344	0.0225
loose	0.016	0.0392	-0.1657	0.0115	0.0313	0.1009	-0.2394	0.1557	0.1935	-0.0549	0.4105	0.039	-0.0999	-0.1268	-0.0611	-0.0203	0.0684	0.1709	0.0011	0.0418	-0.1851	0.0902	0.0312	-0.0509	0.199	-0.3986	0.1642	0.1652	-0.2436	0.1401	-0.1462	0.0048	0.2193	-0.5362	0.0842	-0.2073	-0.0658	-0.1469	-0.0809	0.0822	-0.0406	-0.1205	0.6049	-0.0563	0.1513	0.0768	0.3443	0.1673	-0.1021
loud	-0.1123	-0.398	0.0908	-0.5572	-0.6655	0.2966	0.1925	0.4678	-0.1683	-0.1541	0.2621	0.106	-0.2803	-0.0802	-0.1737	0.149	-0.0941	-0.2986	0.3276	0.0696	-0.0014	-0.0037	0.0003	-0.3226	-0.1163	0.1705	-0.2305	0.1151	0.0501	0.4399	0.1021	-0.1264	-0.3521	-0.1275	0.3602	0.0017	0.019	0.3766	-0.2026	0.2733	-0.4408	-0.0229	-0.0262	-0.2729	-0.0118	-0.2028	0.0204	0.1522	0.3297
loved	-0.0233	-0.4373	0.0231	-0.0628	-0.4282	0.2264	0.1916	0.2253	0.1798	-0.1479	0.0591	0.1823	-0.0961	0.1558	-0.2179	-0.0441	-0.3871	-0.1958	0.0882	0.2329	-0.0158	-0.1408	-0.0616	-0.089	-0.2141	0.2785	-0.1017	0.3107	-0.0673	-0.0586	-0.154	-0.064	0.0302	-0.2049	0.2383	-0.128	0.0921	-0.0344	-0.222	0.0772	-0.2882	0.0694	-0.0545	0.1224	-0.1874	-0.0452	-0.1336	-0.0002	0.2359
lovely	-0.0584	-0.3113	-0.0086	0.2163	-0.0423	0.0669	0.0646	-0.0976	-0.076	-0.0084	-0.0029	0.344	-0.374	0.0857	-0.3309	-0.0904	-0.0867	0.0883	-0.0686	0.1905	-0.0459	-0.228	-0.136	-0.1839	-0.2087	-0.2217	0.097	0.2727	-0.1209	0.0288	-0.2201	0.1718	0.2454	-0.4745	-0.1159	-0.1756	0.2981	-0.0811	-0.1673	0.2532	-0.1338	-0.1807	0.1243	0.145	0.0772	0.0069	-0.2896	-0.0979	0.1868
loving	-0.1561	-0.1839	-0.0928	-0.1965	-0.073	-0.0876	-0.1802	-0.1246	0.2367	-0.2705	-0.0551	0.2007	-0.2961	0.2423	-0.0613	0.018	-0.0391	0.0066	-0.0934	0.1927	-0.3897	-0.1982	-0.0265	-0.198	-0.2027	0.0573	0.0329	0.1366	-0.1132	0.4933	-0.0717	-0.082	0.0041	-0.4093	-0.0245	-0.1363	0.185	0.0234	-0.0152	0.6695	-0.0903	-0.2259	0.1871	-0.073	-0.1665	-0.1167	-0.3592	0.2692	0.1298
loyal	-0.3423	-0.3225	-0.1901	0.2691	-0.0668	0.0286	-0.314	-0.4274	0.3638	0.2579	0.0193	0.1858	-0.2155	0.2491	0.0928	-0.094	-0.2801	0.2559	-0.2302	-0.0806	-0.1002	0.3973	0.0186	-0.3135	-0.2912	0.1147	0.0028	0.0405	-0.5293	0.3647	-0.0482	0.2263	-0.1809	-0.2444	0.3313	0.1271	-0.3311	0.029	-0.091	0.0049	-0.2655	-0.2141	0.1656	0.0852	0.2582	-0.2567	-0.5547	0.1301	-0.2285
lucky	0.005	-0.3986	0.0613	0.2361	-0.0337	-0.1245	-0.232	-0.2809	0.524	-0.1772	0.0689	-0.0412	-0.043	-0.0074	0.161	-0.0663	0.0287	-0.0701	-0.0691	-0.2293	-0.0616	-0.1577	-0.0465	-0.3008	0.174	-0.2115	0.1873	0.2034	0.0715	0.1419	-0.3183	0.3255	0.1934	0.1161	-0.1445	0.0819	0.0048	-0.0162	-0.3965	-0.2085	0.0397	0.3102	0.4096	-0.035	-0.2036	-0.256	0.0781	-0.0832	-0.0253
lust	-0.2178	0.2455	-0.2195	0.0805	0.2488	-0.4253	-0.1631	0.5755	-0.3541	-0.2504	0.2065	0.3123	-0.4527	-0.0931	-0.4099	0.1655	-0.3067	0.2346	-0.318	-0.1563	0.1797	0.1097	-0.2256	-0.1433	0.1565	0.0535	-0.023	0.4891	-0.034	0.224	0.1211	-0.1952	0.1568	-0.1773	-0.404	0.0901	-0.0242	0.0021	0.3418	-0.0203	-0.0977	-0.126	-0.08	-0.0637	0.2508	-0.251	-0.0518	0.0054	0.281
mad	0.1719	-0.0851	-0.1518	-0.1888	-0.0553	0.0277	0.0594	0.1687	0.2115	-0.1126	0.2475	0.0582	-0.2775	-0.0764	0.0558	-0.0964	-0.0774	0.1099	-0.3912	-0.0801	0.0457	0.6002	0.2409	-0.2628	0.0285	-0.0948	-0.0041	0.2518	-0.1928	0.3529	0.2554	0.0662	-0.1052	-0.1697	0.006	0.2013	0.0326	0.1913	0.0814	0.0468	-0.1431	-0.1166	0.0336	-0.0832	0.2977	-0.0106	0.1322	0.0314	0.1478
male	-0.0155	0.1371	-0.0345	0.0311	0.0683	-0.1367	-0.4406	0.0326	0.2715	0.1066	-0.2148	0.1952	0.0058	-0.099	-0.319	0.1851	-0.5402	0.3045	-0.0657	-0.2859	-0.2266	0.0251	-0.4984	0.1848	0.0216	-0.184	-0.4257	0.3203	-0.061	-0.2493	0.1954	-0.0787	-0.109	0.1592	-0.0924	0.0983	0.0135	-0.1523	-0.1214	-0.0985	-0.36	-0.1149	-0.0358	0.5177	0.0369	-0.1316	0.2519	0.0257	0.0532
manipulative	-0.2565	0.2335	0.3467	-0.0484	0.4519	-0.3205	-0.1224	0.0902	-0.3379	-0.4753	0.1038	0.3305	0.0966	0.2278	-0.491	0.2336	0.549	0.2338	-0.1014	0.0905	0.2208	0.2395	-0.2276	-0.1324	-0.0485	0.1981	0.4089	0.3876	0.0415	0.4856	0.2372	0.6802	0.2043	-0.2854	-0.1847	0.0725	-0.2718	0.0181	0.1214	-0.1165	-0.3362	0.0246	-0.0427	0.0547	-0.0099	-0.3796	0.2383	-0.1569	-0.1038
manly	0.2002	0.0864	-0.2936	0.056	-0.0344	0.3017	-0.1079	0.1919	0.0835	-0.0618	0.4419	0.3506	-0.0437	0.0867	-0.1796	-0.038	-0.0325	-0.2358	-0.2195	-0.5171	-0.1835	0.0265	-0.2482	-0.0475	-0.0465	0.2246	0.0702	0.5716	-0.1323	0.1437	0.0559	0.2199	0.2558	-0.4212	0.0529	-0.5213	0.1188	-0.1388	0.2146	0.3716	-0.2287	-0.173	-0.1533	-0.0251	0.2495	-0.4855	-0.1493	-0.0631	-0.1135
marvelous	-0.055	-0.1226	-0.0812	0.2636	-0.1268	-0.1868	-0.0153	-0.0004	-0.1031	-0.3596	-0.1036	0.1146	-0.4002	0.0783	-0.1888	-0.1667	-0.0961	0.0238	-0.218	-0.0246	0.1976	-0.2689	-0.0528	-0.4344	-0.153	-0.177	-0.036	0.0611	-0.0298	-0.0668	-0.0103	0.1904	0.2601	-0.2683	-0.0423	-0.0615	0.2303	-0.0499	-0.1472	0.3759	0.1126	-0.089	0.0155	0.0435	-0.0231	0.2711	-0.042	0.1711	0.1656
masculine	0.1619	0.2776	-0.0152	0.0962	0.2547	0.2962	-0.2006	0.1966	0.0011	0.0617	0.0525	0.4395	-0.2513	-0.136	-0.6885	0.0913	-0.0249	-0.0953	-0.2558	-0.504	-0.2849	-0.1531	-0.5121	-0.0188	-0.2588	0.3767	0.3614	0.8341	-0.2418	0.0554	0.1415	-0.0924	0.243	-0.4376	0.1397	-0.0848	0.269	0.0067	0.1468	0.2036	-0.1896	-0.173	-0.3277	-0.0297	0.0856	-0.5551	-0.1527	-0.1232	-0.0186
masked	0.102	-0.2101	-0.034	-0.1768	0.1181	-0.0645	-0.0552	0.144	-0.223	-0.2047	0.2086	0.1828	-0.2604	-0.0828	-0.3719	-0.0705	-0.4667	0.1513	0.1216	-0.2137	0.0527	-0.0426	0.3668	0.3583	0.1076	0.1567	-0.2666	0.0031	-0.0801	-0.2288	-0.2731	-0.005	0.3323	0.0565	-0.0994	0.1362	0.2353	-0.1243	-0.0497	-0.0637	-0.3725	-0.0057	0.0771	0.1485	-0.1333	-0.5276	-0.1203	-0.1506	-0.2747
materialistic	0.3202	-0.0487	0.2109	-0.2177	-0.0854	-0.4894	-0.1248	0.0641	-0.093	-0.1948	-0.2265	0.58	0.2766	0.4156	0.0198	0.1348	0.5269	-0.0714	-0.1511	0.479	0.3926	-0.3639	-0.2392	-0.2688	0.0517	0.3539	0.3278	0.1657	0.363	0.2352	-0.2154	-0.061	0.0906	-0.1327	-0.4327	-0.3818	0.1762	0.0044	0.2585	0.11	0.3722	-0.0138	0.456	-0.1053	-0.0612	0.3181	0.3296	0.3234	0.3933
maternal	-0.3059	0.1617	-0.3842	-0.1896	0.1869	0.0663	-0.53	0.0829	-0.3024	-0.2177	-0.1839	0.5233	0.1969	-0.0793	0.3572	-0.032	0.1013	0.5249	0.2212	-0.1681	-0.1298	-0.0239	-0.2275	0.635	-0.1432	-0.2831	0.0763	-0.0078	0.2795	0.0707	0.0811	0.3006	-0.1477	-0.0757	0.1153	-0.1875	0.2779	0.1412	-0.1152	0.1798	0.314	-0.386	0.0632	0.2211	-0.0328	0.1469	-0.5186	-0.2788	0.041
mature	-0.1265	-0.0061	0.0409	0.1303	-0.2175	-0.3532	-0.3782	0.0627	0.2985	0.2658	-0.3055	0.0949	-0.1896	-0.0438	-0.0004	-0.1012	-0.3099	0.3361	-0.0068	0.258	0.3496	-0.0283	0.1859	-0.0874	0.2038	0.2193	-0.1061	0.0925	-0.1856	-0.2196	-0.0329	-0.6986	0.0905	-0.5952	0.4103	-0.3162	0.1353	-0.5496	0.172	0.4247	0.1699	-0.0272	0.2898	0.041	0.3428	-0.3254	0.0222	-0.3534	0.1841
mean	0.114	0.0352	0.1339	-0.2556	-0.0123	-0.0111	-0.2347	0.1194	-0.2824	0.0646	0.1413	0.0806	0.622	-0.1073	0.0039	-0.0326	-0.1493	0.0415	0.136	0.2395	-0.1417	0.1178	0.1216	-0.0039	0.1347	-0.09	-0.0975	0.2791	0.1272	0.0371	-0.0586	-0.0595	-0.0908	-0.309	-0.0887	-0.0253	-0.0418	-0.0795	0.0438	0.1565	-0.192	0.5616	0.0798	0.0649	-0.0952	0.0113	0.2118	-0.002	0.1813
meaningful	0.1581	-0.0389	0.2751	0.1862	0.039	-0.2738	-0.2593	0.5414	0.014	0.2082	-0.0855	0.0336	0.3763	0.0188	0.0919	0.012	0.1139	0.0642	0.0276	0.164	0.0334	-0.1178	-0.1238	0.0225	-0.002	0.2729	-0.0646	0.0186	-0.0511	-0.0598	-0.2167	0.1852	0.1443	-0.3499	-0.3803	-0.4167	-0.2003	-0.0253	-0.3752	0.5086	0.13	0.0377	-0.0744	-0.2147	-0.2206	0.0558	-0.2801	-0.1431	0.0622
mediocre	-0.1416	-0.0491	0.0518	0.122	-0.0457	-0.4149	-0.2561	0.1278	0.37	-0.0953	0.0214	0.2827	0.4735	0.023	-0.0326	-0.147	0.0335	-0.3279	-0.4441	0.0952	0.0753	-0.0511	0.0916	0.0825	-0.256	-0.3916	-0.0927	0.068	-0.0488	-0.1538	-0.2546	0.4011	-0.0563	-0.1716	-0.1299	0.1244	0.4758	-0.1494	0.1181	0.1516	0.3243	-0.0229	0.0395	0.0326	-0.0046	-0.0727	0.3503	-0.4112	0.16
meditative	0.0464	-0.1178	-0.223	0.0237	-0.0075	0.1019	0.0377	0.3306	-0.1999	0.0634	0.0505	0.5909	0.2163	-0.2753	-0.3772	0.0389	0.6172	0.2856	-0.2193	0.1495	-0.0282	-0.3036	-0.2182	0.3582	-0.1072	0.2618	-0.142	0.2395	-0.4305	0.178	-0.4338	0.3816	0.1163	-0.7504	-0.3666	-0.4565	0.0774	0.6844	0.2649	0.2809	0.0607	-0.1763	-0.1891	-0.0624	-0.0314	0.159	-0.2362	-0.0315	0.6644
meek	-0.2413	0.124	-0.1078	-0.0612	0.0933	0.0243	-0.2324	-0.3201	-0.0826	-0.4865	0.1677	0.3268	0.0474	0.0957	-0.0732	-0.0942	0.2807	-0.0839	-0.2028	0.09	-0.1757	-0.3461	-0.0717	-0.308	-0.0307	-0.2312	0.0154	0.4078	0.1932	0.416	0.2289	0.1095	-0.2272	-0.5876	0.1336	-0.1592	0.1555	-0.1397	-0.0925	0.1225	0.0085	0.0443	0.3493	-0.0445	-0.3989	-0.5035	0.2922	-0.2495	0.0966
melancholy	-0.0722	0.0755	-0.2962	-0.0647	-0.0066	0.0533	0.0105	0.2543	-0.3896	-0.2781	-0.0469	0.4964	-0.4618	0.07	0.1349	0.033	0.3284	0.1402	-0.0113	-0.3556	0.0487	0.1682	0.0457	-0.3676	-0.4183	0.1	-0.0498	0.255	-0.1868	0.2061	-0.088	0.3906	0.394	-0.1662	0.1875	-0.2478	-0.2009	0.1791	0.5385	0.2035	0.1868	-0.1197	-0.2372	-0.0632	-0.2118	0.1722	-0.2042	-0.3572	0.1196
mellow	-0.1438	-0.3436	0.0307	0.1076	-0.0789	0.154	-0.1443	0.0555	0.0044	0.0358	-0.0648	0.3528	-0.5366	0.0818	0.1942	0.2203	0.2931	0.0283	-0.0821	0.1251	-0.5056	-0.1705	0.0196	-0.4638	-0.443	0.0337	0.0993	-0.1938	-0.3264	0.2044	-0.1587	0.0386	0.1787	-0.7295	0.1763	-0.2751	0.3445	0.298	0.2518	0.5435	0.1195	-0.05	0.336	-0.1741	0.1605	-0.0565	-0.2349	-0.1208	0.162
melodramatic	-0.0038	0.2547	0.2488	0.0922	0.3488	-0.2166	0.386	0.3975	-0.1065	-0.6531	-0.1691	0.4264	0.297	0.2656	-0.2767	-0.3158	0.1752	0.0265	-0.2219	-0.2928	-0.1266	0.4751	-0.0527	-0.3088	0.09	0.1873	-0.0224	0.2471	0.03	0.287	0.2404	0.2021	-0.0585	-0.2483	0.0849	0.0163	0.1834	0.3368	0.8266	0.1319	-0.0333	-0.0159	0.2852	-0.0895	0.1999	-0.0091	-0.017	-0.0215	-0.0821
merciful	0.1921	-0.1276	-0.1619	0.0778	-0.1736	-0.1352	-0.2046	-0.3823	-0.4528	-0.6006	0.2083	0.6124	0.0254	0.1994	-0.0832	-0.2342	0.2946	-0.3162	-0.2356	0.0639	-0.2214	0.002	-0.28	-0.1264	0.5128	-0.1291	0.412	0.1379	-0.1036	0.4529	0.3479	-0.0767	-0.0861	-0.2819	-0.3817	-0.0431	0.3254	0.0295	0.0538	0.6487	0.1041	-0.124	-0.1774	-0.151	-0.7749	0.0885	-0.2379	-0.1783	-0.0865
messy	-0.0088	-0.0754	-0.2894	0.0432	0.2242	0.4027	-0.0027	0.4657	0.1092	-0.4041	-0.0092	0.1016	0.1473	0.0447	-0.1961	-0.1096	0.3066	0	-0.3442	-0.0053	-0.1109	0.4248	-0.0388	0.0089	0.2076	0.2225	-0.2445	-0.1852	-0.2435	0.1106	-0.2828	-0.4921	0.4717	-0.562	-0.0873	-0.0619	-0.0559	-0.3434	0.2477	0.1801	-0.192	0.0526	-0.0395	-0.1067	0.3424	-0.1517	-0.3985	-0.1423	0.158
methodical	0.0605	0.1508	-0.1727	0.3078	0.076	0.1456	0.1907	-0.2509	-0.4062	-0.2592	-0.3849	0.1939	0.0186	-0.0237	0.1607	-0.1517	0.2068	0.1617	-0.039	0.0392	0.0437	0.2455	0.03	-0.2365	0.0884	0.0214	0.3092	0.0239	-0.0842	0.5919	-0.259	0.0829	0.3307	-0.5723	-0.294	0.118	-0.1359	-0.0177	0.3632	0.6035	0.2458	0.0971	-0.0812	-0.3066	-0.2004	-0.1258	0.3679	-0.308	0.1647
meticulous	-0.1695	0.7968	0.0018	0.3203	-0.2051	0.4189	0.0255	-0.0913	-0.2983	-0.114	-0.5932	0.1381	-0.1564	0.2183	0.0295	-0.3445	0.1845	-0.2412	-0.2771	0.0291	-0.0937	0.2509	0.1755	-0.0291	0.0578	-0.2075	0.0137	-0.1826	-0.2864	0.5309	-0.0058	0.1696	0.4286	-0.7392	-0.3231	0.203	0.1665	-0.1043	0.0616	0.3153	0.0199	-0.1232	-0.3775	-0.1804	-0.1014	0.2438	0.0511	-0.262	-0.0013
middle-aged	0.5055	-0.1128	0.1712	-0.1058	0.0267	-0.2415	-0.2749	-0.1433	0.1617	-0.2489	-0.495	0.3077	-0.0184	0.1468	-0.1188	-0.2007	-0.5438	-0.1349	-0.1879	-0.0859	0.0847	0.1599	-0.2774	-0.2355	0.1824	-0.0977	-0.079	-0.0336	-0.004	0.1029	-0.1189	0.0051	0.0479	-0.1334	0.0101	-0.4247	-0.0207	-0.2147	0.2688	-0.2662	0.1275	-0.0707	0.4595	0.4936	0.3544	-0.165	0.3145	-0.0346	0.0109
mild	-0.0148	0.0833	0.1621	-0.1371	-0.3728	-0.1319	-0.5824	0.5306	-0.3754	-0.3965	-0.1077	0.1076	-0.115	-0.1425	-0.0733	0.2665	0.2476	0.0651	0.0543	-0.0583	-0.2938	-0.1049	-0.0437	-0.1312	-0.1614	-0.2265	-0.0448	0.0522	-0.1776	0.4948	0.1053	0.3777	-0.1659	-0.0483	0.1953	0.2711	0.4846	-0.0415	0.3615	0.3156	-0.1418	0.0767	0.5343	-0.1944	0.0672	-0.2442	-0.2208	-0.113	-0.1009
mindful	0.3814	-0.0405	-0.3799	-0.1069	-0.2028	0.1212	-0.3599	-0.2416	0.0151	0.1611	-0.2207	0.2339	-0.0668	0.0137	0.0309	0.0558	0.4214	0.3253	0.0799	-0.0767	0.0884	0.1317	-0.3988	0.1735	-0.2146	-0.0652	0.109	0.017	-0.2854	0.2879	-0.1743	0.118	0.3934	-0.3411	0.0701	-0.5302	0.13	0.308	-0.1009	0.3672	0.3785	0.0293	-0.5139	-0.1127	-0.4449	0.0718	-0.1559	-0.1458	0.2563
mischievous	-0.1063	0.117	-0.1154	-0.0812	0.0038	0.1876	-0.0032	0.1182	-0.1372	-0.2829	-0.0701	0.2528	-0.3461	0.1264	0.4223	0.1178	0.2006	0.6632	0.0394	-0.0316	0.3146	0.0025	0.3618	-0.0715	0.0967	0.2771	-0.1302	-0.0952	0.2896	0.5839	-0.0291	0.4719	0.0345	-0.1045	0.5341	0.1704	-0.1022	0.1263	-0.2905	0.0611	-0.1463	0.0726	0.2411	0.3029	0.0427	-0.1759	-0.034	-0.0932	0.0024
miserable	0.4164	-0.4283	-0.0895	0.1673	0.1362	-0.1117	-0.1968	0.1836	0.28	-0.4211	0.0569	0.163	-0.1138	0.1772	0.088	-0.0355	0.2348	-0.2185	-0.0045	0.1765	-0.0048	0.2121	-0.2046	-0.3101	-0.0349	-0.3718	-0.014	0.1059	-0.1468	0.2701	0.1954	-0.0587	-0.0795	-0.5485	0.0315	0.2213	-0.0335	-0.1356	-0.0489	-0.2217	0.2419	0.1244	0.0826	-0.0801	-0.3041	0.0207	0.2869	-0.2564	-0.1614
moderate	0.1516	-0.0455	-0.3104	-0.246	0.1737	-0.1726	-0.7285	0.2707	-0.0517	0.1082	0.1198	0.0943	-0.0407	-0.0941	0.2192	0.1572	0.1153	0.0792	0.0536	0.0298	-0.1841	-0.22	-0.0437	0.1229	-0.1721	-0.3487	-0.0004	-0.276	-0.3905	0.4869	0.1971	0.1048	-0.1028	-0.038	0.0677	0.2109	0.4306	0.1315	0.4153	-0.0828	0.1458	0.1398	0.4973	-0.08	0.232	-0.1105	-0.2411	-0.0609	-0.1223
modern	-0.0642	0.1812	0.0695	-0.1305	-0.0403	-0.1347	-0.2405	0.1334	0.2479	0.1089	-0.2508	0.1057	-0.0864	0.0639	-0.2698	-0.1036	0.2928	0.0385	0.3044	0.138	0.0418	-0.1859	0.0916	-0.0425	-0.1884	-0.0497	-0.012	0.2094	-0.1454	-0.3355	0.2699	-0.1411	0.4416	-0.15	0.1055	0.0138	0.2913	0.1616	0.3264	0.4359	0.0239	-0.3033	-0.2568	0.0173	-0.1483	0.2242	0.1144	-0.1826	0.1724
modest	-0.0036	0.1574	0.015	-0.1324	-0.1904	0.2125	-0.2189	-0.2063	-0.0013	0.0336	-0.4562	0.0059	0.1667	-0.0152	0.1852	-0.2142	0.1958	0.0901	0.1644	-0.0149	0.0618	-0.1732	-0.2382	0.1048	0.0395	-0.11	-0.0926	0.1055	0.1466	0.1075	-0.1541	0.316	-0.2316	-0.3038	-0.0929	-0.2025	0.2772	-0.0231	-0.3442	0.1913	0.2076	-0.0463	0.3866	-0.1519	0.0158	-0.1768	-0.1192	0.052	0.0139
moody	-0.122	-0.0105	0.3279	-0.3674	0.3957	0.1173	0.132	0.0816	0.0183	0.0944	0.1448	0.3736	-0.5925	0.1556	-0.2274	-0.2206	0.2946	-0.0801	-0.2854	-0.0636	-0.2369	0.3438	0.0292	-0.1556	-0.2766	0.2865	0.0884	0.6449	-0.0661	0.1879	-0.0513	-0.0124	0.0157	-0.4573	0.3848	-0.2336	0.1431	0.0835	0.3682	0.106	-0.0863	0.0832	0.0496	-0.0728	-0.3196	0.1705	-0.4156	-0.3296	0.0566
morose	0.1846	-0.0973	0.1095	-0.1926	0.2707	-0.154	0.3394	0.1763	-0.1481	-0.2514	0.1135	0.3918	-0.1559	0.1082	-0.046	0.0919	0.331	-0.123	-0.3972	-0.0915	-0.0527	0.3208	0.0083	-0.3307	-0.135	-0.0464	0.035	0.3068	-0.114	0.3243	0.1276	0.2377	-0.1018	-0.3408	0.2044	-0.2282	0.0016	-0.1312	0.0741	0.0967	0.2947	-0.2097	-0.0064	-0.025	-0.2859	0.1875	0.052	-0.4452	-0.056
mother	0.0526	-0.3924	-0.2123	-0.3491	0.1268	0.1645	0.0957	-0.5018	-0.0259	-0.3943	-0.2416	0.2078	0.1089	-0.1659	0.0253	-0.2884	-0.2846	-0.0044	-0.0407	-0.1498	0.0197	-0.141	-0.0678	-0.0025	0.0936	-0.2965	0.0063	0.0919	0.186	0.2193	0.1621	-0.1296	-0.1608	-0.1539	0.2186	-0.0924	0.3993	-0.0503	-0.2052	0.0062	0.2596	-0.2323	0.1819	0.5999	-0.0039	0.1537	-0.1031	-0.3315	0.0146
motherly	0.0091	0.3555	-0.2797	0.1318	0.0659	-0.1164	-0.1959	-0.0583	-0.4456	-0.8405	0.2378	0.5357	0.0192	0.1173	-0.1804	-0.2796	-0.0611	0.1669	-0.6007	-0.1028	-0.1131	-0.014	-0.2071	-0.1371	0.0654	-0.0289	0.3144	0.2425	0.2046	0.4424	0.0912	0.0645	-0.1481	-0.1131	0.1491	-0.3454	0.3676	-0.2481	0.2422	0.5349	0.0419	-0.489	0.1119	0.0913	0.2973	-0.1667	-0.4297	-0.0167	-0.0174
motivated	0.0851	0.04	0.1162	0.4456	0.2057	0.105	-0.3785	-0.1834	0.1714	0.0981	-0.0235	0.047	-0.363	-0.0443	0.0866	-0.1259	-0.1918	0.0025	0.0617	0.1291	-0.2665	-0.0273	0.0471	0.1387	0.0159	0.1357	0.0882	-0.2495	-0.0616	0.7215	-0.3047	0.4397	0.2714	0.2589	-0.0344	-0.1173	-0.4476	-0.1511	0.0692	0.2375	-0.0849	-0.0091	0.3101	-0.0332	-0.3628	-0.0698	-0.1288	-0.3197	-0.0189
mournful	-0.0138	0.1592	-0.58	-0.1313	-0.2646	0.0851	0.3013	0.0799	-0.2806	-0.3282	0.0006	0.5902	-0.2037	0.1015	0.0845	0.0527	0.2522	0.143	0.2235	-0.1179	-0.1962	0.3512	-0.0982	-0.1135	-0.3631	-0.2392	-0.1779	0.1859	-0.2892	0.4509	0.2272	0.366	0.0613	-0.3907	-0.0024	-0.3087	-0.2702	0.3929	0.1433	0.3015	0.224	-0.1399	-0.2976	-0.0016	-0.2847	0.0222	-0.0606	-0.2387	-0.0683
mousey	-0.6801	-0.1823	0.0569	-0.0809	0.3667	0.3623	0.1334	-0.079	0.1238	-0.0464	0.0274	0.6169	-0.1228	0.0996	-0.0102	0.2985	0.2152	0.4712	-0.2378	0.2557	0.06	0.1796	-0.3709	0.1378	-0.0754	0.2232	-0.291	0.4217	0.0053	0.1549	0.1283	0.3916	-0.3312	-0.6252	-0.0246	-0.0566	0.052	-0.3242	0.0162	0.1755	0.0607	-0.188	0.5619	0.2546	0.1719	-0.3663	0.0571	-0.184	-0.0904
moved	-0.0075	-0.263	-0.3778	-0.1099	-0.0522	0.1305	0.2822	-0.0846	-0.025	-0.1294	-0.0889	0.0851	0.0625	-0.0683	-0.1083	-0.2162	0.0987	0.0375	0.2985	0.1077	0.081	0.0493	-0.039	0.1308	-0.0381	0.1087	0.1446	0.1185	0.0522	0.0683	-0.1345	-0.3076	-0.213	0.1951	-0.0304	-0.0019	0.2068	-0.0115	0.1355	-0.3555	0.3182	-0.2169	-0.0564	-0.0807	0.1223	-0.33	0.4148	0.1246	-0.123
moving	-0.0896	-0.1218	-0.1537	-0.2892	0.0278	0.0838	0.0455	-0.0635	0.3228	-0.2498	-0.2339	0.0453	0.015	-0.0054	0.0612	-0.2271	0.1107	0.1923	0.3345	0.0843	-0.1355	0.2125	0.0021	0.0979	-0.0271	0.1377	-0.0223	0.0982	-0.0286	0.1198	-0.2666	-0.0116	-0.1644	-0.1484	-0.045	-0.2641	0.0338	0.1571	0.3832	0.1504	0.2728	-0.2102	-0.0073	-0.2519	0.2798	-0.2017	0.2678	0.0614	-0.0154
muscular	-0.2766	0.3051	0.3883	0.4495	-0.1082	0.0516	-0.3088	0.0257	-0.0881	0.2193	0.2604	0.3086	-0.286	0.0404	-0.2999	0.0159	-0.1223	0.4081	-0.2313	0.1818	-0.445	-0.019	-0.3175	0.1843	0.1459	0.2266	0.3758	0.3142	0.2743	-0.1324	0.0734	0.0119	0.2926	-0.3479	-0.0946	-0.3671	-0.0624	-0.155	-0.0287	0.3634	-0.0048	-0.0391	-0.1072	-0.0463	0.75	-0.2293	0.2041	0.1214	-0.0647
musical	-0.2706	-0.0273	-0.1299	0.0817	0.2906	-0.0486	-0.175	0.1227	0.0222	-0.2594	-0.1933	0.4097	0.0803	0.0247	0.1799	0.2211	0.1868	-0.1072	-0.0167	0.1965	0.4796	0.3562	0.1279	-0.4228	-0.3089	0.2245	-0.1777	-0.0785	0.3257	-0.307	-0.2124	0.0498	0.1313	-0.1854	0.1061	0.2421	0.0084	0.1334	0.0506	0.329	0.0538	-0.2392	-0.0368	0.2423	0.0237	0.1485	0.3856	0.3611	0.0052
mysterious	-0.2208	-0.1857	0.0149	-0.2386	0.1366	-0.0183	-0.0906	0.1424	-0.1344	-0.0842	-0.1032	0.2214	-0.2848	-0.1347	-0.3701	-0.0559	0.2998	0.4027	-0.0598	0.1006	-0.0548	-0.3133	0.0888	-0.3246	0.2883	-0.0313	0.1196	0.3434	0.2805	-0.0504	0.0664	0.3441	0.2535	-0.0525	-0.167	0.1624	-0.0294	-0.0968	-0.1771	0.1183	-0.2374	-0.1104	0.4082	0.0914	0.0242	-0.0271	-0.3725	-0.1998	0.1265
naieve	-0.0388	0.4397	0.8396	-0.2233	0.3432	0.0707	-0.1549	-0.3295	0.1267	-0.2145	-0.1558	0.4502	0.0555	0.0147	0.0472	0.3288	0.1453	0.6084	0.1037	0.1873	0.1907	-0.3528	0.0305	0.0159	0.1237	0.3119	-0.0063	-0.1832	-0.0778	0.4465	0.1223	0.2665	-0.2513	-0.5526	0.256	-0.2157	-0.0003	-0.3552	0.1819	-0.1266	-0.0744	0.184	0.482	0.0097	0.2887	-0.476	0.0338	-0.1761	0.2113
naive	0.0671	0.4246	0.4269	-0.1529	0.1947	-0.1598	-0.0404	-0.0338	0.083	-0.2552	-0.2898	0.0724	0.0946	-0.081	-0.0401	0.2047	0.2436	0.3448	0.0905	-0.0182	0.0307	-0.0393	-0.0754	-0.0291	0.0758	0.0491	0.0454	-0.2622	0.2006	0.5838	-0.0148	0.0358	-0.1276	-0.3226	0.0303	-0.2417	-0.2061	-0.3688	0.2876	-0.0208	0.0799	0.1807	0.3434	0.1459	0.1454	-0.5152	0.303	-0.1221	-0.0783
narrow-minded	0.0317	0.0379	0.1978	-0.1511	0.2653	-0.2311	-0.0636	-0.1562	-0.1331	-0.0247	-0.2683	0.3409	0.0735	0.4321	-0.0531	0.0981	0.4755	-0.0539	-0.5486	0.1318	0.1014	0.0425	0.2088	-0.4802	-0.0984	0.0597	0.2404	-0.1747	0.0504	0.6555	-0.0356	0.029	0.1296	-0.3055	-0.1255	-0.3014	-0.243	-0.1393	-0.1754	-0.215	0.2268	0.0709	-0.0944	-0.0504	-0.1621	0.2128	0.5934	0.0561	0.3243
nasty	0.0597	-0.3069	-0.1384	-0.1091	0.1884	0.0632	-0.27	0.3371	-0.1504	-0.3438	-0.0484	0.0448	-0.0691	0.0691	-0.2077	0.1156	0.1931	0.1066	0.0129	0.0016	0.0966	0.0833	-0.0054	-0.2345	0.1413	-0.3201	0.2322	0.0725	-0.1452	0.3116	-0.0548	-0.1088	0.1122	-0.0685	0.0174	0.0501	-0.0217	-0.0518	-0.0072	0.3192	-0.065	0.1458	0.3786	0.0779	0.1257	-0.1121	-0.0109	-0.2962	-0.0968
natural	-0.2451	0.1052	-0.1912	0.3352	-0.2758	-0.0556	-0.484	0.1179	0.1187	0.0923	-0.202	0.0534	-0.1572	-0.0618	-0.2757	0.0453	0.0078	0.1468	0.079	-0.0757	-0.0153	0.0717	0.0729	-0.0706	0.0573	-0.1369	0.1464	-0.1451	-0.1687	-0.54	-0.0296	-0.297	0.4068	-0.1783	0.0701	0.1292	0.12	-0.2688	0.1672	0.3288	0.0806	-0.2908	-0.0189	0.028	-0.0413	-0.0223	-0.308	-0.1262	-0.0106
neat	-0.1427	0.2547	-0.4608	0.4198	-0.1932	0.003	0.0731	0.0762	0.1445	-0.2686	-0.1812	-0.0325	-0.3385	-0.0177	-0.0196	-0.0863	-0.0077	-0.1475	0.2814	0.1337	0.3855	-0.132	0.093	-0.1393	-0.0848	0.061	-0.0305	0.1451	-0.1807	0.0038	-0.2857	-0.0667	0.6462	-0.3075	-0.0046	-0.0601	0.0852	-0.0657	-0.2774	0.5567	-0.0051	-0.2276	-0.227	-0.1017	0.3723	0.124	0.284	-0.251	0.3324
needy	0.1179	0.3161	-0.2926	-0.1818	-0.4622	-0.3753	-0.3632	-0.1209	0.4088	-0.2409	0.1228	0.3633	0.0013	0.0281	0.0832	0.2414	0.0637	-0.076	0.0174	0.1465	0.0594	-0.4247	-0.0564	-0.28	0.0986	-0.2179	0.4463	0.3442	0.1372	0.3826	-0.3159	-0.3109	-0.5019	-0.4855	-0.3062	0.154	-0.0541	-0.201	-0.0663	0.0684	-0.1334	0.2097	0.4093	0.2135	-0.0609	-0.0097	-0.0299	0.0984	0.11
negative	0.3842	0.0759	0.0555	-0.2058	0.442	-0.1899	-0.2972	0.2401	0.1244	0.3109	-0.2088	-0.0073	0.0576	-0.064	-0.0469	0.3931	0.1404	-0.0184	-0.2005	0.012	-0.0459	-0.1158	0.3161	0.0162	-0.4107	0.1954	-0.2465	0.251	-0.227	-0.0817	-0.1076	0.2512	-0.4419	0.019	0.4347	-0.2089	0.1462	-0.13	-0.3436	0.4246	-0.0645	0.0315	0.2377	-0.009	-0.2802	-0.034	-0.033	-0.3436	-0.1793
neighborly	0.0921	-0.0626	-0.5226	0.2659	-0.1701	0.15	-0.1978	0.1068	-0.2348	-0.7375	0.1184	0.4272	0.2959	0.1219	0.1168	0.4318	0.0375	-0.3983	0.0661	-0.6934	-0.2687	-0.1743	0.1063	-0.2065	-0.1464	-0.0414	0.5643	0.0234	-0.3507	-0.0414	-0.246	-0.1477	0.037	-0.3907	-0.4012	-0.542	-0.183	0.3653	-0.1178	0.7321	-0.2175	-0.1227	0.5584	-0.1687	0.0754	0.1074	-0.31	0.6372	0.0867
nerd	-0.2749	-0.1006	0.238	-0.3132	0.1804	-0.2382	-0.0962	-0.0293	0.0749	0.1586	0.1796	0.3138	-0.0586	-0.4515	0.1277	0.0974	-0.0963	-0.1329	-0.3046	0.1319	0.034	0.3073	0.4441	-0.5838	-0.173	0.2449	0.3702	0.121	0.539	0.2011	-0.1139	0.1548	-0.1428	-0.0675	0.2368	0.0087	0.4035	-0.1017	0.0542	-0.1079	0.0114	-0.3187	0.0712	0.0377	0.0276	0.0065	0.6064	0.086	0.267
nerdy	-0.3393	0.0524	0.2902	-0.0637	0.1747	-0.2726	0.2485	0.1842	0.1994	0.1141	0.2981	0.3574	-0.0929	-0.3426	0.0806	0.2049	0.1999	-0.0122	-0.2639	-0.008	0.0183	0.1035	0.3756	-0.5927	-0.1421	0.1894	0.3426	0.0486	0.7007	0.482	0.0133	0.3096	-0.1248	-0.3576	-0.0101	-0.1767	0.335	-0.0955	0.1118	-0.0163	-0.1012	-0.1388	0.3429	0.1978	0.1775	-0.0591	0.3792	-0.0179	0.3178
nervous	-0.1455	0.0348	0.0367	0.0302	-0.014	-0.0898	-0.0753	0.1692	0.2309	-0.3402	-0.0172	0.0615	-0.1564	0.0404	0.1049	0.0458	0.5959	0.1043	0.0061	0.148	-0.2915	0.4116	0.3593	0.0849	0.3572	-0.2376	0.0503	-0.1479	0.0225	0.189	-0.0311	0.2094	0.0609	-0.0839	0.111	0.1394	-0.2439	-0.3676	0.1763	0.0104	-0.1616	0.182	0.019	-0.0299	0.2928	-0.1488	0.6243	0.0817	0.1039
neutral	0.2566	-0.0999	0.2797	-0.0622	0.1598	-0.2169	-0.2032	0.1474	0.343	0.3407	-0.0445	0.0856	-0.1714	-0.1486	0.0137	0.3927	0.3417	0.0892	-0.1903	0.0222	-0.284	-0.0931	-0.0085	0.2666	-0.6008	0.1156	0.2728	-0.1442	-0.4905	-0.0521	0.0782	-0.0214	-0.3393	-0.1926	-0.1566	0.147	0.2857	-0.5275	0.2388	0.2245	0.2452	-0.2994	-0.1397	-0.2824	-0.6151	-0.1772	-0.337	0.2675	0.0633
nice	-0.142	-0.3472	-0.0468	0.266	-0.2524	-0.0423	-0.1411	-0.0621	0.0582	-0.0603	0.1657	0.1431	-0.3633	-0.0903	-0.1913	-0.0595	-0.0958	-0.1188	0.0328	0.1083	0.0533	-0.2332	0.056	-0.1277	-0.2827	-0.0028	0.2773	0.2164	-0.1242	0.1921	-0.503	0.0681	0.2882	-0.4126	-0.0319	-0.1894	0.0724	-0.0794	-0.0797	0.3468	-0.0645	-0.045	0.161	-0.0709	0.1296	-0.1473	-0.0429	-0.1225	0.152
noisy	0.1472	-0.6123	0.1736	-0.1013	-0.6969	0.4144	-0.0515	0.5734	0.1437	-0.1518	0.2971	0.1946	0.0194	-0.162	-0.3306	0.2395	0.3414	-0.0838	0.0201	0.0376	0.2368	0.0228	0.065	-0.1584	-0.168	0.044	-0.3834	0.368	0.0747	0.1747	-0.0442	0.0095	-0.3917	-0.4172	0.2906	-0.0642	-0.0167	0.4219	-0.0706	-0.036	-0.3071	0.1251	-0.0997	-0.0346	-0.2523	-0.1796	0.056	0.0207	0.2826
nonchalant	0.0568	0.1938	0.2825	-0.3413	-0.0663	0.1799	-0.0077	-0.0863	-0.3996	-0.2076	0.0455	0.3024	0.1673	0.1226	0.0284	-0.1378	0.1265	-0.2012	0.2535	-0.0574	-0.1941	0.029	-0.0823	-0.1135	0.1737	-0.0032	0.1888	-0.0702	-0.1561	0.4042	0.2979	0.3951	0.4082	-0.31	0.1011	0.0836	0.0099	-0.0993	0.3542	0.2582	-0.0595	0.0019	-0.1681	-0.1581	-0.0468	-0.086	0.0901	-0.1276	0.4262
normal	-0.2059	-0.0533	-0.0188	0.0294	0.0205	-0.0911	-0.3179	0.3479	0.5073	-0.011	0.1602	0.0765	0.266	-0.2041	-0.1527	0.2549	0.0683	0.1062	0.1089	-0.0473	-0.0199	0.0504	0.0166	0.1308	0.1518	-0.148	-0.2726	0.1362	0.2733	-0.3611	0.113	0.0838	0.1725	-0.3677	0.2155	0.2211	0.1104	0.1011	0.1087	0.1654	-0.012	-0.3362	0.2655	0.0091	0.023	-0.0148	0.0581	0.3269	0.1684
nosy	0.0212	-0.1012	-0.1219	-0.1278	-0.3343	0.133	-0.0273	-0.2513	0.1731	-0.3112	0.1126	0.3925	-0.0098	-0.0128	-0.2166	-0.2604	0.0563	-0.1613	0.0744	0.0564	-0.0921	-0.238	0.0392	-0.235	-0.0102	0.042	0.4591	0.0402	0.3145	0.7221	-0.2463	-0.2972	-0.2853	-0.0361	-0.1349	-0.189	-0.0128	0.0134	-0.5049	0.1857	-0.1623	0.1869	0.3289	0.0128	-0.0475	-0.4284	0.4204	0.127	-0.0537
nurturing	0.1098	-0.0225	-0.1316	0.1352	0.1008	-0.0546	-0.4384	-0.0559	-0.0974	-0.3129	-0.1305	0.3722	-0.1608	0.0797	0.2529	0.1522	0.0826	0.1762	-0.0972	0.1105	-0.0467	-0.1483	-0.2679	0.1916	0.0215	-0.0175	0.25	-0.0517	-0.236	0.4305	0.0562	-0.1184	-0.2144	-0.8577	-0.0092	-0.2615	0.0428	-0.1059	-0.2731	0.5754	0.196	-0.1395	0.1948	-0.1808	-0.2619	0.0872	-0.6843	-0.1747	0.4256
obedient	-0.3637	0.0621	-0.2123	0.3637	0.005	0.0964	-0.2523	-0.3961	0.2901	-0.2131	0.4166	0.5051	-0.0552	0.1553	-0.0726	-0.5177	-0.1697	0.0348	-0.0379	0.012	0.389	-0.1107	0.2486	-0.3603	-0.026	-0.0231	-0.0581	0.6063	0.0502	0.311	0.5654	0.2851	-0.0276	-0.4154	0.2577	-0.1321	0.1479	-0.0069	-0.4252	0.1086	-0.5005	0.0005	-0.0406	-0.0005	-0.4326	-0.3693	-0.2056	-0.1345	0.1275
objective	0.0952	0.0222	-0.0726	0.1727	-0.091	-0.2468	0.1242	-0.243	0.0003	0.3568	-0.2914	0.0574	0.1902	0.0084	0.1575	0.0188	0.2779	0.0889	-0.1758	-0.1313	0.2496	-0.1068	-0.099	-0.1253	-0.3877	0.0801	0.0597	-0.045	-0.0046	-0.0753	0.04	-0.0681	-0.2841	-0.0346	-0.4388	-0.1298	-0.1234	0.1229	0.0324	0.2176	0.0834	-0.156	-0.2924	-0.1295	-0.3155	0.022	0.1703	-0.0184	-0.0511
obliging	0.1901	-0.101	-0.6037	0.1046	-0.0278	0.3132	-0.1626	-0.1862	-0.3076	-0.228	0.3527	0.2627	-0.0814	0.1495	0.0153	-0.2278	-0.0577	0.0487	-0.1683	-0.3032	0.2477	-0.1669	-0.0657	-0.001	-0.2432	-0.1524	0.3536	0.25	-0.0112	0.4272	0.0714	-0.0252	-0.0139	-0.1638	-0.3902	-0.1728	-0.1849	-0.1777	-0.5695	0.039	-0.06	0.0069	0.2456	-0.0052	-0.0628	-0.0744	-0.2936	0.0409	-0.1547
obnoxious	-0.1558	-0.2599	-0.0877	-0.2895	-0.1801	-0.0845	0.0197	0.3649	-0.0661	-0.4103	-0.0723	0.1868	-0.1598	0.1458	-0.0143	0.2629	0.1995	-0.3207	0.0749	0.1347	0.0368	0.0105	-0.1147	-0.107	-0.2957	-0.08	0.2163	-0.1309	-0.005	0.2627	-0.1375	-0.1297	-0.3532	-0.1015	0.0497	0.0327	0.0673	0.166	-0.096	-0.0293	0.0271	0.2081	0.0731	0.0695	0.1024	-0.3404	-0.0583	0.1914	0.1053
observant	-0.2419	0.0315	-0.446	-0.2859	-0.1387	-0.1532	-0.1931	-0.1652	-0.005	-0.2986	-0.2963	0.2867	-0.2739	-0.0846	-0.2891	-0.307	0.2927	-0.1363	0.5953	0.0136	0.0816	-0.1695	-0.1206	0.2721	0.0632	0.22	-0.1734	0.1394	-0.3482	0.3986	0.1179	0.2897	0.1203	-0.151	0.1205	-0.0489	0.2313	0.2566	-0.1064	0.4403	-0.2364	0.2852	-0.1884	0.0064	-0.1202	-0.1478	0.2721	-0.1599	-0.2828
obsessive	-0.144	0.4883	-0.087	-0.2287	0.2361	0.1227	-0.1325	0.2482	-0.2283	0.1644	-0.3	0.2139	-0.0795	0.0323	-0.1622	0.0367	0.2462	0.1083	-0.3862	0.1015	-0.0173	0.4421	0.1376	-0.1787	-0.4821	0.2299	0.1557	0.1967	0.0425	0.4292	-0.0413	0.3094	-0.0591	-0.3252	-0.4518	0.2884	-0.004	0.4474	0.199	-0.0745	0.0705	-0.0283	-0.0043	-0.0405	0.3866	0.1025	0.1343	0.0049	0.4629
obstinate	0.086	0.159	-0.2941	-0.1607	0.1849	0.1472	-0.1253	-0.025	-0.078	-0.2461	0.1924	0.3581	-0.3952	0.1736	0.2965	-0.3194	0.0783	-0.0436	-0.3235	0.0527	0.0848	0.2413	-0.1269	-0.258	-0.1097	0.1253	0.2543	0.1657	-0.2895	0.5681	0.1315	0.359	-0.0598	-0.3267	0.1622	0.2894	-0.3538	-0.1247	-0.1707	-0.1843	0.1067	0.3456	0.1479	0.0865	-0.1574	0.1734	-0.2344	-0.4776	-0.1835
odd	-0.0962	0.1858	-0.1617	-0.4109	-0.1048	0.1572	-0.1087	0.3991	0.1065	0.0112	-0.0274	-0.0403	0.11	-0.1156	-0.2121	0.0575	0.2083	0.1366	0.0516	0.1853	-0.2458	-0.0221	-0.0507	0.0942	-0.0477	-0.1749	-0.0173	0.1533	0.0549	0.115	-0.1746	0.3142	0.0058	-0.1364	-0.0445	0.0894	0.2293	0.0081	-0.1632	0.007	0.0217	0.0722	0.2341	0.2894	0.113	-0.0207	0.0154	-0.0457	0.0566
old	0.0931	-0.3071	-0.2523	-0.1165	-0.0417	-0.1065	0.1727	-0.0083	0.4014	0.012	0.2013	0.11	-0.102	-0.0228	0.0652	0.1018	-0.1238	0.2224	0.1637	0.1152	0.2233	0.0076	0.1076	-0.1162	-0.1778	0.0172	-0.0304	0.0051	0.0522	-0.4227	-0.1442	-0.1232	0.1701	-0.3954	0.088	-0.1213	-0.1699	-0.1872	0.1112	-0.1945	-0.0457	-0.2425	0.4641	0.3148	-0.0867	-0.0074	0.3495	-0.0018	-0.0297
older	0.0013	0.0629	0.1682	-0.0754	-0.2972	0.0085	-0.1334	0.1063	0.5393	0.1353	0.0746	0.0066	-0.0517	-0.0056	-0.018	-0.1082	0.0088	0.231	0.34	0.2335	0.1937	-0.0638	0.1523	-0.0116	-0.1166	0.1315	-0.0473	0.0732	-0.1789	-0.3918	-0.6486	-0.3701	0.3481	-0.1413	0.0872	-0.2212	0.0763	-0.0709	0.1382	-0.1096	-0.2118	0.0183	0.4854	0.4755	0.1048	-0.1597	0.3299	0.0827	-0.0364
open	0.1061	0.0779	-0.0277	0.1415	0.0863	-0.0947	0.1005	-0.2919	0.1548	0.1658	0.0396	0.0568	0.1391	-0.1617	-0.0289	-0.0449	0.1357	0.1218	0.5115	0.0288	-0.1106	0.0357	0.065	-0.0331	-0.004	-0.0877	0.032	-0.0593	-0.2114	0.1246	-0.0758	-0.2354	-0.1564	-0.1548	0.0069	0.2005	-0.2554	-0.0012	-0.0834	0.0661	0.0364	-0.1086	0.1747	-0.3313	0.0665	0.0258	-0.205	0.027	-0.0689
open-minded	-0.1715	-0.1341	0.3982	-0.0534	0.1028	-0.4338	-0.3674	-0.0598	0.1487	0.5118	-0.3178	0.2853	-0.3215	-0.0878	-0.0352	0.2339	0.3551	-0.0864	-0.0555	-0.0431	0.0678	-0.0787	0.1102	-0.6371	-0.308	0.2735	0.3178	-0.3195	-0.0387	0.4862	-0.0834	-0.0979	0.2304	-0.3728	0.2781	-0.317	-0.2026	0.0192	-0.196	0.5552	0.3418	0.1942	0.0776	-0.1093	-0.4398	-0.0812	-0.1559	-0.0725	0.1791
opinionated	-0.3466	-0.1139	0.1178	-0.3183	0.0416	0.104	-0.014	0.1406	0.0708	0.3216	-0.132	0.2933	-0.4551	0.014	0.2173	0.0112	0.0889	0.0755	-0.5564	-0.0319	-0.1808	-0.2196	-0.1942	-0.5554	-0.2656	0.0579	-0.0337	-0.2075	-0.0212	0.3278	-0.307	-0.3098	-0.3842	-0.1635	0.1482	-0.1245	0.0801	-0.0887	-0.087	0.0828	-0.0287	0.1177	0.1341	0.0063	-0.0351	-0.3145	0.0629	0.1262	0.0098
opportunistic	0.0663	-0.095	-0.2193	0.1049	0.0594	-0.0966	-0.2792	0.0133	-0.1959	-0.4265	-0.2681	0.2308	0.1657	0.2383	-0.0026	0.3405	0.197	0.1073	0.0263	-0.1271	-0.2414	-0.0106	-0.0716	-0.0058	0.307	-0.1991	0.3508	-0.2601	-0.1905	0.5374	-0.2086	0.3994	-0.0295	0.0708	-0.1797	-0.2887	-0.5298	-0.1461	0.1429	-0.0449	0.3218	0.2622	0.2167	0.1223	-0.1459	-0.1026	0.5015	-0.2983	0.0462
optimistic	0.3411	0.146	0.4545	0.1282	0.1608	-0.1756	0.1634	-0.0612	0.0708	-0.0888	-0.3598	0.1313	-0.2272	0.1813	0.1154	0.1285	0.4097	0.0899	-0.2388	-0.1176	-0.3088	0.0612	0.2142	-0.1218	-0.1911	0.139	-0.3183	-0.2719	0.2111	0.1843	-0.155	0.237	-0.1919	0.0404	0.4364	0.0416	-0.375	-0.0145	0.0593	0.3961	0.3418	0.0478	0.3125	-0.0735	-0.5219	0.0542	0.1011	-0.5802	-0.03
orderly	0.1476	0.048	-0.3715	0.3839	-0.1756	0.2778	-0.0136	0.0898	-0.0263	-0.5313	-0.1009	0.2375	-0.1618	-0.0178	0.1191	0.1086	0.0446	-0.1534	0.1535	-0.0766	0.3983	0.1508	-0.047	-0.7097	0.0626	-0.0684	0.3128	0.0314	-0.449	-0.1143	0.1627	-0.2905	0.3505	-0.4826	0.1255	0.0764	-0.0316	-0.1592	-0.1036	0.8288	0.3002	-0.2097	-0.4827	-0.2535	0.5237	-0.1478	-0.087	-0.0837	-0.0854
organized	-0.068	0.3153	-0.4281	0.4434	-0.0362	-0.1387	0.0054	0.1345	-0.1048	-0.1477	0.0205	0.0327	-0.3296	-0.0925	0.0125	-0.0731	-0.3512	-0.051	0.217	0.0202	0.1562	-0.0102	-0.0059	-0.2872	-0.1672	-0.1251	0.0406	-0.4994	-0.2973	0.2291	-0.1736	-0.1229	0.2854	0.06	-0.1849	-0.3078	-0.1889	-0.1072	0.2346	0.1003	0.0197	-0.0909	-0.1742	-0.2708	0.508	-0.0152	0.1436	0.0923	0.078
outgoing	-0.0955	-0.1428	-0.1348	-0.0729	0.2922	-0.094	-0.1303	0.1867	-0.0613	0.0792	0.0648	0.2476	-0.443	0.1089	0.2451	0.1467	0.0268	0.1591	0.1033	0.4337	-0.245	-0.2359	-0.0023	0.0368	-0.0481	0.2724	0.0485	-0.0733	0.4396	0.1079	-0.5366	-0.0888	0.0927	-0.0069	0.7249	-0.2837	-0.2537	0.459	-0.3138	0.2279	-0.3504	-0.0186	0.0547	0.1218	0.2382	-0.1952	-0.3474	0.0912	-0.0831
outspoken	0.0767	-0.2557	-0.074	-0.7241	-0.1773	0.024	0.2124	0.0636	0.0859	0.2386	-0.1836	0.2719	-0.1055	0.0634	0.0812	0.0525	0.1052	0.1348	0.1018	0.0651	-0.0666	0.0205	-0.1021	-0.367	0.1689	0.2043	0.1307	-0.1277	0.1627	0.2276	-0.2081	-0.0291	-0.2016	-0.0014	0.3929	-0.0666	-0.2175	0.1286	0.0756	0.2602	-0.1512	-0.0192	-0.0362	0.0741	-0.1335	-0.4374	-0.275	-0.3239	0.0254
overbearing	-0.3854	-0.2061	0.1612	0.0472	-0.1799	0.1629	-0.1774	0.1806	-0.4189	-0.3044	-0.1075	0.2517	-0.1657	0.184	-0.2702	-0.2616	0.2435	-0.0137	-0.2279	0.1501	-0.0163	-0.0748	-0.012	-0.2017	-0.4014	0.158	0.614	0.1958	-0.1256	0.4356	0.0594	-0.3506	0.0334	-0.0442	0.066	-0.3593	0.0525	0.4344	-0.1354	0.0741	-0.1516	0.0999	0.0589	-0.0213	0.2417	-0.6354	-0.2212	0.1123	0.2389
overcritical	0.5044	0.1437	0.1661	-0.4463	-0.1749	-0.0339	-0.0638	-0.309	0.1043	0.0316	-0.8393	0.514	0.0135	0.2376	0.0394	-0.1013	0.3403	-0.5888	-0.5183	-0.3908	-0.3879	0.0008	-0.1072	-0.1921	-0.3272	0.3184	0.3456	0.362	0.1935	0.5963	-0.4314	0.2433	0.294	-0.0345	0.1991	-0.3712	0.3448	0.1071	-0.0382	-0.3425	0.3114	0.2733	0.1367	-0.0822	-0.01	0.5004	0.3689	-0.4954	0.0581
overemotional	0.0429	0.2065	0.5144	-0.3259	0.3721	-0.5353	-0.0302	0.1856	0.18	-0.2988	-0.275	0.6257	0.2133	0.1404	-0.159	-0.1737	0.2888	-0.1314	-0.6368	-0.8295	-0.0092	0.8595	-0.1895	-0.344	-0.2601	0.0801	0.1431	-0.1999	-0.2303	0.5027	0.1515	0.1609	-0.2241	-0.0895	0.4586	0.0041	-0.2391	0.1445	0.8943	-0.4117	0.0416	0.2749	-0.3527	-0.0347	0.051	-0.3414	-0.1181	0.1239	-0.0122
overworked	0.2443	-0.0366	0.3032	0.4307	-0.1682	-0.1165	-0.1297	-0.3366	0.1065	-0.3812	0.1672	0.2172	0.212	0.1752	-0.0174	-0.3376	0.0899	-0.1186	-0.3825	0.125	-0.2356	-0.3735	-0.1703	-0.0967	-0.1386	-0.155	0.0657	0.078	-0.3449	0.1217	-0.0469	-0.0316	-0.0835	-0.2004	-0.1068	-0.0374	-0.281	-0.027	0.2157	-0.3927	0.2935	-0.038	-0.2952	0.1094	0.1298	-0.2799	-0.1993	-0.3816	0.0278
pained	0.2245	0.2198	-0.1964	0.122	-0.0775	0.1508	0.2605	0.0583	-0.0967	-0.3296	-0.1149	0.2507	0.1529	0.1363	0.0454	0.1745	-0.041	-0.0335	0.038	0.0522	-0.3317	0.2936	-0.27	-0.2428	0.0052	-0.0415	-0.3271	0.0886	-0.2916	0.1035	0.0397	0.0295	0.306	-0.1342	-0.1681	-0.0897	-0.1407	0.1244	0.0667	0.0841	-0.1029	-0.0022	-0.2498	0.0065	-0.3962	0.0643	-0.1363	-0.5276	-0.0196
pale	0.0526	0.4214	-0.2725	-0.1263	-0.2105	0.033	-0.0374	-0.1832	0.3568	-0.3708	0.0016	0.0929	0.1852	0.0326	0.1934	0.3423	-0.1023	-0.0911	-0.2947	0.0215	-0.3527	0.0827	0.0295	0.0021	-0.2882	-0.3562	0.1446	0.1674	0.0039	-0.3942	0.2023	0.1258	0.1572	-0.5086	-0.3261	0.2151	0.3565	-0.3111	-0.3334	0.5505	0.0746	-0.1743	-0.3296	-0.1578	0.4575	0.0421	-0.0513	0.0259	-0.066
panicky	0.2108	0.1198	0.0949	-0.1598	0.1348	-0.2234	-0.0148	0.3242	0.0969	-0.617	0.3622	0.3239	0.2647	0.1967	0.1015	-0.3112	0.3419	-0.0448	-0.2954	0.1992	-0.2261	0.1716	0.4031	-0.0998	0.4228	-0.1478	-0.0022	-0.1982	-0.3817	0.3357	0.3502	0.0278	-0.2318	0.0492	0.0088	0.1414	-0.3506	0.168	0.5382	-0.0347	0.1219	0.1944	0.1755	0.2248	0.2538	0.0091	0.2805	-0.1088	0.0752
paranoid	0.1088	0.2072	0.2549	-0.3134	0.007	-0.0061	-0.0683	-0.0466	0.1166	-0.2785	0.0809	0.1807	-0.174	-0.3181	-0.2727	-0.1311	0.3609	0.1295	0.1179	-0.344	-0.2401	0.2591	0.3124	-0.1751	0.1485	-0.33	0.1321	0.125	-0.2389	0.3477	0.1914	-0.1188	-0.1132	-0.2181	-0.2343	-0.1211	-0.2701	0.4062	0.5177	-0.1175	0.0391	0.0329	0.2746	0.0139	0.3201	0.0589	0.425	-0.204	0.2507
passionate	-0.2524	0.1421	-0.0205	0.0761	0.0746	-0.0686	-0.2977	0.2099	-0.0044	0.1456	-0.2396	0.1379	-0.3475	0.2191	-0.0212	-0.2931	-0.0589	0.2058	-0.4334	-0.2044	-0.0834	0.2037	-0.2055	-0.2863	-0.2926	0.1519	-0.0258	-0.2468	-0.005	0.4104	-0.0524	-0.0327	-0.261	-0.1892	-0.0379	-0.0542	-0.2618	0.074	0.3311	0.2308	-0.1998	-0.0207	0.1629	0.0794	0.1147	0.0439	-0.4846	-0.0757	0.0829
passive	-0.4016	0.0383	-0.3331	0.0695	-0.1508	-0.3415	-0.2907	0.0454	0.0978	0.1568	0.1326	0.2208	-0.0373	-0.0487	-0.6406	-0.2547	0.1536	-0.1418	0.0812	-0.1618	0.0504	0.1069	-0.2101	-0.3088	0.1763	0.2236	-0.1966	0.1267	-0.1895	0.0702	0.2602	0.3236	-0.116	-0.4684	0.1068	-0.0868	-0.0453	0.1811	0.2341	0.0758	-0.4395	-0.0732	0.0363	0.0105	-0.092	-0.3442	0.0834	-0.113	0.3105
paternal	-0.0628	0.1837	-0.4672	-0.1096	0.1918	0.1071	-0.1582	-0.0658	-0.4809	-0.2861	-0.1361	0.4705	0.2536	-0.0638	0.38	0.1201	-0.1246	0.6513	0.1047	-0.1446	-0.1249	0.1004	-0.0423	0.2231	-0.3255	-0.0476	0.0028	0.4109	0.0558	0.1782	0.1479	0.1383	0.1603	-0.047	-0.0134	-0.4192	0.0024	0.2401	0.058	0.0029	-0.0715	-0.6435	0.229	0.1877	-0.0589	-0.2706	-0.6607	0.069	-0.1199
patient	-0.0943	-0.1523	0.2056	-0.1848	-0.1488	-0.2609	-0.3153	-0.2482	0.0141	-0.3331	-0.1165	0.3445	-0.1498	0.1311	-0.0117	0.0171	0.0227	-0.2174	-0.1579	0.164	0.1783	0.2311	0.0355	-0.5192	0.2877	-0.4387	0.132	0.161	-0.069	0.3059	-0.2515	-0.1769	0.0746	-0.5521	-0.3205	0.1609	0.1081	-0.1887	-0.0202	0.2467	-0.0293	-0.0745	0.0424	0.2518	-0.061	0.1297	-0.104	-0.2226	-0.1387
patronizing	0.1303	-0.1192	0.0628	0.0171	-0.1472	-0.1178	0.1067	0.1925	-0.1854	-0.1281	-0.1574	0.361	0.3586	0.1884	0.0278	0.1773	0.1773	-0.2572	-0.2066	-0.1242	0.2331	-0.1843	-0.3426	-0.0621	-0.3008	-0.5863	0.2905	0.0075	-0.0383	0.6121	-0.1733	0.2806	-0.1365	-0.1333	-0.1409	-0.446	0.2807	-0.1326	0.3089	0.0312	-0.1892	-0.071	0.0682	-0.1763	-0.353	-0.046	0.0313	0.266	-0.0725
peaceful	0.0569	-0.6517	-0.0936	0.1764	-0.0499	0.1281	-0.1903	0.1582	0.075	-0.048	0.0562	0.1914	-0.0005	-0.1014	-0.3525	-0.0732	0.4018	0.4003	0.1035	-0.1338	-0.2353	-0.0649	-0.0524	-0.3607	-0.0303	-0.1695	-0.1345	-0.1026	-0.4671	-0.1354	0.2808	0.1185	0.1037	-0.737	0.1649	-0.5575	-0.0267	0.3164	-0.2997	0.6213	-0.012	-0.0197	0.0168	-0.1932	-0.3115	0.085	-0.3405	-0.2812	0.1571
peering	0.256	0.0711	-0.3485	-0.7035	0.1022	0.3758	0.103	-0.2996	0.1984	-0.4487	0.0398	0.4726	-0.1931	-0.2255	0.0257	0.3322	-0.0664	0.3602	0.0092	0.088	0.0763	0.088	-0.1354	0.2444	0.1162	-0.0078	0.2322	0.5263	0.1627	0.2341	-0.0678	-0.2051	-0.0737	0.2195	-0.1714	-0.327	0.2207	-0.0748	-0.522	-0.2012	0.0463	-0.3782	-0.0768	-0.2726	-0.0225	0.1438	-0.0363	-0.0611	0.2092
peeved	0.3421	-0.1229	-0.2062	-0.248	-0.1928	0.3078	0.2145	-0.0297	0.1791	-0.1104	-0.0701	0.2729	0.2733	0.3317	0.0071	-0.0304	0.2624	-0.125	-0.3622	0.2898	-0.1283	0.7712	0.1965	0.0242	-0.1368	-0.234	0.2624	0.0115	-0.2091	0.1688	-0.1306	-0.0474	-0.0476	0.1948	-0.2134	0.1554	-0.2218	0.1787	0.002	-0.3155	0.0074	-0.0475	0.0057	0.0211	0.1383	-0.0732	0.2404	-0.1493	-0.0752
pensive	0.0447	0.1204	-0.0992	-0.4292	0.0351	0.0249	0.2002	0.0236	-0.0103	-0.104	0.01	0.413	0.0201	0.0778	0.157	0.0248	0.5352	0.2754	-0.2286	-0.0006	-0.1323	0.1585	-0.0406	0.0251	-0.1497	0.2739	-0.2609	0.2328	-0.2212	0.4089	-0.1883	0.2753	0.1069	-0.5968	0.1793	-0.537	-0.0507	0.2372	0.0691	0.2644	-0.1104	-0.0812	-0.2166	-0.0267	0.0903	0.2483	-0.1773	-0.6273	-0.014
perceptive	-0.1133	0.297	-0.018	-0.306	-0.196	-0.2075	-0.0891	-0.2287	-0.1438	-0.3275	-0.591	0.3072	-0.4927	0.1434	-0.2826	0.0846	0.4708	0.2141	-0.0335	-0.0637	0.5034	-0.1707	-0.1818	-0.0799	-0.189	0.1503	-0.3006	0.3327	-0.0663	0.1999	0.251	0.184	0.2967	-0.3002	-0.159	-0.129	0.1978	0.1826	0.0958	0.4466	-0.1518	0.012	-0.2506	-0.0901	-0.084	-0.1135	0.3576	-0.0868	0.067
perfectionist	-0.0385	0.1599	0.0097	-0.1663	0.2935	0.4312	-0.2019	-0.2187	-0.1027	0.2809	-0.2959	0.5017	0.1087	0.2909	-0.1939	-0.7423	0.1103	-0.641	-0.2983	0.6382	-0.1084	0.5396	0.5036	-0.1498	-0.3513	0.0742	0.2443	0.0891	0.163	0.4726	-0.6727	-0.0407	0.1744	0.0623	-0.4117	-0.0411	0.2198	0.0588	-0.0235	0.0957	0.259	-0.117	-0.0899	0.0552	-0.186	0.4123	0.2508	-0.3184	0.2229
perky	0.0154	0.0277	0.5146	0.3192	0.1501	-0.0948	0.0332	-0.2004	0.2769	-0.3234	0.3414	0.3522	-0.337	0.4699	-0.0467	-0.004	-0.1587	-0.137	-0.0719	0.2599	0.2406	-0.0057	-0.0184	0.0232	-0.1913	-0.2045	0.3464	-0.0175	0.0453	0.1847	-0.7168	0.4736	-0.5541	-0.3246	0.1674	0.153	0.2262	-0.3138	-0.1226	0.5152	0.2325	-0.0021	0.3076	0.0417	0.1162	0.0851	0.0071	-0.3744	0.0693
persistant	-0.4926	0.1485	0.2294	-0.3356	-0.1495	0.1733	-0.4787	-0.0045	-0.2531	-0.1096	-0.0871	0.4147	-0.3691	-0.1327	-0.3598	-0.0842	0.3264	-0.1691	0.0184	0.3421	0.1173	-0.0647	0.1254	0.237	-0.4173	0.0554	0.1652	0.305	-0.0688	0.4213	-0.2642	0.0992	-0.0563	-0.2881	-0.0648	-0.0366	-0.2422	0.2754	-0.0814	0.1965	0.2826	0.1509	0.4741	-0.0904	0.1239	-0.1617	-0.3219	-0.3658	0.3961
persistent	-0.1695	0.1695	-0.0216	-0.3928	-0.0375	0.0874	-0.3515	0.0865	-0.3275	0.0225	-0.1232	0.0777	-0.3205	0.017	-0.1622	-0.0763	0.2273	-0.1751	0.3331	0.1511	0.1897	0.011	0.0272	0.1877	-0.0336	0.1025	0.2477	0.1779	-0.0763	0.2547	-0.1605	0.2424	-0.0901	-0.1896	-0.1196	0.0255	-0.2422	0.2057	0.101	0.3372	0.2151	0.1197	0.3561	-0.0837	-0.0155	-0.0522	-0.3175	-0.3629	0.3226
personable	-0.2373	-0.0982	0.2054	0.2394	-0.0588	-0.0789	-0.1354	-0.0566	-0.2922	-0.154	-0.2266	0.3958	-0.4203	0.2786	0.2839	0.1942	0.2161	-0.1264	-0.157	0.2348	-0.0674	-0.293	-0.4691	-0.2652	-0.1903	-0.3983	0.6394	-0.1604	-0.215	0.3344	-0.5507	0.2917	0.3681	-0.4372	0.3815	-0.1759	-0.0607	-0.0641	-0.0382	0.6133	-0.329	-0.1009	-0.1397	-0.0488	0.1388	0.2989	-0.1962	0.0493	-0.0847
persuasive	-0.0495	0.2581	0.3417	-0.1164	0.354	-0.0686	0.1609	0.1588	-0.2005	-0.1902	0.0024	0.2851	-0.2324	-0.0247	0.1496	-0.0633	0.3434	0.014	-0.6498	0.03	0.5058	0.2808	-0.1495	0.3545	-0.283	0.0999	0.3305	0.1202	-0.1868	0.057	0.4369	0.6424	0.087	-0.2363	-0.5301	-0.1179	-0.0402	0.2366	0.2144	0.5144	-0.2377	-0.083	-0.0036	-0.2739	0.0727	-0.0563	-0.0797	-0.0352	-0.3022
pessimistic	0.4251	0.1591	0.4595	-0.1938	0.2639	-0.3646	0.3873	0.0269	0.0678	0.052	-0.4937	0.2667	-0.0375	0.1192	0.075	-0.0805	0.4068	0.2307	-0.2247	-0.2062	-0.3646	0.0751	0.5576	-0.2448	-0.1977	0.0682	-0.1436	-0.1365	-0.1559	0.3582	0.0233	0.1758	-0.403	-0.1376	0.2962	-0.0061	-0.2379	0.0563	0.2632	0.1164	0.1469	-0.086	0.4068	-0.0563	-0.726	0.0217	0.4836	-0.5481	0.109
petite	-0.3252	0.2928	0.0252	-0.1655	0.1782	0.2137	-0.0436	-0.2655	0.4124	0.1997	-0.1868	0.3763	0.2468	0.1687	-0.0172	-0.2181	-0.1914	-0.0023	-0.4079	0.3712	-0.0386	0.0006	-0.3985	0.027	0.2042	-0.0998	0.3397	0.081	0.3489	0.0216	-0.3019	-0.0085	-0.1784	-0.4896	0.3573	-0.4113	-0.1128	-0.3093	-0.311	-0.1525	0.3321	-0.0269	0.0512	0.2634	0.4247	-0.0285	-0.1869	-0.191	0.2508
petty	0.309	0.106	-0.2651	-0.1208	-0.1779	0.1857	-0.2637	0.2673	-0.0036	-0.1367	-0.0446	0.2378	0.2089	0.3663	0.1114	-0.1088	0.5213	-0.0309	-0.5846	0.0718	0.0135	-0.2498	-0.066	-0.3706	-0.1168	-0.2595	0.2135	0.0435	-0.0997	0.4447	0.0703	0.3327	0.3103	-0.1507	-0.0951	-0.3829	-0.1226	0.1752	0.0155	-0.0174	-0.1319	0.0667	-0.194	0.1981	0.2805	0.3699	0.5656	-0.0453	-0.066
petulant	0.501	0.3909	0.2203	-0.4288	0.1112	0.2871	0.0693	0.1888	-0.0823	-0.1249	0.0489	0.3829	-0.036	0.1701	0.0705	0.0079	-0.2422	0.0523	-0.6925	0.0059	0.1669	0.4499	-0.2334	-0.3208	-0.3409	-0.3427	0.4331	-0.1305	-0.2197	0.5667	0.148	-0.0529	-0.193	-0.1162	0.5406	0.1667	-0.1613	0.1048	-0.077	-0.1531	-0.1664	-0.0104	-0.0068	0.3973	0.053	-0.0616	0.1988	-0.2776	0.136
physical	0.2839	0.1391	-0.0441	-0.3108	0.2788	-0.1389	-0.2827	0.1761	-0.0421	-0.1515	0.2212	-0.0131	0.1902	-0.1859	-0.3696	0.2349	0.2583	0.0515	0.1173	0.0941	-0.0113	0.0655	-0.0768	-0.2086	0.0778	0.1248	0.2162	0.1401	0.0944	-0.4266	-0.1676	-0.2273	0.8111	-0.0222	-0.096	0.1184	-0.1274	0.3204	0.2071	0.2321	0.2486	-0.1702	0.2591	0.0852	0.1182	-0.0533	0.0134	0.5103	0.3573
picky	-0.1559	0.1017	-0.1015	-0.4975	-0.4922	0.6227	-0.0701	-0.0685	0.3014	0.3601	-0.1209	0.2705	0.0721	0.0963	0.0058	-0.2418	0.3341	-0.4786	-0.528	0.0828	-0.1047	0.1433	0.1295	0.0517	-0.3226	0.0243	0.3008	0.2378	0.0451	0.7587	-0.3272	-0.2017	-0.1284	-0.1849	-0.0783	0.2224	0.4309	-0.2949	-0.1085	0.0487	0.0594	0.2014	0.4075	0.078	0.0332	0.2042	0.1399	0.0955	-0.1386
piercing	-0.0672	0.7076	-0.1231	0.1174	-0.27	-0.3181	-0.0789	0.031	-0.2829	0.0011	-0.3021	0.3506	-0.3949	0.2135	0.1456	0.0299	0.142	-0.1075	0.2376	-0.1759	-0.0125	-0.0855	-0.3649	0.291	0.0131	0.1797	0.0714	0.1497	-0.0479	0.3537	0.5629	-0.0071	0.0471	-0.2711	0.0581	0.1513	0.0021	0.317	-0.3792	0.4675	0.1018	0.0043	-0.0734	-0.12	0.211	-0.1002	0.1612	-0.1319	0.0893
pitiful	0.1182	0.3554	-0.247	-0.0203	0.058	0.103	-0.1431	-0.0067	0.0597	-0.4204	0.0441	0.2213	0.1734	0.2636	0.2471	-0.1197	0.0917	-0.0978	-0.1193	0.0255	0.0958	0.1113	-0.1581	-0.1348	0.036	-0.6184	-0.1251	0.0478	-0.1304	0.0134	0.0444	0.3493	-0.1608	-0.3689	-0.2812	0.1854	0.1041	-0.1228	-0.143	-0.0302	0.1939	-0.1131	-0.0562	0.0062	-0.1168	-0.2499	0.597	-0.2899	-0.0631
plain	-0.0763	0.2404	-0.2861	-0.2924	0.0752	-0.2125	0.1094	0.1365	0.082	-0.0552	0.3084	0.0209	-0.0143	-0.0147	0.0456	-0.137	-0.1116	-0.0942	-0.0751	0.0155	-0.0252	-0.3358	-0.1475	0.1047	-0.233	-0.1536	-0.0943	0.0099	-0.079	-0.2612	0.0548	0.4039	0.4718	-0.2676	-0.0065	0.4532	-0.108	-0.1432	0.0027	0.276	0.0477	-0.3265	0.2051	-0.0472	0.3868	-0.0805	-0.0496	-0.1035	0.0114
playful	0.0143	0.3027	0.2108	0.2183	-0.0785	-0.0083	-0.0637	0.1938	-0.1208	0.1293	0.0184	0.2722	-0.2558	0.0316	0.0307	0.3198	0.2694	0.3106	0.1955	-0.242	-0.05	-0.1608	0.0492	-0.1283	-0.2525	0.5418	-0.1063	0.1411	-0.0046	0.3485	-0.467	0.4615	0.2387	-0.4391	0.3911	0.0108	0.1762	0.4747	-0.0787	0.4539	-0.119	-0.0302	0.2797	0.0517	0.089	-0.1138	-0.2998	0.1232	0.095
pleasant	-0.0414	-0.5224	-0.1784	0.3833	-0.1373	-0.0982	-0.0606	0.3184	-0.1759	-0.3769	-0.1447	0.0614	-0.2745	0.0176	-0.1716	0.2683	0.2768	0.0154	-0.0145	-0.1778	0.2259	-0.1578	-0.0284	-0.2971	-0.4873	-0.1973	0.3294	0.0944	-0.1045	0.1755	-0.1702	0.049	0.296	-0.6242	0.1278	0.0814	0.3092	0.0537	-0.1316	0.6341	0.2565	-0.038	-0.0132	-0.1734	-0.2735	0.2397	-0.5128	-0.3088	0.0352
plotting	0.021	-0.0692	0.0584	-0.133	0.3744	-0.0805	-0.24	-0.128	0.2069	-0.503	-0.0268	0.303	-0.1232	-0.0199	-0.018	-0.4187	0.0429	0.0017	-0.4677	0.0104	0.0795	0.1584	0.0854	-0.2514	0.5583	0.2823	-0.2524	-0.2358	0.0638	0.2784	-0.0097	0.4173	0.2998	-0.1329	0.0342	-0.0801	0.617	-0.0671	-0.0024	0.2568	0.0067	0.047	0.1905	-0.1518	0.6032	-0.2765	0.711	-0.7317	-0.0396
plucky	0.1314	0.0796	0.0657	0.1337	-0.1392	0.1945	-0.0463	-0.2611	-0.0517	-0.3812	0.0164	0.4377	-0.0614	0.4796	0.0276	-0.3961	-0.2336	0.1688	-0.1296	-0.0757	0.0809	-0.1311	0.245	-0.3415	0.006	-0.1654	-0.2991	-0.0976	0.3231	0.3278	-0.2631	0.3975	-0.3864	-0.3272	0.1385	0.1945	-0.2648	0.013	-0.1995	0.1064	0.143	0.2054	0.5709	0.4967	-0.2637	-0.0931	0.2484	-0.2035	-0.2174
plump	0.1015	-0.0962	-0.0944	0.3257	-0.4796	-0.0779	-0.0838	-0.3097	0.5265	-0.2009	0.0731	0.313	-0.2237	0.2356	0.1016	-0.2217	-0.5741	0.1747	-0.4071	0.1565	0.0428	-0.0024	-0.036	0.0771	0.2943	-0.2547	0.2345	0.3285	0.0628	0.151	-0.2476	-0.0493	-0.1897	-0.4461	-0.1063	-0.0049	0.346	-0.4621	-0.2497	0.2137	0.2709	0.0198	0.273	0.1038	0.3667	-0.1537	0.0166	-0.4266	-0.2344
poised	0.0658	-0.0663	0.1731	0.3294	0.401	0.1689	-0.6153	-0.5457	0.6362	-0.1952	-0.1798	0.1866	-0.0247	0.0663	0.235	0.228	-0.0004	0.1837	0.035	0.1252	0.0155	0.1327	0.2343	-0.0007	0.4195	-0.1976	-0.0541	0.2335	-0.1576	-0.174	0.1308	-0.0211	0.0188	-0.117	0.1969	0.1675	-0.1054	-0.0375	-0.0472	0.0007	0.0678	0.0585	-0.1877	-0.3625	0.3258	0.0344	0.5698	-0.4638	0.2154
polarizing	0.0237	0.1283	0.017	-0.494	0.0053	-0.3303	0.1154	0.2941	-0.0341	0.2974	-0.2018	0.3834	0.1183	-0.0337	0.5148	0.7901	0.3836	-0.2944	-0.7608	-0.4382	-0.3545	0.2018	-0.5737	-0.0579	0.0056	0.1797	-0.207	-0.0908	0.1254	0.0176	0.0591	-0.4988	-0.1079	-0.2894	0.0118	0.0248	-0.0346	0.1317	0.1437	0.0624	-0.3092	-0.0673	-0.2056	0.0052	0.0914	-0.021	-0.1622	-0.1578	-0.0293
polite	0.1622	0.0802	0.1338	-0.0911	-0.1503	0.1559	-0.1726	-0.0597	-0.0792	0.1353	-0.0278	0.2218	-0.0868	-0.2003	-0.0641	-0.1813	0.261	-0.2094	-0.0146	-0.2065	0.3552	0.0149	0.0353	-0.4989	-0.6347	-0.5079	0.7922	0.1245	-0.0811	0.291	-0.1243	0.0007	-0.1299	-0.4018	0.0746	-0.4047	0.2461	-0.2101	-0.2382	0.5492	-0.4885	-0.0641	-0.18	-0.0723	0.0887	-0.1946	-0.1962	-0.0856	0.1027
pompous	-0.1215	0.2194	0.0248	0.1857	-0.468	-0.0757	0.1399	0.0288	-0.199	-0.3773	-0.0889	0.3644	-0.1095	0.1143	-0.1813	-0.2165	0.0261	0.021	-0.3754	0.2098	0.1667	0.1935	-0.3491	-0.4234	-0.2955	-0.245	0.5667	-0.0866	-0.1409	0.6335	-0.1769	0.2327	0.0049	-0.1394	-0.1702	-0.4582	0.0444	-0.1303	0.025	-0.2281	0.0711	0.0207	-0.1003	0.0693	0.074	-0.2313	0.5523	0.3282	-0.0663
popular	0.0586	-0.1088	0.0301	-0.1904	-0.2612	-0.1643	0.2295	0.2975	0.3323	-0.2424	0.1662	-0.0321	0.2195	0.0728	-0.0446	0.1191	0.2473	0.0424	-0.2983	-0.0959	0.0051	-0.156	0.0761	0.0853	-0.0625	-0.0489	-0.1281	0.1072	0.0411	-0.3058	-0.144	-0.1437	-0.2207	-0.2215	0.0537	0.214	-0.1352	0.0546	0.3807	0.0868	-0.2724	-0.1357	-0.1042	0.0039	0.2313	-0.0126	0.0132	-0.2231	-0.0198
positive	0.2838	-0.0567	0.0635	0.1395	0.2438	-0.1265	-0.4278	0.0584	0.1185	0.1986	-0.238	0.0092	-0.0522	-0.0085	0.073	0.2868	0.0855	0.0535	-0.1833	-0.0562	-0.1205	-0.1777	0.2949	0.0824	-0.592	0.0991	-0.1929	0.0678	-0.0606	-0.1628	-0.0765	0.2127	-0.3274	-0.0783	0.4335	-0.2193	0.0595	-0.2563	-0.2904	0.8159	0.0084	-0.0004	0.1274	-0.143	-0.2972	0.0612	-0.0992	-0.28	-0.2641
possessive	-0.1482	0.3741	-0.0904	-0.2795	0.0543	0.0446	-0.0483	0.0712	0.0858	-0.2679	0.0531	0.6855	-0.2817	0.0912	-0.614	-0.4057	0.2894	0.352	-0.1886	-0.1128	-0.3832	0.4802	0.0656	-0.9465	-0.0182	0.3386	0.1475	0.8588	0.0479	0.2228	-0.5537	-0.2695	-0.2294	-0.4203	-1.0222	0.0905	-0.1619	-0.0113	0.3815	-0.2585	-0.824	-0.1219	-0.1155	-0.1352	0.5887	-0.1057	0.243	0.2319	-0.1828
pouting	0.265	-0.1325	0.4407	-0.4201	0.3515	-0.0766	0.2327	0.011	-0.0646	0.023	0.473	0.4456	0.2681	0.1056	0.2138	-0.1518	-0.232	-0.1274	-0.5898	-0.0308	-0.0497	0.5796	0.1665	-0.095	-0.1143	-0.0621	0.3445	0.1277	-0.1589	0.5571	0.0403	-0.0757	-0.4312	-0.3477	0.3336	-0.0307	0.0885	0.2302	-0.2268	-0.1738	-0.423	-0.1262	-0.1186	-0.0035	0.2288	-0.0165	0.3648	-0.7456	0.0428
pouty	0.0777	0.4937	0.5811	-0.3441	0.1081	-0.2086	0.2538	-0.0071	0.1002	-0.0365	0.3974	0.4661	-0.1323	0.0366	0.1766	-0.201	-0.2078	-0.2932	-0.7176	-0.0317	0.0852	0.4528	0.1517	-0.1601	-0.0848	0.0898	0.7114	0.2462	-0.0138	0.3935	-0.2479	-0.1229	-0.2851	-0.2981	0.4104	0.0252	0.1487	0.1535	-0.055	0.1625	-0.3351	0.0818	0.0242	0.2543	0.1969	0.0089	0.2324	-0.5182	-0.0496
powerful	-0.2058	0.053	-0.0367	0.0096	-0.0035	-0.1154	-0.226	0.1351	-0.1784	-0.259	-0.0672	0.0505	-0.4191	0.0448	-0.1535	-0.246	0.2095	0.2559	-0.202	0.0171	-0.0113	-0.1545	-0.1902	0.0203	0.1116	0.142	-0.0158	0.3195	0.0087	-0.0874	0.215	-0.0852	0.207	-0.1214	-0.0953	-0.1694	-0.1104	0.4705	-0.0774	0.2695	-0.0908	-0.1364	-0.0239	-0.0895	0.0541	0.0172	-0.0724	-0.2091	0.0458
practical	0.1656	0.267	-0.2005	-0.0947	0.0849	-0.1666	0.1399	0.1909	-0.0082	-0.2519	-0.1604	-0.0445	0.3319	0.2147	-0.0396	-0.1774	0.4625	0.0572	0.025	0.1354	0.2583	-0.3827	-0.1805	-0.013	0.0969	-0.0323	0.146	-0.1253	0.1034	0.0468	0.0566	-0.1744	0.3401	-0.288	-0.0422	-0.0572	-0.0895	-0.1133	0.0073	0.5868	0.1257	-0.1013	0.1676	-0.1318	-0.0511	0.245	-0.2628	0.1459	0.1513
prepared	0.0027	-0.0839	-0.291	0.3759	0.1885	-0.1687	-0.2184	0.0124	0.223	-0.0407	-0.2341	-0.0599	-0.0283	-0.1161	0.1199	-0.1232	-0.5986	-0.0278	-0.0319	-0.1761	-0.0223	0.2774	0.1148	-0.0713	0.3317	-0.3	0.0662	-0.3428	0.212	0.2429	0.0928	-0.1804	0.093	0.1458	-0.0927	-0.1085	-0.0944	-0.3478	-0.0782	0.1242	-0.0395	0.0839	0.0956	-0.0896	-0.2317	-0.1211	0.386	-0.295	-0.1138
pretty	-0.2254	-0.0682	0.0955	-0.1753	0.1251	-0.0603	-0.0028	0.0608	0.2232	-0.0783	-0.0573	0.0842	-0.0006	-0.0596	-0.0187	-0.0312	0.0877	-0.1666	0.1263	0.0675	-0.0136	-0.1059	0.0164	-0.0084	-0.1183	-0.1707	0.1719	0.3042	-0.1261	0.0681	-0.2634	0.1267	0.1574	-0.5728	-0.0236	0.0513	0.0861	-0.3363	0.0533	0.3508	-0.0239	-0.2627	0.0851	-0.3631	0.1359	-0.2162	0.0471	-0.2116	0.0925
prideful	-0.2703	0.1801	-0.002	0.0139	-0.3174	-0.1863	0.1192	0.078	0.0084	0.1608	-0.173	0.5892	-0.4165	0.4302	-0.071	-0.4778	0.3256	-0.5821	-0.192	0.2009	-0.0703	0.0403	0.1119	-0.1276	0.1445	-0.3311	0.1985	-0.2149	0.1553	0.4599	0.0639	0.3927	0.2297	-0.1904	0.0584	-0.4967	-0.2455	-0.1055	-0.0687	-0.0573	-0.5691	0.1964	-0.4515	0.0609	-0.3714	-0.0305	0.7286	-0.2225	0.112
private	0.3507	0.0423	-0.0866	-0.1183	-0.1368	0.0923	0.1757	0.0604	0.1183	0.1	-0.0087	0.0767	0.015	-0.2298	-0.1567	0.0628	0.0518	0.0779	0.3257	-0.0353	0.022	-0.1588	-0.1072	-0.219	0.1562	-0.1989	0.0889	0.1392	-0.2567	-0.0174	-0.1794	-0.0787	0.103	-0.2957	-0.1654	0.174	-0.1352	-0.2371	-0.4347	-0.276	-0.3648	-0.2492	0.2519	0.0793	0.4914	0.1248	-0.2827	0.1017	0.1532
proactive	-0.2347	0.004	0.1254	0.2299	-0.1485	-0.1044	-0.1714	-0.0165	0.0165	-0.2449	-0.264	0.2449	-0.0095	0.1033	-0.1004	-0.0373	0.0742	-0.0433	0.1678	0.0247	0.0601	-0.0601	0.3358	-0.1956	-0.1854	0.1015	0.2647	-0.1815	-0.55	0.4628	0.123	-0.0464	0.0865	-0.2548	0.3426	-0.425	-0.479	0.1348	0.0584	0.6244	-0.0177	0.0046	0.0489	-0.2316	-0.1946	0.055	-0.0625	-0.4402	-0.1239
professional	-0.19	0.2548	0.108	0.3176	0.1397	0.168	-0.2142	0.1142	0.0627	-0.252	-0.5156	0.1201	-0.1581	0.0014	-0.0747	-0.1681	0.0072	-0.0412	0.0477	0.017	0.1769	-0.153	-0.0281	-0.0392	-0.2312	-0.4609	0.2438	-0.2257	-0.2287	-0.0408	-0.2473	-0.0718	0.0029	-0.0943	0.1477	-0.0566	-0.3594	-0.1856	0.0127	0.3754	-0.0838	-0.3179	-0.3175	0.0363	0.2193	0.2877	0.1046	0.1224	-0.1362
progressive	-0.3259	-0.0423	0.0263	0.0863	-0.0053	-0.1811	-0.3126	0.165	0.0283	0.1552	-0.4225	0.0987	-0.1059	0.2832	0.084	0.038	0.2059	0.2343	0.4291	0.0009	0.1355	-0.0848	-0.2755	-0.2564	-0.1763	-0.2548	-0.2972	-0.2093	-0.4008	0.0424	-0.0014	0.1116	0.0822	-0.1492	-0.229	-0.0958	0.0036	0.0664	0.2459	0.2741	0.3578	0.0391	0.1358	-0.0314	0.0401	0.1347	0.0832	-0.324	-0.0095
proud	-0.1492	-0.335	-0.2354	0.3306	-0.4803	0.3715	0.2739	-0.3337	0.309	0.0332	0.1361	-0.0382	-0.3013	0.0478	0.0609	-0.0427	-0.0279	-0.0011	0.3409	-0.1095	-0.1913	0.2113	0.1687	-0.0897	-0.3353	-0.2621	0.0229	-0.2057	0.0411	-0.2387	-0.0744	0.4175	0.2254	0.1826	0.1587	-0.4454	-0.1797	-0.4993	-0.1231	-0.211	-0.0918	0.1153	-0.2314	-0.1139	-0.1723	0.162	0.1116	-0.1072	0.1569
prudent	0.1843	0.0676	-0.3089	-0.0232	-0.119	0.1181	-0.0904	-0.0052	0.1149	-0.3404	-0.3173	0.1752	-0.0376	0.1017	0.3003	0.0102	0.3425	0.0732	0.2938	-0.2045	0.2007	0.0534	0.0314	0.1643	0.1807	-0.3951	0.4057	-0.2938	-0.337	0.5723	0.0787	-0.1077	0.1736	-0.4954	0.382	-0.1588	0.0071	0.2506	0.1669	0.1296	0.3636	-0.0182	-0.079	-0.0178	-0.1403	-0.1612	-0.1895	-0.1692	-0.3734
prudish	0.4867	0.1536	0.3446	-0.427	-0.049	-0.2751	-0.0157	-0.2247	-0.0251	-0.6613	0.1284	0.6538	0.334	0.0584	-0.6974	0.5249	0.5083	0.0135	0.105	-0.0793	0.6403	-0.0491	0.278	-0.1577	0.1181	-0.2666	0.0908	0.0853	0.2205	0.3102	-0.064	-0.3256	-0.0571	-0.0941	-0.0124	-0.5066	0.3083	-0.2423	0.347	0.141	0.0796	-0.0669	0.1972	-0.0448	0.0601	-0.5448	0.0067	0.2092	-0.112
punctual	-0.2636	0.1945	-0.2123	0.1832	-0.1193	0.3863	-0.1613	-0.2508	-0.1052	-0.2538	-0.3956	0.4803	0.1255	-0.0107	0.3842	-0.9461	0.1573	-0.1453	0.6863	-0.2443	0.2265	0.2239	0.2878	-0.404	-0.4497	0.0688	0.5949	0.3141	-0.0925	0.2678	-0.2888	-0.0575	0.0651	-0.1585	0.2219	-0.132	-0.0562	-0.3195	0.0359	0.8355	-0.0637	-1.00E-04	-0.5864	-0.1997	-0.0019	0.4594	-0.2697	-0.3016	0.089
pushy	-0.3387	-0.4019	0.3235	-0.1072	-0.1521	0.1957	-0.0994	0.1039	-0.0091	-0.2437	0.1234	0.3747	0.0077	0.1675	-0.2527	-0.1228	0.0806	-0.5546	-0.2292	0.4188	0.082	-0.0068	-0.2184	0.2921	-0.4613	-0.0644	0.7512	-0.0653	-0.1202	0.5141	-0.2436	-0.1761	-0.3301	-0.0352	-0.1816	-0.4496	-0.2464	0.0899	0.1418	0.3378	-0.3803	0.1677	0.376	-0.0256	0.1363	-0.3333	-0.2145	0.0639	-0.1789
puzzled	0.3212	0.2858	-0.1349	-0.3633	-0.2368	0.191	0.1792	-0.0453	0.047	-0.1661	0.0486	0.1038	0.1619	-0.0063	0.0513	0.0475	0.2673	0.1592	-0.2274	0.1742	0.0306	0.2755	-0.0782	0.2642	0.2694	-0.0225	-0.2827	0.0482	-0.0704	0.1738	0.1216	-0.0025	0.1154	0.3272	-0.0674	0.1518	0.0689	-0.368	-0.0263	0.0473	-0.1747	-0.0866	-0.0783	-0.1444	-0.1595	0.2813	0.2863	-0.4991	0.0163
quarrelsome	0.4611	-0.1247	-0.64	-0.4166	-0.0264	0.0401	-0.1719	0.0862	0.2033	-0.1392	-0.1887	0.5517	-0.2688	0.2639	-0.1039	-0.3123	0.3366	0.3572	-0.6332	0.0912	-0.1926	-0.0941	-0.0577	-0.5803	-0.0585	-0.1571	0.2969	0.3026	-0.3341	0.2958	0.2673	0.104	-0.4414	-0.6934	-0.0676	-0.186	0.0197	-0.0264	0.075	-0.3143	-0.2521	0.2086	-0.2421	0.1935	0.2678	0.1987	-0.0811	0.2064	-0.1762
questioning	0.2398	0.1589	-0.1469	-0.4515	0.1121	-0.002	-0.0455	-0.0636	-0.2126	0.2414	0.0454	0.1942	0.1583	-0.1481	0.0618	0.0554	0.2366	0.0026	-0.1097	-0.0053	-0.0742	0.0606	-0.2076	0.0389	0.0542	0.4053	0.0869	-0.2897	0.2259	0.268	0.2061	-0.0129	-0.1651	-0.2484	-0.0248	0.1447	-0.1553	-0.0025	0.0696	0.4291	-0.0896	-0.1386	-0.2325	-0.1028	-0.1556	-0.1647	0.234	-0.3839	-0.0209
quick-tempered	-0.3138	-0.3882	-0.3064	-0.0939	0.3263	-0.0084	0.0734	-0.3284	-0.3932	-0.5661	-0.0941	0.7748	-0.3003	0.6361	-0.0682	-0.5987	0.1027	0.4379	-0.7812	0.0853	0.0401	0.3305	-0.0873	-0.929	0.1781	0.0537	0.6337	0.0955	0.0561	0.3105	-0.0164	-0.0952	-0.3257	-0.2595	0.7646	-0.0619	-0.4432	0.0225	0.1659	-0.0328	-0.0726	-0.0758	-0.0553	-0.0306	0.2883	-0.1637	0.0179	-0.4478	-0.2913
quick-witted	-0.0187	-0.0009	-0.0942	0.0957	0.0633	-0.1493	0.0962	-0.2188	-0.3204	-0.2043	-0.1185	0.5829	-0.193	-0.0528	0.2308	-0.5264	-0.0236	0.4116	-0.0009	0.0415	0.067	-0.2685	0.0196	-0.3508	0.4566	0.1933	0.2865	-0.2217	0.2984	0.2863	0.1577	0.4492	-0.0338	-0.3229	0.486	0.1521	0.0455	0.3037	0.1291	0.461	-0.1351	0.021	0.0738	0.1713	0.2734	-0.1825	0.3356	-0.3969	-0.3273
quiet	-0.0889	-0.5178	0.0481	-0.2248	-0.3658	0.208	0.0563	-0.0233	-0.1045	-0.0414	0.0933	0.0773	0.0246	-0.1809	-0.3076	-0.005	0.3115	0.0563	0.1129	-0.0048	-0.1403	-0.2117	0.0964	-0.3205	0.0281	0.0617	-0.1124	0.243	-0.2174	0.262	-0.0628	0.1823	-0.0662	-0.7902	0.4063	-0.1694	0.1275	0.3508	-0.242	0.2626	-0.3557	-0.2092	0.0212	-0.3819	-0.1054	-0.1642	0.0911	-0.3815	0.1617
quite	-0.2044	-0.328	-0.1958	-0.1979	-0.1452	0.0389	0.0637	0.2573	-0.0051	-0.153	-0.1083	0.056	0.2314	-0.0172	-0.236	0.0952	-0.126	0.0748	-0.0329	0.0447	0.0549	-0.0137	-0.0736	-0.0571	-0.147	-0.054	0.0071	0.1235	0.0519	0.1139	-0.2328	0.1435	0.1109	-0.5505	0.0507	-0.1613	0.0274	-0.084	-0.0168	0.0434	0.0202	-0.0256	0.1568	-0.3483	0.1923	-0.0599	0.1477	-0.0317	0.0718
radiant	-0.1738	0.1324	0.2526	0.2492	-0.3107	-0.1811	-0.1136	-0.1352	0.039	-0.2671	-0.202	0.3574	-0.3181	0.0859	-0.1768	-0.3429	-0.1842	0.0815	-0.0525	-0.2445	-0.2403	0.0012	-0.7173	0.1917	-0.002	-0.1278	0.1191	-0.1928	-0.0363	-0.3991	0.0817	0.0604	0.0982	-0.1473	-0.4075	0.237	0.3268	0.1393	0.0896	0.8022	0.0755	-0.1899	-0.2095	-0.058	-0.1923	0.5221	-0.4692	-0.2052	-0.1158
rational	0.3354	0.1865	0.3788	0.0222	0.3133	-0.3316	-0.193	0.0374	0.111	-0.2975	0.0063	0.232	-0.0469	-0.115	0.343	0.3671	0.2868	-0.0061	-0.1514	0.0274	0.0638	0.0624	-0.1694	-0.1406	-0.202	-0.0233	0.0364	-0.0046	-0.2368	0.0544	0.3064	-0.2587	0.251	-0.3115	-0.3497	0.0752	-0.2164	0.2568	0.1494	0.5094	0.0887	-0.1526	0.0201	-0.0959	0.0416	0.0325	0.0229	-0.1662	-0.1257
ready	0.0146	-0.1118	-0.0874	0.3228	0.1905	-0.0066	-0.1158	-0.3659	0.5615	-0.1152	0.3157	-0.0203	-0.0923	-0.1227	-0.0104	0.0362	-0.1914	0.069	0.364	-0.0237	-0.168	0.1277	0.302	0.0957	0.2202	-0.0378	0.0614	-0.2921	0.0407	0.0805	-0.0958	-0.3379	-0.0868	0.0448	0.0775	-0.0592	-0.335	-0.3852	0.0065	0.2906	0.033	0.1051	0.251	-0.1543	0.0473	-0.0298	0.1765	-0.3153	-0.0999
real	-0.1213	-0.1308	-0.007	0.0994	0.1896	0.0116	-0.2189	0.164	0.2505	-0.1241	0.0239	0.0173	0.1985	-0.0052	-0.2093	-0.1511	-0.3045	-0.052	0.0066	-0.0031	0.0617	0.0546	0.259	-0.2136	-0.1563	0.1297	-0.1152	-0.0129	0.0033	0.0082	-0.124	-0.0308	0.3694	-0.093	0.0106	-0.0076	-0.1446	0.1074	0.1352	0.6486	-0.0921	-0.049	0.1804	0.0731	0.1803	-0.1975	0.0654	-0.1148	0.1252
reasonable	-0.0156	0.2304	0.0906	-0.1066	-0.1196	-0.1164	-0.3733	0.1313	0.1345	-0.0785	-0.0369	-0.0816	0.1296	-0.1561	0.0804	0.1167	0.3399	-0.0617	-0.0816	0.1376	-0.1095	-0.0433	-0.0353	-0.0606	-0.1477	-0.5278	0.118	-0.0188	-0.0662	0.1088	0.0305	-0.0284	0.1372	-0.2802	0.0894	-0.2454	-0.0117	0.1823	0.0085	0.2146	0.1743	-0.0886	0.2644	-0.1792	-0.1448	0.107	-0.2675	-0.2304	-0.0852
rebellious	0.0004	0.0727	0.0031	-0.2917	0.2397	-0.0732	-0.1435	0.1578	0.2048	0.0051	0.1834	0.3335	-0.1858	0.1011	-0.0855	-0.0488	-0.0075	-0.1669	-0.0709	-0.0173	0.251	0.2001	0.2263	-0.4179	-0.0311	0.3233	0.0596	0.2186	-0.0385	0.2789	0.5751	0.0241	-0.1443	-0.306	0.619	-0.3158	0.139	0.2445	-0.1894	0.0076	0.0168	0.0683	-0.0329	0.371	-0.4038	-0.3151	-0.1927	-0.1522	0.0028
recluse	0.0813	-0.5904	-0.15	-0.3746	0.3039	-0.1814	0.2938	-0.0653	-0.1492	-0.1974	-0.4268	0.4837	0.2357	-0.2812	-0.0115	0.2592	-0.3007	0.174	-0.2049	-0.1459	-0.4558	-0.1525	0.1769	-0.446	0.3553	-0.0924	0.2409	0.3579	0.0582	-0.17	-0.053	-0.2128	0.2617	-0.3838	-0.1959	0.0822	0.0595	0.0582	-0.3435	-0.3217	0.3856	-0.1007	0.1487	-0.0329	-0.2935	-0.0534	0.1913	0.4332	0.4322
reclusive	0.0729	-0.4413	0.0674	-0.3962	0.1491	-0.0323	0.287	-0.1805	-0.0716	0.2104	-0.4723	0.5245	0.148	-0.1911	0.0013	0.1004	-0.0478	0.2519	-0.0429	0.0993	-0.4535	-0.0624	0.0484	-0.2544	0.3824	-0.1179	0.3202	0.4122	0.1253	0.033	-0.1359	0.1793	0.1819	-0.3246	-0.0963	0.1134	0.1164	0.0422	-0.5585	-0.2916	0.0709	-0.1015	0.2625	0.1588	-0.3737	-0.0007	0.0572	0.3131	0.415
reflective	0.0277	0.4	-0.0143	-0.1551	0.0675	0.1994	-0.128	-0.0387	-0.0555	0.1529	-0.0054	0.1316	-0.529	-0.0284	-0.0425	0.2659	0.2314	-0.0377	0.0198	-0.1844	0.0856	-0.2029	-0.2097	0.113	-0.2725	-0.0415	-0.3523	-0.4462	-0.1103	-0.4163	-0.1035	-0.1204	0.1503	-0.734	-0.0677	-0.4967	-0.0999	0.3007	0.4966	0.5042	-0.3166	-0.1447	-0.2459	-0.112	-0.2054	0.2675	0.0057	-0.2693	0.0443
regretful	0.0157	-0.1027	-0.1386	0.1777	0.1832	0.2598	0.2912	0.1967	-0.0756	0.0325	-0.041	0.2554	0.1751	0.0284	-0.0385	0.0138	0.3134	-0.0623	-0.3325	-0.0651	0.1401	0.5704	0.0392	-0.5013	-0.0943	-0.0591	0.002	-0.4643	-0.1229	0.2548	0.317	0.167	0.4135	-0.0245	-0.0237	-0.7101	-0.4285	-0.1791	-0.0166	0.1104	0.2024	0.1498	-0.3253	-0.0888	-0.5536	0.0423	-0.2124	-0.4428	-0.2405
relaxed	0.3397	-0.265	-0.0029	0.203	-0.1969	-0.0328	-0.1376	0.0352	-0.1725	0.2115	0.2829	0.0915	-0.0923	-0.157	-0.1068	-0.1883	0.4716	0.1289	0.0586	0.1732	-0.3481	0.0264	0.0583	-0.008	-0.0036	-0.0945	0.2106	-0.0864	-0.064	0.2973	-0.0704	-0.0674	0.9637	-0.572	-0.0503	-0.4081	0.4327	0.1497	-0.1741	0.3872	-0.1949	-0.123	0.0967	-0.298	-0.033	-0.0069	-0.2217	0.3969	0.1018
reliable	-0.1107	-0.0367	0.0865	0.0147	-0.0308	0.0839	-0.0439	-0.0404	-0.0878	0.1249	-0.0997	-0.0027	-0.2139	0.036	-0.0355	-0.334	0.2524	-0.0162	0.3312	-0.0945	-0.4723	0.0376	0.1643	0.0727	-0.0193	-0.001	-0.0485	-0.0014	-0.0905	-0.3681	-0.0252	-0.1193	-0.0662	-0.1341	0.095	0.2033	-0.3377	-0.0745	0.3595	0.7857	0.0584	-0.131	0.1211	-0.292	-0.1025	0.3228	-0.1105	-0.3405	-0.0179
relieved	0.379	-0.4363	-0.431	0.7499	-0.0621	-0.0445	0.092	0.002	-0.0845	-0.435	0.2027	0.1201	0.2761	0.1609	0.0173	0.0837	0.2295	-0.1873	0.0786	0.2015	-0.0604	0.1235	0.0659	-0.2462	0.1088	-0.0674	-0.239	0.0477	-0.2141	0.0191	0.1466	-0.0406	0.5667	0.3381	-0.0656	0.0201	0.0401	-0.2394	-0.1362	-0.0341	0.2682	0.0341	-0.0331	-0.0724	-0.1785	0.0385	-0.163	-0.0264	0.075
religious	-0.0922	-0.0289	-0.3039	-0.1519	-0.1332	-0.5843	-0.2893	0.3322	0.0779	0.1828	0.0855	0.2839	0.2852	-0.03	-0.1579	0.351	0.2653	-0.3478	0.2193	0.3906	0.0686	-0.2095	0.0283	0.3987	-0.1054	-0.2432	0.2453	-0.0973	-0.1489	-0.1948	0.4454	-0.0601	0.1631	-0.0852	-0.2397	0.0163	-0.4152	0.0331	-0.0933	0.0725	-0.2044	-0.2444	0.2307	0.2064	0.0283	0.0185	-0.143	0.2473	-0.2297
reluctant	-0.0083	-0.2996	0.2339	-0.1006	0.0161	0.2	0.128	-0.3049	0.4207	-0.228	0.0011	0.0087	0.1446	0.2233	-0.1233	-0.1301	-0.0558	0.2435	-0.1952	0.0278	-0.1656	0.1377	0.2301	0.1304	0.0771	-0.0869	0.1423	0.0444	-0.0133	0.2883	-0.0341	-0.049	-0.1219	0.0597	-0.0246	-0.0586	-0.1196	-0.3007	0.3054	-0.3964	-0.1594	0.1077	0.4246	0.1699	0.0446	-0.0706	-0.317	-0.135	-0.215
repulsive	0.1798	-0.3031	-0.1055	-0.248	0.1776	-0.0714	0.0338	0.5193	-0.2156	-0.3321	-0.1347	0.3391	-0.1512	0.0392	-0.0296	0.7943	0.331	-0.0675	-0.4144	-0.1432	0.0089	0.1768	-0.5017	0.084	0.2661	0.0158	-0.0018	0.3003	-0.1335	-0.0246	0.3056	0.2335	0.3175	0.0287	-0.2814	-0.1817	0.5208	-0.2992	0.0984	0.1571	0.5908	-0.0011	0.1069	-0.077	0.0749	-0.157	-0.3322	0.0323	-0.1624
resentful	0.3188	0.0441	-0.0323	0.1296	0.1397	-0.0881	0.0096	0.003	0.1669	-0.04	-0.0781	0.4191	-0.0613	0.2021	0.146	-0.1774	0.3502	-0.0827	-0.3193	0.0536	-0.0499	0.2727	0.0679	-0.3988	-0.1602	-0.2631	0.0978	0.0364	-0.2192	0.228	0.0643	-0.1956	0.0917	-0.0524	0.0107	-0.419	-0.3144	0.0964	-0.1077	-0.3096	-0.1778	0.1028	-0.0747	0.0416	-0.0829	-0.1882	-0.057	-0.3711	0.2204
reserved	-0.3874	0.0634	0.0568	0.1229	-0.2308	-0.2606	0.1339	0.1218	0.1439	-0.0893	0.2387	0.0605	-0.3004	0.0445	-0.1343	0.2013	0.3575	-0.0952	-0.1463	-0.0354	-0.1209	0.0299	0.0061	-0.3448	0.0794	0.0755	0.0146	-0.086	0.1446	0.2817	-0.1446	-0.1336	-0.1014	-0.503	0.0989	0.1246	-0.1067	-0.3513	-0.2906	-0.4335	0.0818	-0.1534	-0.0526	-0.0163	0.1862	-0.4087	0.0303	-0.0647	-0.1647
resigned	0.2914	-0.3407	-0.3105	-0.0977	0.3232	0.1422	0.3227	-0.0945	-0.4076	0.1888	0.0799	0.3118	-0.0079	0.1282	0.2165	-0.0091	0.1437	-0.0491	-0.173	0.2125	0.1356	0.1859	-0.2158	-0.1093	0.0015	-0.4009	-0.0516	0.1182	-0.2868	0.1822	0.1138	-0.0226	0.3035	0.166	0.3827	-0.0156	-0.6434	-0.2739	0.2854	-0.2715	-0.0581	-0.0098	-0.1633	-0.2851	0.0549	-0.2402	0.0373	-0.3076	-0.3677
resilient	0.2059	0.1264	-0.2651	-0.0841	-0.2308	-0.0388	-0.4532	-0.0133	0.0955	-0.1008	-0.2826	0.2041	-0.4469	0.1295	-0.0698	-0.331	0.1134	-0.072	0.1539	-0.2938	-0.4073	0.0537	0.324	-0.0228	-0.0889	-0.2521	-0.1529	-0.1093	0.1365	-0.2522	-0.0513	-0.0716	0.4367	-0.5067	0.3346	-0.0541	-0.5807	-0.1143	0.0034	0.6111	0.0779	-0.0455	0.4108	-0.0734	-0.6664	-0.2929	0.1067	-0.2104	0.5483
resolute	-0.0264	0.2323	-0.3481	-0.1084	0.0167	0.259	0.0061	-0.3464	-0.1002	-0.1028	0.1183	0.2833	0.2406	0.3876	0.1599	-0.2738	0.0649	0.082	-0.2016	-0.0028	0.0399	0.3886	0.1233	-0.2041	-0.2256	-0.0099	-0.0859	-0.0781	-0.1278	0.415	0.2567	-0.0264	-0.1485	-0.4191	0.2622	-0.2958	-0.523	0.016	0.1033	0.3736	0.1723	-0.0525	-0.1625	-0.1976	-0.1777	-0.0919	-0.0899	-0.447	-0.3859
resourceful	-0.3203	-0.0093	-0.0005	0.1628	0.4045	0.0284	-0.1849	-0.1459	0.015	-0.438	-0.0334	0.1192	-0.3844	0.1799	0.018	-0.667	0.3893	-0.0627	0.0459	-0.1984	0.2362	-0.2067	0.1171	-0.2943	0.106	-0.1065	0.063	-0.0975	-0.0181	0.4302	-0.0304	-0.0212	0.1404	-0.2276	0.0211	-0.2208	-0.3901	-0.2779	-0.2373	0.4645	0.1049	0.1325	0.2036	0.039	-0.3394	-0.0532	0.0452	-0.2689	-0.0883
respectful	-0.1308	-0.0455	0.0347	0.0187	-0.502	0.1476	-0.3089	-0.2075	0.065	0.2392	-0.175	0.1721	-0.0404	-0.2231	0.0465	0.0761	0.3609	-0.1293	0.2974	-0.1518	-0.1101	0.1021	0.0197	-0.4649	-0.386	-0.3268	0.0983	-0.1148	-0.2731	0.3087	-0.1346	-0.4486	0.275	-0.5207	0.2781	-0.5653	0.0084	0.2831	-0.296	0.6552	-0.383	-0.0195	-0.5999	-0.1584	-0.0362	-0.4325	-0.2974	0.1345	0.0099
responsible	-0.1619	-0.0311	-0.1113	0.2998	0.3998	0.3049	-0.3183	-0.1071	0.1175	-0.244	0.029	0.0088	-0.4598	-0.0479	0.1151	-0.1173	0.207	-0.0898	0.1312	-0.0398	0.0262	0.2713	0.1392	-0.3163	-0.0445	0.0574	-0.149	-0.0401	-0.1934	0.4659	0.4077	-0.1708	0.3327	-0.1742	0.2361	-0.4984	0.0099	-0.5515	-0.1726	0.2163	0.2569	0.0784	-0.1376	-0.1311	0.0198	0.0543	-0.4326	-0.0698	-0.1846
restless	-0.0238	-0.0689	-0.1393	-0.4125	-0.0357	-0.0619	-0.3895	-0.0444	0.2805	-0.4605	0.204	0.2865	-0.1447	0.2241	0.1837	0.0209	0.3055	0.2673	-0.2407	0.0033	0.1379	0.3351	0.0337	-0.2512	-0.1191	0.2198	-0.4451	0.2121	-0.1483	0.3945	-0.0341	0.3661	-0.3629	-0.3424	0.1272	-0.2116	-0.4114	0.0845	0.1343	-0.1801	0.3228	0.1122	-0.1741	0.188	0.0073	-0.1277	0.0276	-0.2446	0.3469
rich	0.1256	-0.0545	-0.2156	0.3853	-0.1782	-0.1803	-0.3998	0.2312	0.1845	-0.3582	-0.2115	0.055	-0.5696	-0.0249	0.3417	-0.2018	-0.2201	-0.0705	-0.162	-0.0963	0.0672	-0.4662	-0.0888	-0.1625	0.072	-0.0826	0.3177	0.1296	0.2131	-0.2225	0.0915	-0.3076	0.3407	-0.5385	-0.2284	-0.0971	0.0372	-0.1686	-0.2169	0.399	0.1211	-0.0383	0.421	-0.0868	-0.0894	-0.2433	0.1798	0.0096	0.2628
risk-taker	0.1009	-0.3215	0.3202	-0.4941	0.2159	-0.0946	-0.2588	-0.3942	-0.1751	-0.089	-0.4833	0.5049	0.3521	-0.0646	0.3259	-0.469	-0.4009	-0.3373	-0.1397	0.193	0.2627	0.2508	-0.2414	0.0124	0.5346	0.4924	-0.2237	-0.1996	0.1604	0.3159	-0.1238	0.4216	-0.283	0.1001	0.5076	-0.1688	-0.2585	0.1485	0.1997	0.2252	0.049	-0.018	0.452	-0.1211	-0.0026	-0.2093	-0.2405	0.2281	0.0963
risky	0.2057	-0.0657	0.0573	-0.4316	-0.0324	-0.0914	-0.1314	0.5737	0.1361	-0.2363	-0.0417	0.0965	0.4583	-0.0473	0.0501	-0.1862	0.4116	-0.0826	0.1992	-0.0996	0.0313	0.3895	0.1181	0.1436	0.2629	0.0419	-0.1005	0.2408	0.0164	0.4601	-0.0088	0.3033	-0.0731	-0.5796	0.1842	0.0921	-0.1272	0.202	0.3068	-0.2377	0.1378	0.0689	0.3062	-0.0257	0.1013	-0.446	-0.3526	0.0379	-0.0454
roguish	-0.0646	0.4065	-0.2854	-0.0896	-0.0308	0.128	0.0052	-0.0933	-0.4637	-0.566	0.1232	0.6389	-0.2207	0.1522	0.0791	0.1764	-0.0869	0.42	0.0422	-0.3461	0.2596	0.0684	-0.0211	-0.3574	-0.1575	0.021	0.2991	0.347	0.4024	0.4893	0.5168	0.3981	0.0106	-0.0594	0.4105	-0.271	-0.0728	-0.1319	-0.0382	0.0939	-0.1189	-0.2199	0.0061	0.4645	0.1475	-0.2409	0.2124	0.1171	0.0283
romantic	0.093	-0.1135	0.3461	-0.0137	0.3197	-0.3106	0.0452	0.3127	0.0843	-0.0936	-0.244	0.2637	0.0218	0.0375	-0.4491	-0.456	0.2072	0.1586	0.0455	-0.3089	0.0475	-0.0814	-0.0934	-0.5248	-0.2479	0.4515	-0.4262	0.3624	-0.1713	0.2427	-0.0325	0.1871	-0.0799	-0.3324	-0.2692	-0.3918	0.0414	0.0944	0.4389	0.3849	-0.2169	-0.2257	0.0688	-0.0482	0.3164	-0.2617	-0.5453	0.0626	-0.1418
rough	0.2905	-0.0024	0.01	-0.5083	-0.1377	0.2052	-0.2458	0.0994	0.1562	-0.1185	0.1391	-0.0196	-0.2058	-0.1126	0.0659	0.0848	-0.0161	0.0027	0.0461	-0.198	-0.17	-0.0387	-0.0408	-0.2583	0.0122	-0.0494	-0.039	0.2564	0.0606	0.0832	-0.1466	-0.4066	0.2743	-0.5377	-0.008	0.1799	-0.0826	-0.2671	0.2191	0.0055	-0.0279	0.0799	0.2695	-0.1122	-0.2543	-0.2977	0.2698	-0.1734	-0.2177
round	0.1493	0.1723	-0.16	-0.1552	-0.051	-0.0711	-0.1079	-0.0259	0.4386	0.2287	0.016	0.0911	-0.02	-0.0425	0.0699	-0.0672	-0.2023	0.3025	0.1431	-0.0374	-0.1231	0.0535	-0.2019	-0.1633	-0.1547	-0.1417	0.1545	0.0952	-0.0283	0.048	-0.04	-0.0882	-0.4086	-0.0841	-0.2841	-0.0123	0.2541	-0.3204	-0.5886	0.2763	0.1782	-0.2189	0.1375	-0.2367	0.1867	0.1218	0.1272	-0.3262	0.2463
rude	0.507	-0.2499	-0.1869	-0.4279	-0.1449	-0.129	-0.1498	0.0632	-0.0465	0.029	-0.0185	0.3016	0.0508	-0.006	-0.023	-0.0169	0.1198	-0.1449	0.0546	0.1317	0.2691	0.1262	-0.078	-0.192	-0.31	-0.4813	0.5827	0.0585	0.1411	0.3428	-0.1743	-0.2063	-0.2877	-0.1531	0.2336	-0.0304	0.082	-0.3674	-0.1158	-0.0314	-0.2674	0.2033	0.006	0.0644	0.2601	-0.399	-0.1891	0.2082	0.0192
rugged	-0.0248	0.1958	-0.2426	-0.259	-0.0543	0.2667	-0.084	-0.0208	0.0846	-0.0168	0.2857	0.3232	-0.1278	0.0885	0.0902	-0.4611	-0.1561	0.3238	0.4738	-0.1971	-0.3247	-0.3193	-0.023	-0.1398	0.3036	0.2069	0.0364	0.2275	0.0021	-0.4077	-0.0491	-0.2609	0.4352	-0.5946	0.1689	-0.1119	-0.4903	0.3111	0.1903	0.1907	-0.0598	-0.2264	0.4335	-0.2276	-0.0736	0.0747	0.2149	0.0399	-0.1464
ruling	0.2088	-0.2841	0.0983	-0.3925	0.0655	-0.0843	-0.006	-0.037	-0.3411	0.0883	-0.1406	0.3472	-0.2281	-0.0177	-0.2102	0.2231	0.043	-0.1711	-0.4354	0.1385	-0.1379	0.0876	-0.0813	0.0802	0.4475	0.1466	-0.2082	0.0035	0.2737	-0.0539	0.3912	0.113	0.3986	0.1432	0.1486	0.254	-0.0787	0.003	-0.1254	0.1573	-0.0746	-0.1927	-0.2508	-0.1179	-0.1102	-0.1068	0.4902	0.298	-0.1989
ruthless	0.0156	0.0607	-0.1659	-0.1463	0.065	0.3533	-0.2323	0.0347	-0.468	-0.482	-0.0449	0.331	0.0684	0.1423	-0.1592	-0.1956	0.1573	0.4264	-0.0446	0.0827	-0.0477	0.1383	-0.0286	-0.4394	0.1308	-0.3312	0.4229	0.0404	0.1907	0.4881	0.1248	0.0688	0.3752	-0.0992	-0.2438	-0.0154	-0.248	0.1273	-0.3543	0.2031	-0.2173	-0.062	-0.1761	-0.1286	-0.1758	-0.4254	0.2559	-0.0834	0.0065
sad	0.0361	-0.225	-0.2668	0.1086	0.0679	-0.0196	0.2646	0.0534	0.0867	-0.2452	-0.0175	0.0271	0.0472	0.1041	0.0164	0.2318	0.4251	-0.0779	0.0623	0.077	-0.2071	0.1681	0.0473	-0.2671	-0.1287	-0.1957	-0.3697	0.107	0.0251	0.0979	-0.1186	0.208	0.2767	-0.3376	0.2418	-0.0432	-0.1714	-0.2214	-0.162	0.1472	-0.1229	0.0384	-0.3067	-0.0702	-0.0949	-0.064	0.1877	-0.2736	0.0308
sanguine	0.2186	0.0615	-0.4875	0.2277	0.2079	-0.2292	0.2318	0.049	-0.007	-0.318	-0.6879	0.3653	-0.2529	0.114	0.5026	0.4026	0.2699	0.123	-0.6154	0.0369	0.0311	0.3528	0.1992	-0.0712	-0.1789	0.0989	-0.1475	0.1299	-0.1414	0.1142	0.1944	0.1887	0.2946	-0.3381	0.3771	0.0607	-0.2456	-0.0663	0.0877	0.5142	-0.0319	-0.1582	0.2463	-0.1507	-0.1703	0.0429	0.1845	-0.2986	0.2095
sarcastic	0.0581	0.3259	0.1548	-0.2682	-0.0238	-0.2408	0.4154	-0.1449	-0.2154	0.1805	-0.2085	0.2561	0.0238	-0.1981	-0.0237	-0.2179	0.023	0.0684	0.0549	0.0309	0.055	-0.1935	0.0623	-0.5275	-0.0789	0.044	0.2325	-0.173	0.2542	0.4483	0.1327	0.2886	-0.4019	-0.157	0.4896	0.2221	0.1165	0.2144	0.2262	0.177	-0.3468	0.0737	0.1395	-0.0994	0.1443	-0.0043	0.323	-0.1822	0.0335
sardonic	0.1589	0.4404	0.0211	-0.1784	-0.0794	-0.0241	0.3851	-0.1984	-0.6545	-0.0131	-0.2376	0.4378	-0.2328	0.0349	-0.0999	-0.0461	0.1193	0.1846	0.0605	-0.2072	0.1946	-0.0705	-0.1151	-0.4307	0.044	0.1294	0.1866	0.0407	-0.1002	0.5223	0.3066	0.3532	-0.019	-0.133	0.1525	0.091	0.2201	0.4475	0.3311	0.2281	-0.1114	-0.2121	-0.1785	-0.0303	0.0814	-0.0374	0.2409	-0.2734	-0.0604
sassy	-0.3063	0.1171	0.316	-0.2008	0.2574	-0.2838	0.2274	-0.0045	0.0155	-0.1074	0.1369	0.4485	-0.1412	0.1451	0.0302	-0.129	0.1542	-0.1204	-0.1735	-0.0369	-0.0655	-0.1501	0.0662	-0.3347	0.0686	-0.2315	0.0799	-0.0791	0.1601	0.3731	0.0044	0.227	-0.3834	-0.3887	0.5689	-0.015	0.0171	0.2053	0.0349	0.4492	-0.1752	-0.0485	0.2638	0.1305	0.1612	-0.325	0.1036	0.0862	-0.0077
satisfied	0.0622	-0.0612	-0.4673	0.4817	0.0402	0.0789	-0.0041	-0.2192	0.0421	0.062	0.0665	0.0447	-0.052	-0.1358	-0.3554	-0.0803	0.0715	-0.1541	-0.3815	-0.1469	0.0407	0.2341	-0.0706	0.1131	-0.4045	0.2928	0.1427	-0.0324	0.2015	0.1988	-0.1771	0.0393	0.3385	0.1869	0.0391	-0.2365	0.1302	-0.348	-0.5041	0.2126	-0.0518	0.0331	0.1045	-0.0897	-0.3139	0.1299	-0.1392	-0.191	0.0157
scared	-0.2569	-0.2769	0.1415	-0.1927	-0.0568	-0.0761	0.1869	-0.1371	0.5558	-0.2209	0.0833	0.1378	0.1721	-0.0714	0.1032	-0.024	0.1544	0.0147	0.186	0.0437	-0.3997	0.0999	0.2728	-0.1023	0.484	-0.1458	-0.3683	0.1986	0.04	0.4138	-0.1047	-0.0224	0.1578	-0.0435	0.1366	0.0825	-0.1949	-0.073	0.079	0.1768	-0.3639	-0.0408	0.1087	-0.0297	0.179	-0.1861	0.3916	-0.1464	-0.2066
scarred	0.0482	-0.3824	0.0904	0.0452	-0.0201	-0.0933	-0.1387	-0.2789	0.2972	-0.189	-0.2759	0.3796	0.3793	0.1868	-0.0911	0.0698	-0.3586	0.0802	0.0773	-0.081	-0.1282	-0.0108	-0.0691	-0.2937	0.3098	-0.1029	-0.4252	0.1931	0.2037	-0.2023	0.2247	-0.1506	0.5283	-0.5411	-0.1056	0.1573	-0.577	-0.2047	-0.6488	0.0546	-0.098	-0.2498	0.1471	-0.1378	-0.0042	-0.4645	-0.0122	-0.2525	-0.1298
scary	-0.2449	-0.1743	0.1419	-0.3962	0.2326	-0.3374	0.1209	0.5171	0.0081	-0.3279	-0.0281	0.0813	-0.1241	-0.0582	0.0109	0.2246	0.2884	-0.0366	0.1507	-0.0446	-0.0952	0.0501	0.477	-0.1178	0.5408	-0.0277	-0.327	0.1716	0.2861	0.2129	-0.1354	-0.0261	0.1429	-0.3395	0.0003	-0.1095	-0.054	0.0883	0.0506	0.3271	-0.3004	-0.0554	0.1153	-0.0495	0.2072	-0.1592	0.1372	-0.0523	-0.0517
scattered	0.0639	0.0715	-0.4813	-0.137	-0.2108	-0.0954	-0.3406	0.1437	0.4859	-0.2543	0.0583	0.0796	0.0807	-0.0258	0.0628	-0.2033	0.0363	0.0775	-0.2519	-0.0559	0.0219	0.0711	-0.0176	-0.2402	-0.0539	-0.1876	-0.2539	0.0714	-0.1471	-0.4051	-0.0266	-0.1131	-0.3223	-0.2196	0.0098	0.2322	0.2118	0.1382	-0.4042	0.0539	0.3539	-0.1971	0.0054	0.0606	0.0251	1.00E-04	-0.1223	-0.1757	0.2416
scheming	-0.1585	-0.194	-0.019	-0.2129	0.2459	-0.2998	-0.2143	-0.1308	0.1544	-0.8245	-0.0221	0.2975	-0.0546	0.4231	-0.1056	-0.074	0.1988	0.1904	-0.047	-0.0852	-0.0441	0.0716	-0.095	-0.2603	0.1721	-0.0381	0.2188	-0.0873	0.0059	0.7312	0.1564	0.4267	0.4117	-0.158	-0.0543	-0.1432	-0.2724	0.0825	-0.1109	-0.072	-0.0156	0.036	0.0755	0.062	0.4657	-0.5102	0.3838	-0.5493	0.1019
scholarly	-0.2364	0.1583	-0.1372	0.0987	-0.022	-0.2343	0.0089	0.3281	-0.0523	-0.2447	0.0649	0.5326	0.0388	0.1704	0.4019	0.2996	0.2998	0.1857	-0.3866	0.0168	0.2058	-0.0043	-0.0644	0.1653	-0.2715	-0.4264	0.0442	-0.1184	-0.3607	-0.1218	0.422	0.3214	-0.1392	-0.3989	-0.4177	-0.2476	0.1717	0.1196	-0.0239	0.29	-0.0267	-0.2164	-0.0261	0.1597	-0.1898	0.1664	0.0057	0.4386	0.3121
scornful	0.2893	0.156	-0.3679	-0.2654	-0.3155	0.2239	0.1714	-0.0017	-0.2522	-0.0163	-0.3034	0.4538	-0.0515	0.1647	0.1203	-0.1507	0.3312	0.074	-0.2588	0.158	0.1354	0.1968	-0.1718	-0.0987	0.1545	-0.277	0.3832	0.0799	0.0529	0.5705	0.2428	0.148	0.1495	0.1151	0.1765	-0.0841	0.3009	0.0157	0.08	0.0851	0.0798	-0.1473	-0.4128	-0.0184	-0.1834	-0.0491	0.4255	-0.4736	-0.2478
scruffy	0.0281	-0.1125	0.0977	-0.1906	-0.3189	0.309	0.0593	-0.0413	0.1516	-0.4047	0.1545	0.3653	-0.056	0.0938	-0.0464	0.0716	-0.2488	0.2664	0.0066	0.0345	-0.1538	0.0612	-0.3793	-0.0481	-0.0818	-0.1381	-0.0094	0.2067	-0.1752	0.0082	-0.0178	0.0436	-0.0441	-0.3941	-0.1574	0.0655	0.0648	-0.4426	-0.113	-0.141	-0.003	-0.0979	-0.0113	0.2124	-0.0137	-0.2737	0.4128	0.0119	-0.2964
searching	-0.068	0.0189	-0.0728	-0.1323	-0.081	-0.1394	0.1256	0.1484	0.1076	-0.2719	0.3829	0.0563	0.1195	0.1526	0.066	0.0443	0.1826	0.0655	-0.674	0.1432	-0.1418	0.0045	0.195	-0.1004	-0.3654	-0.0186	-0.0379	-0.3418	0.0752	0.2384	-0.2367	-0.0227	-0.2546	-0.4326	-0.3103	0.1063	-0.0638	0.0676	-0.2786	0.114	0.4222	-0.0102	0.2035	-0.2598	-0.2446	0.1361	0.0557	-0.1363	0.026
seasoned	-0.2577	-0.0847	-0.3265	0.3843	-0.0142	0.1919	-0.4804	0.3591	0.1425	-0.1847	-0.247	0.2082	-0.1387	0.1352	0.0509	-0.2091	-0.4751	0.1676	-0.151	-0.0694	-0.0858	0.0153	-0.236	0.0195	0.2768	-0.3405	0.0505	-0.4694	-0.1406	0.1043	-0.1238	-0.0476	0.0133	0.3435	0.3411	0.013	-0.2927	-0.4136	0.4196	-0.252	0.0969	-0.3012	0.2302	0.2479	0.2999	-0.0039	0.258	-0.1615	0.0228
secretive	0.0224	-0.2122	-0.1781	0.114	-0.0669	0.399	0.1412	0.2154	-0.1356	0.3318	-0.2745	0.3426	-0.2998	-0.2126	-0.3899	0.0198	0.4619	0.5802	0.2012	0.2556	-0.2658	-0.1478	0.0985	-0.1167	0.484	-0.0356	0.4192	0.3311	0.2039	0.1805	0.0137	0.4315	0.0259	-0.528	-0.0597	0.3983	-0.1902	-0.2121	-0.2989	-0.252	-0.5003	-0.0186	0.2136	-0.0465	0.1274	-0.1606	0.1353	-0.0935	0.2275
sedated	0.151	-0.5046	0.6801	0.1224	-0.4502	-0.4809	-0.132	0.0251	0.2341	-0.368	0.1258	0.6452	-0.1461	0.1707	0.221	0.5455	-0.2307	0.152	0.1071	0.0192	-0.0264	0.2484	-0.3193	-0.5099	0.132	-0.4586	-0.5534	0.5094	-0.0223	0.5208	0.0367	0.1518	0.4093	-0.4215	-0.0588	0.1876	0.6052	0.1132	-0.0718	-0.5373	-0.0675	0.1386	-0.1167	0.002	-0.1295	-0.0656	0.1267	-0.1328	-0.1982
seductive	-0.341	0.1904	0.4021	-0.2187	0.2658	-0.2529	0.0558	0.2069	-0.2303	-0.1747	0.333	0.3778	-0.2109	-0.0027	-0.2024	0.0454	0.2805	0.3334	-0.2702	-0.1474	0.4865	0.0785	-0.1395	0.1609	0.0241	0.0396	0.2846	0.274	0.2153	0.23	0.3661	0.1577	0.3559	-0.3042	-0.3885	0.0776	0.1089	0.2809	0.1754	0.4332	0.0085	-0.1246	-0.0064	-0.0407	0.4723	-0.1386	-0.304	-0.0617	0.47
seeking	0.0679	-0.2223	-0.1324	0.02	0.1329	0.1629	-0.4934	-0.0709	0.511	-0.1063	-0.2434	-0.0327	-0.0717	0.1454	0.0509	0.105	-0.0108	0.2023	-0.427	0.2053	-0.0545	-0.0991	-0.1347	-0.0739	0.0657	0.138	0.0625	0.0876	-0.1016	0.1767	0.1636	-0.057	-0.437	0.207	0.1276	0.0982	-0.1431	-0.1059	-0.0011	0.0845	0.079	-0.1044	0.0406	-0.1149	0.0114	0.3405	0.0549	-0.2059	-0.042
self-assured	-0.1465	-0.0579	0.4121	-0.0429	-0.1563	-0.0811	-0.0026	0.0258	-0.0386	-0.1867	-0.0564	0.3808	-0.3231	0.2775	0.0139	-0.1067	0.0672	-0.007	-0.1422	-0.109	0.0132	0.0983	-0.2955	0.0017	0.0465	-0.0569	0.2831	-0.1269	0.045	0.1033	-0.2127	0.0687	0.3188	-0.2647	0.2492	-0.1802	-0.276	-0.0172	0.1137	0.3981	-0.1761	0.0086	-0.073	-0.133	-0.1619	-0.0387	0.3575	-0.107	0.1061
self-centered	0.2227	0.2517	0.2494	-0.1742	0.0709	-0.409	0.0333	0.0025	-0.189	-0.3793	-0.3078	0.5459	-0.1419	0.3451	-0.5233	-0.0596	0.2097	-0.1027	-0.4282	0.1498	0.3601	-0.1212	-0.2545	-0.4461	-0.1546	-0.0593	0.1259	0.0802	0.0271	0.5636	-0.1786	-0.0408	-0.2935	-0.4328	0.0484	-0.4951	-0.1984	-0.1677	-0.1392	-0.0829	-0.1474	0.0468	-0.0245	-0.0015	-0.1746	0.1666	0.5389	0.1309	0.1602
self-disciplined	0.0538	-0.0798	-0.0825	0.2618	0.39	0.0361	-0.3237	-0.1811	0.1803	-0.0394	-0.1916	0.6765	-0.1271	0.2381	0.3538	-0.6421	0.0781	-0.0482	0.202	0.3683	0.3286	-0.0313	-0.0065	-0.2822	-0.014	0.0207	0.5618	0.0467	-0.0279	0.6185	0.1021	0.0623	0.4075	-0.3991	0.3588	-0.4503	-0.105	0.1997	-0.0054	0.6262	0.0074	0.1962	-0.3547	-0.1191	-0.096	-0.0288	-0.142	0.1847	0.0474
self-indulgent	0.3103	0.0896	0.1287	0.1129	-0.1085	-0.3181	0.0837	0.4485	-0.1879	0.1497	-0.0405	0.4156	0.1446	0.2179	-0.3676	-0.142	0.2657	0.0409	-0.4671	0.054	0.3654	0.2385	-0.4777	-0.2613	-0.3399	0.1409	-0.1839	-0.0169	-0.2462	0.6071	-0.0522	0.0813	-0.0621	-0.4828	0.0285	-0.573	0.2026	-0.0306	0.1499	-0.2473	0.3855	0.1099	-0.0625	-0.0575	-0.0121	0.1731	0.2804	0.1139	0.3326
selfish	0.6057	0.0461	-0.0886	-0.0948	-0.1156	-0.1789	-0.0424	0.0172	-0.0578	-0.2329	0.1122	0.3359	-0.0938	0.3484	-0.3288	0.1195	0.2868	0.2426	-0.228	0.166	0.0812	0.015	-0.0252	-0.347	-0.0437	0.034	-0.1912	0.022	0.0908	0.7374	-0.1434	-0.1288	-0.0345	-0.2387	-0.0029	-0.4748	-0.2709	-0.1527	-0.3529	-0.1321	-0.0989	0.1184	-0.0799	0.0106	0.0417	-0.1036	0.3952	-0.029	0.4869
selfless	0.24	0.1531	-0.142	0.1827	-0.269	-0.0619	-0.1421	0.0158	-0.2234	-0.3419	0.1302	0.3865	0.0501	0.3234	-0.2277	-0.2228	-0.2113	0.2078	-0.3318	0.1124	-0.005	-0.4024	-0.1067	-0.4082	-0.2496	0.0116	-0.4439	-0.0225	0.0706	0.2573	-0.0772	0.2152	-0.2052	-0.5385	-0.1811	-0.4404	-0.6241	0.0205	-0.3336	0.554	0.0747	-0.013	-0.0979	-0.0148	0.0329	-0.0807	-0.4191	0.2663	0.5475
sensible	0.1085	-0.0655	-0.0298	-0.1219	-0.0959	0.1217	-0.1848	0.0768	0.117	-0.32	0.0194	0.0779	-0.0578	0.2176	0.1447	-0.0806	0.3544	0.2964	0.0367	-0.0367	0.18	0.0452	-0.2691	-0.0395	-0.1074	-0.3456	0.0953	-0.1424	-0.0593	0.2959	-0.0665	-0.2955	0.307	-0.4412	-0.0302	-0.0782	-0.1004	0.1977	0.0768	0.4575	0.2972	-0.0527	0.1695	-0.0521	0.3182	0.0956	-0.241	-0.0192	-0.0582
sensitive	0.0234	0.1332	0.0735	-0.2682	-0.3492	0.1377	-0.4411	0.0939	0.2486	0.15	-0.1499	-0.0094	-0.207	0.0452	-0.0573	0.0894	0.6028	0.0045	0.2501	0.0556	-0.0581	0.3557	0.0919	-0.0979	0.1872	0.1534	0.3032	0.187	0.0288	0.2124	0.0034	-0.2016	0.0635	-0.4981	0.0743	-0.1276	0.0419	0.2203	0.3364	0.2351	0.0308	-0.1554	0.1513	-0.066	-0.2206	-0.2961	-0.1227	-0.1939	-0.0187
sensual	-0.1944	0.0751	0.2179	0.0292	0.2129	-0.2066	-0.2241	0.2869	-0.1686	0.0214	0.2384	0.6021	-0.2447	-0.0066	-0.6754	0.1154	0.3777	0.284	-0.0532	-0.1457	0.2372	-0.1753	-0.1628	0.1287	-0.0749	0.0907	0.0234	0.475	0.1321	0.0779	-0.0433	-0.1597	0.3046	-0.3632	-0.2184	0.0525	0.296	0.1045	0.2209	0.5762	0.2088	-0.0326	-0.0233	-0.032	0.2612	-0.2574	-0.4712	0.3691	0.415
serious	0.0361	0.1077	0.0638	-0.0917	0.0409	-0.0996	-0.3484	0.4085	0.0405	-0.0555	-0.3588	-0.0463	0.236	0.0211	0.0455	-0.0113	0.213	0.0415	0.1513	0.0744	-0.2148	-0.0187	0.1375	-0.0718	0.0062	-0.0347	0.168	-0.0897	0.0807	0.5567	0.0314	0.2217	0.0324	0.0502	0.2801	0.0587	-0.1176	0.1406	0.2734	0.5668	-0.0935	0.1232	0.1238	-0.1043	0.5073	0.0863	-0.029	-0.187	-0.1954
set	0.0171	-0.0673	-0.0219	-0.1879	-0.0018	0.047	-0.0814	-0.3121	0.0431	0.1923	0.2268	0.078	-0.205	0.0584	0.0266	-0.2235	0.1492	0.0844	0.2401	0.093	-0.042	0.0164	0.1292	0.0628	-0.0933	-0.2169	0.1712	0.099	0.1681	-0.0217	-0.1582	-0.0761	-0.0071	-0.1457	-0.1913	-0.39	-0.0377	-0.0159	-0.0715	-0.056	0.0887	-0.075	-0.0902	-0.1872	-0.043	-0.1455	0.2595	0.2893	-0.1135
severe	0.1095	0.1432	0.0374	-0.2784	0.0452	-0.0588	-0.5531	0.5814	-0.31	-0.195	-0.416	0.0031	0.1206	0.0181	0.0194	-0.0828	0.2798	0.0453	0.3013	0.1208	0.0624	0.2402	0.0008	-0.0869	0.1725	-0.1598	0.1442	0.1772	0.0344	0.5601	0.179	0.0773	0.3389	0.1115	0.1634	0.3506	0.1062	0.1469	0.15	0.198	0.0555	0.2285	0.3316	-0.2316	-0.0396	-0.0818	-0.2076	-0.06	-0.0915
sexual	0.1993	-0.0764	-0.0411	-0.125	0.2949	-0.4901	-0.5902	0.4306	-0.3115	0.0311	0.0775	0.3335	0.2025	-0.2189	-0.908	0.6143	0.3519	0.2508	0.2371	-0.1361	-0.0388	0.1761	-0.0801	-0.1149	0.1032	-0.0726	0.0109	0.4073	0.1882	-0.0973	-0.0215	-0.2069	0.263	-0.0299	-0.1685	-0.237	-0.2001	-0.3809	0.3948	0.2436	-0.0759	-0.1083	-0.1733	0.1635	0.1938	-0.2999	-0.1446	0.0347	0.0253
sexy	-0.2474	0.0514	0.478	-0.124	0.0831	-0.1697	0.1535	0.1985	0.1565	0.074	0.6341	0.341	-0.2435	-0.1876	-0.3492	0.029	0.0661	0.237	0.0956	-0.0421	-0.0979	-0.0723	0.1463	-0.2413	0.2447	0.0961	0.1338	0.322	0.4094	0.2081	-0.059	-0.0805	0.077	-0.4466	-0.0623	-0.0783	-0.053	0.1827	0.0063	0.5795	0.0447	-0.1139	0.0383	0.0716	0.5437	-0.367	-0.081	-0.202	0.288
shady	-0.0667	-0.4859	-0.0954	-0.1671	-0.0063	0.3302	-0.1236	0.0917	0.0762	-0.584	0.2049	0.2122	-0.2145	-0.0549	-0.1902	0.0349	0.3078	-0.2008	0.2532	-0.1796	0.0113	-0.0182	0.1084	0.0344	0.089	-0.4725	0.5848	-0.0655	0.001	0.1041	0.1348	0.3724	0.0686	-0.3685	-0.1966	0.1792	-0.2079	-0.2753	-0.0684	-0.2159	0.0522	-0.1971	0.2781	0.0965	0.1976	-0.5866	-0.289	-0.2243	-0.348
shaggy	-0.1122	0.0368	0.2043	-0.0894	-0.5696	-0.0527	-0.0985	-0.1082	0.1674	-0.046	0.0237	0.3612	-0.4294	0.0728	-0.1427	0.1838	-0.5693	0.1194	-0.0944	-0.1872	-0.5459	0.1	-0.2801	-0.1116	-0.19	-0.2712	0.0441	0.0233	-0.1008	-0.0651	-0.0892	0.1399	0.2194	-0.5831	-0.2755	0.0485	0.0512	-0.2644	0.0353	-0.0433	0.0231	-0.098	-0.1036	0.2119	0.0786	-0.2856	-0.3086	0.3743	-0.2632
shallow	-0.0451	0.1675	-0.0078	-0.0287	-0.3484	-0.3986	-0.121	-0.0929	-0.0481	-0.328	0.1559	0.1197	0.2592	0.3032	-0.3371	-0.1377	0.2517	-0.0011	-0.0294	0.149	0.0358	-0.0778	0.2634	0.2722	0.023	0.0916	0.0525	-0.0391	-0.0893	0.1221	-0.1508	0.3546	0.0442	-0.4796	-0.0205	-0.1132	0.1514	-0.0672	-0.0481	-0.3407	0.2895	-0.0768	0.2581	-0.184	0.4894	0.1552	0.4506	-0.3248	0.2346
shamefaced	0.3687	-0.1001	-0.3615	-0.0991	0.1398	0.2939	0.5769	0.1504	-0.1438	-0.3542	0.2562	0.6853	0.5198	0.4255	0.02	0.0729	0.0553	0.3046	0.195	-0.0545	0.2773	0.3923	-0.4644	-0.0824	0.0452	-0.0485	0.2615	-0.0426	0.0865	0.0912	0.3706	0.0436	0.0491	0.3623	-0.2951	-0.2101	0.0483	-0.7162	0.0325	-0.1341	0.1373	-0.0606	-0.0906	-0.2877	0.049	0.0589	0.1514	-0.5788	-0.0728
shameful	0.008	-0.1787	-0.4622	-0.11	0.0426	0.342	0.2145	0.4027	-0.1059	-0.152	0.0374	0.2277	0.0156	0.1573	0.0902	0.3352	0.233	0.043	0.3888	0.0495	0.0426	0.2175	-0.0494	-0.0263	0.1699	-0.3743	-0.1097	-0.0841	0.096	0.0781	0.2322	0.4555	0.4454	-0.1524	-0.0928	-0.2183	-0.0558	-0.601	0.1143	-0.2309	0.012	0.1224	-0.3492	-0.0663	-0.0892	-0.3268	0.0344	-0.2825	0.1216
sharp	0.0973	0.4976	-0.4244	0.1301	0.2643	0.1379	-0.3422	-0.0862	-0.1183	-0.0491	-0.181	-0.0087	-0.0639	-0.1274	0.0833	-0.2054	-0.0545	0.0295	0.4945	0.1487	0.1035	-0.1921	-0.0759	-0.012	0.1713	-0.2104	0.0717	0.2273	-0.1991	0.2872	0.1027	0.1988	0.018	-0.1888	-0.0479	0.2824	0.1233	0.4869	-0.0108	0.6281	0.0437	-0.1095	-0.0934	-0.3026	0.247	0.209	0.2955	-0.4796	-0.1231
sheepish	0.117	0.4467	0.0984	-0.0362	0.1067	0.0094	0.2659	0.0081	-0.18	-0.1601	0.2262	0.2679	0.0012	0.099	0.0703	-0.0461	0.1232	-0.1375	0.0244	0.0134	-0.1404	0.3542	-0.2938	-0.0641	-0.1007	0.0363	-0.2232	-0.0786	0.2019	0.1224	0.0522	0.3567	0.0047	0.0362	-0.2006	-0.2891	-0.1266	-0.6205	0.023	-0.0713	-0.4313	-0.1258	0.1445	0.1299	0.1301	0.0746	0.3582	-0.2424	-0.0842
sheltered	-0.0075	-0.5405	-0.2353	-0.0536	-0.1664	-0.0038	-0.1741	-0.2333	0.1093	-0.2806	-0.2375	0.2901	-0.2165	0.1448	0.0091	-0.3719	-0.112	0.2583	0.6368	0.1428	0.0085	-0.1347	-0.0249	0.0697	0.2515	-0.2605	0.1361	-0.2782	0.102	0.1021	0.0646	0.1101	-0.0824	-0.4877	0.0173	0.1974	0.0377	-0.2325	-0.1926	-0.4081	0.2596	-0.1106	0.5095	0.0146	-0.3891	-0.4975	-0.2804	-0.0401	-0.1434
shocked	0.1137	-0.285	-0.0412	-0.1463	-0.1485	-0.0114	0.2838	0.1344	0.1883	-0.2472	-0.2524	-0.017	0.2958	0.0258	-0.0554	0.0353	0.1596	0.1095	0.1258	0.0871	-0.0873	0.156	-0.1709	-0.1179	0.3359	-0.0076	-0.162	-0.023	0.1659	-0.1809	0.2667	-0.2837	0.3782	0.3649	0.0153	-0.0043	0.0856	-0.3896	-0.2301	0.1532	-0.1634	-0.0227	0.1587	-0.0393	-0.3157	-0.4534	0.3814	-0.0567	-0.1023
short	-0.0811	0.1597	-0.0485	0.0392	0.0243	-0.079	0.2994	0.2308	0.1216	0.0241	0.039	-0.0287	0.5651	-0.1646	-0.1952	-0.1156	-0.1383	0.1119	-0.0739	0.1148	0.013	-0.0396	-0.0302	0.0219	0.0954	-0.0847	-0.014	-0.0371	1.00E-04	-0.0411	0.1213	0.1175	-0.1246	-0.8668	0.0567	-0.135	-0.134	0.0052	0.176	-0.0576	-0.0396	0.0666	-0.0348	-0.2462	-0.0294	0.0176	-0.0154	-0.0679	0.0219
short-haired	-0.3822	-0.2591	0.1207	-0.37	0.1116	0.042	-0.0025	0.1593	0.1361	-0.0305	0.0565	0.6137	-0.2188	0.2567	-0.4159	0.1611	-0.5469	-0.0052	-0.3495	-0.0224	-0.4845	0.5522	0.0235	-0.1359	0.0042	-0.3098	-0.0956	-0.2446	-0.3588	-0.0872	-0.1326	-0.2053	-0.1257	-0.2861	-0.2734	0.1136	-0.2206	-0.4071	-0.296	0.1427	-0.3776	-0.002	0.2068	0.6668	0.0009	-0.0623	-0.0159	0.2338	0.0656
shrewd	0.1036	0.3083	-0.2855	-0.2102	-0.0453	0.1295	-0.1499	-0.3469	-0.4962	-0.6352	-0.1353	0.364	-0.2031	0.2864	0.4153	0.008	0.2546	0.2052	-0.1673	-0.048	0.3267	-0.0523	-0.3016	0.0793	0.1765	-0.257	0.1686	0.1221	0.053	0.6314	0.1712	0.3951	0.6235	-0.2347	0.1355	0.1648	-0.1569	0.0947	-0.0437	0.2836	0.1045	-0.0139	-0.1413	-0.0569	0.1776	-0.373	0.3897	-0.3456	-0.3027
shy	-0.3443	-0.0786	0.339	-0.4105	0.0248	-0.0593	0.4996	-0.0151	0.2653	0.1185	-0.2705	0.1163	0.1406	-0.2111	-0.0096	-0.0418	0.1118	0.1133	0.1236	0.0324	-0.3169	-0.1166	0.1816	-0.0318	0.2009	0.3035	0.2478	0.1851	0.2031	0.3386	-0.508	0.1388	-0.3324	-0.6962	0.0176	-0.0585	0.1439	-0.3203	-0.1908	-0.0022	-0.2969	0.1649	0.3069	-0.071	0.0492	-0.342	0.4209	0.2053	0.0287
silent	-0.0142	-0.2371	-0.0039	-0.3062	-0.2807	0.0318	0.0019	0.0324	0.0827	0.011	0.1747	0.0572	-0.0881	-0.1378	-0.3747	-0.2012	0.0015	0.1881	0.1883	0.0025	-0.0287	0.218	0.1655	-0.261	0.096	0.0799	-0.2169	0.4581	-0.2098	0.1551	0.2774	0.378	-0.2125	-0.4258	-0.0639	0.0218	0.1483	0.0895	-0.0161	0.1462	-0.4479	-0.0508	-0.2993	-0.1733	-0.2388	0.0573	-0.0299	-0.1426	0.1526
silly	0.1311	0.1083	0.1005	-0.2445	-0.1677	-0.1528	0.1619	0.2875	0.0691	-0.1398	0.3057	0.0207	0.1403	-0.0045	-0.0097	-0.1986	0.2233	0.0406	-0.0354	0.2865	0.0036	0.1345	0.1867	0.0092	0.0932	0.0318	-0.2328	-0.0931	0.0621	0.6287	-0.1509	0.1661	0.0595	-0.2146	0.1007	-0.2045	0.0267	0.1805	0.0851	0.1879	-0.162	0.0267	0.126	0.0953	0.3813	0.1258	0.3121	0.0361	-0.0224
simple	-0.0892	0.4159	0.123	-0.0881	-0.0253	-0.0517	0.1211	-0.0328	-0.2806	-0.1085	0.0739	0.0189	0.0878	-0.0162	0.0176	-0.2323	0.0453	0.0471	-0.1514	0.0066	0.0515	-0.0947	-0.1609	0.1293	0.0692	0.0029	-0.1388	-0.0126	0.0715	0.1066	0.0561	0.1277	0.3627	-0.5021	0.0586	0.022	-0.133	0.0532	0.1328	0.5504	-0.1139	-0.0426	-0.0295	-0.2207	0.0024	0.0167	-0.0259	-0.3018	0.0913
sincere	-0.0417	0.4739	-0.232	0.1456	0.0125	-0.2962	-0.0895	-0.061	-0.1315	-0.0606	-0.0997	0.1978	0.154	0.0829	0.0124	-0.0829	-0.2298	-0.0077	-0.0039	-0.062	0.2116	0.0849	0.0386	-0.3043	-0.4182	0.0079	0.4141	-0.384	-0.0865	0.4411	0.0394	0.4214	-0.2564	-0.4135	-0.0045	-0.2268	-0.1625	0.0199	0.2247	0.5768	-0.1957	-0.0083	-0.0442	-0.0782	-0.1129	0.1942	-0.5849	-0.2718	-0.1071
sister	-0.2293	-0.2775	-0.0429	-0.0146	-0.1008	-0.1183	0.4679	-0.4901	-0.0931	-0.2416	0.1047	0.0353	0.1319	-0.1491	-0.0783	-0.1092	-0.0419	0.0276	0.0356	0.1785	0.1173	-0.3386	-0.1752	-0.1881	0.0885	-0.0174	0.0321	0.3275	-0.0393	0.2823	-0.0462	-0.0217	0.0061	-0.2534	-0.1994	0.0658	0.3077	0.1389	-0.4329	-0.1907	0.1124	-0.2547	0.089	0.6148	0.2613	-0.0503	0.0049	0.0687	-0.089
skeptical	-0.1271	0.3512	-0.0478	-0.1222	-0.1767	0.0344	0.2205	-0.1348	0.2004	0.0987	-0.4506	0.099	0.1879	-0.0152	0.0565	-0.13	0.5891	-0.0903	-0.2522	-0.0374	-0.1268	0.2118	0.1716	0.2581	-0.1039	0.1021	0.099	-0.2141	-0.0124	0.2321	0.2357	0.1878	-0.0685	0.1021	0.1122	0.1602	-0.2373	-0.1131	0.2247	0.2574	0.1278	-0.1123	0.2416	0.0448	-0.0646	-0.1312	0.1176	-0.1718	-0.079
skilled	0.0773	0.1865	-0.0083	0.0351	-0.0713	-0.0222	-0.3475	0.2033	0.1028	-0.0317	-0.052	0.1133	-0.0743	0.1383	0.0002	-0.4445	-0.0742	0.2078	-0.2246	-0.3799	0.0658	-0.0368	0.022	-0.0821	0.1146	-0.0834	0.3275	0.0027	-0.1759	0.1563	-0.5006	0.2711	0.336	0.0304	0.0025	0.3448	0.0469	-0.0673	0.3894	0.1312	-0.1394	-0.2016	0.0224	-0.0741	0.0599	0.081	0.1274	-0.3193	-0.195
skillful	-0.0942	0.3474	-0.3731	0.1646	-0.0101	-0.2827	-0.2027	-0.0949	-0.2741	-0.2788	0.0429	0.2124	-0.1776	0.0097	-0.163	-0.3793	0.1934	0.1382	-0.1336	-0.2372	0.3136	0.0045	0.1225	-0.0934	-0.0311	-0.2529	0.0986	0.0056	-0.1731	0.395	-0.3889	0.6099	0.6257	-0.2963	-0.0692	0.282	0.1687	0.3361	0.2001	0.3178	-0.0045	-0.0405	-0.391	-0.0267	0.0417	-0.0544	-0.0102	-0.5707	0.1118
skinny	-0.3089	0.1321	-0.0536	-0.1498	0.185	0.2973	0.0239	-0.2166	0.417	0.2422	0.1651	0.2098	-0.2011	-0.1965	-0.0762	0.216	-0.2603	0.0021	0.0257	0.3571	0.0773	-0.0426	-0.2834	0.2537	0.2911	-0.0799	0.2398	0.0677	0.4021	-0.0563	-0.2125	-0.1336	-0.0059	-0.4291	0.2342	-0.0579	-0.0942	-0.4634	-0.1231	0.1023	0.333	0.1041	0.128	0.152	0.4991	-0.1177	0.5414	-0.195	0.1648
skulking	-0.1723	-0.6967	-0.5937	-0.4192	0.1038	0.3326	0.1252	-0.0505	0.4662	-0.3442	0.1242	0.5829	-0.2909	0.0916	0.1356	0.0961	0.0138	0.2073	0.2254	0.0091	-0.0074	-0.0845	-0.0224	0.0734	0.0438	-0.401	0.1182	-0.0235	-0.1929	0.0272	0.1276	0.42	-0.4522	-0.141	-0.4801	0.0557	0.3617	-0.1821	-0.1861	-0.3548	-0.0364	-0.389	0.0047	-0.1866	-0.0519	0.1494	0.2231	-0.2315	0.0116
sleepy	-0.0244	-0.4055	0.0417	-0.1444	0.0624	0.0018	-0.0116	-0.0539	0.1697	-0.2266	0.5754	0.2447	0.23	-0.0925	0.1228	-0.0469	0.2627	0.2891	0.2121	-0.0711	0.103	0.1168	0.1399	-0.0832	0.0624	0.059	-0.4579	0.3106	0.1875	0.122	-0.4769	0.4345	-0.025	-0.4299	-0.1014	0.0148	0.0945	-0.1197	0.0143	0.1156	0.2252	0.011	-0.2059	-0.051	0.0928	0.0269	-0.0582	-0.1349	0.1519
slick	-0.022	0.0722	-0.0543	0.3658	-0.2327	0.035	0.039	0.1016	-0.1655	-0.4541	0.3327	0.1571	-0.2491	0.2359	-0.1874	-0.1441	0.0677	0.1767	-0.1611	-0.029	0.1334	0.2401	-0.0859	0.1965	0.0859	0.0489	0.3205	-0.0182	-0.2867	-0.08	-0.0989	0.1255	0.4007	-0.4098	-0.0678	0.2873	0.2615	0.2314	0.5082	0.3255	0.1891	-0.1847	0.0963	-0.2521	0.3159	0.1776	0.4859	-0.1453	0.0056
sloppy	-0.0402	0.1942	-0.026	0.0103	0.0793	0.3473	-0.0788	0.1421	-0.119	-0.0467	0.2092	0.1706	0.2932	0.1014	-0.4437	-0.2885	0.4518	-0.096	-0.1005	0.2837	-0.305	0.3691	0.1454	0.1916	-0.0386	-0.1894	0.0148	-0.0052	-0.3295	0.3525	-0.3337	0.3499	0.5626	-0.3728	-0.0531	-0.102	0.4322	-0.5176	0.2556	-0.0213	0.0998	0.0749	1.00E-04	-0.0612	0.2929	0.0486	0.2791	-0.2034	-0.1103
slothful	0.2539	-0.1933	-0.5696	-0.0491	0.1204	0.0375	-0.2008	-0.3095	-0.14	-0.3654	0.3152	0.5797	-0.2571	0.3206	0.1863	-0.5314	0.1663	0.1249	0.0749	0.2986	-0.0599	0.0611	0.0225	-0.1393	0.1225	-0.1754	0.1065	0.2063	-0.1962	0.265	-0.0534	0.7472	0.2311	-0.5293	-0.1876	-0.3541	0.331	-0.4046	-0.0384	-0.3906	0.6914	0.2884	-0.026	-0.0037	-0.0486	0.0183	0.1302	-0.2623	0.3646
slovenly	0.2968	-0.0007	-0.5185	-0.2417	0.0016	0.3239	-0.158	-0.0746	-0.1356	-0.618	-0.0719	0.5017	-0.1187	0.0756	-0.1829	-0.1107	-0.0605	0.2591	0.1513	0.0848	0.0099	0.1164	-0.1542	-0.4661	0.1476	-0.3987	0.2655	0.1897	-0.3544	0.0932	-0.0602	0.1701	0.5021	-0.3497	-0.0137	-0.3847	0.6229	-0.6432	0.1672	-0.278	0.5402	0.0735	-0.1408	0.043	0.1317	-0.0263	0.2105	0.0635	-0.036
slow	0.1393	-0.2315	0.1153	-0.168	-0.0308	0.0634	-0.3799	-0.1104	-0.159	-0.0579	0.0975	-0.0141	-0.0056	-0.0158	-0.2811	-0.2166	0.1409	0.1157	0.3322	0.1846	-0.2751	0.1817	0.0638	0.2012	0.1368	-0.1116	0.1189	0.2238	-0.0737	0.5333	-0.301	0.0412	-0.4103	-0.6135	-0.0376	-0.1956	0.4551	-0.0881	0.598	0.1953	0.1138	0.1456	0.2798	-0.3313	0.2795	-0.0647	0.1979	-0.3844	0.1626
sluggish	0.3316	-0.0771	-0.0319	0.1322	0.1709	0.2057	-0.353	0.1038	0.0124	-0.4436	0.3888	0.2229	-0.1359	0.2968	0.0928	0.065	0.4522	0.1604	0.2353	0.0579	-0.3207	0.3728	0.0865	0.4662	0.1119	0.1694	-0.1534	0.3946	-0.2359	0.0256	-0.4269	0.0639	-0.4337	-0.5378	0.2669	0.0758	0.4885	-0.1383	0.4179	-0.0785	0.3968	0.103	0.5068	-0.2195	-0.0869	0.2833	0.3709	-0.3166	0.0347
sly	-0.0163	0.2097	-0.1371	-0.3237	-0.0293	0.091	-0.0177	-0.2457	-0.5038	-0.1946	0.0961	0.2608	-0.3167	0.0517	0.114	-0.2469	0.2132	0.2628	0.3595	-0.0918	0.2727	0.0681	-0.1052	0.0376	0.0422	-0.0152	0.1713	0.3235	0.1525	0.5179	0.0034	0.6796	0.3726	-0.0509	-0.0332	-0.1175	0.1591	0.1143	-0.0828	0.1224	-0.1569	0.0372	-0.1677	-0.0167	0.2906	-0.2958	0.5765	-0.3263	-0.0869
small	-0.0535	0.2512	-0.1904	-0.0812	-0.2984	0.0888	-0.2551	-0.0161	0.2195	0.0754	-0.2084	0.0216	0.0476	-0.0599	-0.0239	-0.0775	-0.0903	0.0668	0.0906	0.0631	-0.0533	-0.1746	-0.066	0.1339	0.0452	-0.0046	-0.1569	0.1812	0.0922	0.0285	-0.1871	0.272	-0.1871	-0.3656	0.1193	-0.1614	-0.1001	-0.1373	-0.4767	-0.2824	-0.0675	0.0342	0.1762	0.051	0.1996	0.0282	0.0241	-0.1253	0.0053
smarmy	-0.0483	0.0883	0.3002	0.0608	0.2151	-0.112	0.23	0.0793	-0.3217	-0.6107	0.2609	0.4118	-0.1643	0.2364	-0.2161	0.3119	-0.0997	-0.0137	-0.2097	-0.056	0.0741	0.2199	-0.5047	-0.1985	-0.0747	-0.1255	0.7244	-0.1151	-0.2105	0.4105	0.0515	0.4921	-0.0621	0.0222	-0.2308	-0.0872	0.016	0.0048	0.1856	0.0047	-0.046	-0.1657	0.2878	0.1053	0.0484	-0.1752	0.634	-0.1947	-0.1329
smart	0.0145	0.1469	0.2445	0.0402	-0.1257	-0.2024	-0.1733	-0.1163	0.234	-0.4129	0.0884	-0.0302	-0.4133	-0.0051	0.0295	-0.2458	0.1714	0.0838	0.356	0.077	0.031	-0.1797	0.0675	-0.2402	0.0369	-0.067	0.1924	0.0182	0.1123	0.433	0.0705	0.1933	0.3107	-0.4356	0.1436	-0.1277	-0.0431	0.1406	0.0173	0.496	0.0429	-0.0424	-0.0899	0.0121	0.1873	-0.3279	0.3375	-0.3823	0.1979
smile	0.203	0.2028	0.3276	-0.2107	-0.5459	-0.161	0.0311	-0.2333	-0.5163	-0.1241	0.2382	0.2051	0.0381	0.0386	0.2553	-0.1323	-0.2393	0.0062	0.1268	-0.1319	0.037	0.1141	0.0217	0.0013	-0.0322	-0.049	0.2727	-0.0778	0.1118	0.4128	-0.4684	0.4888	0.2412	-0.0452	0.446	0.0151	0.2258	-0.1082	-0.2385	0.3603	-0.5039	0.0893	-0.0328	-0.0156	-0.1596	0.4292	-0.2117	-0.4672	-0.0669
smug	0.3486	0.0705	-0.0681	0.1545	-0.0853	-0.0522	0.2026	0.0407	-0.0619	-0.2767	-0.0098	0.2476	-0.3801	0.3364	-0.1869	-0.0631	0.1808	-0.0733	-0.1863	0.1026	-0.1128	0.2349	-0.3221	0.0047	-0.1863	-0.2829	0.2661	-0.1884	0.0166	0.4409	-0.0505	0.2617	0.3573	0.1305	-0.0991	-0.3092	0.2519	-0.0658	0.0262	0.077	-0.1782	-0.032	0.1453	0.0451	-0.2355	-0.0563	0.9789	-0.3074	0.0792
sneaky	-0.0961	-0.0037	-0.0011	-0.1752	0.026	0.215	-0.1452	0.0568	-0.0412	0.0522	0.1016	0.2392	-0.0858	-0.0501	-0.1352	-0.333	0.1576	0.139	0.4677	0.2305	0.3992	0.0855	-0.1287	0.0614	0.1106	0.0896	0.1864	0.0636	-0.0282	0.4852	-0.0916	0.6228	0.095	0.0009	-0.3565	-0.0114	0.2375	-0.0168	-0.2125	0.044	-0.2311	0.1129	0.2009	0.1399	0.2251	-0.478	0.3712	-0.4207	0.0251
snobby	-0.2584	-0.003	0.2879	-0.002	-0.2543	-0.135	-0.0662	-0.0158	-0.0082	-0.2655	-0.3371	0.5047	-0.1596	0.2759	0.109	-0.0725	0.3548	-0.261	-0.4773	0.2971	-0.0673	-0.3141	0.0513	-0.2825	-0.6668	-0.2579	0.7134	0.105	-0.0981	0.5544	-0.499	-0.1743	-0.083	-0.0464	0.061	-0.3127	0.4077	-0.0752	-0.0297	-0.0068	-0.1716	0.0137	-0.0008	-0.004	0.0273	-0.1859	0.5432	0.4576	0.0674
snooty	-0.157	0.0237	0.2495	0.0231	-0.2611	0.024	0.0575	-0.0279	0.0563	-0.3322	-0.2558	0.4212	0.0179	0.3605	0.1171	-0.041	0.2044	-0.1426	-0.5549	0.3849	0.0675	-0.0296	0.0773	-0.1709	-0.3946	-0.3179	0.8189	0.1247	-0.2405	0.4975	-0.4501	-0.029	-0.1626	0.0037	-0.049	-0.5307	0.3519	-0.0433	0.034	0.0369	-0.0982	-0.0204	0.0598	0.0521	0.0344	-0.0506	0.4774	0.6009	0.0022
sociable	0.133	-0.2909	-0.1488	0.158	0.1284	-0.0871	-0.1746	-0.0385	0.0395	0.0287	-0.3781	0.4502	-0.5583	0.161	0.2797	0.181	0.317	0.2829	-0.23	-0.1283	-0.0053	0.0767	-0.0217	-0.2189	-0.5139	0.043	0.2005	0.42	0.2291	0.3529	-0.2996	0.0741	0.1975	-0.5276	0.3965	-0.4556	0.2302	-0.0169	-0.4432	0.4845	-0.0221	0.0349	0.1887	-0.1353	0.2071	0.0537	-0.1045	0.3929	0.0231
social	0.1734	-0.0648	-0.2171	-0.1019	-0.0212	-0.2832	-0.4726	0.2135	-0.1764	-0.2306	-0.3662	0.1312	-0.0845	0.0212	0.2263	0.2303	0.6505	0.1674	-0.0176	-0.2178	0.0116	-0.2178	-0.002	-0.1851	-0.3758	0.0156	-0.0346	0.2382	0.0818	-0.3877	0.1924	-0.1107	0.3596	-0.0698	-0.0035	-0.227	-0.135	-0.0029	-0.2063	0.1316	0.1182	-0.2836	-0.062	-0.0171	0.0709	-0.1507	0.0241	0.2433	0.2545
soft	0.1645	0.0875	0.1098	-0.1028	-0.2809	0.2549	-0.2808	0.1357	0.0629	0.0006	0.3737	-0.0225	-0.2778	0.0288	-0.0657	0.0775	0.111	0.1151	0.1339	0.1014	-0.0474	-0.1087	-0.0958	-0.129	-0.1281	-0.0352	0.301	0.1007	-0.1412	0.1345	-0.2737	0.2132	0.2739	-0.4192	-0.0715	0.0442	0.2899	-0.0918	0.3131	0.4245	0.006	-0.2697	0.2471	-0.1521	-0.2008	-0.0812	-0.2222	-0.0596	0.0969
soft-spoken	-0.2209	-0.1478	0.2307	-0.2773	-0.0623	0.1012	0.2821	-0.2552	-0.4466	-0.0772	-0.2788	0.4571	0.0832	-0.121	0.2347	-0.1173	-0.0035	-0.112	0.0085	0.0017	-0.3908	0.1386	-0.2589	-0.3738	0.4012	0.1793	0.642	-0.1472	0.3211	0.0518	-0.0924	0.2043	-0.0794	-0.4505	0.1852	-0.0644	-0.0016	-0.1476	0.1042	0.3102	0.0677	-0.1981	0.0524	0.2633	-0.1302	-0.3307	-0.1034	-0.1934	0.4023
solemn	-0.0526	0.4089	-0.5409	-0.1702	-0.5395	-0.0198	0.1327	0.11	-0.2767	-0.2283	0.0128	0.5036	-0.0244	0.1328	0.1135	0.0391	0.2234	-0.0215	0.0877	-0.162	-0.0518	0.4022	0.0076	0.0105	-0.1348	-0.0874	0.0272	0.1322	0.0196	0.3795	0.3504	0.1117	0.2426	-0.3211	0.2107	-0.3937	-0.3566	0.0482	-0.0687	0.2457	0.0467	-0.0707	-0.2349	-0.2056	0.2445	0.0274	-0.1846	0.0913	-0.355
somber	0.1586	0.0117	0.0524	-0.2539	-0.1278	-0.1151	0.2644	0.2972	-0.2091	-0.2429	-0.0888	0.3906	-0.3063	-0.0229	0.1188	0.04	0.5149	-0.2584	-0.0202	-0.039	-0.0722	0.2324	0.0309	0.0067	-0.1525	-0.0328	-0.1265	0.0273	0.1519	0.2269	0.2683	0.204	0.2603	-0.5473	0.2827	-0.178	-0.295	0.0872	0.2048	0.3239	0.1264	-0.096	-0.2796	-0.2565	-0.1844	-0.0906	-0.1721	-0.3639	-0.1673
sophisticated	0.0359	0.248	0.3938	0.1028	0.0073	-0.1467	-0.2772	0.2454	-0.0648	-0.1324	-0.1698	0.0936	-0.2235	0.101	-0.0738	-0.2134	0.4243	0.0858	-0.0477	0.0949	0.1027	-0.2572	-0.1022	0.0243	0.1099	0	0.1478	0.1655	-0.1928	0.1028	0.3281	0.1906	0.642	-0.3656	0.0325	-0.0064	0.452	0.16	0.3029	0.4661	0.1008	-0.0715	-0.0113	-0.1502	0.2114	-0.0013	0.0561	-0.0469	0.0849
sorrowful	-0.0188	0.002	-0.5676	-0.0988	-0.0033	-0.0392	0.2608	0.1854	-0.1137	-0.3982	-0.1381	0.5551	-0.1205	0.0759	0.1968	-0.1458	0.4943	0.0401	-0.1113	-0.1681	-0.0085	0.2906	-0.0353	-0.2449	0.062	-0.2069	-0.2809	0.1297	0.023	0.281	0.402	0.191	0.1848	-0.5435	-0.0135	-0.2029	0.1084	-0.0517	0.0359	0.33	0.1784	0.1095	-0.2181	-0.0895	-0.5871	0.1629	-0.2402	-0.4746	0.0597
soulful	-0.2461	0.068	0.2956	0.0359	0.1156	-0.2195	-0.0166	0.0978	-0.1388	-0.0485	0.1896	0.6128	-0.0909	-0.0973	0.0222	-0.0488	0.1458	0.1982	-0.137	-0.0042	-0.3261	-0.1375	-0.353	-0.3035	-0.0884	0.1503	-0.0463	-0.0268	-0.0712	0.1171	-0.2859	0.247	0.1577	-0.4948	-0.2129	-0.2706	-0.001	0.4049	0.2801	0.5201	0.3405	-0.2221	0.122	-0.0111	-0.2532	0.0877	-0.3047	0.0821	0.1129
sour	0.0709	-0.0689	-0.0076	0.253	0.4436	-0.175	-0.3524	0.1569	0.0943	-0.2173	-0.5388	0.1235	0.047	-0.0454	0.1207	0.0044	0.2389	-0.2689	-0.6774	-0.1011	-0.2708	0.1988	0.2528	-0.2786	-0.0579	0.3257	0.5292	0.0932	0.0067	0.2734	0.0749	-0.1025	-0.0341	-0.3667	0.3904	0.0955	-0.0999	-0.2436	-0.227	0.792	-0.1009	-0.1732	0.2602	-0.0423	0.1335	0.0922	-0.0573	-0.6374	-0.0947
spirited	0.1985	0.0481	-0.0559	-0.0632	0.0629	-0.0995	-0.0748	0.2351	0.0409	0.0861	-0.0442	0.147	-0.0815	0.3408	0.1487	0.0984	-0.0864	0.0454	-0.1141	-0.2675	-0.2149	-0.1688	0.0312	-0.0435	-0.2702	-0.1706	-0.2377	-0.387	-0.0406	0.2814	-0.1367	0.2493	-0.0345	-0.5853	0.2911	-0.0059	0.1266	0.3277	-0.1769	0.3081	-0.1904	0.1129	0.3708	0.0341	-0.1675	0.0974	-0.0806	0.1505	-0.0416
spiteful	0.3368	0.0801	-0.0739	-0.0234	0.0655	0.1047	0.0606	0.0379	-0.3514	-0.002	-0.2223	0.2949	-0.026	0.4121	-0.0328	0.1288	0.2186	0.1864	-0.461	0.003	0.0239	0.1548	-0.0003	-0.4098	-0.0069	-0.339	0.1459	0.1151	-0.0671	0.5178	0.043	-0.0111	-0.1435	-0.2163	-0.0084	0.0247	0.0002	0.2034	-0.3131	-0.0589	0.0048	0.1874	-0.1829	0.1142	-0.1252	-0.1025	0.2715	-0.2726	-0.0661
sporty	-0.009	0.0539	0.4112	-0.0388	-0.3564	-0.0724	0.0468	0.178	0.2478	0.1647	0.1134	0.5647	-0.3627	0.4696	-0.0382	-0.2972	0.1614	-0.2211	-0.1393	-0.2499	-0.1047	-0.6225	-0.0128	0.4595	-0.1241	0.3855	0.275	0.1328	0.244	0.15	-0.3765	-0.0033	0.0799	-0.4282	0.7644	-0.1583	0.0581	0.3408	0.063	0.4821	-0.23	-0.0045	0.2052	0.063	-0.0068	0.091	-0.1989	0.1027	0.0682
square	-0.015	0.3487	0.0933	-0.1537	0.2383	0.0102	0.1519	-0.2856	0.4742	0.1807	0.0172	0.0552	0.3348	-0.2762	-0.1212	0.125	-0.2938	-0.2577	-0.2078	-0.1192	0.0063	0.1528	-0.1671	0.1422	-0.5093	0.0883	-0.4208	0.0902	0.1481	-0.3397	-0.024	-0.0545	0.1031	-0.2023	-0.2798	-0.4381	-0.2913	0.1858	-0.4167	-0.1771	0.0051	-0.2289	0.0052	0.0263	0.301	-0.3216	0.0066	-0.4776	-0.2041
stable	0.0527	-0.1943	-0.1779	0.0484	0.038	-0.1388	-0.3682	0.0644	0.3024	0.2657	-0.2043	0.0323	-0.3758	0.0018	0.0375	0.0562	0.2524	0.0708	0.1627	-0.0375	-0.176	-0.0736	-0.0109	-0.0392	0.1293	-0.1409	0.1138	0.6323	-0.0132	-0.4443	-0.2582	-0.1994	-0.3248	-0.3938	0.3106	0.016	-0.2541	-0.002	0.3394	0.2521	-0.0344	-0.2377	0.1737	-0.2933	0.0764	0.1046	-0.0743	-0.191	-0.1563
standoffish	-0.0656	-0.0357	0.5464	-0.2006	-0.0137	-0.2201	0.1381	-0.05	-0.0161	-0.1128	0.0454	0.449	-0.0203	0.0964	0.0182	0.3163	0.4563	0.0275	-0.1994	0.0565	-0.4014	0.171	-0.0962	-0.3299	-0.2273	-0.228	1.0789	0.2057	0.0265	0.3875	-0.3925	-0.0602	-0.1608	-0.3012	0.2309	-0.2405	-0.1141	-0.2957	0.0406	-0.0688	-0.6349	0.1262	0.145	-0.1021	0.0302	-0.4687	-0.0493	0.1879	0.2355
steadfast	-0.2774	0.0209	-0.1427	-0.1757	-0.0518	0.2689	-0.0426	-0.5931	-0.0273	0.1159	0.1684	0.25	0.0099	0.2731	0.2803	-0.3265	-0.0397	-0.0078	-0.1047	-0.0552	0.0536	0.2158	-0.1841	-0.1191	-0.08	0.0744	0.0721	-0.0362	-0.2305	0.2209	0.0508	0.3187	-0.5348	-0.6008	0.1297	0.0734	-0.1578	0.001	0.2878	0.2472	0.2929	-0.2203	-0.0324	-0.0967	-0.2833	0.0192	-0.386	-0.2531	-0.1718
steady	0.0503	-0.0363	-0.1172	-0.0982	0.288	0.227	-0.5505	-0.2443	-0.1255	0.0189	-0.0271	0.0358	0.0153	0.074	0.1108	-0.1269	-0.1684	0.0281	0.447	0.0307	0.1172	-0.0003	0.035	0.0683	0.1264	-0.1085	-0.1288	0.2607	-0.1088	0.3217	-0.2856	0.3079	-0.4548	-0.4048	0.0697	0.115	0.0559	0.1734	0.4937	0.331	0.2436	-0.0251	0.2763	-0.3045	0.376	-0.1069	-0.0229	-0.2059	-0.1207
stern	0.2585	0.3122	-0.0673	-0.5527	-0.1754	0.2739	-0.0277	-0.4285	-0.317	-0.5352	0.1772	0.3134	0.057	0.3654	0.2652	-0.4063	0.0545	0.0556	0.1492	0.2744	0.0062	0.3384	0.0528	-0.2345	-0.0468	0.1939	0.2374	0.2418	-0.0687	0.2912	0.1517	-0.0437	0.2646	0.0078	0.2838	-0.213	-0.0242	-0.0731	-0.0867	0.4096	-0.1686	-0.2421	-0.0607	-0.1526	-0.145	-0.364	-0.0326	-0.1588	-0.4387
stiff	0.1155	0.1904	-0.0981	-0.031	0.1315	-0.1773	-0.276	0.2192	0.2051	-0.1416	0.5415	0.1121	0.2137	0.2389	-0.0509	-0.1555	0.0855	-0.1118	-0.0861	0.104	-0.0299	0.0626	0.0203	-0.1145	-0.1124	-0.3619	0.086	0.3823	-0.1919	0.1441	-0.2312	0.0968	0.3058	-0.2761	0.1235	-0.2424	0.1671	-0.1696	0.0188	-0.0357	0.0037	-0.0079	0.1597	-0.1648	0.2126	-0.1182	-0.0447	0.241	-0.1314
stingy	0.2917	0.1958	-0.1718	-0.1705	-0.3045	-0.2167	-0.1335	-0.0974	0.0949	-0.0066	-0.1418	0.2658	-0.1288	0.265	0.296	-0.3247	0.2468	-0.2943	-0.0331	0.2944	0.1494	0.125	-0.0334	-0.0517	0.4883	0.0862	0.228	0.401	-0.0771	0.4836	-0.44	-0.2547	-0.1056	-0.2708	-0.5489	-0.0714	0.0203	-0.2687	-0.0938	0.2047	0.2862	-0.0033	0.4282	-0.2182	-0.2136	-0.2881	0.3626	-0.1686	0.1136
stocky	-0.3162	-0.0575	-0.2104	-0.0445	-0.3292	0.2455	0.0882	-0.1973	0.0943	-0.0281	-0.0512	0.3841	0.0353	0.0339	-0.0545	-0.0207	-0.622	0.1935	-0.1657	0.3834	-0.7026	-0.1704	-0.2617	0.4038	0.1697	0.3046	0.4425	-0.0384	0.563	-0.1788	0.0209	0.0298	-0.0101	-0.6093	0.2004	-0.4674	-0.1648	-0.4758	0.0204	-0.0677	0.2202	0.0027	0.0113	0.0424	0.4896	-0.0678	0.3043	-0.035	-0.1669
stoic	-0.0126	0.0912	0.3467	-0.3277	0.0748	-0.0818	0.1053	-0.1681	-0.0768	-0.1427	0.171	0.3699	0.0191	0.2405	-0.0948	-0.4395	-0.0868	-0.2364	-0.1635	-0.1862	-0.1688	0.1803	-0.1767	-0.3157	0.1362	-0.0331	0.1498	0.2458	-0.2784	0.1358	0.129	0.1782	0.1911	-0.3414	0.3389	-0.1758	-0.3139	-0.0064	0.1927	0.4054	-0.2246	-0.2084	-0.1086	0.0435	-0.2552	-0.3059	-0.0531	-0.2284	0.1163
stoner	-0.1903	-0.2129	0.4533	-0.3711	-0.1396	-0.1695	-0.0285	-0.1366	0.1476	-0.1594	-0.0482	0.6037	-0.0595	-0.4691	-0.2432	0.1342	-0.2527	-0.0964	-0.0212	-0.1294	-0.0962	-0.1075	0.2162	-0.4558	-0.1297	0.2859	0.3684	0.0346	-0.1887	-0.0226	0.4031	0.2875	-0.0346	-0.2262	0.0876	-0.2308	0.2315	0.0978	0.1693	-0.0956	0.6351	-0.2309	-0.0577	0.4017	0.3672	0.0306	0.0907	-0.3346	0.4234
straight	-0.0661	0.0478	0.1652	0.0148	0.3976	-0.0776	0.3143	-0.168	0.4725	0.2649	-0.2255	0.0182	0.2109	-0.2324	-0.2588	-0.1382	-0.3705	-0.2181	0.1632	0.1107	0.0106	0.1802	-0.0631	0.0099	0.1175	-0.2392	-0.0853	0.1848	-0.1101	0.1598	0.0451	-0.1176	0.0574	-0.1481	-0.0515	0.325	0.0341	-0.0699	0.006	-0.0652	0.163	-0.2441	-0.3057	-0.2148	0.2563	-0.145	0.116	-0.0289	0.1359
straight-forward	-0.5134	0.3636	0.1764	0.1056	0.2647	-0.0337	0.2458	0.1856	-0.1986	-0.0144	0.0635	0.1451	0.3248	-0.0034	-0.1515	-0.1778	0.0389	0.0712	-0.1778	0.0315	0.2059	-0.042	-0.3509	0.0883	0.0897	0.0524	-0.0329	-0.2512	0.1086	0.2101	-0.1447	-0.002	0.4181	-0.3837	0.2125	0.0958	-0.0154	0.2073	0.5872	0.7231	-0.0113	-0.0644	-0.0292	-0.2704	-0.0184	0.0529	-0.038	-0.4443	0.0523
strange	-0.0763	-0.1004	-0.1646	-0.2793	-0.1121	0.1143	-0.2178	0.3347	-0.1229	-0.1353	0.0121	0.0013	-0.2591	-0.2298	-0.2814	0.1424	0.3146	0.1947	0.143	0.0217	0.0026	0.0324	0.0083	-0.1227	0.0556	-0.1043	-0.1128	0.1974	0.2012	0.1531	0.0605	0.095	0.3511	-0.26	-0.128	0.0035	0.177	-0.0256	0.0368	0.1	-0.065	-0.1788	0.1982	0.0375	0.1314	0.0114	-0.0224	0.0454	0.1319
stressed	0.3038	-0.0434	-0.2934	-0.1384	-0.3713	-0.1485	0.0471	-0.0377	0.009	0.0099	-0.0946	0.1406	0.2589	-0.0159	0.339	-0.2245	0.2795	-0.0043	-0.2215	0.2736	-0.3536	0.2834	0.265	0.2037	-0.049	0.2348	0.0915	0.0281	-0.098	0.0721	0.2845	-0.0773	0.1041	0.0395	-0.0338	-0.1954	-0.3675	0.0432	0.4298	0.0596	-0.0333	-0.0464	-0.2338	0.1693	-0.2423	-0.0154	0.1579	-0.0557	0.0287
strict	-0.0852	0.5212	-0.3143	-0.1146	-0.0156	0.177	-0.2024	-0.2045	-0.1952	0.0246	0.0875	0.0702	0.4089	0.0502	0.0528	-0.3027	0.3595	-0.1282	0.3826	0.3081	0.0276	0.3363	0.1042	-0.2119	-0.0204	0.0164	0.7346	0.1204	0.2415	0.4428	0.1033	-0.4361	0.6196	-0.2486	-0.2007	-0.2032	0.105	0.1604	-0.0902	0.238	-0.0346	-0.2548	0.0907	-0.3292	0.1732	-0.3345	0.1153	0.4219	-0.1144
striving	0.1632	-0.1366	-0.4238	0.3936	-0.0139	0.1099	-0.6916	-0.2608	0.5657	-0.1792	-0.2358	0.2038	0.1762	0.2375	-0.071	-0.3001	-0.0471	0.058	-0.0428	0.1153	-0.083	-0.1741	-0.0439	-0.0932	-0.536	-0.0826	-0.0203	-0.1018	0.0906	0.2535	-0.1075	0.3123	-0.119	-0.1408	-0.1098	-0.2	-0.0763	0.1475	-0.041	-0.1104	0.1719	0.0765	-0.5398	-0.1831	-0.3948	0.2406	-0.0371	-0.2116	0.1023
strong	-0.1126	0.2953	-0.0362	-0.15	0.0876	0.1157	-0.5273	-0.038	-0.0054	-0.0913	0.031	0.0211	-0.2849	-0.0251	-0.0032	-0.0784	-0.1881	0.0606	0.219	0.0384	-0.1787	-0.156	0.0617	-0.0247	-0.1451	0.0965	-0.0041	0.2431	-0.0526	0.0394	-0.0137	0.0686	-0.1293	-0.2821	0.2228	-0.1056	0.0486	-0.1146	0.156	0.4656	0.1269	-0.1075	0.0759	-0.1381	0.1325	-0.2518	-0.0481	-0.2866	-0.0713
stubborn	-0.0609	0.1921	0.155	-0.2506	0.1984	0.0977	-0.1823	-0.018	0.0605	-0.0522	0.138	0.1355	-0.4357	0.2506	0.1355	-0.6105	0.183	0.1404	-0.0387	0.1542	-0.4258	0.3261	0.1018	-0.045	-0.2465	0.143	0.1591	-0.0121	-0.1446	0.4096	-0.0912	0.1621	-0.1553	-0.278	0.1378	0.1493	-0.2691	-0.1543	-0.4055	-0.1112	-0.013	0.159	0.2479	0.2324	-0.0121	-0.0899	0.1228	-0.4661	-0.0273
student	-0.2374	0.1797	0.1798	-0.2583	0.137	-0.3324	-0.1597	-0.1115	0.0657	-0.2332	-0.3297	0.3656	0.1007	-0.0336	0.2953	0.0606	-0.0524	0.1014	-0.1222	0.4944	0.1033	0.0814	-0.0822	0.0107	-0.0933	0.2243	0.266	-0.173	0.0955	0.0271	0.0543	-0.2304	-0.2406	-0.0477	-0.1053	-0.2539	0.2206	-0.0868	-0.2773	-0.0756	-0.2784	-0.0773	-0.0034	0.4138	-0.2941	-0.2202	0.2129	-0.2013	0.073
studious	-0.3481	0.0127	-0.3867	0.1399	0.0292	-0.1095	0.0411	-0.0198	-0.086	-0.48	-0.1619	0.3642	-0.1073	-0.0209	0.3593	0.1778	0.2523	0.0481	-0.3799	0.3371	0.1205	-0.0377	0.2922	-0.1715	-0.2166	0.0969	0.3017	0.2186	0.1627	0.6134	-0.1084	0.1753	0.1336	-0.693	0.2753	0.0534	0.1584	0.1617	-0.3624	0.2753	-0.1406	-0.0094	-0.1721	0.0107	-0.2373	-0.2791	-0.011	-0.2118	0.194
stupid	0.1715	0.1417	0.2173	-0.2352	0.0015	-0.3144	-0.0778	0.1297	0.0902	-0.2155	0.3902	0.1627	0.0243	-0.0774	0.0272	-0.1431	0.1027	0.0003	0.1195	0.1096	-0.1551	0.2808	0.1381	-0.0612	-0.0033	-0.212	-0.0585	-0.0506	-0.0853	0.5583	0.0344	0.1107	0.0493	-0.1849	0.0983	0.0256	-0.0262	-0.1875	0.007	0.0065	-0.0243	0.1189	-0.0642	0.0993	0.3929	-0.1016	0.4455	-0.19	0.1294
sturdy	-0.3042	0.1624	-0.4302	0.0726	-0.0855	0.1934	-0.2867	-0.1216	0.1607	-0.0967	0.1951	0.3082	-0.0775	0.2798	0.238	0.0707	-0.2329	0.1008	0.253	0.1039	-0.0813	-0.3724	-0.0827	0.05	-0.2495	-0.08	-0.2046	0.01	0.0569	-0.3232	-0.4036	-0.0059	0.1594	-0.5238	0.1499	-0.2874	-0.3414	-0.1662	0.3132	0.2679	0.1708	-0.2	0.3726	-0.113	0.057	-0.1455	0.1258	-0.0866	-0.122
stylish	-0.1629	0.0962	0.1597	0.0992	-0.1675	0.0081	0.0526	0.0585	0.2527	0.009	-0.0269	0.3107	-0.2441	0.2986	-0.2255	-0.2776	0.3147	0.0727	0.0614	0.0381	-0.0229	-0.1951	-0.1036	-0.1024	0.1839	-0.0317	-0.0758	0.1015	-0.0173	0.0866	0.013	-0.0137	0.2517	-0.295	0.0808	-0.2134	0.1938	0.0153	0.1977	0.4823	-0.0387	-0.091	-0.0539	-0.2046	0.0603	0.2593	-0.1211	0.0581	0.1116
submissive	-0.7672	-0.0397	0.0363	0.0063	0.3575	0.1417	-0.0659	-0.2755	0.1583	0.3302	0.5368	0.8392	-0.1263	0.0608	-0.3903	-0.361	0.0723	-0.0053	0.0565	-0.1717	-0.0384	0.0249	0.2261	-0.6561	0.1487	-0.2298	-0.0961	0.5405	-0.1802	0.2618	0.437	-0.0513	0.0124	-0.5046	-0.0716	-0.353	0.1058	-0.3456	-0.0108	0.0377	-0.8007	-0.1527	0.0209	0.0672	-0.1259	-1.0728	-0.2606	-0.0509	0.1878
subordinate	-0.0841	0.0436	-0.4925	0.0749	0.0307	0.2952	-0.0213	-0.3406	0.2964	0.0609	0.2117	0.5188	-0.1538	0.1132	-0.1522	-0.4683	0.0356	-0.4299	-0.084	0.1586	0.2761	-0.3262	-0.2031	-0.2057	-0.0763	0.0259	0.2761	0.2304	-0.4907	0.1312	0.2356	0.0557	0.0517	-0.0574	-0.1668	-0.3261	-0.0685	-0.0384	0.1997	-0.3351	-0.3542	-0.1943	-0.3769	0.2632	0.2451	-0.3438	-0.0464	0.1407	-0.1969
subtle	-0.0998	0.2936	0.144	-0.1359	-0.2367	0.0034	-0.3115	0.2267	-0.2703	-0.0292	-0.3655	0.082	-0.1048	-0.0311	-0.4718	0.0002	0.3793	0.0233	0.2101	0.2814	0.1342	-0.4585	-0.2002	0.1143	-0.4779	-0.0247	-0.0557	0.451	-0.2584	-0.0031	0.0056	0.6306	0.4812	-0.0431	0.1125	0.0989	0.5134	0.2869	0.1476	0.5474	-0.0588	0.1115	-0.1611	-0.1592	0.2393	-0.2119	-0.2949	-0.2754	0.2629
successful	0.1291	-0.1508	-0.0533	0.3066	0.0405	-0.2062	-0.0272	0.023	0.1837	-0.1685	-0.181	0.0391	0.3071	-0.1013	-0.0913	-0.0575	0.0018	-0.0995	-0.0523	0.0299	0.1654	0.0841	-0.0663	0.1791	-0.0662	-0.1862	-0.1323	-0.0265	0.3018	0.0292	-0.0596	0.2283	0.0918	-0.3102	0.0148	0.0176	-0.03	-0.0481	-0.1549	0.4316	0.0114	0.355	-0.0362	-0.1472	0.0011	0.124	0.3602	-0.2296	-0.1007
sulky	0.4052	0.2524	0.0463	-0.3367	0.0624	-0.0987	0.2851	0.0966	0.0805	-0.201	0.1457	0.5203	-0.3497	0.2741	0.0146	-0.0904	-0.0775	-0.0441	-0.5637	0.0561	0.0563	0.2016	0.1398	-0.0129	-0.4285	0.0413	0.04	0.6415	-0.09	0.2111	-0.2014	0.0412	-0.1389	-0.3323	0.5078	-0.0477	0.0752	0.0383	-0.2155	-0.2581	-0.2326	-0.0638	0.2149	0.1535	0.1032	0.2017	-0.1189	-0.201	-0.2987
sullen	0.2417	0.1199	0.0658	-0.2744	0.046	0.0959	0.0211	0.1627	-0.1418	-0.2992	0.1342	0.467	-0.4024	0.1437	0.1188	-0.2151	0.0902	-0.0012	-0.2978	-0.1192	-0.0834	0.3107	0.1368	-0.2363	-0.2767	-0.1429	0.3733	0.2766	-0.1074	0.2382	0.1466	0.0754	-0.1556	-0.4438	0.3494	-0.0685	-0.0755	-0.1005	-0.2467	-0.0051	-0.0986	-0.1671	-0.04	0.0644	-0.0187	0.0457	-0.0204	-0.5614	0.0579
superficial	0.1049	0.4761	-0.0117	0.4015	-0.3122	-0.3657	-0.1567	0.0127	-0.2274	-0.6724	-0.2402	0.211	0.1943	0.4689	-0.008	0.0522	0.4937	0.0545	-0.5997	0.166	0.0773	-0.2606	-0.362	-0.143	-0.0946	0.2773	0.2717	-0.065	0.0045	0.0856	-0.0827	0.265	0.3906	-0.3101	-0.3421	0.027	0.1193	-0.1379	-0.023	0.2287	0.1567	0.067	-0.0099	-0.1685	0.241	0.2118	0.4967	-0.1637	0.1376
supportive	0.027	-0.178	0.0858	-0.034	-0.0881	-0.0904	-0.2266	-0.0438	0.0441	0.3155	-0.0502	0.1315	-0.6785	0.2042	0.0981	0.0065	0.2852	-0.1803	-0.0618	0.046	-0.3418	-0.1226	0.1242	-0.2055	-0.0618	-0.2182	0.184	-0.3008	-0.2535	0.086	-0.1608	-0.0836	-0.1089	-0.5618	0.2236	-0.3982	0.2484	0.1512	-0.2329	0.5387	-0.1035	-0.2706	0.4577	-0.1121	0.0352	-0.2326	-0.2664	-0.0208	0.0802
surly	0.1656	-0.0297	0.1337	-0.3032	0.0652	0.059	-0.0598	-0.0232	-0.2168	-0.3113	0.048	0.2366	-0.1274	0.086	0.0584	-0.2092	0.0271	0.1033	-0.3755	0.0859	-0.1552	0.1595	-0.0435	-0.2959	-0.4013	-0.323	0.4423	0.2279	0.0157	0.1809	0.0562	-0.0849	-0.1786	-0.1396	0.1646	-0.2823	-0.119	-0.2798	-0.1109	0.0299	-0.2455	0.2615	0.2686	0.1797	0.0238	-0.0495	0.1139	-0.1097	0.0028
surprised	0.0974	-0.3319	-0.1807	-0.0019	-0.2401	-0.0271	0.4763	0.1253	0.0681	-0.1894	-0.3216	-0.1293	0.2779	-0.1246	-0.1496	-0.022	0.0183	-0.034	0.1989	0.0369	-0.0014	0.0518	0.0106	0.0154	-0.1302	-0.0123	-0.0322	-0.1376	-0.0439	-0.0014	-0.1222	0.1119	0.2461	0.3618	0.0269	-0.0143	0.2114	-0.3802	-0.2053	0.2819	0.0475	0.026	0.0801	-0.0849	-0.2696	-0.1894	0.5035	-0.1939	-0.0235
suspicious	0.1269	0.0433	-0.2203	-0.0011	-0.1755	0.1209	0.0917	0.2295	0.1587	-0.4227	-0.2068	0.1593	-0.1522	-0.0385	-0.1759	-0.2008	0.4869	0.1162	0.1889	-0.2656	-0.1364	0.2081	0.1514	-0.0753	-0.0608	-0.0424	0.5211	-0.2232	-0.1074	0.1304	0.3058	0.397	-0.0754	0.0852	-0.1348	-0.011	0.0905	-0.0026	0.1244	0.2018	-0.0318	-0.1049	-0.0054	0.1427	0.1495	-0.1475	0.1665	-0.3406	-0.3968
sweet	-0.3291	-0.2362	-0.01	0.1642	0.0933	-0.0839	-0.045	0.0585	-0.0229	-0.2251	-0.0845	0.1539	-0.0423	0.0211	0.1876	-0.2137	0.046	-0.0381	-0.189	-0.0493	0.0405	-0.1201	0.1872	-0.181	-0.0176	0.1078	0.2409	0.1009	0.1135	0.4107	-0.0754	0.2651	-0.0029	-0.6328	-0.0127	0.0023	0.1507	-0.0156	0.0109	0.6043	-0.1377	-0.2217	0.277	0.2041	0.1838	-0.1028	-0.2419	-0.1089	0.2281
sympathetic	0.1117	0.0909	0.0515	0.1804	0.1894	-0.2619	-0.1903	-0.3176	-0.1908	-0.3562	-0.1363	0.1704	-0.3564	0.1579	-0.2001	0.0129	0.2318	-0.0558	-0.2557	0.006	0.1878	0.0616	-0.026	-0.1478	-0.0155	-0.2432	0.0765	-0.0397	-0.3404	0.1181	0.2974	0.2354	-0.0373	0.0066	-0.0356	-0.2358	0.0675	0.0242	0.1734	0.2951	-0.0299	-0.2327	0.0519	-0.0503	-0.0542	-0.2893	-0.1419	-0.1151	0.0322
tactful	0.185	0.0534	0.0034	-0.1199	-0.1763	-0.1638	0.0855	-0.1722	-0.2778	0.1785	-0.3174	0.3249	0.1964	0.2323	0.0479	-0.0401	0.4213	-0.5747	-0.075	-0.0637	0.6537	0.2244	-0.1834	-0.4666	-0.4155	-0.2839	0.6315	0.0729	-0.1928	0.2419	-0.2401	0.0865	0.2515	-0.4106	0.0115	-0.0981	0.0536	0.2411	-0.0178	0.6088	-0.053	0.0407	-0.2577	-0.3044	0.0689	-0.0302	-0.2532	-0.4022	-0.0153
tactless	0.3182	0.0121	0.0762	-0.5935	-0.2656	-0.1891	0.083	-0.1855	-0.4003	-0.099	-0.3688	0.4014	0.3744	0.2912	0.1362	0.3147	0.3283	-0.204	-0.1009	0.1115	0.293	0.2387	-0.2285	-0.2839	-0.034	-0.3504	0.5584	-0.1112	0.2141	0.4163	-0.0953	-0.0653	-0.0718	-0.1342	0.3269	0.0196	-0.0592	-0.3438	0.0697	-0.0112	0.1097	0.2258	0.0403	-0.1	-0.0158	-0.2574	-0.0414	-0.0931	-0.0844
talented	-0.2266	-0.0116	0.2501	0.2739	0.1717	-0.0933	-0.2463	-0.1016	0.0881	0.0033	-0.0443	0.1493	-0.4194	0.0327	0.2359	-0.0203	-0.209	0.0572	0.0631	0.1388	-0.1361	-0.2022	0.1913	-0.1947	0.0549	0.053	0.3269	-0.0354	0.0187	0.3086	-0.5188	0.2583	0.1735	-0.0255	0.0131	0.0868	-0.0103	0.0059	-0.3817	0.1368	0.0659	-0.0548	-0.0185	0.2663	0.3184	-0.08	0.0719	-0.4157	0.0241
talkative	0.0343	-0.4617	-0.0656	-0.0946	-0.1025	-0.2108	0.0426	0.1593	-0.1029	-0.1106	-0.0235	0.3597	-0.3385	-0.3714	-0.194	-0.1775	0.2087	-0.1282	-0.3961	-0.0248	-0.1899	-0.1171	0.1262	-0.3508	0.0628	0.2342	0.2987	0.3409	0.4689	0.271	-0.5475	0.377	-0.1503	-0.3987	0.1874	0.0114	0.1148	-0.1949	-0.1797	0.4193	-0.4074	0.0276	0.2727	0.1126	0.0727	-0.0783	0.1566	0.0116	0.2541
tall	-0.4623	0.0373	-0.1008	-0.6143	-0.3602	0.1488	-0.157	-0.1197	0.5019	0.288	0.0929	0.1091	-0.1578	-0.2853	-0.2739	-0.1117	-0.4446	-0.1452	0.1177	0.2074	0.1523	0.0607	-0.0455	0.1508	-1.00E-04	0.1893	0.3071	-0.0872	0.476	-0.3296	-0.1288	-0.3623	-0.033	-0.3036	0.0381	-0.356	-0.4111	-0.2458	-0.1483	-0.1721	0.1041	0.0912	-0.2544	-0.044	0.7101	-0.2897	0.1857	-0.1569	0.1267
tan	0.1221	0.6416	0.0313	0.0642	-0.0151	-0.0672	-0.123	-0.0666	0.4182	-0.3357	0.2319	0.2597	-0.2495	-0.0002	0.4699	0.0951	-0.336	-0.0093	-0.1281	0.1191	-0.6044	-0.1365	0.1063	0.148	-0.1723	0.1275	-0.1041	-0.2712	0.0973	0.036	-0.0168	-0.094	0.4016	-0.424	-0.2818	-0.296	-0.1232	-0.3638	0.1151	0.2455	0.1877	0.2298	0.2447	0.1024	0.2401	-0.2346	-0.0296	-0.0411	-0.1012
tasty	-0.2794	-0.3387	-0.2398	0.4836	0.007	0.03	-0.3678	0.3185	0.1813	0.0618	-0.0371	0.274	0.0933	-0.0811	-0.0359	-0.1156	0.122	-0.0069	-0.3237	-0.0965	0.0666	0.085	-0.0999	-0.1586	-0.0859	0.0206	-0.0557	-0.0674	0.0435	0.0551	-0.2356	0.4546	0.1493	-0.3058	-0.0631	0.0024	0.2588	-0.1919	-0.294	0.7002	-0.0553	0.0342	0.3039	-0.0568	0.1446	-0.0517	-0.0452	-0.3984	0.2782
taut	0.151	0.6318	-0.0136	0.5135	-0.2699	0.1197	0.0663	0.2468	0.0809	-0.3291	0.4034	0.4208	-0.2878	0.1264	-0.2174	-0.3931	-0.1157	0.1035	0.143	-0.1657	0.0744	0.3297	-0.2935	0.2586	0.0473	0.1782	0.2565	0.1356	-0.0139	-0.1599	-0.0867	-0.1471	0.5212	-0.6883	0.0438	-0.1578	0.4554	-0.0195	0.3573	0.2708	0.2203	-0.0556	0.1256	-0.3166	0.2086	-0.2639	0.0835	-0.0783	-0.3708
teen	-0.0078	-0.0383	0.3742	-0.5001	-0.1577	0.0601	-0.1488	0.1864	0.1918	-0.3242	0.2062	0.3767	-0.1003	-0.1571	0.0163	-0.0571	-0.3757	0.0951	-0.1228	-0.0735	0.3367	-0.0405	0.2054	0.0406	0.2348	-0.006	0.2089	-0.2011	0.3355	0.1162	-0.462	-0.3879	-0.2259	-0.2499	0.6408	-0.1773	0.3134	-0.2516	-0.1184	0.0264	0.0079	0.0457	0.2102	0.4791	0.0977	0.2476	-0.2094	-0.2138	0.1273
temperamental	0.0393	0.0725	0.3825	-0.6156	0.2846	0.1114	-0.2725	-0.0516	0.0536	0.1884	0.0157	0.3008	-0.2956	0.3999	0.079	-0.2006	0.4127	0.0345	-0.2363	0.143	-0.4144	0.3389	-0.167	-0.083	-0.091	-0.1302	0.3476	0.023	0.0124	0.1409	-0.0832	-0.1364	-0.0291	-0.1742	0.37	0.3524	-0.1234	0.0205	0.4552	-0.0342	-0.0756	-0.1694	0.5391	0.1095	-0.0251	-0.0474	-0.0559	0.0783	0.1056
tenacious	-0.2906	0.1192	-0.3418	-0.0511	0.1144	0.4272	-0.2102	-0.027	-0.1644	-0.2002	-0.0959	0.1833	-0.1972	0.2939	0.0571	-0.2696	0.0513	0.1481	-0.248	-0.0643	-0.1467	-0.0159	-0.1494	0.0126	-0.0184	-0.0258	-0.0821	-0.2185	-0.2206	0.3462	-0.1632	0.3467	-0.1195	-0.4645	-0.0685	0.1287	-0.5293	-0.0738	0.1004	0.3438	0.2303	0.026	0.3354	0.0202	-0.078	0.1657	0.0937	-0.3367	0.1387
tender	0.1494	0.2118	-0.0639	0.2521	0.0013	0.1862	-0.1328	0.0092	0.0184	-0.3584	0.023	0.2032	-0.2046	0.1879	0.133	-0.3756	0.0515	-0.1046	0.1824	-0.464	-0.1123	-0.2503	-0.1173	-0.5487	0.0704	0.1908	0.4959	-0.042	0.0723	0.2236	-0.223	0.485	-0.149	-0.4274	-0.3938	-0.1729	0.2694	-0.1156	0.33	0.5277	0.0889	-0.1843	-0.1948	0.0963	0.0637	-0.1537	-0.2795	-0.3253	-0.2262
tense	0.193	0.0774	-0.179	0.0661	0.259	-0.0632	0.002	0.4271	0.3193	-0.1106	-0.0264	0.2787	-0.2187	0.0162	-0.462	-0.7229	0.6743	0.2539	-0.4221	-0.0639	-0.4494	0.3126	0.2044	-0.47	0.1345	-0.1266	0.0784	0.1357	0.0651	0.0145	0.0929	0.0297	0.1962	-0.668	-0.1483	-0.1402	-0.0905	0.3714	0.1875	-0.1117	-0.3806	0.2112	-0.2256	-0.2111	-0.0573	0.0034	0.2378	-0.2681	-0.0951
tentative	-0.1397	0.3771	0.0309	-0.4357	0.1697	0.0875	0.1186	-0.4639	-0.0876	-0.0128	-0.1461	0.1244	0.2795	0.006	-0.2259	0.2703	0.4413	0.0863	-0.3521	0.0605	-0.3444	0.1339	0.1479	-0.0417	-0.0949	0.3169	-0.0739	-0.2077	0.0223	0.1384	-0.1791	0.1595	-0.1783	-0.1899	-0.2275	-0.0065	-0.0089	-0.2808	0.2222	0.0308	0.0387	0.0702	0.1814	-0.0816	-0.0718	-0.2147	0.4269	-0.1149	0.0161
tested	-0.0413	-0.0247	-0.1775	0.0098	-0.3017	0.2395	-0.092	-0.069	0.0196	0.2064	-0.1085	0.0756	0.2479	-0.0326	-0.4575	-0.0937	-0.328	0.0186	0.1221	0.2531	-0.1952	0.194	0.3191	0.479	-0.2455	0.2855	-0.0137	-0.1045	0.035	-0.0105	0.3791	0.0378	0.2166	0.2185	0.0432	0.1643	-0.0976	0.1219	-0.0089	0.2873	0.0504	-0.2676	0.4135	-0.2024	-0.0635	0.0925	0.3117	0.1488	0.0226
testy	0.632	0.2164	-0.4095	-0.3395	0.0941	0.1011	-0.0822	0.3353	0.2499	0.0848	0.0624	0.2489	0.098	0.0552	0.2032	-0.2172	0.6204	-0.2144	-0.8152	-0.1359	-0.1566	0.6875	-0.0443	-0.3626	-0.0059	-0.2213	0.552	0.0405	-0.1023	0.1188	0.3445	0.0565	0.0495	-0.203	-0.2185	0.0534	-0.1527	0.0279	0.3142	0.0632	-0.2944	0.201	0.4314	0.0426	0.177	-0.0913	0.2587	-0.1598	0.0132
thick	-0.2005	0.1331	-0.2114	0.2905	-0.4685	0.334	-0.3254	0.4837	0.2476	-0.0998	0.224	0.013	-0.292	-0.0238	-0.1272	-0.0762	-0.2561	0.0491	-0.0779	0.0749	-0.3373	-0.0575	-0.0723	-0.1057	0.0952	-0.0075	0.1103	-0.0819	0.1471	-0.4145	-0.0759	-0.2489	0.1234	-0.4049	-0.1124	-0.0494	-0.185	-0.1385	0.2028	-0.2052	-0.1363	-0.1611	0.2275	-0.3069	0.4853	-0.2499	0.0745	0.0073	0.06
thin	-0.109	0.4809	-0.3315	0.1634	-0.4706	0.211	-0.2196	0.0587	0.1679	-0.1116	0.0889	-0.0029	-0.0846	-0.0972	-0.1372	0.0839	-0.0423	-0.114	-0.045	0.211	-0.1911	-0.093	-0.2705	0.0235	0.1456	-0.1093	0.1743	0.1403	0.1793	-0.3171	-0.0753	-0.0759	0.1707	-0.6552	0.1833	0.1364	-0.234	-0.1696	0.0536	0.0097	0.1255	-0.0025	0.3549	-0.1051	0.6755	-0.2157	0.3901	-0.1365	0.1092
thorough	-0.1664	0.5842	-0.2369	0.1279	-0.2487	0.1297	0.1415	0.0102	-0.5189	-0.4607	-0.1121	0.0868	-0.1989	0.1158	0.0596	0.0237	-0.0734	-0.0093	-0.1336	0.0961	-0.1234	-0.0002	-0.0622	-0.1082	-0.3105	-0.3498	0.2164	-0.3542	-0.2971	0.2486	-0.1589	-0.1916	0.2345	-0.4632	-0.0363	0.0488	-0.004	-0.259	-0.0377	0.6198	-0.053	0.045	-0.3084	-0.4768	-0.4681	0.1035	0.1399	-0.1273	0.0698
thoughful	-0.1484	0.1256	-0.051	-0.1974	-0.0953	-0.091	-0.1635	-0.0148	-0.2908	0.4384	-0.3255	0.4256	-0.0843	-0.0612	-0.0268	0.097	0.358	0.0873	-0.1284	-0.1332	0.275	-0.2287	0.0229	-0.2119	-0.0766	0.0359	0.0141	-0.15	-0.5861	0.2369	-0.0962	0.1733	0.2943	-0.6373	-0.2834	-0.3646	0.3042	-0.1146	-0.0237	0.7754	-0.0367	-0.0012	-0.2688	-0.01	-0.2611	-0.0254	-0.3559	-0.4903	0.3094
thoughtful	0.1438	0.1434	0.0323	-0.1439	-0.1532	-0.1559	-0.1508	0.077	-0.2308	0.1714	-0.2818	0.0913	-0.0705	0.0777	0.1247	0.0122	0.3678	0.0846	-0.0048	-0.1465	0.3308	-0.1829	-0.165	-0.2399	-0.165	-0.0754	-0.0631	-0.1873	-0.4978	0.339	0.0149	0.1692	0.3563	-0.513	-0.1198	-0.4205	0.1974	-0.0653	-0.0153	0.7337	-0.0272	0	-0.2751	-0.0042	-0.284	0.1573	-0.2764	-0.5235	0.2869
thoughtless	0.4585	0.1326	-0.2945	-0.2516	-0.2954	-0.1926	-0.2087	0.2227	-0.3426	-0.3882	-0.0537	0.3325	0.1686	0.2184	0.1952	0.1763	0.1403	0.0988	-0.122	0.0351	0.3115	0.1381	-0.1358	-0.2994	-0.1879	-0.0561	-0.1497	0.177	-0.2028	0.4986	-0.1236	0.1443	0.227	-0.3019	-0.0073	-0.3059	0.1335	-0.1299	-0.2736	-0.138	0.3947	0.2609	-0.2584	0.1072	-0.2264	-0.0602	0.0147	-0.1799	0.2617
thrifty	0.2301	-0.0131	-0.5405	0.1112	-0.084	0.0018	-0.3018	-0.0099	0.2668	-0.2065	-0.2463	0.4603	-0.0194	0.346	0.5711	-0.2901	0.2804	-0.4892	-0.0792	0.2445	0.4324	-0.4601	0.0886	0.1685	-0.0323	-0.0427	-0.1436	0.1015	0.2065	0.4243	-0.5721	-0.1194	0.2407	-0.1277	-0.0265	-0.0815	0.1791	-0.1345	-0.0507	0.3802	0.0895	0.0741	0.4391	0.1115	-0.4458	-0.0363	-0.1261	-0.1075	-0.4025
tidy	-0.0163	0.4198	-0.299	0.426	-0.2201	0.613	-0.0557	-0.1726	0.1604	-0.046	-0.1588	0.1728	-0.0731	0.114	-0.3829	-0.3052	-0.0939	0.1766	0.1727	0.0376	0.2207	0.056	0.0002	-0.3203	-0.162	-0.1385	0.0192	0.1175	-0.1339	0.0785	-0.2551	-0.1728	0.4305	-0.4197	-0.0395	-0.0144	0.1168	-0.3135	-0.2696	0.3288	0.1766	-0.3699	-0.3744	-0.3201	0.1152	-0.1454	0.0699	-0.403	-0.0091
timely	0.029	0.0808	0.1238	-0.0592	-0.1789	-0.0684	0.0084	0.2003	-0.3081	-0.266	-0.2394	0.0434	0.1582	0.1528	-0.155	-0.059	0.0967	-0.0084	0.3278	-0.0942	0.0685	0.1296	0.0908	0.0096	0.236	-0.1216	0.221	-0.1922	-0.2168	0.0924	0.3232	0.161	0.2501	-0.0553	0.0264	-0.1905	-0.1296	-0.1591	0.2937	0.6654	0.1116	0.0256	-0.5672	-0.3128	-0.2842	0.2745	-0.2227	-0.4138	0.0649
timid	-0.3513	0.1004	-0.1196	-0.4073	0.0448	0.0223	0.0962	-0.1886	0.0729	-0.231	-0.1116	0.2107	0.19	0.2406	0.0116	-0.074	0.2816	0.1652	-0.1242	-0.0586	-0.2617	-0.2777	0.192	0.0041	0.0952	-0.1164	-0.283	0.0127	-0.079	0.6223	-0.212	0.2577	-0.4407	-0.5116	0.1136	-0.1375	0.1434	-0.2235	0.0346	0.069	-0.1899	0.0507	0.4842	0.0107	-0.0166	-0.3703	0.2958	-0.018	-0.1222
tired	0.299	-0.2362	-0.0324	-0.0428	-0.214	-0.025	-0.1415	-0.2846	0.2955	0.0533	0.4953	-0.0236	0.4115	-0.0187	-0.1393	-0.1879	0.2855	0.0376	-0.2033	-0.0034	-0.0397	0.1117	0.0209	0.0603	-0.4269	-0.1707	-0.4228	-0.1218	-0.0296	0.1953	-0.1482	0.0708	0.0754	-0.255	0.0784	-0.0465	-0.1036	-0.2118	0.249	-0.0018	0.0679	-0.0704	-0.1249	0.0033	0.2161	0.0386	0.2775	-0.4185	0.0464
tolerant	-0.0372	-0.5484	-0.0483	-0.2511	-0.4563	-0.1405	-0.6129	0.0292	0.0028	-0.2376	-0.2393	0.2242	-0.3089	-0.0341	-0.0713	0.1245	0.6164	-0.4281	0.4173	0.0171	-0.0249	0.2601	0.3855	-0.1362	-0.2868	-0.2442	-0.0155	-0.4526	-0.378	0.0308	0.0585	-0.3909	0.1438	-0.5155	-0.2232	-0.3062	0.0433	0.1639	0.1318	0.4313	0.1229	0.0049	0.1643	-0.1901	-0.2349	-0.2239	0.0237	0.0076	0.025
touchy	0.0885	0.0738	0.0196	-0.6111	-0.0435	-0.0395	-0.0057	0.0028	0.2828	-0.1106	0.0453	0.2075	0.0554	0.2568	0.1408	0.115	0.8883	-0.1334	0.0436	-0.0538	0.031	0.455	0.0946	-0.0323	-0.2435	0.0236	0.3346	0.0681	-0.0288	0.4184	-0.2704	-0.1737	0.1992	-0.3001	-0.151	-0.0251	-0.0797	0.0167	0.6534	0.075	-0.2415	-0.013	0.3883	-0.0342	-0.1827	-0.071	-0.059	-0.119	-0.1166
tough	0.093	-0.1171	-0.0481	-0.5026	-0.0196	0.1371	-0.2609	0.1171	0.162	-0.1057	0.1927	-0.0167	0.0431	0.2252	0.1682	-0.1615	0.2289	0.0313	-0.0119	0.0715	-0.3669	-0.0991	0.0928	-0.124	0.0658	0.033	0.2214	0.012	0.1886	0.5741	-0.0793	-0.2217	0.2322	-0.5177	0.0567	-0.1397	-0.4572	0.0178	0.0645	-0.0488	-0.1659	0.0486	0.3272	-0.043	-0.18	-0.2738	0.2387	-0.215	0.0602
traditional	-0.1202	0.0128	0.1023	0.2527	0.127	-0.2414	-0.0125	0.205	0.3559	0.2052	-0.1449	0.0628	0.5573	0.0565	-0.0132	-0.048	-0.0905	0.1673	0.097	0.083	-0.0458	0.209	0.0422	0.0422	0.102	0.0238	-0.1248	-0.0183	0.0206	-0.4049	-0.0815	-0.1257	0.4628	-0.2383	0.0277	0.1384	0.1699	0.3267	0.2721	0.3411	-0.3927	-0.3199	0.0243	0.1181	-0.026	-0.0987	-0.1132	-0.1623	0.1097
traveled	0.3595	-0.222	-0.2218	-0.3342	1.00E-04	-0.1429	0.0729	0.1595	0.007	0.1205	-0.4881	0.161	0.0894	-0.186	-0.1147	-0.2991	-0.4261	0.044	0.1946	-0.0773	0.1832	-0.4265	-0.4035	0.1997	0.095	0.0333	-0.0989	-0.3223	0.2313	-0.0631	0.0125	-0.1738	-0.034	0.1467	0.076	-0.4414	0.4366	0.0586	-0.2241	-0.4688	0.0844	-0.334	-0.0624	-0.1625	-0.0859	-0.0467	0.2376	0.4211	0.1476
trendy	-0.0432	-0.1576	0.1412	0.0279	-0.2594	-0.1605	0.1168	0.2371	0.4114	-0.1296	-0.1317	0.2906	0.0139	0.0841	0.0298	0.2938	0.4541	-0.247	-0.241	-0.0709	0.0668	-0.1554	-0.2142	-0.2377	-0.0845	0.0826	0.1758	-0.0661	-0.0512	0.1157	-0.2377	0.0274	-0.119	-0.3492	-0.0095	0.0207	0.1636	-0.0442	0.3373	0.1385	0.0747	-0.0414	0.0404	-0.1616	-0.22	0.0428	-0.0041	-0.3489	0.2374
tricky	-0.0956	0.369	-0.1248	-0.5946	0.2161	0.0453	-0.0652	0.1709	0.0135	0.0163	0.1544	0.0251	0.1197	0.0516	-0.1234	-0.1886	0.6132	-0.1377	-0.0801	0.2532	0.1576	0.3171	-0.1568	0.2323	0.0446	-0.1316	-0.0889	0.0878	0.1776	0.4468	-0.5017	0.0659	0.2061	-0.3697	-0.0376	-0.0243	-0.142	0.0478	0.116	-0.2029	-0.2218	0.0303	0.1545	0.0244	0.2188	-0.1457	0.0935	-0.1577	0.0643
troubled	0.3157	-0.0765	-0.0154	-0.4698	-0.0772	0.2356	0.0882	-0.1498	0.2599	-0.4626	-0.3038	0.17	0.0664	0.1081	0.0132	0.1057	0.2175	0.3853	-0.0502	0.2688	-0.1772	-0.1592	0.0084	-0.1991	0.2627	0.13	0.2585	0.399	-0.1165	-0.0024	0.0263	0.0255	0.0478	-0.5343	0.299	0.1124	-0.1764	-0.1012	-0.0123	0.2037	0.1246	-0.0707	0.0382	0.061	-0.2232	-0.0729	-0.009	-0.491	-0.1208
troublemaker	0.0536	-0.3213	0.2655	-0.4031	0.2468	0.061	0.099	-0.0868	0.0849	-0.6262	0.0213	0.3844	-0.0908	0.0293	0.1927	0.0607	-0.2573	0.2026	0.0086	0.129	0.3212	0.091	0.027	-0.3819	0.0787	0.2797	0.5404	-0.003	0.1473	0.0946	0.1079	0.0702	-0.4667	0.1188	0.5064	-0.1351	-0.2386	-0.1434	-0.1917	-0.1676	-0.0329	-0.1973	0.247	-0.0149	-0.1277	-0.2316	0.1218	-0.3501	-0.0355
trusting	0.0501	-0.0417	0.1442	0.0782	-0.0907	-0.2388	-0.0196	-0.3719	-0.0837	-0.1682	0.2542	0.244	-0.0969	0.1317	-0.2085	-0.3619	-0.1801	-0.0766	-0.1378	-0.1387	-0.2728	0.154	0.1003	0.1108	0.119	-0.177	-0.0044	0.0797	-0.0606	0.4987	0.1451	-0.0703	0.3537	-0.5731	0.1935	-0.1287	-0.1355	-0.3182	0.2923	0.2565	-0.1131	-0.2452	0.2675	-0.0492	-0.2421	-0.1226	0.0505	-0.047	-0.2188
trustworthy	0.0365	-0.1458	-0.0164	0.1503	-0.2145	0.1673	-0.0084	-0.1364	0.0135	-0.0085	-0.0736	0.2189	-0.4235	0.1326	-0.1018	-0.3589	0.0653	-0.0522	-0.0002	-0.4344	-0.274	-0.0112	-0.0209	-0.0581	-0.3641	-0.1648	0.3321	0.1076	-0.2251	-0.2475	-0.0521	0.1141	0.0276	-0.2308	0.1333	-0.0721	-0.4279	-0.2137	0.5586	0.5317	0.0403	-0.0716	0.0335	-0.1335	-0.2505	-0.0374	-0.3471	-0.114	-0.2131
truthful	-0.0349	0.1646	-0.0492	0.0432	0.1084	0.2807	0.2609	-0.0502	-0.0373	0.0769	-0.0482	0.2759	-0.1068	0.1026	-0.0958	-0.1188	-0.0038	-0.0402	0.0825	-0.2479	0.0426	0.1689	-0.1559	-0.0487	-0.3163	0.2086	-0.0594	-0.1172	0.2132	-0.2224	0.1708	0.365	0.1545	-0.3293	-0.1715	-0.1769	0.0095	-0.0613	0.0762	0.7839	0.1939	-0.0575	-0.0581	-0.2246	-0.1937	-0.088	-0.3899	-0.426	-0.2864
tuff	-0.2683	-0.0393	0.0593	-0.2832	-0.4807	-0.0677	-0.2457	0.1462	0.4433	0.0658	0.377	0.3899	-0.4378	-0.0458	0.2047	-0.3908	-0.0093	-0.1283	-0.2356	-0.3094	-0.1654	0.104	0.5742	-0.014	-0.0098	0.0683	0.197	0.3769	-0.3296	0.3081	0.0597	-0.0044	0.3866	-0.5752	0.2033	-0.1671	-0.4517	-0.0108	-0.0544	-0.2207	-0.1076	-0.1098	0.6555	0.0177	-0.1107	-0.2785	0.2139	0.1703	-0.0942
typical	-0.2661	-0.0791	0.1338	0.0827	0.0171	-0.0734	-0.0375	0.3831	0.2038	-0.1378	-0.2609	0.0271	0.2292	-0.1754	-0.09	-0.0883	-0.1246	-0.0706	-0.0644	0.0077	-0.0706	0.1403	-0.0368	0.1065	0.0514	0.0614	0.0257	0.1161	0.0954	-0.3801	-0.0986	0.0837	0.1018	-0.2748	0.0478	0.0674	0.2776	0.1288	0.2937	0.2604	-0.1822	-0.2779	0.2832	0.2102	0.0294	-0.2656	0.3293	-0.2816	0.1333
ugly	0.1512	-0.189	-0.154	-0.1667	-0.0066	-0.0998	-0.0798	0.3096	0.1888	-0.273	0.1024	0.0325	-0.1753	0.1561	-0.1843	0.4111	0.1047	-0.2361	0.0801	0.0868	-0.0231	-0.0613	-0.0507	-0.0052	0.0526	-0.1059	0.0323	0.1295	-0.1281	-0.0315	-0.1282	-0.1929	0.1335	-0.2243	-0.1054	0.0345	0.2051	-0.4223	0.026	0.4376	0.1996	0.1002	0.0881	0.0313	0.0579	-0.2509	0.1377	-0.6035	-0.0341
unadventurous	-0.1875	-0.1376	0.065	-0.1334	0.0941	0.034	-0.1824	-0.2295	0.1825	0.0647	-0.2846	0.4073	0.6138	0.3753	-0.1107	0.0308	0.5756	-0.3214	-0.3724	-0.375	0.2818	0.3945	-0.2055	0.1199	-0.3627	0.2015	-0.2245	-0.0006	0.0357	0.6206	-0.5275	0.2626	0.1632	-0.6555	-0.0736	-0.2611	0.4372	-0.0524	0.1506	-0.1361	0.5356	0.0963	0.3939	-0.3041	-0.0956	-0.5004	0.0399	-0.1154	0.0315
unaffected	-0.0419	0.1338	0.1059	0.3016	0.0467	0.1679	-0.1993	-0.1994	0.0791	-0.3202	-0.0573	0.2069	0.175	-0.0191	-0.0056	0.1168	0.0602	0.3032	-0.0191	-0.0041	0.3834	0.0071	-0.0272	0.1131	0.1128	-0.0457	-0.1097	0.1986	0.0873	0.0168	0.0804	0.0207	0.182	-0.51	0.1747	0.4792	0.2908	0.17	-0.348	0.4602	0.1483	-0.2052	-0.1672	-0.2199	-0.2364	-0.0808	-0.2673	0.1309	-0.2576
unambitious	0.0467	-0.108	-0.2317	-0.0589	0.1223	0.1341	-0.0872	-0.3071	-0.0207	0.0753	-0.2816	0.45	0.6049	0.1958	-0.0079	-0.1507	0.3265	0.0184	-0.0683	-0.1829	0.1143	-0.3458	0.19	-0.1585	-0.0658	0.0277	0.1548	0.3199	0.1418	0.4208	-0.4432	0.6774	0.0138	-0.4803	-0.0592	-0.8931	0.397	-0.3635	0.1024	-0.4053	0.4711	0.0326	-0.2136	-0.2111	0.3199	-0.3221	0.1197	-0.4538	0.3338
unamused	0.5575	-0.0371	0.3736	-0.4485	0.0771	-0.0555	0.2467	-0.4852	-0.0706	0.0095	-0.1192	0.5676	0.2953	0.0635	0.1384	-0.1502	0.1953	-0.2459	-0.3587	0.051	0.2344	0.7447	-0.113	0.0127	-0.1734	-0.2255	-0.1611	0.0239	0.0368	0.2129	-0.0251	0.0928	0.1322	0.2119	0.0812	-0.0657	0.014	-0.0298	0.0331	0.102	-0.2009	-0.1806	-0.1278	-0.3677	0.2821	-0.2692	0.229	-0.6844	-0.5523
unapproachable	-0.2202	-0.3652	0.1268	-0.4302	-0.2135	-0.1151	-0.0198	0.1483	0.0369	0.0134	0.0211	0.3368	-0.016	0.0941	0.3689	0.2112	0.1688	0.0458	-0.6405	0.2417	-0.0674	-0.0637	-0.4394	-0.1858	-0.2012	-0.2182	0.9852	0.2937	-0.0515	-0.2469	-0.0928	-0.1329	0.089	-0.2467	0.2522	0.0925	0.1144	0.1283	0.2527	-0.3127	-0.3261	-0.01	-0.165	-0.2283	0.0348	-0.14	-0.432	0.231	0.2055
unassuming	-0.5019	-0.1583	-0.087	0.0425	-0.1759	0.134	0.1347	-0.1998	-0.2307	-0.3528	-0.2622	0.2447	0.1837	0.0466	0.0654	-0.2133	0.3605	0.0937	-0.0134	-0.0808	-0.0169	-0.65	-0.5368	-0.0484	-0.0528	0.0389	0.0757	-0.0482	0.321	0.041	-0.1826	0.6009	-0.1157	-0.6026	0.0175	-0.192	0.0207	-0.1967	-0.2045	0.0332	-0.0361	-0.1241	0.062	-0.0073	-0.0626	-0.2539	-0.1636	-0.2455	0.3375
unattentive	-0.0434	-0.1561	0.1272	-0.3187	-0.1709	0.0005	-0.26	-0.2788	-0.2434	-0.3495	-0.2735	0.7303	-0.0728	0.1288	-0.3187	-0.1033	0.2854	-0.2232	-0.5537	0.1373	-0.0707	0.2988	-0.3327	0.2762	-0.5406	-0.4431	-0.0729	0.2085	0.1265	0.5579	-0.248	0.5326	-0.2661	-0.2632	-0.0279	-0.1767	0.6824	-0.3114	-0.0752	-0.5018	-0.3418	0.2094	-0.3251	0.0379	0.0716	-0.1318	-0.2097	-0.2952	0.2935
unattractive	0.2338	-0.141	0.0483	-0.3348	0.0074	-0.2817	-0.1995	0.2768	0.042	-0.12	-0.068	0.2579	0.0235	0.3804	-0.3284	0.342	0.2492	-0.0084	0.0579	0.118	-0.0633	-0.0786	-0.2078	0.3555	0.1825	-0.1091	0.2837	0.3732	-0.0793	-0.08	-0.3606	0.0721	0.0254	-0.3304	-0.2014	0.2085	0.1414	-0.468	0.0591	-0.1174	0.3422	0.1541	-0.0523	-0.091	0.12	-0.1502	-0.1178	-0.6723	0.0471
unaware	0.0427	-0.4658	0.0178	-0.3268	0.0669	-0.1163	-0.4001	-0.33	0.1408	-0.2753	-0.2297	0.0911	-0.2555	0.0093	-0.2494	0.0194	0.2392	0.1911	0.1824	0.0042	0.2071	0.0941	-0.1181	-0.0611	0.0555	-0.0999	-0.2828	0.0229	-0.1401	-0.1224	0.0218	0.3528	0.0994	-0.1072	-0.2077	-0.0877	0.3253	-0.1795	0.0634	-0.4097	0.0019	0.1516	-0.2863	0.0264	-0.1463	-0.1638	-0.1039	-0.0213	0.0046
uncaring	0.3051	-0.0801	0.4854	-0.336	-0.2668	0.0559	-0.5669	-0.1879	-0.3788	-0.403	0.0093	0.4214	-0.0476	0.3199	-0.1782	-0.0027	0.1639	0.0568	-0.4183	0.2134	-0.033	-0.1378	-0.2822	-0.3848	-0.1296	-0.5546	0.1968	0.4397	-0.1004	0.4098	-0.0774	0.0712	0.3962	-0.0318	0.0727	-0.1619	-0.1647	-0.3416	-0.132	-0.2506	-0.3763	0.2022	-0.179	-0.1302	-0.3446	0.0392	-0.1132	-0.083	0.0819
uncertain	-0.0641	0.1738	-0.2205	-0.4396	0.0411	0.0334	-0.1291	0.1173	0.2475	0.1043	-0.1401	0.0531	0.1237	-0.1009	0.0929	-0.1011	0.7339	-0.0198	-0.1535	0.0004	-0.1272	0.1795	0.1456	-0.1919	0.2798	0.1154	-0.2634	-0.0167	0.0631	-0.0061	-0.0252	0.1691	-0.1301	-0.2945	0.1509	0.2694	-0.3479	-0.1419	0.0531	-0.1552	-0.2135	0.0554	-0.0085	-0.1908	-0.3005	-0.0197	-0.0543	-0.4931	-0.0944
uncle	0.005	-0.4798	-0.1971	-0.3389	-0.0881	-0.025	0.2602	-0.4828	-0.3206	-0.1134	-0.0427	0.1617	-0.0751	-0.241	0.2506	-0.0835	-0.3254	-0.1135	0.3661	-0.1115	-0.1184	-0.1684	0.35	-0.2251	0.2123	0.1372	0.242	0.455	0.0877	0.5774	-0.1386	0.1276	-0.0656	-0.133	-0.0277	-0.2463	0.1296	-0.0602	-0.2381	-0.3949	0.0743	-0.1537	0.4754	0.6687	-0.1191	-0.4762	-0.1647	-0.1081	-0.1584
unclean	0.2074	-0.1673	-0.5372	-0.2462	-0.5525	0.2023	-0.3788	0.2524	0.3362	-0.2294	0.0937	0.6422	-0.145	0.0784	-0.5892	0.6651	0.3672	-0.0576	0.4704	0.2737	-0.0033	-0.1299	-0.2525	-0.1144	0.324	0.0518	0.3015	0.4526	-0.4659	-0.038	0.435	0.0787	0.3099	-0.1211	0.1725	0.3647	0.4865	-0.5578	0.1329	-0.2236	0.2176	0.041	-0.547	-0.0214	-0.2215	0.2595	0.0872	-0.0961	-0.3889
uncomfortable	0.1543	-0.3206	0.1206	-0.4112	-0.2607	-0.1493	-0.0462	0.3405	0.2322	0.1639	0.2913	0.0908	-0.05	0.0712	-0.239	0.3085	0.6435	-0.255	0.2356	0.1822	0.008	0.2506	-0.1336	-0.0829	0.0303	-0.3388	0.0104	-0.0833	0.0826	0.1458	0.1035	-0.2217	0.284	-0.2127	-0.066	-0.3201	0.1833	-0.1764	0.4064	-0.2677	-0.0418	0.1637	0.1166	-0.0512	-0.0578	-0.2246	-0.1912	-0.2043	-0.0423
unconcerned	0.4123	-0.109	-0.0432	-0.115	-0.354	0.0109	-0.2915	-0.3051	-0.1696	-0.3778	-0.1569	0.3053	0.0514	0.143	-0.0546	0.1482	0.1417	-0.0134	-0.1493	0.2237	0.1504	0.0063	-0.0509	0.1888	0.1845	-0.2828	0.0535	0.0221	-0.3193	0.3385	0.0021	0.2712	0.3669	-0.1014	0.146	-0.0412	-0.0871	-0.2704	-0.222	0.1614	0.072	0.0746	-0.3422	-0.1996	-0.1913	0.0517	0.0358	-0.1555	-0.0417
unconfident	-0.0079	0.3669	0.4471	-0.3937	0.2469	0.0083	-0.3163	-0.0979	0.2251	0.2447	0.1433	0.5704	0.0723	0.3785	-0.4029	-0.3032	0.4687	0.0836	-0.1101	-0.2139	-0.1354	0.2216	0.3216	0.316	0.4507	-0.3956	0.1623	0.3038	0.3717	-0.0441	-0.7171	0.1812	-0.1029	-0.4253	0.1625	-0.1294	0.1121	-0.6861	0.3758	-0.3252	-0.1784	0.0718	0.2491	0.1424	-0.3156	0.0998	0.3541	-0.2914	-0.0275
uncontrollable	-0.2207	-0.1742	0.1388	-0.363	0.2818	0.0057	-0.3696	0.5607	-0.3952	-0.2765	-0.0742	0.1893	-0.6399	-0.0493	-0.0547	-0.2299	0.1756	0.2141	-0.0967	-0.2985	0.2157	0.4651	0.0194	-0.364	0.1311	-0.0769	-0.2083	0.2813	0.0674	0.0091	0.3191	-0.1843	-0.11	0.0059	0.096	0.3899	-0.1099	0.2686	0.2677	-0.244	-0.3069	0.1416	0.2456	-0.0709	-0.0764	-0.0753	-0.6776	-0.1231	0.1666
uncreative	0.0459	-0.1551	0.2192	0.0665	0.3533	-0.4875	-0.2028	0.1776	-0.1507	0.371	0.1928	0.4614	0.5945	0.0335	0.0275	-0.1274	0.4868	-0.1233	-0.2851	-0.203	0.0266	0.0751	0.1367	-0.1206	-0.331	0.4186	-0.1816	0.178	-0.3898	0.4439	-0.6904	0.3171	0.1617	-0.3404	-0.4511	0.0122	0.2532	-0.2525	-0.0715	-0.4638	0.4359	0.114	-0.1981	-0.2516	-0.1072	0.1601	0.516	-0.4337	0.0496
undecided	-0.1128	0.0728	-0.0599	-0.317	0.292	-0.063	-0.2188	-0.1098	0.4571	0.5312	-0.0076	0.2324	0.0867	0.2743	0.1114	0.4496	0.1574	0.0093	-0.5978	0.0679	-0.2937	0.2257	0.001	0.0456	-0.3916	0.2448	-0.1456	-0.2575	-0.5671	0.1431	-0.1418	0.1099	-0.432	0.0365	0.1088	0.4451	-0.0812	-0.3842	0.0529	-0.5094	0.0554	0.0776	-0.0091	-0.0613	-0.0509	-0.2711	-0.077	-0.3269	-0.2331
undependable	-0.0118	0.0434	0.3445	-0.692	0.293	0.3014	-0.2274	-0.0155	-0.0255	-0.1586	-0.0431	0.4195	-0.0894	0.2967	0.0411	-0.3952	0.3354	-0.1225	0.0674	-0.0038	-0.2366	-0.206	0.1071	-0.0212	0.052	0.0637	0.1101	0.1579	-0.2634	-0.1807	0.1014	-0.1663	-0.3179	-0.576	0.0652	0.4049	-0.2948	-0.3521	0.4831	-0.0818	0.1846	0.1772	0.1527	-0.1907	-0.0256	0.126	-0.4042	-0.0891	-0.1706
understanding	-0.1761	0.338	0.06	-0.3163	0.2337	0.1194	-0.4977	-0.3688	-0.3581	0.0228	0.0895	0.095	-0.1062	0.0168	0.1038	0.0647	0.091	0.0561	-0.2163	0.1385	0.036	0.0291	-0.2578	-0.0309	-0.036	-0.0671	-0.0198	0.1626	-0.1206	-0.2124	0.2345	-0.149	0.1063	-0.5464	0.24	-0.29	0.2434	-0.3057	-0.035	0.4279	-0.0548	-0.288	0.0337	-0.1369	-0.2472	0.071	0.3693	-0.1524	0.1224
uneager	0.1388	-0.5372	-0.0544	-0.3715	0.1469	-0.0471	-0.124	-0.3429	0.4793	-0.2806	-0.0536	0.3147	-0.1376	0.3216	0.2858	0.2208	0.0263	-0.0432	-0.4525	-0.1694	0.0373	0.1982	-0.103	-0.0897	-0.2103	-0.181	0.6499	0.3097	-0.2299	0.5533	0.0623	0.0429	-0.0836	-0.589	-0.5401	0.2633	-0.612	0.0236	0.091	-0.3599	0.1791	0.1955	0.3293	-0.1461	-0.2941	-0.1787	-0.212	-0.7499	-0.3033
uneasy	0.1595	0.0699	-0.3006	-0.3315	-0.2077	0.044	-0.1514	0.0094	0.0556	-0.3396	-0.018	0.1557	-0.0919	0.0802	0.0844	0.2431	0.6908	0.1888	0.0549	-0.2293	0.0512	0.3297	0.1973	-0.0455	0.051	-0.187	-0.0159	0.1523	-0.0302	-0.071	0.1472	0.0239	0.3399	-0.2185	-0.0163	-0.2426	-0.1087	0.1186	0.3625	-0.1777	0.1167	0.0803	-0.106	-0.0472	-0.1214	-0.0959	0.0625	-0.4121	-0.0571
uneducated	-0.1089	0.1161	0.0017	-0.5025	0.2462	0.1407	-0.5265	-0.2026	0.177	-0.2967	-0.035	0.2916	0.0901	0.0239	0.219	-0.0411	-0.0333	-0.1182	0.1812	-0.1067	-0.242	-0.5367	-0.0703	0.1119	0.0263	-0.6114	-0.1404	0.1914	0.1801	0.3739	-0.0236	0.1207	0.0272	-0.3416	0.149	0.2087	0.3534	-0.693	0.3673	-0.4353	0.1632	0.2203	0.0928	0.1947	-0.1674	-0.2148	0.3176	-0.1871	-0.1506
unemotional	0.3062	-0.2471	0.7599	-0.2025	0.2236	-0.133	0.0349	-0.1645	-0.3111	-0.2222	-0.0687	0.4924	0.0855	0.1493	-0.2713	0.045	0.3906	-0.0878	-0.426	-0.1525	-0.1414	0.5515	0.1025	-0.4973	-0.2265	0.2834	0.4485	0.1752	-0.196	0.2794	0.0449	0.4988	0.4022	-0.4931	0.1478	0.0152	-0.3241	-0.102	0.4463	0.3001	-0.1339	0.0553	-0.3016	-0.2588	-0.642	-0.06	0.2779	0.0464	0.0463
unenergetic	0.108	-0.2357	0.052	-0.0194	0.5059	-0.2177	-0.0163	-0.2194	0.0499	-0.0822	0.4445	0.5966	0.0129	0.1089	0.04	0.3377	0.2732	-0.0437	-0.0077	0.1619	-0.4537	0.5915	0.0934	0.2121	-0.2152	-0.0249	0.1846	0.1163	-0.1677	0.3219	-0.5173	0.439	-0.2371	-0.7036	0.305	0.163	0.3794	-0.2878	0.0162	-0.1783	0.3565	0.2222	-0.198	-0.1692	0.2655	-0.0934	0.0509	-0.2873	0.055
unfeeling	0.434	-0.0788	0.0934	-0.235	-0.1809	0.1165	-0.3397	-0.2027	-0.3635	-0.4696	0.3235	0.5142	-0.0526	0.4178	-0.0967	0.202	0.1294	0.1343	-0.3607	-0.0977	0.1937	-0.0196	-0.2937	-0.9689	-0.2586	-0.1347	0.3075	0.6268	-0.0151	0.3855	0.3749	0.1655	0.2585	-0.1221	-0.0338	-0.1512	-0.0573	-0.228	0.0119	-0.0885	0.0127	0.0285	-0.2206	-0.137	-0.6053	0.1909	0.2451	0.0652	-0.1288
unfocused	0.0983	0.3029	0.0288	-0.2932	0.1287	-0.2344	-0.1114	0.2258	-0.163	0.1297	0.0031	0.3096	0.1359	-0.1236	-0.212	-0.0115	0.3047	0.1485	-0.786	0.2385	0.1272	0.4024	-0.0705	-0.0911	-0.3532	-0.2336	0.051	0.2928	-0.0792	0.2949	-0.245	0.0688	-0.2734	-0.3997	0.0165	-0.2456	0.388	0.0228	0.2993	-0.2644	-0.0113	-0.0013	-0.4514	-0.1274	0.0584	0.2091	-0.3793	-0.5587	0.3323
unfriendly	0.2482	-0.252	-0.4401	-0.3313	-0.1036	-0.0504	-0.4133	0.1672	-0.1141	-0.2863	-0.1392	0.178	-0.2337	0.0969	-0.1267	0.3155	0.4683	0.0216	-0.1143	-0.0197	-0.2848	0.3276	-0.199	-0.1652	-0.1644	-0.3147	0.6134	-0.0332	-0.1729	0.1072	-0.235	-0.2887	-0.3309	-0.2367	-0.1041	0.0342	0.0256	0.0195	-0.1796	-0.1177	-0.1086	0.0421	0.1099	0.0477	-0.344	-0.1787	-0.0424	0.1126	0.0007
unhappy	0.525	-0.3803	-0.1917	0.1697	0.123	-0.0005	-0.1742	0.0847	0.3105	-0.2126	-0.2293	0.0924	-0.072	0.1785	-0.1607	0.0657	0.2093	-0.0041	-0.3672	0.0622	-0.0062	0.3889	0.0411	-0.1333	-0.2498	-0.1679	-0.1088	0.2178	-0.3423	0.042	-0.1413	-0.0848	0.0597	-0.1155	0.2708	-0.0596	-0.288	-0.2228	-0.1547	-0.2339	0.0998	0.1309	0.0444	0.1614	-0.15	-0.1085	0.055	-0.4846	-0.185
unhealthy	0.1573	-0.2099	-0.3446	0.101	0.1976	-0.0579	-0.5867	0.5023	0.1458	-0.1803	-0.3576	0.318	-0.1508	0.1813	-0.0781	0.3083	0.2559	-0.1266	-0.0874	-0.0517	0.0427	0.0584	-0.1473	0.0566	-0.1114	0.1118	0.2958	0.0695	0.2328	-0.0769	-0.0911	0.3094	-0.0351	-0.4205	0.0414	0.0246	-0.104	0.0576	0.0542	-0.0964	-0.0521	0.0341	-0.0279	0.0973	0.0579	-0.2783	-0.041	-0.0832	0.0446
unimpressed	0.0626	0.0139	0.0596	-0.2201	-0.2112	0.0143	0.2581	-0.3198	0.0354	0.0143	-0.3366	0.2028	0.4546	0.2115	-0.0871	-0.0023	0.1833	-0.1131	-0.746	0.2291	0.2051	0.2801	-0.0908	0.2187	-0.2444	0.0205	0.1688	0.0208	-0.2918	0.1971	-0.073	0.1383	0.0969	0.195	0.0953	0.2358	0.145	-0.257	-0.2756	-0.0137	0.0411	-0.1425	0.0544	-0.2013	0.0729	-0.2847	0.4627	-0.4774	-0.1661
unintelligent	0.2507	-0.2032	0.3291	-0.1546	0.2699	-0.0435	-0.4035	0.1247	-0.158	-0.1074	0.0489	0.4081	0.0188	0.1026	0.0264	0.0776	0.0668	0.3574	-0.2343	0.395	-0.1887	-0.2365	0.3382	0.0226	-0.0425	-0.303	0.0163	0.1417	-0.0018	0.2059	-0.1693	0.4972	-0.1006	-0.2981	0.0403	0.2658	0.4085	-0.3659	0.2578	-0.1442	0.5103	0.328	-0.248	0.0707	0.1007	-0.0357	0.1708	-0.4515	-0.0162
uninterested	0.0376	-0.169	0.3146	-0.1841	0.1681	-0.081	-0.2802	-0.1858	0.098	0.0642	0.1344	0.2171	0.4639	0.0989	-0.2168	0.1293	0.2782	0.132	-0.4465	0.065	0.0429	0.0865	-0.1783	0.1348	-0.2872	-0.1914	0.1086	0.0881	-0.373	0.363	-0.4156	0.2773	-0.0692	-0.3692	-0.081	0.1951	-0.2055	-0.5851	0.0484	-0.1543	-0.3548	0.1975	-0.225	-0.1332	-0.0292	-0.0334	-0.0958	-0.1172	-0.0737
uninteresting	0.0261	-0.1429	-0.0222	-0.1649	0.0578	-0.4447	0.0502	0.2703	0.1126	-0.0284	0.0605	0.2521	0.497	-0.1287	-0.4848	0.0976	0.327	-0.0234	-0.5871	-0.2308	0.1987	-0.2068	-0.0154	0.0432	-0.5215	0.0741	-0.1525	0.2187	0.0016	-0.0654	-0.4907	0.593	-0.1404	-0.5919	-0.2199	0.1114	0.2334	-0.4212	-0.0502	-0.1237	0.4874	0.1808	0.0446	-0.1332	-0.1472	0.0244	0.0192	-0.4298	0.255
unique	-0.2848	-0.151	0.0425	0.0048	-0.3445	-0.1764	-0.0793	0.0011	0.004	0.1053	-0.2172	0.046	-0.3654	-0.0421	-0.1295	0.0143	0.3033	0.1113	-0.0778	-0.0677	-0.0791	-0.1012	0.0584	0.0228	0.0944	0.0408	-0.1892	0.0191	-0.0376	-0.0884	-0.1186	0.1837	0.2566	-0.4478	-0.0667	0.032	-0.2526	0.115	-0.0643	0.1992	-0.103	-0.1068	0.0048	-0.0518	-0.1705	0.2113	-0.1125	0.1805	0.1641
unkempt	0.1386	-0.2365	-0.1203	-0.3516	-0.5173	0.4648	0.0444	-0.011	0.1794	-0.5443	-0.1205	0.34	-0.1745	-0.1547	-0.1732	0.0664	-0.2165	-0.0157	0.1264	-0.183	0.0844	0.2719	-0.2816	-0.0971	0.1772	-0.4204	-0.1224	0.1433	-0.4087	-0.249	0.101	-0.3085	0.1328	-0.573	0.0043	0.1106	0.258	-0.6061	0.1078	-0.4142	0.3053	0.0117	-0.5851	0.0783	-0.0225	-0.1872	-0.2595	-0.3332	0.061
unkind	0.5584	-0.1942	-0.1729	-0.2958	-0.2502	-0.0891	-0.222	0.1537	-0.171	0.0558	-0.1567	0.3111	0.0458	0.2301	0.116	0.1267	0.3714	-0.0057	-0.0822	0.141	0.1407	0.0559	-0.1205	-0.4027	-0.0551	-0.3386	0.2427	0.2029	-0.0283	0.5793	-0.1061	-0.0057	-0.3225	-0.133	0.1089	-0.0773	0.0054	-0.276	-0.1466	-0.1123	-0.0451	0.1474	-0.0948	0.0695	-0.3051	-0.1392	0.1079	-0.3324	0.0277
unmotivated	0.1486	-0.0636	0.3369	0.0637	0.6164	-0.1541	-0.4528	-0.0152	0.0759	0.1655	0.14	0.3435	0.015	-0.001	-0.0268	-0.3134	0.0351	0.0729	-0.0809	-0.0162	-0.4054	0.0628	0.21	0.0627	-0.1688	-0.07	0.1918	0.02	-0.3128	0.3755	-0.3167	0.6538	-0.0595	-0.1179	0.0519	0.0126	-0.1431	-0.4489	0.2104	-0.441	0.0483	0.3329	0.1633	-0.0867	-0.4013	-0.1312	-0.2706	-0.4409	0.1085
unnerving	-0.0924	-0.0331	0.0997	-0.3948	0.1111	0.0178	0.1647	0.4122	-0.2725	-0.1613	-0.2758	0.2577	0.085	0.1431	-0.1408	0.2081	0.4803	0.1229	0.1333	-0.1407	-0.0678	0.2995	0.1553	0.1124	0.4857	-0.1533	-0.0767	0.3284	0.148	0.1976	0.1971	0.0479	0.3292	-0.2203	-0.0874	-0.105	0.003	0.257	0.1315	0.2252	-0.1051	0.1508	0.1194	-0.162	-0.1352	-0.0675	-0.0452	0.1125	0.13
unpleasant	0.3423	-0.6309	-0.0999	0	0.0006	0.0374	-0.1774	0.6404	-0.1663	-0.3218	-0.1211	0.0773	-0.0401	0.0839	-0.4027	0.3447	0.5466	0.012	-0.0489	-0.052	0.1893	0.0188	-0.0672	-0.2848	-0.2804	-0.143	0.2199	0.1339	0.0063	0.1992	0.0543	-0.071	0.1318	-0.2117	0.0321	-0.0666	0.0766	-0.1386	-0.0242	0.1415	0.2254	0.2944	0.0242	0.0578	-0.2177	0.095	-0.5506	-0.262	-0.0178
unpopular	0.2002	-0.326	0.0265	-0.7325	-0.3027	-0.0378	-0.2303	0.2315	0.3359	0.0395	0.1836	0.2792	0.4656	0.0242	0.1463	0.2885	0.3253	0.0257	-0.1917	0.1123	0.1494	0.1543	0.1892	0.1186	-0.1703	0.0371	0.0723	0.1855	-0.0526	0.1481	-0.0692	-0.3836	-0.3498	-0.3409	0.1694	0.2245	-0.283	-0.3032	0.0555	-0.5186	-0.2949	0.1402	0.0632	0.0059	-0.2041	-0.3766	-0.297	-0.5254	0.0108
unpredictable	-0.1494	-0.1241	0.2317	-0.5758	0.1775	-0.1619	-0.2635	0.5871	-0.128	-0.2072	-0.3369	0.0796	-0.027	-0.0221	-0.1451	-0.2248	0.4834	0.1585	0.1766	-0.1238	-0.3893	0.3465	-0.1642	-0.3535	0.4026	-0.0194	-0.19	-0.0778	0.0202	0.0333	-0.0669	0.0165	0.0606	-0.3175	0.3644	0.4187	-0.1832	0.2548	0.2677	0.1516	-0.3437	0.1208	0.3478	-0.0989	-0.2302	-0.0909	-0.4136	-0.2222	0.2022
unreliable	0.0402	0.0008	0.3409	-0.3297	0.2102	0.1773	-0.0728	0.1167	-0.15	0.3774	-0.1142	0.1597	-0.0329	0.069	-0.4446	-0.3672	0.522	-0.011	0.2593	0.0476	-0.4311	0.2265	0.118	0.2153	0.0538	0.1356	0.0777	0.1273	0.0888	-0.135	0.0392	-0.0235	-0.3765	-0.3739	-0.0868	0.394	-0.1961	-0.2469	0.7429	-0.0263	0.0687	0.0351	0.0638	-0.272	-0.2079	-0.0369	-0.0785	-0.1805	0.0026
unreserved	-0.4445	0.3899	-0.3957	-0.2923	-0.0607	-0.5789	0.0889	0.4177	-0.115	-0.3064	0.2276	0.4045	-0.3164	0.607	0.3022	0.1795	-0.4699	0.1591	0.0049	0.0833	0.1317	0.066	0.0563	-0.2249	-0.3637	0.39	0.1318	-0.0992	0.1914	0.1558	-0.0433	-0.2721	-0.5354	-0.4415	0.0785	-0.0302	0.0086	-0.312	0.1439	-0.3179	-0.093	-0.0726	-0.2613	0.0655	-0.339	-0.5106	-0.3691	0.1452	-0.2
unselfish	0.4673	0.2202	-0.4002	0.166	-0.4267	-0.4248	-0.1351	0.0182	-0.208	-0.276	0.0978	0.5943	-0.2101	0.4253	-0.2519	0.0473	-0.191	0.4306	-0.236	0.0722	0.2349	-0.1336	0.2095	-0.4316	-0.4443	0.2197	-0.3533	0.0663	-0.2759	0.2408	-0.2671	0.0894	-0.1911	-0.672	-0.3008	-0.2518	-0.6024	0.048	-0.2839	0.5132	0.0965	-0.0133	-0.0739	-0.0802	-0.0218	-0.0415	-0.3943	0.0673	0.303
unsettling	0.0447	-0.084	0.0427	-0.4552	0.1368	0.0799	0.1021	0.5918	-0.2074	-0.2379	-0.4397	0.1964	-0.264	0.0614	-0.199	0.4768	0.6742	0.1643	0.193	-0.1504	0.0043	0.2361	0.126	0.1037	0.2235	0.0723	-0.2109	0.2171	0.1309	0.0654	0.2111	-0.0003	0.3609	-0.1468	0.0379	-0.2554	0.0528	0.2029	0.0971	0.3202	0.043	0.1954	0.1726	-0.0431	-0.1346	-0.2333	-0.1659	-0.1468	0.129
unsociable	0.4659	-0.5386	0.2404	-0.4575	0.2031	0.5297	-0.2946	0.0117	-0.1553	-0.1404	-0.2371	0.5788	0.0776	0.2104	0.1285	-0.1987	0.2947	0.3669	-0.0768	-0.0522	-0.0342	0.1986	0.2287	-0.4013	-0.1616	-0.1547	0.3143	0.8533	0.4922	0.3359	-0.111	-0.01	-0.2034	-0.537	0.3172	-0.4265	0.3213	-0.0488	-0.4768	-0.3681	-0.075	0.4075	0.232	0.006	-0.2985	0.4607	-0.0238	0.2419	0.0207
unsure	-0.224	0.3235	0.0507	-0.4257	-0.0038	0.1211	-0.1607	-0.259	0.3565	0.1466	0.1939	0.0344	0.0077	0.0632	-0.2593	0.076	0.4406	0.0128	-0.1772	0.1676	-0.2343	0.2641	-0.0042	0.0707	-0.0141	-0.036	-0.4143	-0.1277	-0.0357	0.0299	-0.2629	-0.2064	-0.301	-0.0099	0.2255	0.0902	-0.0504	-0.5419	0.0995	-0.2702	-0.2603	0.0634	0.0156	-0.1332	-0.0838	-0.1627	0.2259	-0.2146	-0.2629
unsympathetic	0.2368	-0.0624	0.2863	-0.4843	-0.0467	-0.1097	-0.1643	-0.2996	-0.2281	-0.5047	-0.2434	0.3666	0.0259	0.3398	-0.317	0.0126	0.3757	-0.0773	-0.3529	0.0665	-0.0111	0.185	-0.1442	-0.1784	-0.1081	-0.2768	0.4314	0.1763	-0.1088	0.2989	0.2527	0.0291	-0.1207	-0.0243	-0.0261	0.0238	-0.2676	-0.2817	0.0917	-0.3153	0.0659	0.0541	0.0187	-0.0758	-0.2146	-0.2839	0.0656	-0.2176	-0.1779
untidy	0.2346	-0.0485	-0.4643	-0.1895	-0.3735	0.6237	0.0004	0.2347	0.2313	-0.47	-0.1441	0.3418	-0.0955	0.2941	-0.3815	-0.2109	0.1553	0.2422	0.068	0.0596	0.0847	0.5061	-0.1452	-0.0302	-0.0813	-0.2435	-0.1104	-0.0698	-0.1712	-0.2377	-0.0709	-0.5259	0.1144	-0.5908	-0.2585	0.0257	0.223	-0.4712	-0.0894	-0.2186	0.4376	0.0577	-0.2415	-0.0911	0.3179	-0.1249	-0.1683	-0.4053	0.0614
untrusting	0.0661	0.5463	0.2633	-0.2002	0.0881	-0.1334	0.0727	-0.2853	0.0489	-0.1282	-0.1348	0.4885	-0.1785	-0.056	-0.3335	-0.2841	0.6632	0.0926	-0.2553	-0.452	-0.5164	0.1959	0.322	-0.2292	0.0245	-0.3377	0.22	0.104	0.038	0.3131	0.1381	-0.0612	-0.1868	-0.4577	0.3126	-0.0825	-0.2321	-0.1546	0.1074	-0.4488	-0.3153	0.1321	0.0126	0.1613	-0.2785	-0.3243	0.1582	-0.0437	-0.3829
untrustworthy	0.2274	0.0395	0.0041	-0.3399	0.2529	0.0747	-0.1254	0.1384	-0.0045	-0.1523	0.0398	0.3623	-0.4696	0.2683	-0.3278	-0.1317	0.2743	0.1777	-0.0094	-0.3614	-0.3085	0.2728	0.0263	0.0549	-0.3306	-0.1305	0.3112	-0.1357	-0.3479	0.0936	0.2134	0.3044	-0.113	-0.2079	-0.086	-0.035	-0.2877	-0.3653	0.6858	-0.2169	-0.0847	0.1563	0.0087	-0.0168	-0.1322	-0.2706	0.0667	-0.0644	-0.2032
unusual	-0.0961	-0.2124	-0.0712	-0.1476	-0.17	-0.0399	-0.1906	0.5121	-0.1081	0.0843	-0.4178	-0.0743	-0.0723	-0.2948	-0.2245	0.1214	0.2851	0.0377	0.16	0.0395	-0.1141	-0.0386	-0.0196	0.0141	0.0962	-0.0605	0.0168	0.2658	-0.0006	0.0237	-0.0047	0.514	0.0597	-0.3093	0.0679	0.2296	0.043	-0.1225	0.0539	0.212	-0.0389	-0.082	0.1874	0.0252	0.013	0.0036	-0.1241	-0.1479	-0.004
unwavering	-0.386	0.4793	0.0686	-0.4016	0.0819	0.2897	-0.1395	-0.3045	-0.5465	0.349	0.0405	0.2227	-0.1068	0.2525	0.1888	-0.2069	-0.2005	0.018	-0.0491	-0.1235	0.0273	0.309	-0.2102	-0.2045	-0.1354	0.0119	0.0514	-0.0515	-0.0559	0.1751	0.2129	0.0743	-0.4577	-0.5273	0.1508	0.2271	-0.3001	0.106	0.3681	0.1435	0.0839	-0.2237	-0.1765	-0.0577	-0.3475	0.0323	-0.3654	-0.2385	-0.0003
unwilling	0.2042	-0.3995	0.1044	-0.0746	0.3814	0.0344	-0.3599	-0.5471	0.5731	0.0726	0.2442	0.1281	0.0007	-0.025	-0.2549	0.0473	-0.2587	0.2764	-0.2345	-0.1581	-0.0162	0.1262	0.2144	-0.0386	0.018	-0.3548	0.0019	0.2192	-0.2424	0.2522	0.2009	-0.0513	0.0586	-0.1581	-0.0228	-0.0756	-0.0975	-0.2468	-0.0131	-0.9756	-0.0929	0.3939	0.1048	0.1591	-0.1595	-0.0876	-0.4636	-0.2355	-0.1811
upbeat	0.5013	-0.1298	0.5748	0.1874	0.3129	0.0805	-0.0194	0.231	0.0134	-0.0251	-0.1161	0.2854	-0.4004	0.4071	0.291	0.0476	0.3795	-0.2078	-0.1799	0.1515	-0.1279	0.1008	0.1034	-0.1115	-0.166	0.0975	0.0007	-0.2438	0.0219	0.2155	-0.4149	0.5114	-0.1785	-0.3052	0.4343	0.2511	-0.1828	0.2257	0.2645	0.5727	0.2379	-0.0683	0.1975	-0.1478	-0.4467	0.039	-0.1839	-0.3991	-0.1015
upset	0.4523	-0.2578	-0.0071	-0.0462	-0.324	-0.2442	0.0466	0.1543	0.1933	-0.0135	-0.2965	0.11	0.2135	0.0218	-0.0518	0.1662	0.2056	0.0774	-0.368	0.1185	-0.0844	0.7009	0.1623	-0.2244	-0.0152	-0.1058	0.1135	0.0795	-0.2641	0.066	-0.0983	-0.1788	0.208	0.1534	0.1177	0.0808	-0.1006	-0.0434	-0.2128	-0.0514	-0.0311	0.1379	0.1739	0.0329	-0.2015	-0.3407	0.3833	-0.318	-0.0252
uptight	0.1515	0.0422	0.2874	-0.0354	0.1946	-0.4197	0.1503	0.0718	0.3125	-0.3223	0.0342	0.416	-0.0415	0.3355	-0.257	-0.0026	0.5274	-0.1363	-0.2347	0.18	0.158	0.2012	0.3492	-0.5276	-0.1938	-0.3381	0.4974	-0.1334	-0.38	0.4079	-0.0463	-0.2835	0.2936	-0.1095	0.1102	-0.5005	0.1373	0.0426	0.1092	0.0191	0.0824	0.0649	0.3389	0.0737	0.0865	-0.3642	0.5255	0.4148	0.1619
useful	0.0343	-0.1551	-0.2497	0.3671	0.0099	-0.1335	-0.079	0.5778	0.1377	0.0481	0.1539	0.012	-0.0355	0	-0.3343	-0.0746	0.5051	0.0211	-0.2627	0.1729	0.2914	-0.1808	-0.1267	0.0506	-0.0225	-0.0951	-0.0221	-0.0535	0.0454	-0.0444	-0.3586	0.0538	-0.2412	-0.3901	-0.1434	-0.0508	0.0576	-0.4538	-0.1566	0.2635	0.1447	0.0239	-0.0728	-0.1058	-0.0004	0.2353	0.0763	-0.1177	0.3787
vacant	-0.338	-0.3786	-0.2352	-0.0606	0.1105	0.1845	0.341	0.084	0.2325	-0.4692	0.117	0.2631	0.1345	0.0591	0.1947	0.2096	-0.0277	0.0553	-0.1263	-0.2655	0.2157	0.2288	-0.0779	-0.0009	0.1192	-0.309	-0.4335	0.2092	0.0776	-0.0512	-0.3041	-0.3053	-0.126	-0.5174	-0.2208	0.1819	-0.4694	-0.3852	-0.1265	-0.5394	0.1058	-0.199	-0.2528	-0.2076	0.1594	-0.286	0.1096	-0.5145	-0.3763
vague	-0.1582	0.3518	-0.0346	-0.3125	0.0468	0.0911	0.0609	0.1475	-0.2964	0.3434	0.1881	0.1084	0.2028	-0.0812	-0.1705	0.0627	0.428	-0.0923	-0.4195	0.2491	-0.1546	-0.3412	-0.1321	-0.0549	-0.0865	0.1966	0.1674	0.1965	0.1197	0.2409	0.0244	0.1313	-0.1285	-0.1625	-0.3101	-0.0774	-0.1593	-0.4372	0.0647	0.0376	0.0291	-0.1391	0.0985	-0.1638	0.3116	0.0857	0.048	-0.4697	0.1364
vain	0.2317	-0.0667	-0.3787	0.174	-0.4283	0.2215	0.0813	0.0645	0.2042	-0.3572	0.4075	0.3068	0.6116	0.2887	-0.1155	-0.2639	-0.1114	-0.1168	-0.4328	0.1744	0.0486	0.129	-0.1568	-0.078	-0.184	-0.3585	0.0497	-0.0457	0.2298	0.6951	-0.0697	0.4371	-0.2548	-0.5288	0.0172	0.1684	0.06	-0.0677	-0.4129	-0.2473	0.3825	0.0595	-0.2166	-0.354	0.1266	0.2255	0.3734	-0.2335	-0.2379
versatile	-0.4265	0.0551	0.0657	-0.1157	-0.054	0.0238	0.0165	0.0999	0.1201	0.1112	-0.0453	0.2052	-0.4144	0.072	0.1049	-0.2509	0.3879	0.236	-0.2127	-0.0833	-0.1578	-0.3215	-0.305	0.0013	0.1424	0.2383	0.0604	-0.1508	-0.1291	-0.1589	-0.0764	-0.0333	-0.122	-0.2392	0.2592	0.0711	-0.1311	-0.0133	-0.0235	0.2162	-0.0252	-0.1217	0.0687	-0.1315	0.3775	0.2011	-0.005	-0.0624	0.2645
vigilant	-0.1144	0.1521	-0.4741	-0.0844	-0.3657	0.0769	-0.1476	-0.1258	0.2098	-0.3259	-0.2128	0.2239	0.0077	0.0904	0.2684	-0.0105	0.357	0.0262	0.2822	-0.2656	0.1547	0.4355	0.2497	-0.153	-0.0353	-0.2939	-0.2982	0.0689	-0.0883	0.7054	0.3123	0.2683	0.0061	-0.2845	-0.0272	-0.243	-0.2136	0.3695	-0.0302	0.4232	0.2652	0.0292	-0.2882	-0.2972	0.0848	-0.0692	0.0821	-0.2293	-0.3081
vulgar	0.4908	-0.0159	-0.3223	-0.2867	-0.1501	0.0366	0.0497	0.4469	-0.2234	-0.5047	0.1891	0.3335	0.309	0.1215	-0.029	0.5086	0.3439	-0.011	-0.1453	-0.2526	0.3889	-0.064	-0.0659	-0.2596	-0.0725	-0.1995	0.1439	0.2033	0.182	0.2263	0.0349	-0.0249	0.031	-0.102	-0.0473	0.0781	0.5953	-0.1639	0.3111	0.0271	0.2955	0.0434	0.0088	-0.0347	0.2895	-0.2881	0.0963	0.0967	-0.3001
wacky	0.0088	-0.0453	0.2209	-0.2194	0.082	-0.3715	-0.0573	0.2877	0.0923	-0.169	0.2042	0.204	-0.2299	0.0254	-0.1059	0.0411	0.2872	-0.2626	-0.018	0.0038	0.0448	0.2593	0.1066	-0.0867	0.399	0.0107	-0.1612	-0.143	-0.017	0.1517	-0.0441	0.2106	0.0613	-0.2822	0.1605	0.2129	0.0763	0.2617	0.063	0.3163	-0.0431	-0.1405	0.5837	0.2049	0.1624	0.0016	-0.0553	0.137	0.0586
waiting	0.0688	-0.7867	-0.0609	0.2634	0.1185	-0.2781	0.0034	-0.105	0.6628	-0.2565	0.2066	-0.0486	0.1174	0.0491	-0.1889	-0.1163	-0.0191	-0.1161	0.0889	0.162	-0.1019	0.1711	0.3239	0.1463	-0.0149	0.0061	0.038	-0.0511	-0.0422	0.1886	-0.1658	0.0194	-0.0892	-0.2168	-0.0381	0.2009	-0.3331	-0.2469	-0.1459	-0.2467	-0.1547	0.0609	-0.1501	-0.1334	0.2761	0.1019	0.1295	-0.4823	0.081
warm	-0.0978	-0.2384	0.1804	0.254	-0.2294	-0.0109	-0.3706	-0.0593	0.0481	-0.0964	0.3614	0.1062	-0.4907	-0.0139	-0.2184	0.0806	0.1305	0.055	0.3234	0.0164	-0.1328	-0.0485	-0.2466	-0.1227	-0.1525	-0.2481	0.575	-0.2186	0.1771	0.5947	-0.2002	0.139	-0.1036	-0.5699	-0.0326	-0.1069	0.0378	-0.2229	0.2159	0.5016	-0.1393	-0.276	0.1056	-0.1055	0.0203	0.0875	-0.5155	0.1575	0.074
wary	-0.0727	0.1751	-0.03	-0.2235	-0.3327	0.0689	-0.0459	-0.0298	0.4067	-0.261	-0.4517	0.1574	-0.0027	0.1489	0.1002	0.0769	0.4534	0.1125	0.0603	0.0304	-0.1987	0.3972	0.0433	0.2506	0.0452	-0.1553	0.1825	0.1635	-0.0877	0.3333	-0.1342	-0.0855	0.1952	0.0018	0.0587	0.0293	-0.0843	0.0104	0.1697	0.0827	0.1279	-0.1433	0.0563	0.0089	0.1669	-0.1772	0.2503	-0.0237	-0.1859
weak	0.0841	0.4239	-0.0424	-0.3302	0.0987	-0.03	-0.436	-0.2439	0.0367	-0.2555	0.3257	0.0453	0.1651	-0.1188	-0.1465	-0.2195	0.3103	-0.1044	-0.0249	0.0622	-0.1865	-0.0782	0.0117	0.0687	0.133	-0.1004	-0.0961	0.3524	-0.0872	0.1715	0.1526	0.2709	-0.3286	-0.3904	-0.0719	0.001	0.4223	-0.3932	0.1567	-0.0829	0.1522	-0.0749	0.2509	-0.0369	-0.0173	-0.3532	0.376	-0.4295	-0.1171
wealthy	0.4624	-0.1817	-0.1804	-0.0325	-0.102	-0.1334	-0.339	-0.138	0.2159	-0.335	-0.4188	0.3228	-0.0802	0.1247	0.1522	-0.0948	-0.1838	-0.0675	0.0762	-0.106	-0.0043	-0.6062	-0.2215	-0.0455	0.2078	-0.3709	0.294	0.3774	0.2676	0.1477	-0.057	-0.3179	0.204	-0.0904	-0.2962	-0.1057	-0.1886	-0.0272	-0.3711	-0.019	-0.0282	0.2035	0.3408	0.1458	-0.1815	-0.5518	0.3625	0.0196	-0.021
wearied	0.5775	-0.2033	-0.615	-0.0897	-0.474	0.2907	-0.1418	-0.2748	-0.2105	-0.1077	0.3901	0.8903	0.5698	0.388	0.1069	0.0287	0.0367	0.2531	-0.4548	-0.012	0.1879	-0.1527	-0.2743	0.1033	-0.3308	-0.3685	-0.4233	-0.0691	-0.226	0.3775	0.0334	0.0981	0.223	-0.4164	0.0558	-0.1922	0.1038	-0.0886	0.0292	-0.001	0.4088	-0.1109	-0.0861	0.054	-0.0112	-0.0429	0.1486	-0.0625	-0.0652
weary	0.2464	0.0307	-0.2884	-0.0948	-0.3673	0.216	-0.1887	-0.1906	0.2224	-0.107	0.2849	0.1958	0.267	0.2457	0.0368	-0.1459	0.3494	0.1298	-0.2739	0.0262	0.0441	0.0113	-0.0891	-0.0302	-0.2614	-0.246	-0.4588	-0.1594	-0.2169	0.3616	0.1398	0.0386	-0.0694	-0.4473	0.1668	-0.2919	0.041	-0.2057	0.132	0.0304	0.283	-0.0171	-0.0179	0.0565	0.0558	0.0782	0.4007	-0.3311	-0.0594
weird	-0.185	-0.0107	0.0524	-0.1639	0.0198	-0.1381	-0.1424	0.2678	-0.026	0.1643	0.2344	0.0852	-0.214	-0.2778	-0.3122	0.2632	0.3562	-0.3109	0.2435	0.12	-0.1411	0.0967	0.1247	-0.0803	0.0481	0.0637	-0.0701	0.163	0.1559	0.2266	-0.1136	0.0008	0.2033	-0.1617	-0.1501	0.0298	0.2255	-0.0557	0.0808	0.1694	-0.1321	-0.1524	0.1831	0.0425	0.2791	0.0705	-0.0548	0.1451	0.3373
welcoming	0.0213	-0.3119	-0.0689	0.3401	-0.1271	-0.0468	0.0919	-0.0666	-0.0736	0.2126	-0.0216	0.1909	-0.3965	0.1182	-0.186	0.2639	0.2801	0.0879	0.2589	-0.0964	-0.1671	-0.1028	-0.0208	-0.0395	-0.284	-0.1906	0.3387	-0.2737	-0.0097	0.4752	0.1467	-0.3378	-0.0023	-0.1654	0.1185	-0.1135	-0.0682	-0.2866	-0.2908	0.4983	-0.1928	-0.0843	-0.0599	-0.157	-0.0769	-0.0221	-0.2404	0.0831	0.0547
well-intentioned	0.0913	0.3115	0.007	0.0371	-0.2855	-0.2678	-0.4298	-0.092	-0.2211	-0.59	-0.2823	0.3449	0.3682	0.2587	0.0244	-0.0338	0.2096	-0.0977	-0.2267	-0.226	0.1755	0.1049	-0.1512	-0.1352	-0.2111	-0.3787	0.094	-0.5141	-0.0163	0.5142	0.1379	0.2528	-0.0168	-0.1425	-0.0944	-0.5006	-0.2755	-0.0682	-0.2246	0.069	0.2806	0.2378	0.2036	0.3791	-0.1002	-0.2113	-0.3014	-0.1903	0.2102
whimsical	0.1252	0.2773	0.2226	-0.005	0.1296	-0.0512	0.1194	0.1696	-0.1257	-0.0091	-0.1424	0.3429	-0.1055	0.1056	0.1587	0.1749	0.3948	-0.0038	-0.0646	-0.053	0.2094	-0.4261	0.0247	-0.0652	0.0208	0.5312	-0.126	-0.0911	-0.2003	0.2275	-0.4458	0.551	0.1943	-0.3826	0.3602	-0.0666	0.0806	0.1647	0.2027	0.304	-0.0386	-0.149	-0.0607	-0.049	0.0754	-0.0251	-0.3972	0.1264	0.0815
whiny	0.0616	0.2173	0.3994	-0.2463	0.0493	0.1149	0.1284	0.2398	0.1552	-0.131	0.3708	0.4141	-0.0738	0.0246	-0.1555	-0.0778	0.0408	-0.2025	-0.1954	-0.1573	-0.025	0.1501	-0.0196	-0.4864	-0.421	-0.1472	0.2513	-0.0579	0.0039	0.5405	-0.0569	-0.0201	-0.5909	-0.2479	0.3866	0.0679	-0.1291	0.0049	0.2184	-0.0816	0.0242	0.1297	0.3219	0.3527	-0.193	-0.129	0.6171	-0.3173	0.253
white	0.0576	0.2512	0.0203	0.0345	0.2032	-0.0349	-0.1449	0.1596	0.3908	-0.0152	0.0229	0.0701	-0.2073	0.058	0.1183	0.1669	-0.506	0.0128	0.1282	0.0661	-0.1525	-0.0984	0.2559	-0.1878	-0.4702	-0.2644	-0.3194	0.0045	-0.0486	-0.2375	-0.1654	-0.0984	0.2792	-0.31	-0.2144	0.0192	0.056	-0.3105	0.0348	0.3768	-0.0634	-0.166	0.0064	0.2769	-0.0121	-0.2564	-0.0105	-0.1291	-0.0456
wicked	-0.3128	-0.1076	-0.4804	0.015	0.0393	0.0188	-0.2597	-0.0099	-0.1544	-0.2572	0.1528	0.2118	-0.2891	0.1295	-0.0594	-0.1035	0.1656	0.2244	0.0159	-0.0299	0.1971	0.0445	0.2204	-0.2596	0.315	0.0476	0.2777	-0.0387	-0.0442	0.4183	0.4011	0.2416	0.3223	-0.1989	0.2567	0.0908	0.228	0.0082	-0.1786	0.333	0.0714	0.0661	0.0092	0.0482	0.0538	-0.117	0.1683	-0.4026	0.0431
wild	-0.0095	-0.2872	-0.2566	-0.1869	-0.0757	-0.233	-0.1369	0.3746	0.3968	-0.1363	-0.1889	0.004	-0.305	-0.2363	0.0047	-0.0592	-0.2705	0.3174	-0.0273	-0.2338	-0.1188	0.2192	0.131	-0.1542	0.0888	-0.1873	-0.4438	0.0521	0.0176	0.2047	0.0527	0.0324	-0.2523	-0.2962	0.0137	0.1415	0.1007	-0.0497	-0.194	0.3711	-0.1956	-0.1739	0.3295	0.0408	-0.0905	-0.2225	-0.0446	0.3205	0.1093
wild-haired	0.1193	-0.3809	0.0319	-0.8309	0.1769	-0.2654	0.3091	-0.0399	0.0165	-0.2112	0.1368	0.5557	0.0047	0.0525	0.1412	0.2946	-0.6382	0.1645	0.0427	0.0207	-0.1085	0.4036	-0.4793	-0.1752	0.1855	0.194	-0.2056	-0.1179	0.2004	-0.1356	0.1289	-0.0298	-0.0934	-0.0219	-0.263	0.219	-0.2133	0.1247	-0.102	-0.2295	-0.0826	0.0029	0.1386	0.5432	0.148	0.2108	-0.0093	-0.1487	0.0529
willful	0.0125	0.4265	0.1717	-0.2862	0.2896	-0.1558	-0.2465	0.1002	-0.4784	-0.2776	0.2618	0.3355	-0.3523	0.186	-0.1688	-0.0663	-0.0967	0.0375	-0.0331	0.2641	-0.1732	0.1475	-0.1374	-0.3518	-0.2275	-0.035	-0.2148	0.1781	-0.0442	0.3589	0.3414	0.8711	0.4869	-0.1196	0.1773	0.0362	0.1954	-0.1628	-0.3757	-0.0603	0.1432	0.3689	0.0261	0.1202	-0.323	-0.1714	-0.4255	-0.3357	0.1088
willing	-0.025	-0.2112	-0.0562	0.3327	0.0677	-0.0746	-0.4588	-0.5199	0.6576	-0.0527	0.2909	-0.0635	-0.0019	-0.0968	-0.0512	0.0456	-0.3108	0.0683	-0.1691	0.0926	-0.0378	0.012	0.2313	-0.1061	-0.0829	-0.1842	0.2264	0.199	-0.1922	0.3703	-0.0615	-0.0813	0.0343	-0.191	-0.0224	-0.1849	-0.2095	-0.1012	-0.2769	-0.0097	-0.0651	0.1916	0.3784	0.1273	0.0079	-0.0389	-0.278	-0.1023	-0.2027
wise	-0.1075	0.0462	-0.0674	-0.227	-0.3254	-0.1818	-0.1442	-0.039	-0.0481	-0.4522	-0.0503	0.0074	-0.1295	0.1254	0.031	-0.0618	0.2051	0.1509	0.0314	0.2968	0.0708	-0.1881	-0.0524	0.0528	0.033	-0.3198	0.1722	0.0532	-0.1689	0.3807	-0.161	0.0835	0.3245	-0.2877	0.1785	-0.1826	0.1111	-0.0146	-0.0656	0.176	0.3087	-0.2841	-0.0833	0.0398	0.2071	-0.2976	0.2508	-0.1758	-0.1748
withdrawn	0.1569	-0.0801	-0.117	-0.304	0.0232	-0.3738	0.2938	0.182	-0.2178	-0.0588	-0.2283	0.2733	0.1864	0.1118	-0.2841	0.2092	0.3227	0.1323	-0.1044	0.1692	-0.1085	0.1877	0.1113	-0.0434	0.1647	0.1597	0.1469	0.1914	-0.2935	0.1706	0.2414	0.1223	-0.1906	-0.162	0.1047	0.3033	0.0374	-0.1147	-0.3997	-0.1332	0.0427	-0.138	-0.1969	-0.2534	-0.1461	-0.3508	0.0636	0.0799	0.0638
withering	0.4758	0.0928	-0.4734	-0.0569	-0.064	-0.0438	-0.3578	-0.2662	-0.4411	0.11	-0.4022	0.3307	0.4582	0.0387	0.0542	-0.0109	-0.1024	-0.0491	-0.0581	0.2077	0.0256	0.1821	-0.2129	-0.0352	0.1152	-0.3637	0.1778	0.0425	-0.2487	0.2115	0.3097	-0.3562	-0.0751	-0.1304	-0.2583	0.5784	0.1625	-0.1878	0.1209	0.2611	0.0143	-0.2536	-0.2052	-0.2246	-0.2496	-0.0944	0.1827	-0.5522	0.0867
witty	0.0304	0.1109	0.01	-0.1141	0.1081	-0.3853	0.1722	-0.0309	-0.1964	-0.0442	-0.0931	0.2617	-0.2366	0.0379	0.0277	-0.042	0.2074	0.2146	0.1126	-0.0812	0.1786	-0.3392	-0.3513	-0.309	-0.0957	0.1896	0.0128	-0.0782	0.1839	0.2931	-0.1178	0.7404	0.1632	-0.4315	0.1773	0.0828	0.2521	0.3959	0.1372	0.5861	-0.0748	-0.0071	0.0113	-0.0778	0.4236	-0.0577	0.2215	-0.2209	-0.0177
wobbly	0.0771	0.1806	-0.1813	-0.5743	0.3333	0.4076	-0.157	-0.2856	0.1742	0.1812	0.396	0.2207	0.2488	0.2385	-0.2347	0.0765	0.1827	-0.1538	-0.2168	0.3877	-0.0329	0.4514	-0.1294	-0.0304	0.1784	-0.2766	0.0408	0.2354	0.1458	-0.1575	-0.3603	0.287	-0.1943	-0.389	0.0737	-0.4567	0.1851	-0.1644	0.4788	-0.114	0.1657	-0.1193	0.3482	0.0025	0.1976	0.0049	0.2759	-0.1295	-0.192
worldly	-0.106	-0.1052	-0.5009	0.2286	-0.2133	-0.2189	-0.4423	0.3827	-0.0394	-0.328	-0.0121	0.4054	0.1694	0.3177	-0.2018	-0.0293	0.647	-0.0291	-0.1846	0.3721	0.405	-0.3294	-0.292	-0.2084	0.0918	0.0491	0.2483	-0.0401	0.0051	-0.0049	0.1685	0.2255	0.4922	-0.0888	0.0204	-0.3646	0.0584	-0.0434	0.0549	0.3107	0.0448	-0.2443	-0.0486	0.2066	0.0892	-0.2488	0.234	0.2786	0.398
worn	-0.0104	-0.0097	-0.2241	-0.2326	-0.8708	-0.0384	0.1821	0.0899	0.1771	0.0135	0.4331	0.1463	0.1372	0.0037	-0.0926	0.1109	-0.1889	0.0644	0.5743	-0.1164	-0.0739	-0.1202	-0.198	-0.052	-0.1329	-0.4192	-0.6656	-0.1522	-0.0901	0.0838	0.149	0.0188	0.3123	-0.3852	0.2725	0.0286	-0.2622	-0.2481	0.0801	0.0168	-0.1054	-0.2536	0.1878	-0.2215	0.0024	0.1529	0.0395	0.1449	0.3248
worried	0.2807	0.0904	0.061	-0.1406	-0.3603	0.0923	0.1965	0.0951	0.2735	-0.2683	-0.0335	0.0631	0.2258	0.224	0.029	-0.0623	0.2622	0.0747	-0.0341	0.2813	-0.2052	0.394	0.3121	0.071	0.372	-0.1831	0.0956	0.1796	0.0204	0.2237	0.1611	-0.0464	0.0995	-0.0201	0.236	0.005	-0.2782	0.0224	0.0742	0.2082	0.0198	0.0483	0.18	-0.02	0.3356	-0.0864	0.4769	-0.4105	0.0168
young	0.1124	-0.1239	0.0024	-0.1527	-0.3324	-0.0858	-0.3899	-0.0318	0.3231	-0.0825	-0.3218	0.0828	-0.1937	0.0099	0.2046	0.0836	-0.3996	0.2438	0.1484	-0.0433	0.1243	-0.0241	0.0161	-0.1148	0.2179	0.0034	-0.0022	-0.0345	0.1166	0.3331	-0.0616	-0.0827	-0.0867	-0.2859	0.2687	-0.2948	-0.1104	-0.3128	-0.1731	0.0346	0.1782	0.0739	0.2962	0.5158	0.0813	-0.2391	0.1713	-0.2244	-0.0308
younger	0.1219	0.0517	-0.0121	-0.0064	-0.3351	-0.1147	-0.2146	0.0179	0.4673	0.1195	-0.1686	0.0509	0.0111	0.0272	0.2357	0.0758	-0.0898	0.2117	0.026	0.1889	0.1201	0.0378	-0.0992	-0.0921	0.1067	0.4009	0.1222	0.0654	-0.0609	0.0683	-0.6445	-0.3148	0.3062	-0.1232	0.2474	-0.3184	0.0133	0.0276	-0.1383	-0.1815	-0.1589	0.0527	0.2384	0.4922	0.2649	-0.2236	0.199	-0.1441	-0.0641
youthful	0.215	0.0501	0.0747	0.2016	-0.2003	-0.1476	-0.2512	0.0157	-0.0991	-0.1814	-0.19	0.2514	-0.3664	0.3118	0.1896	0.2075	-0.28	0.3027	-0.2028	-0.1084	0.2918	0.0619	-0.2904	-0.0945	0.0464	0.3214	0.0135	-0.2049	-0.0646	0.1325	-0.3506	-0.1792	0.2981	-0.3943	0.5687	-0.116	0.1009	-0.0659	-0.1025	0.1889	0.3198	-0.2782	0.1251	0.2787	-0.0327	0.0269	-0.114	-0.4407	-0.0911
zany	0.2946	-0.0098	0.1164	0.0024	0.0742	-0.3743	0.1434	0.2794	0.0139	-0.3584	0.1183	0.3576	-0.2007	0.1181	0.0313	0.0941	0.1469	0.0119	-0.1867	-0.0303	0.0774	0.1793	0.1159	-0.2922	0.4627	0.1683	-0.2314	-0.1897	-0.0752	0.0926	-0.2109	0.3902	0.0923	-0.2689	0.2267	0.1785	0.0897	0.4188	0.2684	0.2852	0.0375	-0.0407	0.484	0.1158	0.0553	-0.0806	-0.1009	0.403	0.1038
[truncated: 251 more columns]
