# Supplementary material for: Four dimensions characterize attributions from faces using a representative set of English trait words
Source: Nat Commun. 2021 Aug 27;12:5168. doi: 10.1038/s41467-021-25500-y (PMC8397784; doi:10.1038/s41467-021-25500-y)
Supplement: Supplementary file 4 — Source Data [file 41467_2021_25500_MOESM4_ESM.zip › Source_Data/Figure4c_Neural_NetWork_50Iterations/Fig4c_TestData_AE-linear-linear-L1_lamda_0.5.csv]

	1	2	3	4	5	6	7	8	9	10
1	0.3824848058562403	0.44141907937322516	0.43480077683019447	0.41798175445521507	0.48863485527730666	0.42044798528329463	0.21224103166604366	0.3045073395421721	0.44737488767726413	0.35844758058565057
2	0.4154511851826399	0.49633693207208507	0.43746640662587566	0.4627648875388272	0.4645103132532233	0.2756203588403466	0.4618157421154186	0.4067650003266276	0.46084587912390773	0.3888595462910385
3	0.38713780112140916	0.34325101366641125	0.5124431824352197	0.484073912414511	0.519863624630234	0.4856554719618848	0.39207195160286895	0.4596774222669864	0.4812458767438951	0.412989990375009
4	0.13147417176523848	0.30735183652011744	0.27342330624672323	-0.14092819029634174	0.2891550566099234	0.4888649163803689	0.39531200812851197	0.4471386959484393	0.5122841409077672	0.2362919496659906
5	0.40846592226383	0.4555964171809847	0.3737640804143361	0.36997338793670453	0.5522412088885611	0.4634333745635595	0.45573176874983196	0.44742733680716684	0.40022642115376234	0.41855113105460545
6	0.3776624075585922	0.40421610398585306	0.4932450261530978	0.4261845943675805	0.4942025432651158	0.466332900654009	0.521347543280151	0.3657117363296172	0.3609761783648036	0.3806878467891182
7	0.402543169165107	0.346472844458201	0.3293193929679433	0.5238170171776944	0.44206907577026777	0.39487496263557537	0.45932459419769756	0.5208583191370597	0.3085664208865616	0.38061016556762695
8	0.41030420015615815	0.30993218692901076	0.41692370478583585	0.396171273167968	0.37059612344702075	0.4147865195963227	0.4307980394171075	0.5133781473410057	0.11378831664397583	0.217223818175755
9	0.3949080609059408	0.46550931454560934	0.5258642126736085	0.20179008381748473	0.461497141595442	0.5063438583325005	0.44743840281775077	0.41269429200147434	0.48796928126821193	0.5458196185951826
10	0.3393424192406494	0.5266865754001703	0.5480139381905009	0.4295919412177026	0.3348121254723508	0.48447174414165833	0.467636371248571	0.5097940413325474	0.4461430062752915	0.4912143287560515
11	0.40884912654264643	0.4807148152694995	0.45833205462510745	0.4637738979305299	0.43723951068849803	0.21461195122917034	0.3843832694381667	0.32633558447572386	0.3695848859465673	0.4611410578556267
12	0.4118988984316044	0.5158026829516335	0.4064812307608568	0.4177217457916203	0.4628539500450531	0.46613565056695644	0.48934297446728775	0.3202169642562802	0.4727575253052704	0.36876166446043196
13	0.42192944229909274	0.4679579524714951	0.43021926860810544	0.53380745380216	0.4719127130377717	0.41799123958172163	0.258746043302542	0.40137352861350256	0.37048483830469153	0.5080713693467317
14	0.3455274305609857	0.5053235192635412	0.5168301222869622	0.4296863268464324	0.5258261736165524	0.42478692181168787	0.4957082770116185	0.5246957235305372	0.4574608256105709	0.40468915616903234
15	0.3847197040097598	0.5637942390237349	0.40523136435006474	0.36063781173189335	0.3323101481406568	0.33528006948123407	0.3314953600647232	0.5084765720433667	0.3822950759050321	0.39404606170868467
16	0.3850920895256491	0.4461604893428771	0.3313088893021655	0.4142165336010236	0.4555215188054479	0.4271708856526076	0.45942099138570885	0.3978792577207658	0.38146492152062544	0.4715379182516172
17	0.3924751788345044	0.4100201762056922	0.5038996472275905	0.5176945114250148	0.4220979807084902	0.2715746220430471	0.3309559027910682	0.4858179744219132	0.5997248517721672	0.4522362884296754
18	0.38009662593553584	0.3617608332381261	0.38865424526749887	0.343817193200386	0.45971179187008127	0.23706334640267585	0.4791280284606288	0.47248799438569006	0.3098414319306093	0.46822828980204945
19	0.3443778509925895	0.4175163707262051	0.4885410566311982	0.4124190140240131	0.40405227223828927	0.43134949906354975	0.39739899788473265	0.4686346984069311	0.3812308700467995	0.33696425724043017
20	0.4094466650220081	0.3676185596076556	0.5647827741528164	0.43764275052517637	0.4497436062232097	0.38806248195914367	0.4012955044747992	0.37766965910895645	0.4362945971749092	0.4745998463863415
21	0.4010927406995096	0.5268279484580745	0.5096832187213785	0.15903841290512757	0.5245826987750867	0.4834428919170924	0.3089227716510599	0.4002108723791608	0.44720371230670447	0.39480540896252764
22	0.37124659520145437	0.42005345273989014	0.25440378786283524	0.40050371575694127	0.4199547369339738	0.4000027605804043	0.4620722926660324	0.4344111746739753	0.4244788205185527	0.5223793826530239
23	0.41681375668829984	0.4932966624031373	0.48971720740652136	0.3833259074219549	0.31115079865938017	0.445430172519023	0.4761296469837478	0.2670769599666122	0.5130868331785907	0.3961875264247193
24	0.3601775856834148	0.4053489187429212	0.47468824000381754	0.5281612393626853	0.2673240209807429	0.4885646972220078	0.5054422136238758	0.516506669441629	0.4449775570090885	0.39060890394199677
25	0.40892791210300716	0.3913892955210097	0.5169287277485309	0.3578440111125202	0.5323974529883291	0.388061600740222	0.42526992737649644	0.5282065613958089	0.4334142636030234	0.27894788561328226
26	0.37369178271651476	0.48008855493233366	0.34374893624987324	0.24203863497013425	0.4344863058407304	0.4801519272982287	0.28376168186571193	0.45807693561037505	0.4181575224621615	0.32510181970870333
27	0.36716359838874135	0.48596695653147043	0.5107982423260219	0.2739492403180213	0.2634024894996704	0.49585085793716155	0.39541792220796845	0.2925987586222969	0.2828684111658965	0.1898136664768208
28	0.3050638051434267	0.48627906545490995	0.44353602135707926	0.33190797884303364	0.41958395639107593	0.5406180965203248	0.4573282593287385	0.3968304750909648	0.5069634088142431	0.43285760067845713
29	0.3845788213327311	0.4716881429245898	0.45179160328042484	0.49735319497803393	0.45139532944230903	0.4483759688300607	0.5284754398039044	0.5537032984143712	0.39537240825603887	0.5005284924884503
30	0.39321989531434137	0.48347528103743803	0.49165140409198	0.5114542063823965	0.45920557866054007	0.4320152584931844	0.5184120085854296	0.2757868666582983	0.4446218536636945	0.45931735719058686
31	0.4169598478070578	0.42392556577940177	0.5067749351826665	0.48854063046823487	0.4501581502627583	0.4936040302650833	0.50485493073835	0.41171740025350806	0.3952973763499564	0.44796362052078076
32	0.3654675229651593	0.307883323029146	0.3830000694925497	0.2739312037630126	0.3420737078447819	0.4000640268440904	0.4418728899482815	0.3818986560013203	0.298437357738373	0.3905482889052821
33	0.3100318145769454	0.4615282871750666	0.26581441525792304	0.4098775810631491	0.20971042301493753	0.14654590110899224	0.18385326599530594	0.26413658074111046	0.27277536121223867	0.21683006961871906
34	0.3194540556086603	0.18047351654230787	0.3382855029348625	0.48176811428671096	0.3903396809894587	0.17887629153786397	0.49881475670637415	0.49803273779072926	0.42958487408646145	0.49393844429744854
35	0.3772813537292282	0.4387223367853148	0.312081091379381	0.5621358692720296	0.4892574680899156	0.4119504559438579	0.46715691969254436	0.5263165127425118	0.36047115112678935	0.46372683859611463
36	0.3586445281249834	0.406596285086365	0.5203116825866728	0.4471242298006053	0.5223315811868836	0.4582104113074482	0.4951987859427348	0.38127113333188506	0.5546329490764375	0.46952287710828144
37	0.2398317700781609	0.3023371254441026	0.43170305075896354	0.4654487388797754	0.3361691202823714	0.4946261616363983	0.4363479614226577	0.23593477052678666	0.44458040311037	0.39524547224554357
38	0.4044457915717143	0.4498318737923276	0.3705283846177636	0.42054457188697647	0.4157889957760741	0.46151510271714175	0.4756541529674159	0.3445773464592339	0.518014364650819	0.43710003790150903
39	0.4052088470654562	0.4531754257382577	0.33592517869806954	0.5429210895235442	0.3442075078184942	0.494409272994629	0.31237860584128835	0.3320678016930807	0.37766402365003554	0.35393314628629857
40	0.40829502168695364	0.4854514187231664	0.39791868827473426	0.4958398867359006	0.4565037723037621	0.47886268924145325	0.3486697988917401	0.4656919664162185	0.4311308284501724	0.3682586110767211
41	0.3764099980501289	0.4751957118133505	0.4407862967764758	0.4456246684640204	0.3558204233907743	0.48316479950664226	0.2663547155617801	0.45418506231402783	0.47155830315094427	0.5153532581209033
42	0.3766208783129452	0.4757270758168546	0.3219913373183131	0.47634654735814086	0.43279118878759726	0.48974866761746505	0.5226509048472208	0.41911750242066975	0.4991740031131757	0.08343145552014374
43	0.4065774434545579	0.47273387474218803	0.5444032677684519	0.48275414330181254	0.5302335387191476	0.4908554714348391	0.47150146544287963	0.49270211018299215	0.4227264175374755	0.41521305934045966
44	0.3838365483349424	0.4620006438576119	0.5109961905856313	0.4267772232952206	0.519216140254846	0.3939910230341617	0.4138541848381744	0.41689614412366316	0.4590568450661257	0.35205439890844675
45	0.3878912039758315	0.5032681277560472	0.3839833077604331	0.5379626081507427	0.4447367008442564	0.4996617994472274	0.5191339077728827	0.446747480306112	0.5054834757910038	0.36643127056424185
46	0.3864020804451827	0.3135853013692128	0.5152871986938855	0.47433477151741854	0.5065612708333759	0.4898001139701602	0.39557696705780215	0.4519874066451404	0.4915883498960136	0.4910676093597961
47	0.3873909390511464	0.5053205597017858	0.46248537005746965	0.5012756293576116	0.4493173841698098	0.48213751908976893	0.5315859725586295	0.3989394347957494	0.4045279656098132	0.515658150640246
48	0.24410685860285447	0.4558171720951479	0.4097960389830399	0.46460648871310223	0.4444409306450069	0.3689381963912317	0.3581005284078444	0.41333452566838463	0.4132273163828386	0.4390610975783423
49	0.40967508135909425	0.401184040309246	0.3995726282342189	0.32926473741140627	0.45181511546814634	0.31751476846055393	0.41515978943171183	0.5125080235702228	0.48117166915532417	0.40526169694492115
50	0.3323470202196667	0.46049173311789454	0.5461461586249812	0.4296546673799781	0.5516592729407142	0.4734904751975731	0.5678958994206681	0.34335446503741757	0.5620897474080838	0.4527055970294099
