# Supplementary material for: Four dimensions characterize attributions from faces using a representative set of English trait words
Source: Nat Commun. 2021 Aug 27;12:5168. doi: 10.1038/s41467-021-25500-y (PMC8397784; doi:10.1038/s41467-021-25500-y)
Supplement: Supplementary file 4 — Source Data [file 41467_2021_25500_MOESM4_ESM.zip › Source_Data/Figure4c_Neural_NetWork_50Iterations/Fig4c_TestData_AE-linear-linear-L1_lamda_0.1.csv]

	1	2	3	4	5	6	7	8	9	10
1	0.46535860185261557	0.6007425062708744	0.6054750467693827	0.6880929641854665	0.6392220884137381	0.6508457867273638	0.6855599504154043	0.6295528810144255	0.6370525639648362	0.5877225960596983
2	0.46387917221050534	0.5989830985823144	0.6276312568354381	0.6340433768533486	0.6407685334806004	0.6262842605123441	0.620064583804872	0.6022924903439045	0.5597239089391145	0.5648452767036034
3	0.4375805371077307	0.6121038075789457	0.6303904823793314	0.6217571994574097	0.6524093363017318	0.6420967073428155	0.6306365661666863	0.5974315900723445	0.5406098551647976	0.5899961204007159
4	0.4289052011425925	0.6022909861367743	0.6005626123129515	0.671777732651816	0.6514995467696056	0.6594329498263354	0.6549714046577051	0.6508344631876153	0.641709089582038	0.5787448059594944
5	0.44077291912753297	0.628491366332182	0.6260340002067871	0.6604136568115618	0.613506593720262	0.5970965540580925	0.6455268692525122	0.6541419009151793	0.5753100009453915	0.6366783484162839
6	0.41097774204817616	0.6190889756899	0.6320214645962434	0.5991402081437732	0.6531436827611432	0.5653448768897948	0.5891618631138799	0.5832377809319618	0.6307377916764147	0.6374078695665836
7	0.4446163791700553	0.5987307984244115	0.6220251359104866	0.6620128842929252	0.6358044892442781	0.6614136578722684	0.6729568024476995	0.6637544071306773	0.6091386097998603	0.6447998104408101
8	0.4651057068798848	0.5942940518699721	0.652466042439443	0.6083929976445434	0.6190047361172469	0.606719514850991	0.6321028257798764	0.6232161217671952	0.6264321688178098	0.6300386571925339
9	0.4286832387452154	0.5771120996581302	0.6472345395245381	0.645258436338471	0.6072918098727019	0.6191154341006438	0.6307520548371105	0.6072642026782367	0.5628008562601948	0.5358023693642693
10	0.4572636726168183	0.6098072464142329	0.6287063909944428	0.6246290403004405	0.6074850490675573	0.6545032786327788	0.6601991980793251	0.6567212303357183	0.673245319739784	0.6378885641292764
11	0.451743221710536	0.6279558205693686	0.629259032771495	0.6568231744040695	0.6364222302548945	0.6458016285552148	0.6638601647449632	0.6196844207485059	0.6204911150428045	0.6027798149887621
12	0.4481074095847263	0.5759969037276425	0.6523745740895031	0.6914069225590076	0.6623029727056166	0.6476751403348423	0.6571137222843498	0.579860948009291	0.6568202342751903	0.6431765342407548
13	0.4543661056885729	0.622383645886098	0.6332755208621859	0.6677664487707855	0.6528746167736897	0.6555541190672868	0.6468346823476636	0.6057059387761055	0.5918341866020755	0.6281519245715809
14	0.4543809230292531	0.6055759912249414	0.6256570071837929	0.6823961089217228	0.6826644168245999	0.6791273831584947	0.6897831636638477	0.6727437413874984	0.6558045406291789	0.6317422246646406
15	0.43270580653092555	0.6046332370762609	0.6617649809906869	0.6687779770270771	0.6962021729155048	0.6790002203329609	0.624747740879039	0.60898323335464	0.6062937058022128	0.6194195807466307
16	0.4468606839669267	0.594570822160505	0.6281199354978138	0.6158359158941413	0.6513442818670812	0.6084293390043809	0.6563930945980092	0.5845484819945412	0.5708909102236006	0.651989948831201
17	0.4488278064851795	0.6344679990971984	0.651948308401238	0.6920978711017408	0.6873214824077706	0.6185791595654814	0.6298432412778451	0.6748561260290138	0.6559303376260741	0.6549011049575924
18	0.4518372917674121	0.6213559251061438	0.6390954330087721	0.6778376831363839	0.6029720436141596	0.6497877776039953	0.6440762485614078	0.6750493416338845	0.6480842439971894	0.6662009977825134
19	0.41086154586517837	0.6225689137962725	0.6547542088055591	0.5908574411543058	0.6183172050141729	0.6618352645107847	0.6289615856792844	0.5748376339838085	0.561950387312456	0.5925846047960408
20	0.40450310621007307	0.6184783593370722	0.6520245313336122	0.6460174987842248	0.6488625859240046	0.6299819616425553	0.6373306447285091	0.6411005608731551	0.6352937068149016	0.6359936375261991
21	0.42880265607116974	0.560426860820802	0.5807121298968732	0.5952192018421331	0.6444040576483275	0.641194261117141	0.6162994049729964	0.5461240869114863	0.6350260168829379	0.5703511633575237
22	0.443172061389164	0.6075963934803967	0.6252013977268169	0.6599823583109238	0.6777808297454925	0.6479349806778212	0.629561730991576	0.596646868169847	0.6251569964822175	0.5743725005344323
23	0.42839006648338146	0.5939689972706879	0.6333884677497218	0.6228843214445786	0.6780824591934419	0.6114167574621995	0.5586664480699302	0.6129888558347268	0.5028813112122921	0.588655842857314
24	0.4442184458312514	0.6207158182471312	0.6231265022820314	0.584104925957751	0.6377212658094609	0.6322648696166344	0.6288411040235174	0.5528877354102278	0.6832270985339525	0.5735698187064947
25	0.4486212827996846	0.6078728795095852	0.6473952107836092	0.6197561782937426	0.6739561693675882	0.6308662033471808	0.6022639021540567	0.6356143556808831	0.5702104879613902	0.6009282932755335
26	0.45697101841308596	0.616979554087087	0.6742346044806546	0.6218003940476989	0.6103976144104071	0.6673129949120886	0.6219543497742943	0.585626425387527	0.6647409487403523	0.5821468965105687
27	0.45961894193883607	0.6466992922404702	0.6468671107246711	0.6524013256301524	0.6911364206996224	0.6755355118526285	0.671750307831365	0.7056313588073435	0.6659652483967369	0.6693066910735203
28	0.4502810894079888	0.6061873935146258	0.6352894719746791	0.6604079541275583	0.6700209032106584	0.6664574521443744	0.6764389817796931	0.6467796594849455	0.6690483967368638	0.6562105358422677
29	0.45391980632291345	0.6336475942462664	0.659940469784123	0.692125306314667	0.6962815287356383	0.6064945333968392	0.6144413864970403	0.6482185049242006	0.6377656069345614	0.6459170718092364
30	0.4251301866265131	0.5994633403197568	0.6176231605742061	0.6193863578860587	0.636646779282733	0.5968045726964119	0.5960209858327935	0.608847225969677	0.56083198716744	0.5985466406428072
31	0.44678617506145146	0.6180085190820204	0.6036565070587272	0.686978312572222	0.6806714263740293	0.6893485058841614	0.6573154501693643	0.6432691933986426	0.6518824282314172	0.6495690611527494
32	0.43995583072107075	0.6073581670806458	0.6220023935982314	0.6679432398923814	0.6145830596535086	0.6267279185032916	0.6429315768527356	0.5348053749571926	0.539518385007122	0.5665678720684683
33	0.45030185111210347	0.6053678888533431	0.6506426459280055	0.6154678014761812	0.615216976832746	0.6151398035897837	0.634632499481111	0.6608312834554835	0.6021399168661701	0.5058048600666827
34	0.45641100072335106	0.6120198101018456	0.6103631921748032	0.6438077836788241	0.6679050132010457	0.7041247366130503	0.6757634285254405	0.6384998696296605	0.6517196306065329	0.6327216632544538
35	0.4575936241440635	0.6030125010138728	0.6020413940766393	0.6124883699197063	0.6508784020644268	0.6691253214501683	0.5837639831245736	0.6357528320232683	0.590535987311535	0.6584282530344553
36	0.45571040074834945	0.6116144522881651	0.6116159921752877	0.5845924560474652	0.6367735739363151	0.6605414145986968	0.6334198789071992	0.6159237202361837	0.6147158098297657	0.6202997708281379
37	0.45389512532280113	0.5585611715027462	0.6186891350521262	0.648028807281264	0.6249913138630369	0.5791309282290082	0.6287377299281813	0.6213723113994846	0.6111795354342283	0.6108008087028295
38	0.4521921374812473	0.5792477632852582	0.6241402900634638	0.6282091299649404	0.6560255855080058	0.6548198949488663	0.6197197212094822	0.6021200911836188	0.6370773638665042	0.6265453822791256
39	0.456796040710077	0.5796243328097004	0.5841561708947227	0.6220240551634236	0.640066833142319	0.6144986087531253	0.6163196860677335	0.6152022405993884	0.5938951012698318	0.6032607295584651
40	0.4527406855243067	0.6355994106181267	0.6259642778558208	0.6622473316701118	0.6761428849604392	0.6751307603245646	0.6194406854751968	0.6250040441987904	0.6264260141486663	0.608789911985769
41	0.4436740554638175	0.5751695559679706	0.6485561151917921	0.6195891509804374	0.5847128145548544	0.6420718243726071	0.5945496076940824	0.5596474676401088	0.6246067243196143	0.6298514239925602
42	0.45928473646401735	0.6253931523541626	0.65689532997133	0.6535412160408532	0.6574959165946503	0.6361819767160893	0.6059850777681313	0.5882916747202486	0.6413163495267594	0.6283807343498425
43	0.4484217897713652	0.5860737456442776	0.6188006032032745	0.6753541086081057	0.6482810630774809	0.6073683862102357	0.6323056751766741	0.5945034575572244	0.6544049382999662	0.6351230900386601
44	0.44719097494900956	0.6101983064660127	0.6458070614224303	0.6537774734914432	0.5807467496965962	0.604187733118263	0.6207168948242502	0.658216448275079	0.5673463609894318	0.6116847401162265
45	0.4584887347633479	0.5936602529762879	0.6568216218537816	0.6705224534186044	0.6294778964061954	0.669266193605952	0.6855711174473249	0.6583412389495109	0.625299889886726	0.6412416517046845
46	0.44952653618644506	0.6168028118816742	0.6062968958359266	0.6324222819552866	0.6529565412180143	0.6435328016104269	0.5617274731672748	0.6146329212825306	0.5641911122931271	0.5438524617075887
47	0.4437756540724392	0.5740085349553897	0.6546973356446998	0.6421218844133681	0.6141851538356947	0.6358416385028751	0.6343117337738997	0.5937655375175731	0.5842593180682865	0.5771116994962395
48	0.44833476497176894	0.6181508048962538	0.6474904766034452	0.6633203911462081	0.6736913306385651	0.6969016590105789	0.5905348703373814	0.648664824016229	0.6159003619908456	0.6682502113685379
49	0.4528263236642235	0.5786486398096524	0.6293349289094992	0.6129053094116267	0.60551520203874	0.6319984926465689	0.5824065135876618	0.6502880437710374	0.5988968384430126	0.5669273859098463
50	0.4507911303617944	0.5979834000467789	0.637747295786008	0.6831679092048529	0.6680302895966447	0.6380211893226203	0.6721868920667208	0.6371562067769715	0.6267053947287775	0.6480145549147339
