# Supplementary material for: Four dimensions characterize attributions from faces using a representative set of English trait words
Source: Nat Commun. 2021 Aug 27;12:5168. doi: 10.1038/s41467-021-25500-y (PMC8397784; doi:10.1038/s41467-021-25500-y)
Supplement: Supplementary file 4 — Source Data [file 41467_2021_25500_MOESM4_ESM.zip › Source_Data/Figure4c_Neural_NetWork_50Iterations/Fig4c_TestData_AE-linear-linear-L1_lamda_0.3.csv]

	1	2	3	4	5	6	7	8	9	10
1	0.42578575496365473	0.5413090454737675	0.5284819680787219	0.5545246323693611	0.4735644449904569	0.553835732620851	0.5222904368481789	0.5885997001949673	0.4509615971209488	0.39674551473680003
2	0.3977386479139227	0.4616840952409606	0.547374898956172	0.5498223977061467	0.39145798020299816	0.47465328016285274	0.5569391388053553	0.5143871584055953	0.5478692989339927	0.5871335625879264
3	0.3723318713852341	0.5775231161301263	0.5418742301110467	0.5544816997454867	0.5159510823497105	0.4947229550295413	0.4940827591610358	0.48607889613731303	0.5425456631975667	0.5522555878097706
4	0.362480401009457	0.3986373034310953	0.552961181537709	0.5300821191523977	0.49066822350470063	0.5150396994456448	0.5494317453086459	0.583412754872012	0.5306645354373576	0.46399829182563124
5	0.4118434260012067	0.5598507017919951	0.47544350786990014	0.3906827224917052	0.5395370216199751	0.5054258382150252	0.47334531370286603	0.5544200434354429	0.25413256293778785	0.45570613082554523
6	0.3771446920285911	0.4310032802501592	0.5150934833574083	0.4841846792409364	0.4903478786582889	0.4913465348440628	0.5246532245473235	0.48433956078779394	0.3802403939178449	0.5632335586492889
7	0.42734519805679133	0.5828447619108958	0.5595449358581392	0.594037671882637	0.3939077977542583	0.5209457036154909	0.5318977022019541	0.5463218263538282	0.5064081932422867	0.44540247133748734
8	0.395567021445394	0.588729010990943	0.6002401736890708	0.43581939642294254	0.5214509240811996	0.5777943116684486	0.5534797399563754	0.4662360579700558	0.564509150891906	0.5623779633410991
9	0.423271487588383	0.5556482772555139	0.5683983565179165	0.5717841824300374	0.5878086008694698	0.5078198007656028	0.6070712673244023	0.5714201683042344	0.5989706716565859	0.4739597960210832
10	0.40700711005636064	0.5477459187317917	0.5387488106351667	0.5555245295914146	0.5338589654471726	0.45081122618649355	0.41889904337779343	0.46016268933322596	0.44647916404108406	0.48321587634720053
11	0.38817896938193935	0.49497925854684627	0.4579502963889575	0.4775219401114558	0.2675477501182601	0.38403975476204577	0.5242184094495536	0.5355209523203769	0.4713478910112082	0.4686842275833581
12	0.276753071293483	0.4352557873299247	0.5178966774550269	0.562658756644401	0.5935697713281685	0.5318092233066122	0.5098378113523505	0.5071791702520482	-0.035042064140209474	0.27945610745846244
13	0.41032506242917227	0.5842578021992467	0.555578156605102	0.5463628490308187	0.5535131745730757	0.6263381709738212	0.6256612551363483	0.5966000854680961	0.5394617431239986	0.5654458672989015
14	0.3786276041278067	0.5380689278753489	0.5690797667016683	0.5811640949793095	0.5338049396748294	0.5397701327049466	0.5245770458859798	0.47908862495977783	0.4434165059116213	0.44092530362662213
15	0.3695121816813928	0.521667507993776	0.5139797840782768	0.5000359215030388	0.5291687601839167	0.5160710627877809	0.5194931226001214	0.5154654935795919	0.39598016205858616	0.5015373628767944
16	0.42962858871284976	0.5602443862012629	0.5333839264555158	0.4862871001250535	0.5654086796607949	0.4212539271732808	0.5387963777536529	0.4072506678883954	0.47936527579708377	0.4589325513807319
17	0.42562863811949553	0.5426564085043488	0.5072182406571509	0.5182931113633326	0.5532892634947326	0.5653147654378068	0.5664328399408474	0.5300045575307041	0.5076883690773658	0.5241506303055344
18	0.41427976922599286	0.5641113444556919	0.6103650362375042	0.42356226477652825	0.5648092508867745	0.46548582437770886	0.5536773685377208	0.49270699400226897	0.5494621936743231	0.39224842353635664
19	0.42758303214014104	0.5773728372933161	0.5050256958254211	0.592534975639763	0.3902528835261821	0.33117297234222676	0.4515922129548851	0.5124458817451412	0.3030975259910128	0.5112761192283028
20	0.37425001973290367	0.46602952631609423	0.5216426421926073	0.5185406042453907	0.5258618584787313	0.4040568057685735	0.5189951566397467	0.4005510007570653	0.4353032861541642	0.43666678707495404
21	0.4289703305827181	0.5381935641978007	0.5268047349673327	0.5454990608392253	0.5522028726044611	0.5392381255495455	0.4609574633468851	0.5453556004043861	0.5093729415959749	0.5685967153535969
22	0.39188334337748226	0.5215524000016487	0.4968777337002074	0.4173013035720697	0.5740336596777487	0.5820179024127994	0.5548963857511977	0.5540208301281249	0.5463024719674301	0.5183934542264904
23	0.40427627378136244	0.48834626296512257	0.5455387250913073	0.42500050599297484	0.46332853350647235	0.5163127410148249	0.4152018189650974	0.4500423995898844	0.3618961985814349	0.46487604196671817
24	0.4159679076035562	0.3742838996026507	0.5073401099170042	0.410012811196313	0.5381511156776134	0.4903235084169624	0.4554904423163734	0.46993889449002113	0.4026358804147208	0.5116772128370591
25	0.4358440962476561	0.4102250985557898	0.4084624810893332	0.49932386408281754	0.394310382186543	0.39709816459440517	0.5705342101871351	0.5433492405586547	0.37813485657017226	0.5218957334504006
26	0.43243052084697636	0.5772075436090953	0.5863216765392482	0.6427175796871915	0.5097798306413135	0.5985802822064042	0.5552792374933297	0.4758604120637357	0.5211217331264699	0.5685728480239032
27	0.39036235100365774	0.46967481700050506	0.48540918661733345	0.5551180297633033	0.5141497484702416	0.5592247869141499	0.5550815678024679	0.5379401331914039	0.5766174744501769	0.4412913840072853
28	0.45297582075146947	0.5870107429841676	0.5894663485258356	0.4792394453817113	0.5701609729307504	0.5180710705146484	0.5424845440961008	0.3418973444832766	0.5265532681103924	0.5043546807871725
29	0.43495851706501965	0.4367197134287797	0.574456119502409	0.41902226776947904	0.4936314953599944	0.5760029541601759	0.5847254355154788	0.53629751152151	0.4815202198832739	0.5038377068605057
30	0.43957169246404404	0.4655818102360477	0.6108355890550913	0.5673889231921729	0.43893430414082973	0.5720207454865074	0.36369109526166915	0.5999116263383693	0.5295184159617715	0.5613775948835221
31	0.3712767217521685	0.5679961349152898	0.5999338711284373	0.5776765277885348	0.5316695355626001	0.5516352181837889	0.5499951089129625	0.498755126676933	0.5981624787297292	0.5030954097368927
32	0.43198108494116516	0.5793712920901924	0.5846990593395631	0.435647843958841	0.5921330309690307	0.5167601689106988	0.5239868062814746	0.43749610618617896	0.366978491837836	0.48363098207743666
33	0.4131033090941813	0.49955257890212085	0.43221058773769666	0.5326699328118337	0.44229135515846624	0.47781810626625304	0.5439055277016923	0.5387167975206014	0.3724561516110716	0.5548632855971158
34	0.4235167155318088	0.5115897241293422	0.43814064742195336	0.48699688442028033	0.5102712047283903	0.42583130749070713	0.5475160582769563	0.5579286045628339	0.3277739648969704	0.44088241758057306
35	0.4375248110518558	0.4740027655269191	0.5433282045437577	0.5506460512262805	0.5339015895719175	0.6284604871581692	0.5112396888296061	0.44033917186103133	0.40653096522364046	0.594015047604376
36	0.2419567227297995	0.563467610127724	0.5075527238571436	0.5099442710389368	0.38056169044439764	0.5132408878781577	0.3976176078397326	0.3289080836015759	0.5117594828920382	0.32979236483366997
37	0.4496202918831449	0.4660715157148285	0.46966524371414214	0.47931761439027093	0.5112733193070929	0.5234261079248591	0.4907556418118549	0.5422173321581735	0.5648608097414332	0.5372294175935244
38	0.45779795933350637	0.41330640771149973	0.3788567449942645	0.4918342332607212	0.5785748216408693	0.5459520367922461	0.5787711628278789	0.5376165286488469	0.46759776367846784	0.462088565429259
39	0.42512661248240297	0.4297364792285292	0.5404889317583372	0.4639342473401689	0.5220690322584024	0.49697944941381916	0.5107725968563362	0.48068954580240414	0.6024259886667108	0.5049478336863181
40	0.3674983320897442	0.46029227201060374	0.4342455893688992	0.5213767221341279	0.4837432952811519	0.5579146590589908	0.4521144641942454	0.5621593553983848	0.49855780208288175	0.47354838735695065
41	0.3953896970298473	0.521046515432966	0.5822687138530133	0.42779680554492255	0.5070667599645838	0.4929545256399576	0.6340865454100676	0.48353941219950797	0.42515953601899154	0.4612302959274329
42	0.43736655125510815	0.4994578162071928	0.44796453290050947	0.5634253377442839	0.521551677185398	0.3741210097180271	0.4119415096245298	0.44863853034777496	0.4670182461353895	0.5008917210693695
43	0.4200732810809847	0.5356326486673177	0.610984622548448	0.5846962131010754	0.5352602390912718	0.5189183990102364	0.5661899689545502	0.5376928504472636	0.6061176089864865	0.5405847857705788
44	0.4536028390286915	0.5816644113496121	0.5189667723665929	0.594710304072427	0.6121583951327699	0.5945504351537241	0.5194806793094259	0.4708844413767306	0.5950118344465425	0.6117254810678172
45	0.3865608625672721	0.505742060669438	0.3922743733245738	0.42734492398662954	0.5194983879293493	0.5489175668018226	0.5749548114139041	0.4706002947650783	0.5647736220634778	0.4607157466816856
46	0.4290499594740488	0.5518337947553309	0.5389596239271581	0.5823062787520509	0.5675846014239508	0.5045183972724205	0.608588107045454	0.534293185608405	0.5243966788250343	0.5569882627154626
47	0.4170799242810315	0.5077313597691965	0.5454023298807683	0.5086212190113375	0.6146784771177249	0.47293349907891047	0.5278880575167165	0.4045262586556209	0.5402924311820878	0.4662891194029223
48	0.36229263558528346	0.5620779814390927	0.499711679949167	0.48783399556957185	0.4590439883208383	0.5435338378330072	0.46513420608690603	0.5147286931996041	0.37428134984587286	0.5080178629455553
49	0.42026368416093973	0.5538444905742307	0.5203261648267883	0.48154258987635207	0.4020880376290825	0.45882142509815343	0.5071592985701969	0.5172373472167784	0.4633740463826528	0.5066490069664433
50	0.3912767933787957	0.5822794703846127	0.3952853569026884	0.5477003005631199	0.49141383063839805	0.5543901060132767	0.5908031585686798	0.4265068646164364	0.4750508218017821	0.4698133724036404
