# Supplementary material for: Four dimensions characterize attributions from faces using a representative set of English trait words
Source: Nat Commun. 2021 Aug 27;12:5168. doi: 10.1038/s41467-021-25500-y (PMC8397784; doi:10.1038/s41467-021-25500-y)
Supplement: Supplementary file 4 — Source Data [file 41467_2021_25500_MOESM4_ESM.zip › Source_Data/Figure4c_Neural_NetWork_50Iterations/Fig4c_TestData_AE-linear-linear.csv]

	1	2	3	4	5	6	7	8	9	10
1	0.46412710165144494	0.6527412201941456	0.7014644261608467	0.7483442675266138	0.760197890004368	0.7734590928036826	0.7779665252003071	0.7809462609497982	0.7874902143612871	0.7914874362160892
2	0.4607595811397937	0.6452395082579324	0.6907120096651223	0.736438903412452	0.7482260398814937	0.7596306739706461	0.7670718595604761	0.7742028895661143	0.7807471569265801	0.7844979500601424
3	0.46883480257642773	0.6520403106782784	0.7018049556631137	0.7454617045508389	0.7584939398737349	0.7707313810365494	0.7776233925931614	0.7815980501864932	0.7851323229604295	0.7895690571497598
4	0.45630996793721085	0.639508743436325	0.6918014797235	0.735634288960277	0.7504867679182802	0.7640878874116644	0.7685581285860136	0.7726281285021711	0.7801725439867342	0.7837792697129818
5	0.45700045163819775	0.6453338454943977	0.6966345522791698	0.7438962572121711	0.7561866886766871	0.7698812854133155	0.7762657102683497	0.7844657634044157	0.7864469216785296	0.7913375051199039
6	0.4724422896261312	0.6561037135681593	0.7084728085367007	0.7506235315519957	0.7660164526741026	0.7770330688094734	0.7818884065568303	0.7892470813805875	0.7933111589553711	0.7979485655634792
7	0.4755923374954826	0.6634009982754937	0.711095821020032	0.7505679121188976	0.7645076200914628	0.7773943949925352	0.7816492272824987	0.7888399999003894	0.7928355936349366	0.7941861789720243
8	0.4650621276476367	0.6533972966137848	0.7033250002769375	0.7488102999152829	0.7623870507797644	0.7780606037585558	0.7827848035493566	0.787936537196033	0.7931966194635356	0.795222532998461
9	0.4749395504946508	0.6606525466744563	0.709157997974214	0.7514332586508164	0.7617359641518794	0.772466523687203	0.7788387249178201	0.783659119497082	0.7863172235107578	0.7918106869014906
10	0.4739077677691778	0.654439385114996	0.700455857606488	0.7407716935038396	0.7552546045652704	0.7702949859807313	0.775492954222778	0.7807553308602075	0.7852795034852995	0.7902341439852245
11	0.4721129081314722	0.6617281398887331	0.7050948550511649	0.7508866594263988	0.764352638776847	0.7759160310514986	0.7839164630956532	0.7872607959389504	0.791366898401418	0.7973088165544406
12	0.473093777891473	0.6535843486904281	0.7081906975718752	0.7480335813050715	0.7599903357619644	0.774979109860497	0.7794947338982945	0.7856577794521588	0.7915778875383338	0.7945226726998693
13	0.4777702058635067	0.6659614942873825	0.7149062222112667	0.7602342800077263	0.7736297349890822	0.786409464807844	0.7910794979644653	0.7929559165827417	0.7988132883371243	0.8028579404102708
14	0.47148103330265095	0.6527550350672172	0.7006182198723309	0.7397335024555214	0.7549567453531962	0.7653847118092691	0.7720546244584733	0.778783160503371	0.7831659430687749	0.7858498929986659
15	0.46490201150707355	0.6471879935945511	0.6990409390872169	0.7402266719397805	0.7512142088146012	0.7663337853331512	0.7720318015227873	0.7769224968394378	0.7804190137874285	0.7849479227060634
16	0.46738580295570176	0.655686915994351	0.7091794632636714	0.7487892602275354	0.7633651852039874	0.7768009004780151	0.7812410828877381	0.7874833074059305	0.7902250547056725	0.7966270678437399
17	0.4629624797269246	0.6513977479715362	0.698960362467531	0.7433973201087589	0.7561985777077106	0.7698712291780179	0.7731912062500774	0.781761617242885	0.783472369107366	0.7894018437862493
18	0.47132321606942795	0.6452078951484114	0.6980458112470432	0.741686673737815	0.7540425413702806	0.7675717082540221	0.7744451428715801	0.7791074750470335	0.7813481486640549	0.7875516255455844
19	0.46295788024576934	0.6404541338657875	0.6895996867333544	0.7324182708659999	0.7468692508101672	0.7617919189025052	0.7691077909087872	0.7765729300143763	0.7820052585914017	0.7886224442638536
20	0.4696061335839031	0.6607695503868852	0.707856744076713	0.7505934785965444	0.7636388503848126	0.7755250507895078	0.7825694713268776	0.7868344499527281	0.7931174914159008	0.7971698811292869
21	0.4557549396712378	0.6411517057658204	0.6932528002742309	0.7340181593676091	0.7472893148456414	0.7607454360603019	0.7675766270611897	0.7728989092571238	0.7787706615304567	0.7816811426852951
22	0.4690232444689256	0.6502428772988913	0.6996937624674537	0.7445806355012607	0.7554907049209758	0.7686552386217709	0.7741134117620687	0.7820978451203185	0.7877560336372887	0.7909690596407524
23	0.47287618081348887	0.6570571448224003	0.702072132629536	0.7463434528822428	0.7600093606003139	0.7734514463354136	0.779309764731235	0.7849785872448796	0.7884372138477095	0.7912796595572845
24	0.46176267705350105	0.6371886821040063	0.6816820156090377	0.7302950346412828	0.7454175950504801	0.7591411296337667	0.7653428975722916	0.769459048887188	0.7762891629758901	0.7808083446485926
25	0.4647870835746786	0.660243734248487	0.707358779450632	0.7498695553563294	0.7609904112458122	0.7755635826606021	0.7791996755921807	0.785030408992452	0.7915585877729938	0.7948296714060354
26	0.4711218591671611	0.6540391328422431	0.7015405119025224	0.7429470669015921	0.756885172592192	0.7692429148291435	0.7749297019326089	0.7771674259887614	0.7827595096916661	0.7887596127811765
27	0.4760449164644479	0.6597672880528032	0.7045210724371581	0.7503673311013493	0.7639585595691635	0.7748462546766006	0.7812307465366474	0.7886918984906947	0.7938579232264457	0.7976567830138342
28	0.46599562534469025	0.6510536524472609	0.7004916743772412	0.7424295577529693	0.7572502215339816	0.7709940532776858	0.77548641227215	0.7841285700067367	0.7897803358177157	0.792130050747633
29	0.46549656974663994	0.653886979560013	0.7014470041838932	0.7443038546447156	0.758600882121543	0.7686518403487234	0.7749767752054149	0.7784080971210853	0.7830787842134229	0.7883100490471059
30	0.47183022300263566	0.6576437694606818	0.7018485095736773	0.7467091517512098	0.7611973729346084	0.7735078975397632	0.7803337503005155	0.7853411277870375	0.7904645568472748	0.7943929568194313
31	0.47111356770606216	0.651504987797461	0.6987636661046742	0.7408558019406961	0.7558205003740833	0.7706123504714523	0.7786364541235548	0.7833326931824675	0.7860946160140946	0.7902481108195233
32	0.47706348412739136	0.6599518744127113	0.7020579794922577	0.7453602382018183	0.7574988302887761	0.7707574720625017	0.7776118364941674	0.7825971833177598	0.7865081560296162	0.7903618876966622
33	0.4729718970090617	0.6609999283301842	0.7100032576393179	0.7542776761117946	0.7687474936501238	0.7820439649201887	0.785205790626579	0.7909114406366485	0.7951980298538727	0.7992614086092722
34	0.4617326757211256	0.6464252602509671	0.6962517804804499	0.7399515122740052	0.7535920802236863	0.7670040735141761	0.77226037358078	0.777272942998956	0.7842282502691285	0.7891731818195543
35	0.47972563686152647	0.6590552658254262	0.7081414254853647	0.751342897513226	0.7656528826370763	0.7787951429602266	0.7850006775423989	0.7896376446848501	0.7932510705252978	0.7965981177542218
36	0.4732611092862605	0.6561761050851839	0.7096631429127543	0.7547601803351003	0.764282011465965	0.7793527764241842	0.7848516659764835	0.7899704662778323	0.7917081525655035	0.7959886027923132
37	0.47550016454750266	0.6546604982178706	0.7073685843460737	0.749598746023149	0.7643666883626383	0.7770490304431156	0.7808706989783943	0.7860967712201669	0.7914606464324312	0.793937787467238
38	0.4602819152702836	0.6454500822145811	0.6957074639553723	0.7424093761261181	0.75415475575444	0.7699612356044778	0.7727148305895157	0.7797240524790697	0.7816578541469308	0.787222401034535
39	0.4635674022499668	0.6516885509667383	0.7023405088304167	0.748084402593512	0.7589830681541367	0.7753384731729227	0.7792083105070213	0.7859327917090537	0.791266906972336	0.794102662495522
40	0.4599693183655629	0.6414646277155363	0.6941829241424475	0.7435982318911847	0.754711890338191	0.7682155034809957	0.7732306414465792	0.7780903017022706	0.7846742003274222	0.788689865792761
41	0.46752756026616893	0.6535210548205632	0.7045973157512198	0.7458804006994603	0.7598467868137568	0.7729646524331251	0.7795479356452478	0.7834372729136618	0.7859061679312809	0.7900103828404103
42	0.4743689665913473	0.6492456381077745	0.692969214935543	0.7398273326494001	0.7548094144472252	0.771836298426037	0.7770939289859217	0.7798845050579082	0.7859215463494899	0.7919447758969653
43	0.48189666589543895	0.658934548463607	0.7090232355590665	0.75479127698101	0.7686606937937859	0.7813910610597506	0.7869959653726536	0.7925651150362307	0.7956568967461317	0.8009651902452649
44	0.4615347537059165	0.6513294020810471	0.7006532151561559	0.7448967006544873	0.7604763270799407	0.7751370135251163	0.7800521649487114	0.7837940786884303	0.7893115323519813	0.7925173948628752
45	0.4673536379263646	0.6526269268228042	0.7034393111192735	0.7419061358899078	0.7529086193607384	0.7642125198784488	0.7719880171738501	0.7791788006705554	0.7846127853502626	0.7863494983603516
46	0.46975583563816536	0.6489866246364591	0.6952974312868596	0.7405205143443546	0.7539525306930684	0.7658300923362935	0.7710119682714874	0.7795993341781345	0.7822292185996302	0.7874644959740241
47	0.4621270519718921	0.6408196248174892	0.689849779033213	0.7337550704834205	0.7452796709285405	0.7604152173350414	0.7674440581682506	0.7700387287459859	0.7776630570308387	0.7837018813595383
48	0.4735518127736468	0.6553672754490301	0.7090698908564481	0.749389022160535	0.7646528086288196	0.7781629911004844	0.7817700986358633	0.7869558039317867	0.7918606428454231	0.7965833042769712
49	0.46699703908950346	0.6505694299450578	0.7006698576870569	0.7458258589374619	0.7619408538248484	0.7730057505146731	0.7815441355140678	0.7838747506236509	0.7909716085788235	0.7943838805957384
50	0.467248850724479	0.6517971092899302	0.7010203501722875	0.7459393821843829	0.7607566766980617	0.7753630700056233	0.7809401627937893	0.7864319507996116	0.7942395819769771	0.7953815897061843
