# Supplementary material for: Four dimensions characterize attributions from faces using a representative set of English trait words
Source: Nat Commun. 2021 Aug 27;12:5168. doi: 10.1038/s41467-021-25500-y (PMC8397784; doi:10.1038/s41467-021-25500-y)
Supplement: Supplementary file 4 — Source Data [file 41467_2021_25500_MOESM4_ESM.zip › Source_Data/Figure4c_Neural_NetWork_50Iterations/Fig4c_TestData_AE-sigmoid-linear.csv]

	1	2	3	4	5	6	7	8	9	10
1	0.3843999853407075	0.5552885757379805	0.582547006982015	0.627309888278598	0.6554053884545906	0.683765481488729	0.6927401658381281	0.6944336556335748	0.7107371958667461	0.7202989369211564
2	0.3994618457072059	0.552473793926133	0.5978183088483908	0.6444931154752841	0.6582674060933666	0.6669981519443897	0.6775691060351104	0.6763437865362893	0.7155323449451083	0.7146309997884203
3	0.415038582143461	0.5480041079096256	0.578180554078586	0.6443376559018555	0.6576211758581151	0.6791182271109236	0.693749628731071	0.7018625590945418	0.7039969220791834	0.7121719579185822
4	0.4131220766929329	0.5708658477913123	0.5994650540110581	0.6405840676483177	0.6577331599619626	0.6816500239461911	0.6919634677170282	0.687068657109721	0.7089105555949221	0.7199324571386329
5	0.39066992569439485	0.5456004833315651	0.5771462846970508	0.6598105262341977	0.6766409275357461	0.6858225287328212	0.6980277466199953	0.7205638549707701	0.7238968126152154	0.7236613048349249
6	0.3707004024362176	0.4663349702770256	0.5765164155143253	0.6059888496645903	0.6574996630633521	0.6610918176435474	0.6826269208714651	0.7099374518860951	0.7113844724011638	0.7125237390068869
7	0.38765746610884205	0.5858836850237827	0.6212077739066595	0.6283430960997998	0.6633403724850113	0.6861703585757055	0.6936916825882634	0.7026040693943694	0.7161165036658801	0.7185247866056362
8	0.4123597965596889	0.5546394939703393	0.5921088809765325	0.6280550178058045	0.646496842563222	0.6625029905983679	0.6861052093158636	0.6886342368785112	0.7056475419277856	0.6953983062258215
9	0.3869095576717259	0.5370933588574145	0.617337420466409	0.6133696602081864	0.6523550752569688	0.6852357562726398	0.6936075714194933	0.701886779835205	0.7166496381316547	0.7235371214215678
10	0.40588157709601463	0.5707031876272238	0.6058959873557361	0.6207108244254773	0.6712795230932251	0.6891041281723794	0.6863163799405321	0.6925078194095332	0.7217248560873419	0.724850258577307
11	0.3853592222245837	0.5570671726627107	0.5984605750154918	0.6028460066346191	0.6634029376209035	0.6726788094083719	0.6771027509411641	0.7085616642559779	0.7005324366157172	0.7259779564526363
12	0.3756445883638092	0.5218921290065444	0.5956950933901226	0.5960405235625535	0.642940994072613	0.6686318484942477	0.6750798547903499	0.6899970497212438	0.6871651153353124	0.702021930526573
13	0.3640476657875317	0.514650223016727	0.6198141048374856	0.6309590902746468	0.6602225252650503	0.6677926369540614	0.6902362667226007	0.706919831807108	0.6947692319799901	0.7054745175835696
14	0.3795179379551412	0.5625137946278133	0.5807789262979833	0.6267152940705923	0.636441661752677	0.664178176854081	0.6748172322662741	0.6806931690021376	0.6754209256758452	0.6960402698375924
15	0.3760428433886959	0.5496152262100039	0.6134934786847155	0.6152163801839972	0.6876455187096143	0.6724626137170737	0.6836736849093685	0.7045661740477074	0.720999531274461	0.7053270003275357
16	0.3818344385502	0.4964727010059163	0.5967634613396988	0.6209728882731398	0.6381217086941701	0.6765746490895826	0.6778281550281777	0.6555673777159454	0.7102832133191114	0.7102861473586689
17	0.38482237620248855	0.5146609457614705	0.5564370423671442	0.6109306293522699	0.6716038828718094	0.6647777061119076	0.6611343731898885	0.6966307184589106	0.7079319673318103	0.6980364622292746
18	0.3810437706341688	0.5310629354062387	0.5653259140938177	0.6032096447935613	0.6571719662464597	0.6723885862089367	0.6747515447225684	0.6732104514713325	0.683054486481911	0.676265341630896
19	0.39938581844169047	0.5537991319819529	0.611393333111395	0.66372059701423	0.6713494956245661	0.6684728087728979	0.6997121337179739	0.7069956049952654	0.7117605667647473	0.7161105211406723
20	0.38405886065205974	0.5688967597711378	0.5804760136501587	0.6216688106004813	0.6521883451942011	0.6620569271818261	0.6824281083383339	0.6954878777110105	0.7037787679516868	0.7093898463283166
21	0.4236754816080709	0.5601675235826403	0.6117983870973311	0.643350931875703	0.6632473643756012	0.6632673443702971	0.6744903803767839	0.7049113277607283	0.6767348102147811	0.7104100193044746
22	0.4102755962542073	0.5464937623833751	0.6000323061050185	0.6370221692817399	0.6581711519473412	0.6873365712386201	0.69099827154233	0.7155580079779892	0.709682169187922	0.7045672795941686
23	0.3876638862184555	0.5525030389862092	0.5843129209689248	0.646327698204688	0.6739671674830792	0.6842272312856321	0.6992654095110489	0.6963215911717198	0.7166358255112896	0.7221541774007123
24	0.39190307403249647	0.530421230084635	0.5832366898015409	0.6400438179085775	0.6544673196820013	0.6790241410322553	0.7076804138572189	0.682536979594922	0.6828752916243278	0.7138782940374953
25	0.39090761490230586	0.4874723742189343	0.596212559939959	0.6220619527168442	0.6474115376756646	0.6751774702155524	0.6976024396229106	0.7153385694899864	0.710232549209122	0.7177017249062068
26	0.3776341680333167	0.5481200960643133	0.5799572557651846	0.6271320817735235	0.6640433941956462	0.6746425161195584	0.7076146308567549	0.6900346889359459	0.7004996347597604	0.715013196435406
27	0.3869319407075303	0.5475868528391539	0.5624221294611932	0.6343808530138785	0.6581511870999573	0.6670662555308392	0.6836089507253182	0.6786756351816039	0.7069561061996132	0.7187805028809514
28	0.4146286158061469	0.4802712843290283	0.6225914223527372	0.6288677619095673	0.6329128263593912	0.661741679176495	0.66340929439797	0.7019528246907766	0.6896934764941616	0.7099832125485264
29	0.39389812435174226	0.4978743231766393	0.631271283942392	0.628393056124338	0.6607420612189154	0.6737841983894947	0.6905562479474576	0.6959350674083187	0.7010029083054211	0.7139187056917523
30	0.39829688653185863	0.5779181105811403	0.5895531557576056	0.6475369634531044	0.6845313591348119	0.6568055541849978	0.6878386452013221	0.6993150925115255	0.7107216021932229	0.7294338898974074
31	0.3860683914288607	0.5728288070372137	0.6138908004708863	0.6441948943960848	0.6658359485998154	0.6780443814289099	0.7054437865393013	0.7086480950990268	0.7142052743707892	0.7178221846307217
32	0.3906166033725768	0.5331052457976486	0.5859861582948843	0.624026609271944	0.6626154939625956	0.6787286017463569	0.6705242703473859	0.6636082013117562	0.6999266579480382	0.6906337468302279
33	0.4063186744497391	0.527840147947477	0.5757126946558231	0.6253708762295538	0.6682359225147999	0.6823649545602178	0.6926025069444075	0.7047587694116425	0.7099609267677178	0.7089156199215825
34	0.3961177957423807	0.5601478395825644	0.6127986729115589	0.6561617785916074	0.6835702529672865	0.6926840941843271	0.700305306574718	0.7028554050138827	0.7133108642466851	0.7108407567203628
35	0.38429184891638474	0.559069652518355	0.6119562357759873	0.634996097245887	0.6625342257069027	0.6540061404912535	0.6935654457934185	0.7089793641276374	0.706599171470062	0.7107287940400929
36	0.36406785806516195	0.5098735337238725	0.5857971875309811	0.6126449038739274	0.6444425790900565	0.6684830214278198	0.6880933715785859	0.7033181054568821	0.6986225656169076	0.7015411243799003
37	0.40339146533048587	0.5533066797985269	0.611743860514416	0.637223711891897	0.6508543668060885	0.65457002849908	0.6818277197982322	0.7067634921389613	0.6955424854343246	0.7042416989977688
38	0.4058795922929588	0.5455790120589303	0.6210711737900417	0.6539120168202407	0.6615848285287498	0.6874133480625675	0.689898425838942	0.7009882071061083	0.7151908045930371	0.6996258175334669
39	0.3991684799044851	0.5633119668131543	0.5904946740050865	0.6406187764246912	0.6722464533852544	0.6940791105469445	0.6860097146620739	0.6963612529922558	0.6914760636950767	0.7198399158835904
40	0.38897476597479214	0.5011483544121322	0.5890460996059674	0.6491068891371594	0.6462059673439701	0.6786022405611868	0.6863716479679705	0.7041056017344383	0.6971690053132116	0.7127638687293213
41	0.38358078997116013	0.543820911478358	0.5569700178898579	0.6122408635107511	0.5960151080089034	0.6459586646739353	0.6720283610751202	0.6752850266296051	0.7010269897137672	0.7045546127721173
42	0.40451847174047534	0.528835688791309	0.5782234523687436	0.6357765581267596	0.6658837206819143	0.6631257713818927	0.6923619350416947	0.6868321462098452	0.69714914086508	0.7079299630164421
43	0.36770190451171286	0.5471543596766312	0.5919974276310419	0.6398875539583402	0.6727339161459917	0.6783379391843861	0.6960469224227009	0.7110235084447677	0.7068466593958852	0.6948459204222119
44	0.4000020636985959	0.5411865445073086	0.5731506020962763	0.6045923669310663	0.6435561321088271	0.6643465248868893	0.6652034823966908	0.6983932079210989	0.6880395359599731	0.7009870923525127
45	0.407682830252944	0.5669436211065214	0.5919712519926654	0.6340559846679324	0.6560864563228823	0.680573631880483	0.6902371451486446	0.7084748969725336	0.7088357351927893	0.720992414485584
46	0.4079874879500717	0.55364469177029	0.5835323642097042	0.6360445235942794	0.675805829207874	0.6552619748809995	0.6843894887868658	0.7199278090236464	0.7265435183365385	0.7243778074323436
47	0.3710981374239621	0.5100016789321387	0.5648835925414468	0.6398980270904877	0.6615415311377838	0.6586243601364997	0.6917156018143746	0.6708934860607102	0.7042666891445212	0.6935401840988602
48	0.3935207855604375	0.5500691155516014	0.6112755897314778	0.6460879948662118	0.6617261205370359	0.6820995562544264	0.6784083552127345	0.7028077807508732	0.6932710141759457	0.7215645327250132
49	0.3919913035979763	0.5324334381454748	0.6058150505839834	0.6059280342738212	0.6400648430136434	0.6478252293064888	0.6730866989937503	0.6783548847750113	0.7006805180434125	0.6965822105741332
50	0.4134949260624213	0.5452091404002447	0.5892563817265127	0.6461783619671475	0.6686875548252942	0.6644666104308908	0.6796213629078951	0.6987130160219346	0.7030891812985587	0.7097266927856679
