# Supplementary material for: Four dimensions characterize attributions from faces using a representative set of English trait words
Source: Nat Commun. 2021 Aug 27;12:5168. doi: 10.1038/s41467-021-25500-y (PMC8397784; doi:10.1038/s41467-021-25500-y)
Supplement: Supplementary file 4 — Source Data [file 41467_2021_25500_MOESM4_ESM.zip › Source_Data/Figure4c_Neural_NetWork_50Iterations/Figure4c_TestData_Summary.csv]

	1	2	3	4	5	6	7	8	9	10
AE-linear-linear- Mean	0.46849628184578246	0.6524088121011258	0.7014279301667983	0.7450563274793985	0.7583987053344461	0.7717174458396259	0.7773550205252788	0.7827029527634843	0.7874722860607853	0.7916127437072928
AE-tanh-linear- Mean	0.34980676910981123	0.502531110108	0.5624150171974016	0.5970682332229894	0.6173344399377819	0.6313535863772352	0.6361256519168461	0.6489648607476081	0.6615027970522557	0.666753023156505
AE-sigmoid-linear- Mean	0.3924049660469054	0.5406371510039749	0.5934764605828802	0.630786933512679	0.6587120238097142	0.6720828674669597	0.6862793643517654	0.6965228966372277	0.7041416052265508	0.7103671164576738
AE-ReLu-linear- Mean	0.4334200595062363	0.5881829857895613	0.6171900889870752	0.6437388744279275	0.6700140893271522	0.6827227282046104	0.6921808426837908	0.6993839463789029	0.7034172931336845	0.70729667930716
AE-linear-linear-L1_lamda_0.1- Mean	0.4462232039848189	0.6049938780062049	0.6320063738838221	0.6442382665725155	0.6450839185869408	0.6405773387964736	0.6321891100966334	0.6208294270667358	0.6139405018676598	0.6132819302495789
AE-linear-linear-L1_lamda_0.3- Mean	0.4050976437949981	0.515302249602215	0.52066120497115	0.5128910347504236	0.5076259087191071	0.5105655126831293	0.5227323035650807	0.5004056161583492	0.4699823131149487	0.4939044974539107
AE-linear-linear-L1_lamda_0.5- Mean	0.3722608450732459	0.4342621123930541	0.43448565727141303	0.41490295686711676	0.43130934950756894	0.422506803399712	0.42518882740168984	0.41972731842542055	0.42569795612206257	0.40269649860417667
AE-linear-linear - Standard deviation	0.00616089127643925	0.006631313494953334	0.0065829916127028735	0.006104779594070713	0.006159856513309392	0.00600123710906558	0.005593845860842938	0.005509840319365257	0.0052045683889775955	0.004889798109437493
AE-tanh-linear - Standard deviation	0.03147696282736685	0.02431088717773949	0.02971844566690475	0.025236729299426264	0.021132625160606412	0.026195956550613228	0.021772874853012072	0.019322379328434506	0.018088882351703674	0.01749818729538651
AE-sigmoid-linear - Standard deviation	0.014139749971717325	0.025837239142857057	0.018162212603117327	0.015836421414236402	0.015129435280222883	0.011575157051572686	0.010801539307116961	0.01411182433205148	0.011551933746747981	0.010715891046647864
AE-ReLu-linear - Standard deviation	0.012861243969721454	0.02577185314394229	0.022068335341767536	0.01955340121918839	0.020961401344079287	0.014689530733306744	0.012746992164866626	0.015051748121942203	0.011311446293139573	0.013063084622865179
AE-linear-linear-L1_lamda_0.1 - Standard deviation	0.013413284962767264	0.01940944686580272	0.020083575392645967	0.030010737136746818	0.028506858251953177	0.02950043136268224	0.03073925622462425	0.035960442002751676	0.03997592125483248	0.036698523676260864
AE-linear-linear-L1_lamda_0.3 - Standard deviation	0.03927319882108881	0.05785001298194128	0.05888682109246172	0.05950209761962651	0.06843307114214939	0.06311490070924765	0.05825440798052924	0.05985855623780101	0.1100473764652414	0.06311768249904262
AE-linear-linear-L1_lamda_0.5 - Standard deviation	0.05201245134887938	0.07293149116506045	0.0804200414472279	0.11756140219708208	0.07894738549395684	0.0885345403063976	0.08605553617121346	0.0794033381679333	0.08277529020408923	0.09237448798675676
