# Supplementary material for: Four dimensions characterize attributions from faces using a representative set of English trait words
Source: Nat Commun. 2021 Aug 27;12:5168. doi: 10.1038/s41467-021-25500-y (PMC8397784; doi:10.1038/s41467-021-25500-y)
Supplement: Supplementary file 4 — Source Data [file 41467_2021_25500_MOESM4_ESM.zip › Source_Data/Figure4c_Neural_NetWork_50Iterations/Fig4c_TestData_AE-ReLu-linear.csv]

	1	2	3	4	5	6	7	8	9	10
1	0.44266516884452695	0.5983657670180448	0.591149707312016	0.619556457683248	0.6699695716089422	0.6918911720015075	0.693101891972167	0.69627138928237	0.7068313995893953	0.7165020114989921
2	0.411906793283845	0.5704576295042102	0.6406651014226128	0.6089289405109668	0.6628838396832112	0.6862660916622153	0.6761715920400746	0.7245079299262059	0.7060761683583544	0.7056167334334513
3	0.43017152229790695	0.6042884550481065	0.5944883649652329	0.6247721240491501	0.6781410641857597	0.660645012258085	0.7021673815615358	0.6920900495121066	0.7202340357030641	0.7212398910645063
4	0.4340731569475393	0.586978324156064	0.6436864327733881	0.6756770827426158	0.6822476660847046	0.7125586401600318	0.7049052143063391	0.7147698713243742	0.7186992180760562	0.7032672271645061
5	0.40390800127510096	0.6180609523065536	0.6116299534917539	0.6264601032261863	0.5927762368259399	0.653404301066608	0.6806128499427629	0.6890530920648152	0.6906701089591023	0.700558151232079
6	0.441302216216487	0.6189919381442885	0.6762028170872706	0.6503007772491821	0.6675644188687165	0.6905848259343149	0.7143421460347998	0.7219002760576607	0.7203395468957973	0.7114893842682782
7	0.44931502489386016	0.6121104075988741	0.6277049590193222	0.6589423353986137	0.6502251741164977	0.6878238045952468	0.6827621549044249	0.7082489278342486	0.7113910669981706	0.7002797695805849
8	0.41664526068537133	0.5813817859499139	0.5848455578677825	0.6754457983501887	0.656185433488874	0.7023362944599679	0.6941385922228743	0.7046654250439898	0.6967123400463364	0.7200908179620025
9	0.4299583452295926	0.5586984694263228	0.6858041748905462	0.6509341043099619	0.6759110494157001	0.6838406062599008	0.6933039957545525	0.7071916660528007	0.6964780956100762	0.7070246234799997
10	0.44260541218880567	0.5753957836252499	0.5846306817213103	0.6963162227059575	0.6831652615691562	0.688065328140973	0.6854307118451186	0.7114541902790783	0.7069611361484186	0.7133731503029217
11	0.4498768161476928	0.6122865588890501	0.6289530500945831	0.6346219395865345	0.6880188834809546	0.6973455699119356	0.720004480292467	0.711638618488767	0.7148391307428144	0.7261588258866479
12	0.4374173660539811	0.6220677083682153	0.6104059250804429	0.6713140707042193	0.7059828021307678	0.6559313838216434	0.6941502698880149	0.7070225503049745	0.696295546277617	0.7131340564340455
13	0.4471783065313372	0.5696663255119901	0.6208928020109138	0.6058829682172997	0.6763749142946366	0.6892364385522383	0.6808750365027106	0.6993924154208652	0.7052525629396201	0.6986513208318843
14	0.44551064995010514	0.5607465764784196	0.5984976505799305	0.6660169010929896	0.7078700934156745	0.6711916502068324	0.6851745694968799	0.6930275505823762	0.729191210330588	0.725569300276704
15	0.40505123192082276	0.6025033392305936	0.6020578982975859	0.6289712378201144	0.6664620371076809	0.6782835904283652	0.6894655933453036	0.6829856916479303	0.6784867461689665	0.7175107918900706
16	0.443858435714653	0.5381192922929582	0.632698569975684	0.6529568856148187	0.6643529945957024	0.6809129595461281	0.6828844805758336	0.7220726394131818	0.7061722380073209	0.7137866555409217
17	0.440655995208099	0.6182785681187276	0.6176030925304267	0.6270117889932846	0.6640309508078814	0.689575162648836	0.7238607428988777	0.6974330267293247	0.7099102910509228	0.710166853017194
18	0.44013838432835056	0.5882571932032843	0.5959627286832904	0.6572449877448538	0.6960382190622573	0.6941903890683218	0.6869369218857104	0.7125057817264684	0.7088341841022363	0.7102134256322108
19	0.42297302544304516	0.5316071117093206	0.6048582445649913	0.6475797887692689	0.6817509387593713	0.6818129317623361	0.6940938024166521	0.68520582444457	0.7021097179633438	0.6955786966477502
20	0.42059541639009346	0.55081587847551	0.5857715982100357	0.6428429143632438	0.6475189670095627	0.6581946244255699	0.6940280103162201	0.6665316000456974	0.6771113009422142	0.6963645738012388
21	0.4304850272261099	0.5121409795353772	0.6241781356631	0.660559412463604	0.6968821333467466	0.6875298931781549	0.6777908638965441	0.6760604128363071	0.7063994635709017	0.6923504294303556
22	0.4439249232274642	0.5497209219091157	0.6067344942454814	0.6324333312896855	0.6707233395505212	0.6878622128850921	0.6745990087417867	0.6977951451154246	0.7070787091195614	0.6979437540004644
23	0.4441841024271764	0.6008633303214034	0.6351565573167831	0.6393381603947893	0.6864094778020756	0.6884347212531808	0.7152530809748446	0.7132595868152047	0.6997540557363185	0.7323902643129899
24	0.45795423847444566	0.6117572746829711	0.6115366531757773	0.6590764338045921	0.6600541806426371	0.6975548479979617	0.7006978603259553	0.6925013069220577	0.7174175135035695	0.7228515851821563
25	0.43461120786252855	0.5785373477908944	0.5852300905582585	0.6390389079038283	0.634250380626396	0.6734785759509803	0.7090522267088079	0.7089636062719488	0.6813964167208283	0.7269003258344197
26	0.42325092015934834	0.5868779601049373	0.62862142968875	0.654103341708123	0.6409608858571729	0.6730924496485937	0.6956344256166463	0.6842048527770352	0.6938519957038602	0.7121314346483519
27	0.44190355722254204	0.5825800259919252	0.6267615031277394	0.6463155840080579	0.6778293905483254	0.6950789819456266	0.6807696177238821	0.6976064872675372	0.71626136663507	0.7259369497364709
28	0.44035911326738486	0.5656978368215357	0.6197731832166964	0.6319123105070518	0.6654760569797816	0.6668691382727	0.6911970274968771	0.6785706423341034	0.6934580602235728	0.7000447534329679
29	0.4185881822774956	0.6121749373724698	0.640556056717218	0.6161661991592422	0.6670500393646521	0.6946123489491879	0.684382554740957	0.7062330139810373	0.6989608855984322	0.6930583166161218
30	0.4354077890484892	0.5722662467802617	0.589995962231656	0.6347082501418297	0.6773423850786269	0.6873216402631023	0.6884326180338138	0.6932592177865292	0.7004742862870925	0.6857312348514814
31	0.4420975590939307	0.580953884850273	0.5873710375537968	0.66035035287297	0.6847101314869822	0.6938877161398959	0.6756288771573893	0.7193638257415437	0.6933830647569578	0.72215773486832
32	0.41687915830318856	0.5715166255486396	0.6368314344993381	0.6421229983106405	0.6515495866925308	0.708732606296728	0.6881216597751851	0.6863847133735901	0.6862112792949895	0.7058702222766806
33	0.4425899910769028	0.5862636023942521	0.6337291397368401	0.6374352819414891	0.6797691261921996	0.6933433302288741	0.7077949174761529	0.702222252493177	0.7113310884494224	0.7142572218625982
34	0.4213810694207211	0.629131608495055	0.6291121450964114	0.6368057614002248	0.6712740278139586	0.7022913277606536	0.7068194566441268	0.7213969287110004	0.70935295884549	0.7238331717544165
35	0.436491391766812	0.6132679305546599	0.6154018596165653	0.6371477783342141	0.6840372820931622	0.692577996071746	0.7120869379418175	0.7035659604130634	0.7119960472297266	0.7093645162025564
36	0.4264953571548659	0.5963162972859428	0.6044107546993264	0.6499090339028097	0.6780510879334325	0.6841494489075474	0.6913421263068483	0.6830767801389116	0.7049077165654881	0.6964950404909639
37	0.44062917713371946	0.6071093665384766	0.6109969702560564	0.6741742913219402	0.6563848206685392	0.6595163601038508	0.6947981431006077	0.6889573362508394	0.7134089444656331	0.6923588637793173
38	0.4491569068855994	0.562055743082814	0.6276169872601894	0.6414383364485393	0.6663941200943962	0.6482605100723459	0.6722362937442484	0.6734368496332417	0.6863218322609844	0.693597415012156
39	0.43452248736439913	0.5868687935899541	0.591061944011915	0.6102517823569878	0.6420538076643008	0.679519800995737	0.7005372483391915	0.6991135722513582	0.689655019816982	0.6766844775765376
40	0.4362828552624386	0.6207908151251681	0.6555714376434996	0.6308633068526788	0.6373422581545142	0.6811896650676723	0.6766293697425231	0.707807668390556	0.7174961313854765	0.7040494251581435
41	0.4284875454978732	0.6025413989222521	0.5980923591243598	0.6488060392829589	0.6429467058257486	0.6508298141887512	0.6916949513345934	0.6940486524234779	0.7056482722785794	0.7101938643309771
42	0.4301678743330708	0.5814677855964191	0.59689418036913	0.6385417916235567	0.7006890576918959	0.6807679682669158	0.6753246563549741	0.7188346621817472	0.6997384755729408	0.7203823974825415
43	0.4190992107500665	0.6139572372405206	0.6239506234373591	0.625685324022011	0.669013543801861	0.6668699907562766	0.6803977625880459	0.6941328152827778	0.6874385871966782	0.6728957165487488
44	0.42346595500935363	0.5849993837105572	0.6357923146295661	0.6626175629944164	0.6941389793419108	0.6880343639710983	0.6787319931949178	0.7188966040479431	0.6990861051242107	0.6969765718442413
45	0.4308413982308831	0.6235268328142387	0.6150141741776075	0.6414632786965131	0.6597968086305251	0.6835204552068012	0.6968811698772323	0.6818955870136806	0.69871985906099	0.700554154145529
46	0.3968929780552174	0.5890459761349055	0.6062187804438682	0.6361755191659689	0.6995560328810244	0.6908573630181494	0.7087523682010096	0.7266834109581911	0.7144383259887345	0.7236938851896335
47	0.4432969222112807	0.5920477988827563	0.6328243448690611	0.6687931492704031	0.6816349267540138	0.6958461096619236	0.6793299730651651	0.6850102119946643	0.7025204079856148	0.7035630848235861
48	0.44391887765773635	0.6230445263092481	0.6093034402478746	0.6486184217731806	0.6789929144669731	0.6730113677906691	0.6810517898509609	0.666802988999895	0.7140402130470058	0.7047846220290647
49	0.44321899577865187	0.5816541914500224	0.6241997736455793	0.6595242076077915	0.6813366928467315	0.668731831454677	0.6937295714923561	0.703525306576986	0.7040449102558124	0.704306230544666
50	0.43861167358090114	0.5708945645853261	0.6180573715148395	0.6007901427035812	0.6465837690139733	0.6882727970145622	0.7009331455387581	0.6976184037795029	0.7034766190928804	0.6929000414455545
