# Supplementary material for: Four dimensions characterize attributions from faces using a representative set of English trait words
Source: Nat Commun. 2021 Aug 27;12:5168. doi: 10.1038/s41467-021-25500-y (PMC8397784; doi:10.1038/s41467-021-25500-y)
Supplement: Supplementary file 4 — Source Data [file 41467_2021_25500_MOESM4_ESM.zip › Source_Data/Figure4c_Neural_NetWork_50Iterations/Fig4c_TestData_AE-tanh-linear.csv]

	1	2	3	4	5	6	7	8	9	10
1	0.3684318802412113	0.49474054016698926	0.5613781794604185	0.6127532390339766	0.6282301449085643	0.6586944703236636	0.6499279398707192	0.658785977056835	0.6367137430506871	0.6708639909793497
2	0.28663222932347615	0.5157649726248809	0.5588050766398405	0.5637691604482582	0.6141505978701514	0.6243770220971464	0.6190087317536402	0.6389540801867846	0.6770769945607261	0.6671052631219584
3	0.3118875075550216	0.4933820722488296	0.5532509339772459	0.586317921540427	0.6060647351009506	0.6378582008720766	0.6274020872810886	0.6488993456339387	0.6545772689948275	0.6463323010847236
4	0.3446296527763472	0.5120149502447698	0.5913436405973734	0.5167655267577255	0.610287038862586	0.595983252770019	0.6709153818818248	0.6296222292195057	0.6755013010798602	0.6742537241489843
5	0.3883664991357044	0.5015198877298245	0.5555335183101359	0.6155574239227655	0.6312646026352584	0.6322731984913608	0.6518658776146795	0.6440830872758874	0.6718698919359906	0.6642897024399875
6	0.3802118123698363	0.527568352042431	0.5772237542405717	0.6407729254867298	0.6557298111492159	0.6265408618039273	0.6508929328485842	0.643738342055759	0.6620690783553366	0.6762903191400624
7	0.3424763886348075	0.5147821880719703	0.6219115012648981	0.6305783009646077	0.6427833255368107	0.6542554717594414	0.659327241178892	0.6839312132474155	0.6928806343130233	0.6856617895997831
8	0.3749068712149645	0.46579537459138487	0.5616811204695874	0.6106209232764636	0.6083864105641689	0.6252855655024728	0.6216494281217468	0.6534470463048969	0.6745172685933379	0.6699626577006559
9	0.37391140633295483	0.5246673490233758	0.5354649828739222	0.6012665858263013	0.6008360102715952	0.6211162911008918	0.618512832476527	0.6191402944453485	0.6678980491930684	0.6700986734937018
10	0.32982110222563643	0.534998235678407	0.5258272766429408	0.6238404230712897	0.6114755260401473	0.6480436241726263	0.6321924532259893	0.6328981346689508	0.6720906775386475	0.6617500458564823
11	0.34299544160601203	0.4865989769000966	0.5799440151336135	0.6033337004523747	0.5967790566299671	0.6143033894291243	0.6066866827977315	0.6426426831908715	0.6464979975342177	0.6690873994570802
12	0.3310263163357576	0.4778750574872208	0.5725134826094734	0.5930795053621213	0.647252281487845	0.6384974076370346	0.6439190373874237	0.6592663280639354	0.6884868526494045	0.6903210814536981
13	0.40427374633432045	0.510490179286841	0.4837029203163094	0.5713608490978047	0.6364688350894394	0.6707988331464722	0.6815285525547806	0.6573330109017064	0.640387424349391	0.6758818785672384
14	0.359221095854997	0.5083683496488971	0.6018823239175602	0.5885057849120223	0.6125698862107916	0.6352907841504171	0.6659935274350328	0.648383397060762	0.6436126505437899	0.6455161969012373
15	0.38675837737079827	0.49625349881042624	0.5868132250975945	0.6242031779066384	0.6289072702094082	0.6242315952404238	0.6394803804759399	0.6746388082299287	0.6579491292012491	0.6585967259414629
16	0.36884773626147094	0.4849584462724534	0.4851756256831128	0.5739755386358213	0.5977088279402978	0.5543425578977876	0.6300385307346622	0.5911978169755739	0.6527438524699124	0.6632050556621734
17	0.39920654080756973	0.5021490419233797	0.5834513113322176	0.5998958082148317	0.5896058292427618	0.6061507670423596	0.60104438131442	0.6570232981575339	0.6736903631679282	0.6252171775966903
18	0.37579242050765577	0.508648505008465	0.5449509459514951	0.5958849180757663	0.5923241242896573	0.6396107936100843	0.6229562854540631	0.6661016012117996	0.6744378992026955	0.6606201168091781
19	0.34594311007338335	0.5161970166912893	0.601699962020957	0.6172380458465607	0.6403874172453599	0.665936863347873	0.6535896814851898	0.6769392249686734	0.6509658363696271	0.6962943628411505
20	0.3483647261229131	0.5129500573388612	0.5639560302401815	0.6075616863383935	0.6406711751209323	0.6562213351781995	0.6316366813852257	0.6473191534984947	0.6041216836550567	0.6578052188401451
21	0.40458053726140875	0.5339790893702078	0.5417192503041094	0.5779458076992795	0.6118707460278305	0.6223308609418521	0.6473418714883621	0.6485835322689063	0.6652522376919517	0.6743462488408214
22	0.3630430769980037	0.5364494200872407	0.5866749849247764	0.617642429437555	0.6317372380957593	0.6378138831578946	0.6616999144907194	0.6835215317991622	0.6708694781688658	0.6745144687032888
23	0.33436206933278984	0.4912597961751373	0.579222556940939	0.5741810130395072	0.5869386877034735	0.5846584733486438	0.6362511587475341	0.6304982263272377	0.6167503011320664	0.6555918682337808
24	0.2864773139738618	0.5235757911858449	0.5993544717034217	0.6059063712140486	0.5670235435558777	0.5859354514509761	0.6463113370899174	0.6194086579042875	0.638261704698649	0.6855870126991602
25	0.3424752779141612	0.5260094896837996	0.5149527636495318	0.5873669762393894	0.6000420158017876	0.6311495249384429	0.5688267246475607	0.6293991321028551	0.6369671277357907	0.6487854653923486
26	0.3649373878662018	0.4953864606479085	0.5751697887707191	0.547539931050382	0.5884684999869327	0.6346834177375255	0.5891828334914669	0.650696030934264	0.6558130206370923	0.6809648916641141
27	0.33163976218209185	0.5258264584667118	0.559887042428059	0.5900293362507465	0.6227112688511395	0.63265878438933	0.6396331612477145	0.671678265791271	0.677046052007691	0.706946331012965
28	0.3851205601727339	0.456719088504758	0.5600818634683512	0.6026267934426884	0.6339643974595557	0.6474879565281716	0.606917945704307	0.6495535047666551	0.6921509468517995	0.6934086769003971
29	0.2917535262770374	0.5733400541474736	0.5949347219000808	0.6431726348110154	0.6377913721301894	0.6686107656074577	0.6671806927865294	0.6930662421410604	0.6691102106826854	0.6972140420573514
30	0.3301182901908407	0.48319260264169944	0.5963609436168232	0.6005782891435741	0.5820318685267314	0.6563634978637469	0.650418280917416	0.6639010494256052	0.650268910578765	0.6581793895267368
31	0.33076698026775747	0.4957674662499875	0.5265590438525684	0.596591062095915	0.5898959287601828	0.6016832861282992	0.6061533794628009	0.6560415578213433	0.6613734374516542	0.6608858362294497
32	0.32208470441186626	0.49067029120224076	0.5926939660746067	0.5854573055352732	0.6299372211522176	0.6410643381982991	0.6454579062112061	0.6689404038498871	0.6821400680792103	0.6875799881784721
33	0.3544434892705901	0.5305289702215105	0.5870394026399446	0.6108353591780914	0.6242283908034969	0.6408862357693572	0.6223106448330217	0.6574304722838822	0.6939863300781691	0.6684033930528399
34	0.3189494635138011	0.47288612449227135	0.539124563677786	0.5766586782348149	0.6461698321212312	0.6370877876349004	0.6264961903012854	0.6525322284729144	0.6711823185051009	0.6874749253369185
35	0.3571367466053549	0.5017738666296927	0.5561991127800338	0.6190373093494768	0.6296938236070212	0.6436593951343569	0.6570178157005772	0.6525184356901492	0.6766538369065148	0.6634446812138295
36	0.37030232914358446	0.46145442264802816	0.5228578085560823	0.5841846335229938	0.634376451155659	0.588329705078945	0.6152313710164367	0.6248701325263707	0.649605129384035	0.6611105917261911
37	0.3590268767760227	0.5166737012558742	0.5770505834523315	0.5668692056409871	0.6149952398213234	0.6391988629554076	0.6316656451294339	0.6395864630610937	0.6570109790189198	0.6520219074682302
38	0.32436454580924845	0.5074116065129158	0.5675263744303429	0.642372026612449	0.6635052209040804	0.6379426171711776	0.6616516958798219	0.6675817765921599	0.657353607580379	0.6852417484255457
39	0.31398782363819344	0.4722657205724106	0.5845421630830879	0.6352321426719798	0.618250048286043	0.6504998075194882	0.6046653964817843	0.6441200889856136	0.6692536031366049	0.6643220390222302
40	0.372843972421763	0.4875088205892758	0.4903698240715807	0.5533082119984486	0.5971758159198973	0.6765653391787433	0.6296886458910929	0.6508299806868677	0.6563069187203338	0.6510060178563463
41	0.3464367749867168	0.499813530927701	0.5451276320293684	0.606069466743033	0.6304744853722718	0.643100839013244	0.6382753871807916	0.6375827457750771	0.6609365953036348	0.679216723204947
42	0.3406614149755004	0.47857110801361996	0.5486917874057835	0.6041848129780731	0.6046564881600557	0.5975591746616914	0.6541122468074351	0.6661839930271873	0.6648578500971679	0.6692261119561399
43	0.2505804346970718	0.49305571875456466	0.5366753857532477	0.5810867392509144	0.5974711783635309	0.6350864515446663	0.6273373809198624	0.6270284708363704	0.6758938241190373	0.6273111785142135
44	0.36850853675294337	0.4878815966087611	0.565719513234009	0.5767314667497524	0.628943690892339	0.6319972845374595	0.6453151524703234	0.6130478340392922	0.6558383671481447	0.6584980931262671
45	0.3746929484271825	0.511160158436992	0.5848519308479514	0.6053960256544854	0.5798903596313643	0.6506143257021823	0.6417270778068774	0.655781924062798	0.6737666285466904	0.6525562887320726
46	0.3820061319610862	0.505126707111838	0.5810662204476605	0.6118047919237065	0.6403548398772859	0.556601562911769	0.6508118437931353	0.6184463389096851	0.6559278342408397	0.6755302060684308
47	0.3756947402639749	0.5123743171637417	0.5668404450704824	0.6110230294013909	0.6206165298207486	0.6492858188800607	0.6498992307076581	0.6499393558105557	0.6519471593089059	0.6580216665329587
48	0.3432225646426854	0.5051481523910651	0.567196060258576	0.6166096955989075	0.616177941799134	0.6613035006714996	0.6244078112655185	0.6537595529213001	0.6326900379872239	0.6601558455972693
49	0.328496158918739	0.4278534871609564	0.5556425606087823	0.5600365118779239	0.6130448123361397	0.6322783966795285	0.6489606596263399	0.6527145454422892	0.6605968133064959	0.6290470141249435
50	0.3579191547525117	0.5331684357549742	0.5701082671095971	0.5856521586317914	0.6324011535598919	0.6214296879532457	0.6327645464672192	0.6446554907696582	0.6772399267495863	0.6419048247912441
