# Supplementary material for: Four dimensions characterize attributions from faces using a representative set of English trait words
Source: Nat Commun. 2021 Aug 27;12:5168. doi: 10.1038/s41467-021-25500-y (PMC8397784; doi:10.1038/s41467-021-25500-y)
Supplement: Supplementary file 4 — Source Data [file 41467_2021_25500_MOESM4_ESM.zip › Source_Data/TableS2b_Ratings_18Traits.csv]

imageID	Jealous	Critical	Patient	Easygoing	Agreeable	Mature	Practical	Leader-like	Weird	Idiot	Strong	Prudish	Feminine	Self-critical	Healthy	Youthful	Charismatic	Sociable
image 1	4.75	4.084745763	4.192982456	3.706896552	4	4.516666667	3.948275862	4.25	3.859649123	3.491525424	2.372881356	4.586206897	5.716666667	4.857142857	4	4.355932203	4.196428571	4.666666667
image 2	4.509090909	4.186440678	3.821428571	3.894736842	3.6	4.45	4.379310345	4.633333333	3.206896552	2.983050847	3.372881356	4.051724138	5.559322034	3.890909091	4.8	4.716666667	4.196428571	4.607142857
image 3	5.25	4.830508475	2.824561404	2.706896552	2.423728814	3.55	2.862068966	2.5	4.842105263	5.033898305	3.716666667	3.465517241	4.783333333	4.017857143	3.12962963	3.416666667	3.232142857	2.947368421
image 4	4.339285714	4.288135593	3.5	3.350877193	3.542372881	4.016949153	3.517241379	3.542372881	3.793103448	4.050847458	3.15	3.877192982	5.266666667	4.464285714	4.381818182	4.75	3.722222222	3.684210526
image 5	4.767857143	4.779661017	3.315789474	3	3.366666667	4.516666667	4.706896552	4.466666667	3.103448276	3.220338983	2.694915254	4.655172414	5.8	4.285714286	4.672727273	4.728813559	3.982142857	4.280701754
image 6	4.75	4.745762712	3.157894737	2.965517241	3.3	5.716666667	4.844827586	5.083333333	2.931034483	2.762711864	3.6	5.137931034	5.433333333	4.618181818	4.074074074	2.266666667	3.678571429	4.018181818
image 7	4.732142857	5.118644068	3.298245614	3.298245614	3.779661017	5.016666667	4.275862069	4.316666667	3.706896552	3.203389831	3.2	4.403508772	5.866666667	4.160714286	4.6	4.066666667	4.545454545	4.456140351
image 8	4.309090909	4.355932203	4.175438596	4.017241379	4.483333333	5.216666667	4.74137931	5	2.446428571	2.779661017	2.457627119	4.310344828	6.220338983	4.327272727	5.518518519	5.05	5.055555556	5.321428571
image 9	4.232142857	3.627118644	4.807017544	4.637931034	4.783333333	4.65	4.603448276	4.066666667	3.448275862	3.172413793	2.833333333	4.189655172	5.916666667	4.696428571	4.581818182	4.666666667	4.678571429	5.298245614
image 10	4	4.016949153	4.315789474	4	4.516666667	4.793103448	4.189655172	4.4	3.103448276	3.431034483	2.833333333	4.637931034	5.816666667	4.589285714	4.909090909	4.5	4.454545455	5.052631579
image 11	3.618181818	3.220338983	4.701754386	4.568965517	4.8	4.8	4.724137931	4.440677966	2.315789474	2.745762712	3.066666667	3.896551724	5.816666667	4.392857143	4.833333333	4.116666667	4.625	4.98245614
image 12	3.875	3.847457627	4.789473684	4.842105263	4.4	3.916666667	4.596491228	3.516666667	3.75862069	3.379310345	3.95	3.793103448	4.616666667	4.309090909	4.363636364	5.433333333	4.090909091	4.175438596
image 13	4.888888889	4.593220339	3.49122807	3.362068966	3.440677966	4.583333333	4.224137931	4.183333333	3.051724138	3.482758621	3.933333333	3.965517241	5.266666667	4.418181818	4.327272727	4.283333333	3.553571429	3.929824561
image 14	4.732142857	4.525423729	3.385964912	3	3.816666667	4.9	4.379310345	4.466666667	3.464285714	3.288135593	3.316666667	4.24137931	5.593220339	4.732142857	4.425925926	4.183333333	3.892857143	4.535714286
image 15	4.018181818	3	4.157894737	3.137931034	3.283333333	4.2	3.379310345	2.220338983	4.74137931	5.25862069	4.423728814	3.827586207	3.716666667	4.018181818	2.509090909	2.166666667	2.321428571	2.454545455
image 16	4.035714286	4.050847458	4	4.24137931	4.372881356	4.633333333	4.568965517	3.866666667	3	3.305084746	4.15	3.526315789	5.016666667	4.089285714	4.309090909	3.916666667	3.803571429	4.333333333
image 17	4.589285714	3.881355932	3.8	3.603448276	4.016666667	4.483333333	4.293103448	3.883333333	3.689655172	3.423728814	3.603448276	3.810344828	5.186440678	4.527272727	4.545454545	4.152542373	3.785714286	4.553571429
image 18	3.571428571	3.457627119	4.350877193	4.310344828	4.066666667	4.25	3.879310345	2.816666667	4.034482759	4.220338983	3.711864407	3.775862069	4.406779661	3.964285714	2.872727273	2.633333333	3.125	3.517857143
image 19	4.607142857	4.186440678	3.803571429	3.655172414	3.816666667	4.85	4.551724138	4.2	2.807017544	3.172413793	3.333333333	4.482758621	5.666666667	4.357142857	4.462962963	4.4	4.053571429	4.666666667
image 20	3.745454545	4.271186441	4.263157895	4.603448276	4.5	4.183333333	3.844827586	4	3.315789474	4.051724138	3.066666667	3.827586207	5.883333333	4.142857143	4.927272727	4.8	4.517857143	4.964285714
image 21	4.642857143	4.237288136	3.228070175	3.017241379	3.066666667	3.833333333	3.948275862	2.830508475	4.24137931	4.101694915	4.355932203	3.793103448	4.101694915	4.071428571	3.363636364	3.933333333	2.964285714	3.035087719
image 22	4.339285714	4.694915254	2.877192982	2.789473684	2.916666667	5.033333333	4.655172414	3.816666667	4.086206897	3.551724138	3.5	4.551724138	4.666666667	3.836363636	2.909090909	1.866666667	2.553571429	2.456140351
image 23	4.089285714	2.966101695	4.456140351	3.879310345	4.389830508	4.583333333	4.189655172	3.183333333	3.775862069	3.593220339	2.783333333	4.155172414	5.4	4.696428571	3.309090909	3.383333333	3.125	3.727272727
image 24	4.071428571	3.491525424	4.771929825	4.736842105	4.916666667	5.237288136	5.120689655	5.283333333	2.310344828	2.293103448	2.779661017	4.775862069	6.155172414	4.142857143	5.381818182	4.862068966	5.017857143	5.732142857
image 25	4.553571429	4.101694915	4.303571429	4.362068966	4.5	4.916666667	4.368421053	4.883333333	3.120689655	2.610169492	3.016666667	4.368421053	5.916666667	4.428571429	5.109090909	4.75	5.089285714	5.5
image 26	5.285714286	4.813559322	3.350877193	3.293103448	3.5	4.666666667	4.051724138	4.13559322	3.310344828	3.206896552	3.133333333	4.568965517	5.677966102	4.2	5.037037037	4.816666667	3.75	4.464285714
image 27	4.636363636	4.847457627	3.142857143	2.948275862	3.166666667	5.333333333	4.551724138	4.266666667	3.263157895	3.220338983	4.06779661	4.482758621	4.683333333	4.375	3.636363636	2.3	3.232142857	3.315789474
image 28	4.964285714	4.525423729	3.875	3.689655172	3.883333333	4.566666667	4.122807018	4.35	3.859649123	3.355932203	3.7	4.344827586	5.333333333	4.636363636	4.618181818	4.118644068	4.148148148	5.107142857
image 29	3.517857143	3.169491525	5.298245614	5.649122807	5.3	4.833333333	5.068965517	4.416666667	2.543859649	2.745762712	2.75	4.344827586	6.13559322	4.285714286	5.254545455	5.35	4.857142857	5.350877193
image 30	4	3.372881356	4.719298246	4.551724138	4.733333333	4.7	4.526315789	4.35	2.896551724	2.491525424	2.6	3.964912281	6.066666667	4.607142857	5.127272727	5.616666667	4.636363636	5.035714286
image 31	3.303571429	2.983050847	5.157894737	5.086206897	5.383333333	5.316666667	5.24137931	4.35	2.649122807	2.508474576	3.283333333	4.413793103	5.661016949	4.053571429	4.836363636	4.813559322	4.636363636	4.875
image 32	4.160714286	4.491525424	3.526315789	3.017241379	3.2	4.933333333	4.534482759	3.5	4.344827586	3.593220339	3.533333333	5.140350877	4.15	4.145454545	3.581818182	2.566666667	2.854545455	2.701754386
image 33	3.363636364	2.813559322	4.596491228	3.551724138	3.898305085	4.6	3.862068966	2.85	4.551724138	4.050847458	3.216666667	4.368421053	4.254237288	4.4	3.436363636	2.508474576	2.690909091	2.263157895
image 34	3.267857143	3.137931034	5.375	5.25862069	5.25	5.316666667	4.74137931	4.566666667	2.754385965	2.406779661	2.666666667	4.327586207	6.216666667	4.818181818	5.4	5.066666667	4.75	5.561403509
image 35	3.381818182	3.050847458	5.666666667	5.684210526	5.4	4.966666667	4.842105263	4.383333333	3.051724138	2.677966102	2.65	4.5	5.983333333	4.196428571	5.418181818	5.166666667	4.87037037	5.571428571
image 36	4.145454545	3.389830508	4.771929825	4.482758621	4.666666667	5.033333333	4.586206897	4.633333333	3.051724138	2.898305085	2.915254237	4.086206897	5.65	4.254545455	4.927272727	4.406779661	4.509090909	5.122807018
image 37	4.035714286	3.775862069	4.456140351	4.50877193	4.95	4.416666667	4.155172414	4.066666667	4.421052632	3.534482759	2.583333333	5.103448276	5.627118644	4.145454545	4.981818182	5.35	4.553571429	5.410714286
image 38	3.518518519	3.661016949	4.614035088	4.551724138	4.75	5.516666667	5.206896552	5.116666667	2.396551724	2.050847458	3.15	4.568965517	5.593220339	4.285714286	5.018181818	2.933333333	4.345454545	4.929824561
image 39	4.285714286	3.881355932	4.543859649	4.350877193	4.766666667	4.35	4.275862069	4.084745763	3	3.254237288	2.6	4.298245614	6.283333333	4.446428571	5.381818182	5.1	4.589285714	5.228070175
image 40	3.660714286	3.610169492	4.842105263	4.879310345	4.9	4.366666667	4.789473684	4.016949153	2.379310345	2.559322034	3.016666667	4.051724138	5.866666667	4.482142857	5.545454545	5.383333333	4.436363636	5.053571429
image 41	3.581818182	2.881355932	5.107142857	5.228070175	5.1	4.844827586	4.473684211	4.15	3.620689655	2.913793103	2.796610169	4.137931034	5.783333333	4.428571429	4.907407407	4.983050847	4.745454545	5.142857143
image 42	3.25	2.586206897	5.333333333	5.603448276	5.35	4.15	4.534482759	3.633333333	3.551724138	2.593220339	3.333333333	3.706896552	4.966666667	3.696428571	5.490909091	5.915254237	4.910714286	5.315789474
image 43	4.178571429	4.389830508	3.345454545	3.25862069	3.322033898	4.983333333	4.275862069	4.677966102	3.327586207	3.677966102	5.559322034	3.172413793	1.833333333	3.875	3.872727273	2.661016949	3.545454545	3.736842105
image 44	4.375	4.559322034	3.087719298	2.789473684	3.05	5.066666667	4.862068966	4.288135593	3.913793103	3.983050847	6.068965517	3.224137931	1.283333333	3.160714286	3.145454545	1.610169492	2.767857143	2.649122807
image 45	4.018181818	3.966101695	4.157894737	3.827586207	3.916666667	4.883333333	4.172413793	4.491525424	2.666666667	3.186440678	5.433333333	2.896551724	2.084745763	3.946428571	4.490909091	4.033333333	4.053571429	4.192982456
image 46	4.732142857	4.898305085	3.071428571	2.568965517	2.616666667	3.271186441	3.706896552	3.083333333	4.913793103	5.220338983	4.966101695	2.578947368	1.86440678	3.185185185	3.090909091	3.1	2.839285714	2.596491228
image 47	3.839285714	3.457627119	4.553571429	4.666666667	4.266666667	4.05	3.534482759	3.466666667	5.293103448	3.966101695	4.983333333	2.379310345	1.633333333	3.589285714	3.054545455	2.9	3.892857143	4.089285714
image 48	4.145454545	4.542372881	3.339285714	3.052631579	3.9	5.237288136	4.793103448	4.75	3.859649123	3.355932203	5.766666667	3.107142857	1.75	3.875	4.290909091	2.7	3.553571429	4.105263158
image 49	3.482142857	3.203389831	4.877192982	5.155172414	4.883333333	3.766666667	4.086206897	3.783333333	3.803571429	3.101694915	4.033898305	3.224137931	2.7	3.767857143	4.563636364	4.566666667	4.410714286	4.842105263
image 50	4.482142857	4.542372881	3.196428571	3.465517241	3.366666667	3.983333333	3.965517241	4.116666667	3.666666667	4.169491525	5.516666667	2.98245614	2.050847458	3.517857143	4.272727273	4.033333333	3.660714286	3.912280702
image 51	4.25	3.689655172	3.553571429	3.396551724	3.466666667	2.733333333	2.75862069	2.466666667	5.052631579	5.338983051	3.916666667	3.929824561	2.716666667	3.946428571	3.611111111	5.169491525	2.714285714	2.824561404
image 52	4.339285714	4.491525424	3.280701754	2.568965517	3.316666667	4.152542373	3.655172414	3.305084746	4.948275862	4.898305085	5.7	2.482758621	1.593220339	3.732142857	3.203703704	2.333333333	3.053571429	3.140350877
image 53	4.696428571	4.898305085	2.736842105	2.824561404	2.833333333	4.766666667	4.103448276	3.610169492	4.431034483	4.203389831	5.583333333	3.534482759	1.833333333	3.75	3.781818182	2.627118644	3	2.701754386
image 54	4.109090909	4.237288136	3.789473684	3.965517241	3.783333333	4.266666667	4.465517241	3.783333333	3.775862069	3.322033898	4.416666667	3.172413793	3.266666667	3.964285714	4.636363636	4.383333333	4	4.392857143
image 55	4.571428571	4.305084746	4.070175439	3.379310345	3.6	4.966666667	4.25862069	3.666666667	4.140350877	3.915254237	4.883333333	3.357142857	2.35	3.785714286	4.490909091	3.542372881	2.928571429	2.947368421
image 56	3.928571429	3.830508475	4.017857143	4.017241379	3.543859649	4.416666667	4.568965517	3.583333333	4	3.898305085	4.883333333	3.210526316	1.883333333	3.696428571	3.109090909	2.406779661	3.196428571	3.285714286
image 57	3.509090909	3.525423729	4.456140351	4.844827586	4.5	4.533333333	4.379310345	4.05	3.931034483	3.338983051	5.05	3.403508772	2.033333333	3.732142857	3.518518519	2.666666667	3.964285714	4.421052632
image 58	3.357142857	3.362068966	4.210526316	4.206896552	4.661016949	4.85	4.793103448	4.766666667	2.689655172	3.120689655	5.593220339	2.947368421	2.084745763	3.982142857	5.092592593	4.016666667	4.339285714	4.928571429
image 59	4.410714286	4.711864407	3.561403509	2.982758621	3.633333333	4.666666667	4.620689655	4.516666667	4.157894737	3.711864407	5.15	3.431034483	2.25	3.678571429	4.018181818	3.816666667	3.303571429	3.456140351
image 60	4.839285714	5	3.280701754	2.879310345	3.15	5.3	4.551724138	5.3	2.793103448	2.881355932	5.816666667	3.551724138	1.916666667	3.818181818	5.236363636	3.86440678	3.803571429	4.178571429
image 61	3.678571429	2.578947368	4.719298246	4.49122807	3.813559322	2.716666667	2.775862069	2.216666667	5.931034483	5.389830508	3.25	3.637931034	3.220338983	3.696428571	3.290909091	5.283333333	2.945454545	2.771929825
image 62	4.375	3.120689655	4.01754386	4.775862069	4.689655172	4.1	4.172413793	3.559322034	4.034482759	3.440677966	4.35	3.603448276	2.716666667	3.836363636	4.5	4.35	3.839285714	3.929824561
image 63	4.872727273	5.372881356	2.350877193	2.482758621	2.466666667	4.1	3.293103448	3.233333333	4.965517241	5.118644068	6.533333333	2.210526316	1.583333333	3.109090909	3.654545455	2.233333333	3.214285714	2.763636364
image 64	3.690909091	3.372881356	3.947368421	4	3.866666667	4.233333333	3.810344828	3.35	4.568965517	4.448275862	5.416666667	2.473684211	1.9	3.607142857	2.890909091	2.15	3.357142857	3.303571429
image 65	3.821428571	3.627118644	3.964285714	4.155172414	3.559322034	3.1	3.122807018	2.516666667	5.465517241	5.152542373	3.433333333	3.431034483	3.75	3.625	3.272727273	5.533333333	2.821428571	2.824561404
image 66	4.303571429	4.06779661	3.571428571	3.75862069	3.6	3.9	3.74137931	3.233333333	4.655172414	4.431034483	4.533333333	3	2.4	3.821428571	4.4	4.183333333	3.25	3.263157895
image 67	4.818181818	4.175438596	3.666666667	4	3.483333333	3.033333333	2.844827586	2.533333333	4.862068966	4.051724138	3.416666667	3.844827586	3.7	3.75	4.218181818	5.766666667	3.636363636	3.368421053
image 68	4.035714286	3.288135593	3.894736842	3.206896552	3.45	3.933333333	3.310344828	2.7	4.74137931	4.881355932	5.413793103	3.034482759	2.2	4.035714286	3.272727273	2.966101695	3.035714286	2.517857143
image 69	4.418181818	4.389830508	3.052631579	3.396551724	3.13559322	3.491525424	3.25862069	2.796610169	4.620689655	4.271186441	3.916666667	3.965517241	3.283333333	3.803571429	4.309090909	5.35	3.714285714	3.368421053
image 70	3.303571429	3.389830508	4.196428571	3.913793103	4.083333333	4.6	4.017857143	3.457627119	4.122807018	4.186440678	5.533333333	3.368421053	1.916666667	3.660377358	3.4	2.066666667	3.303571429	3.571428571
image 71	3.517857143	2.896551724	4	4.103448276	3.933333333	3.816666667	3.842105263	3.433333333	3.070175439	3.677966102	5.316666667	2.75862069	2.116666667	4.232142857	4.909090909	5.7	3.482142857	4.315789474
image 72	3.910714286	3.644067797	4.245614035	3.931034483	3.95	5.016666667	4.517241379	4.233333333	3.526315789	3.152542373	5.1	3.298245614	1.983050847	3.854545455	4.37037037	3.283333333	3.821428571	4.254545455
image 73	3.589285714	2.830508475	4.736842105	5.155172414	5.033333333	3.133333333	3.551724138	3.322033898	3.824561404	3.847457627	4.620689655	3.157894737	2.366666667	3.285714286	4.363636364	5.4	4.107142857	4.625
image 74	3.857142857	3.288135593	4.089285714	4.175438596	3.65	4	3.982142857	3.483333333	4.431034483	4.271186441	5.65	3.224137931	2.25	3.472727273	3.254545455	2.915254237	3.436363636	3.719298246
image 75	3.714285714	3.220338983	5.140350877	5.224137931	4.95	4.15	4.431034483	4.516666667	3.137931034	2.627118644	4.283333333	3.568965517	3.033333333	4.090909091	5.272727273	5.06779661	4.454545455	5.090909091
image 76	3.703703704	3.627118644	4.842105263	4.775862069	4.75	3.6	3.982758621	3.233333333	4.948275862	3.93220339	4.166666667	3.586206897	2.616666667	4.285714286	4.072727273	4.183333333	4.285714286	4.421052632
image 77	3.909090909	2.949152542	4.280701754	4.172413793	4.483333333	3.305084746	3.75862069	3.05	4.206896552	3.86440678	3.644067797	3.280701754	3.266666667	3.910714286	4.927272727	5.683333333	3.732142857	4.214285714
image 78	3.517857143	2.728813559	4.771929825	5.228070175	5.103448276	3.783333333	4.210526316	3.583333333	3.844827586	3.440677966	3.583333333	3.5	2.95	4	5.036363636	5.416666667	3.857142857	4.25
image 79	3.625	3.517241379	4.607142857	4.01754386	4.15	3.683333333	4.068965517	2.85	5.035714286	3.75862069	2.666666667	4.228070175	3.1	4.6	3.436363636	4.633333333	2.910714286	2.719298246
image 80	5.160714286	5.508474576	2.625	2.526315789	3.016666667	4.116666667	4.103448276	4.066666667	4.877192982	4.033898305	4.610169492	3.534482759	2.333333333	3.660714286	4.018181818	4.033333333	3.272727273	3.052631579
image 81	3.339285714	3.338983051	5	4.596491228	4.75	4.9	4.879310345	5.254237288	2.413793103	2.603448276	5.35	3.172413793	2.083333333	3.875	5.618181818	4.13559322	4.267857143	5.105263158
image 82	3.709090909	3.525423729	4.350877193	4.140350877	4.5	5.237288136	5.275862069	5.333333333	2.655172414	2.728813559	5.6	3.206896552	1.783333333	3.767857143	5.290909091	3.716666667	4.218181818	4.678571429
image 83	4.125	3.491525424	4.107142857	3.912280702	4.466666667	4.4	4.206896552	4.15	3.379310345	2.896551724	4.2	3.379310345	2.783333333	3.8	4.763636364	5.45	3.964285714	4.210526316
image 84	3.535714286	3.728813559	4.263157895	4.103448276	4.733333333	5.183333333	4.948275862	5.416666667	2.689655172	2.830508475	5.65	3.034482759	2.033898305	3.517857143	5.290909091	4.183333333	4.821428571	5.280701754
image 85	3.875	4.440677966	3.315789474	3.578947368	4.333333333	5.483333333	5.465517241	5.75	2.327586207	2.293103448	6.083333333	3.051724138	1.5	3.892857143	5.185185185	2.716666667	4.178571429	4.473684211
image 86	4.654545455	5.120689655	3.089285714	3.172413793	3.203389831	4.35	4.087719298	4.283333333	4.810344828	3.254237288	5.166666667	3.086206897	2.084745763	3.875	4.636363636	4.338983051	3.517857143	4.140350877
image 87	3.857142857	2.983050847	4.339285714	5	4.728813559	3.483333333	3.344827586	3.466666667	3.775862069	3.298245614	4.016666667	2.964912281	3.466666667	3.517857143	4.818181818	5	4.214285714	4.642857143
image 88	3.553571429	2.728813559	4.964912281	5.017241379	4.533333333	3.55	3.859649123	2.816666667	4.379310345	3.661016949	3.1	3.775862069	3.15	3.857142857	4.509090909	5.7	3.714285714	3.929824561
image 89	4.109090909	3.620689655	4.214285714	4.224137931	4.2	4.1	4.068965517	4	4.724137931	3.745762712	4.6	3.431034483	2.7	3.563636364	4.854545455	4.288135593	4.218181818	4.122807018
image 90	4	3.949152542	3.473684211	3.413793103	3.516666667	5.066666667	4.464285714	3.933333333	4.034482759	3.275862069	4.694915254	3.155172414	2.083333333	4.017857143	3.890909091	3.116666667	3.464285714	3.736842105
image 91	3.910714286	3.644067797	3.771929825	3.586206897	3.766666667	4.366666667	4.25862069	3.833333333	3.421052632	3	5.033333333	2.655172414	2.372881356	3.785714286	4.814814815	4.25	4.178571429	4.263157895
image 92	3.446428571	3.017241379	4.303571429	4.5	4.3	4.101694915	3.913793103	2.966101695	4.706896552	3.423728814	3.833333333	3.568965517	2.716666667	4.107142857	3.254545455	3.593220339	3.345454545	3.526315789
image 93	4.196428571	4.169491525	4.403508772	4.379310345	4.406779661	5.13559322	4.929824561	5.2	2.315789474	2	2.983333333	4.293103448	6.133333333	4.410714286	5.381818182	4.4	4.821428571	5.228070175
image 94	3.446428571	2.966101695	5.122807018	4.810344828	5.203389831	4.266666667	4.75862069	3.783333333	3.310344828	2.711864407	2.366666667	4.517241379	5.516666667	4.181818182	5.072727273	5.9	4.196428571	4.701754386
image 95	4.392857143	4.101694915	4.035087719	3.913793103	4.166666667	4.133333333	4.327586207	4.016666667	4.140350877	3.474576271	3.7	3.982758621	5.033898305	4.017857143	4.727272727	5.066666667	3.490909091	4.228070175
image 96	4.490909091	4.310344828	3.732142857	3.859649123	3.983333333	4.847457627	4.379310345	4.05	3.631578947	3.610169492	3.881355932	4.120689655	5.266666667	4.125	4.763636364	4.133333333	4	3.75
image 97	4.214285714	4	4.070175439	3.879310345	4.293103448	3.85	4.052631579	3.866666667	2.701754386	3.603448276	3.1	3.706896552	5.948275862	4.321428571	5.109090909	5.616666667	4.089285714	4.456140351
image 98	3.625	2.859649123	5.719298246	5.568965517	5.566666667	4.766666667	4.719298246	4.533333333	2.620689655	2.350877193	2.533333333	4.379310345	6.355932203	4.072727273	5.763636364	5.983050847	4.946428571	5.789473684
image 99	4.163636364	4.322033898	4.385964912	4.482758621	4.683333333	4.983333333	4.631578947	5.016666667	2.482758621	2.508474576	2.93220339	4.232142857	6.137931034	4.285714286	5.436363636	4.983333333	4.890909091	5.333333333
image 100	3.290909091	3.101694915	5.052631579	5.034482759	5.05	4.866666667	4.827586207	4.016666667	3.017241379	2.796610169	3.283333333	4.310344828	5.3	4.090909091	5	4.254237288	4.090909091	4.649122807
