# Supplementary material for: Four dimensions characterize attributions from faces using a representative set of English trait words
Source: Nat Commun. 2021 Aug 27;12:5168. doi: 10.1038/s41467-021-25500-y (PMC8397784; doi:10.1038/s41467-021-25500-y)
Supplement: Supplementary file 4 — Source Data [file 41467_2021_25500_MOESM4_ESM.zip › Source_Data/Figure7c_Number_of_Dimensions_Parallel_Analysis_86Participants.csv]

Location	ParticipantID	PA_Number_of_Dimensions
NorthAmerica	1	4
NorthAmerica	2	7
NorthAmerica	3	3
NorthAmerica	4	4
NorthAmerica	5	5
NorthAmerica	6	6
NorthAmerica	7	4
NorthAmerica	8	4
NorthAmerica	9	4
NorthAmerica	10	3
NorthAmerica	11	10
NorthAmerica	12	6
Latvia	1	5
Latvia	2	4
Latvia	3	3
Latvia	4	16
Latvia	5	14
Latvia	6	6
Latvia	7	7
Latvia	8	16
Latvia	9	4
Latvia	10	5
Latvia	11	6
Latvia	12	8
Latvia	13	4
Latvia	14	4
Latvia	15	5
Latvia	16	4
Latvia	17	3
Latvia	18	17
Latvia	19	4
Peru	1	5
Peru	2	22
Peru	3	5
Peru	4	9
Peru	5	5
Peru	6	6
Kenya	1	3
Kenya	2	24
Kenya	3	4
Kenya	4	18
Kenya	5	20
Kenya	6	5
Kenya	7	4
Kenya	8	3
Kenya	9	7
Kenya	10	12
Kenya	11	5
Kenya	12	4
Kenya	13	4
Gaza	1	4
Gaza	2	16
Gaza	3	4
Gaza	4	8
Gaza	5	18
Gaza	6	15
Gaza	7	4
Gaza	8	15
Gaza	9	11
Gaza	10	4
Gaza	11	3
ThePhilippines	1	11
ThePhilippines	2	9
ThePhilippines	3	17
ThePhilippines	4	7
ThePhilippines	5	5
ThePhilippines	6	20
ThePhilippines	7	13
ThePhilippines	8	2
ThePhilippines	9	6
ThePhilippines	10	3
ThePhilippines	11	17
ThePhilippines	12	3
ThePhilippines	13	6
ThePhilippines	14	3
ThePhilippines	15	7
ThePhilippines	16	5
ThePhilippines	17	17
India	1	4
India	2	3
India	3	5
India	4	25
India	5	6
India	6	4
India	7	4
India	8	18
