# Supplementary material for: Four dimensions characterize attributions from faces using a representative set of English trait words
Source: Nat Commun. 2021 Aug 27;12:5168. doi: 10.1038/s41467-021-25500-y (PMC8397784; doi:10.1038/s41467-021-25500-y)
Supplement: Supplementary file 4 — Source Data [file 41467_2021_25500_MOESM4_ESM.zip › Source_Data/Figure4b_Neural_NetWork_50Iterations/Fig4b_TrainingData_AE-ReLu-linear.csv]

	1	2	3	4	5	6	7	8	9	10
1	0.494155615568161	0.668135404586792	0.712670087814331	0.7699018716812134	0.788483738899231	0.8064968585968018	0.8288596868515015	0.8291198015213013	0.8448607921600342	0.8580647110939026
2	0.49284571409225464	0.6571253538131714	0.725774884223938	0.7775972485542297	0.7984667420387268	0.8167753219604492	0.8317509889602661	0.8439193367958069	0.8553942441940308	0.8595358729362488
3	0.49002087116241455	0.6724371314048767	0.7092982530593872	0.7762733697891235	0.776287317276001	0.7940405011177063	0.8161575794219971	0.8262597918510437	0.8237668871879578	0.8438990712165833
4	0.4835446774959564	0.6706076264381409	0.7277964949607849	0.7668027877807617	0.7754607200622559	0.8127634525299072	0.8185420036315918	0.8284698724746704	0.844931960105896	0.8480461835861206
5	0.4966464936733246	0.6785575747489929	0.6953352689743042	0.7401916980743408	0.7840918898582458	0.8024782538414001	0.8237146735191345	0.8340299725532532	0.8471009731292725	0.8548338413238525
6	0.5090320110321045	0.6744446754455566	0.7316685914993286	0.7343443036079407	0.8004636764526367	0.8158817887306213	0.8215352892875671	0.838770866394043	0.8434606194496155	0.8559146523475647
7	0.501684308052063	0.6801251769065857	0.6899479627609253	0.7565298676490784	0.7907156944274902	0.815582275390625	0.8310314416885376	0.8407299518585205	0.8524160981178284	0.8583449125289917
8	0.4974833130836487	0.6713786125183105	0.7152259349822998	0.7338379621505737	0.7757806777954102	0.8151707649230957	0.8256591558456421	0.8357354402542114	0.8391233682632446	0.8451979756355286
9	0.48878106474876404	0.6628640294075012	0.7324245572090149	0.7448650002479553	0.792441189289093	0.8009145855903625	0.8202064037322998	0.8311749696731567	0.8467759490013123	0.8538039922714233
10	0.5069468021392822	0.6649064421653748	0.7194403409957886	0.7678048610687256	0.7898309230804443	0.8043787479400635	0.8107669353485107	0.8390921950340271	0.8474022150039673	0.8487500548362732
11	0.49671345949172974	0.6673394441604614	0.723876953125	0.7327982187271118	0.7843717336654663	0.7995789647102356	0.8300821781158447	0.8300727009773254	0.841722846031189	0.8478579521179199
12	0.5075734257698059	0.681555986404419	0.7167338728904724	0.7461841106414795	0.7942177653312683	0.8033243417739868	0.8167929649353027	0.8341219425201416	0.8493202924728394	0.8590210676193237
13	0.508526086807251	0.6326371431350708	0.7079257965087891	0.7268430590629578	0.7862434387207031	0.8144989609718323	0.8125384449958801	0.8377823829650879	0.8417925834655762	0.8500626087188721
14	0.5051287412643433	0.6715121865272522	0.7218357920646667	0.7407822608947754	0.7878676652908325	0.8010658025741577	0.8166226148605347	0.8361250758171082	0.8442385196685791	0.845035195350647
15	0.4876498878002167	0.6747775673866272	0.7063681483268738	0.7671636343002319	0.787600576877594	0.8023380041122437	0.8192356824874878	0.8301354646682739	0.841640830039978	0.8524373769760132
16	0.4907103478908539	0.6601620316505432	0.7262798547744751	0.7700379490852356	0.795665979385376	0.7987453937530518	0.808428943157196	0.8339462876319885	0.8382984399795532	0.8487508296966553
17	0.4988662898540497	0.6880202293395996	0.7253296375274658	0.7475978136062622	0.7982003688812256	0.8173887729644775	0.8321788907051086	0.8307738304138184	0.8489907383918762	0.8606531620025635
18	0.4981909394264221	0.659100353717804	0.7177348732948303	0.7729021310806274	0.7940263748168945	0.8028571605682373	0.8251380920410156	0.83890300989151	0.8451921939849854	0.8471876978874207
19	0.486419677734375	0.6673101186752319	0.7294492125511169	0.7675077319145203	0.7980718016624451	0.8093845844268799	0.8343945741653442	0.837493896484375	0.8470506072044373	0.8554615378379822
20	0.5090318322181702	0.662514328956604	0.7292947173118591	0.7746908068656921	0.7874859571456909	0.822565495967865	0.827473521232605	0.8399775624275208	0.8448442816734314	0.856829047203064
21	0.4970366358757019	0.6369905471801758	0.6849421262741089	0.7738327980041504	0.7905532121658325	0.8050615191459656	0.8221808671951294	0.83282071352005	0.849019467830658	0.8528101444244385
22	0.5043815970420837	0.6666829586029053	0.7178582549095154	0.7392621040344238	0.7855542898178101	0.7963345050811768	0.8191624283790588	0.8281416893005371	0.8396084308624268	0.8426923751831055
23	0.4941595792770386	0.6744499206542969	0.7206366062164307	0.7756607532501221	0.8020806312561035	0.809768795967102	0.8296788930892944	0.8410698771476746	0.8458178043365479	0.8582718372344971
24	0.4968137741088867	0.6618374586105347	0.7142241597175598	0.7638999819755554	0.7565914392471313	0.7995871305465698	0.8133847117424011	0.8286906480789185	0.843035876750946	0.8497910499572754
25	0.4882385730743408	0.675051748752594	0.6989216208457947	0.766042947769165	0.7882876396179199	0.806189239025116	0.820090651512146	0.8343775868415833	0.8394302129745483	0.8574676513671875
26	0.5011426210403442	0.6657402515411377	0.7125206589698792	0.775640070438385	0.7917822003364563	0.8103570938110352	0.8224064111709595	0.8400269746780396	0.8390052914619446	0.8435415029525757
27	0.4774298071861267	0.6425586342811584	0.7170099020004272	0.7461801171302795	0.7874412536621094	0.7960582971572876	0.8056619167327881	0.8251423835754395	0.8330643177032471	0.8417953848838806
28	0.49723657965660095	0.6671469807624817	0.6927148103713989	0.7371941804885864	0.7782018780708313	0.8030723929405212	0.8160504698753357	0.8301623463630676	0.8407069444656372	0.853748619556427
29	0.504101037979126	0.6759762167930603	0.7216867804527283	0.7400885820388794	0.7899051904678345	0.8034675717353821	0.8294524550437927	0.8295375108718872	0.8442139625549316	0.8484048843383789
30	0.5029255151748657	0.6680489778518677	0.7193037271499634	0.7687615752220154	0.7858319282531738	0.8098576068878174	0.8338820934295654	0.8429638147354126	0.8494906425476074	0.8598672151565552
31	0.5106425285339355	0.6801714897155762	0.7197872400283813	0.7510170340538025	0.7934789061546326	0.8112115859985352	0.8330930471420288	0.8425064086914062	0.8477474451065063	0.8544824123382568
32	0.48416271805763245	0.6579513549804688	0.7166693210601807	0.7466762065887451	0.7844499349594116	0.8048001527786255	0.8194080591201782	0.8290254473686218	0.8437898755073547	0.8538042902946472
33	0.49367082118988037	0.6627945303916931	0.7262357473373413	0.7351601123809814	0.7864272594451904	0.8048951029777527	0.8159245848655701	0.8340383172035217	0.8367184400558472	0.8450469970703125
34	0.48518604040145874	0.6696568131446838	0.6848499178886414	0.7618885040283203	0.7843157052993774	0.799821138381958	0.8228408694267273	0.8330357074737549	0.8367316126823425	0.8427759408950806
35	0.5099763870239258	0.6869174838066101	0.7275020480155945	0.7750212550163269	0.7808842658996582	0.8088370561599731	0.8346675634384155	0.8435734510421753	0.8508306741714478	0.8554718494415283
36	0.4998120069503784	0.6754597425460815	0.6880664825439453	0.7717151045799255	0.78688645362854	0.8001648187637329	0.8245221972465515	0.8290786743164062	0.8352881669998169	0.8512365221977234
37	0.5066666603088379	0.6840267181396484	0.7324293851852417	0.7818193435668945	0.8038924932479858	0.8010145425796509	0.8196755647659302	0.8354904651641846	0.8493329286575317	0.8576001524925232
38	0.4956600069999695	0.6642873883247375	0.7202445268630981	0.7742260098457336	0.7950668931007385	0.80838543176651	0.8261704444885254	0.836856484413147	0.8481628894805908	0.8577008247375488
39	0.5034112930297852	0.6714036464691162	0.6857511401176453	0.778639018535614	0.7933051586151123	0.8151717782020569	0.835607647895813	0.8357785940170288	0.8442415595054626	0.8525219559669495
40	0.4968019425868988	0.6904864311218262	0.7298566102981567	0.762108564376831	0.7836228013038635	0.8026875257492065	0.814815878868103	0.8387953042984009	0.8492024540901184	0.8521295785903931
41	0.5094629526138306	0.6704659461975098	0.7008273601531982	0.7802541255950928	0.7956932187080383	0.8080112934112549	0.8331699371337891	0.8412443995475769	0.8479087948799133	0.8562424182891846
42	0.48838263750076294	0.6635620594024658	0.7224043607711792	0.752224326133728	0.7868094444274902	0.812734067440033	0.8309952020645142	0.8396661877632141	0.8457104563713074	0.8515866994857788
43	0.5010947585105896	0.677513062953949	0.7188000082969666	0.7578725218772888	0.7915034890174866	0.7962679862976074	0.8234937787055969	0.8373351097106934	0.8396197557449341	0.8496158123016357
44	0.5122218132019043	0.6793957948684692	0.7335519790649414	0.786693811416626	0.7851298451423645	0.8072335720062256	0.8244870901107788	0.8350439667701721	0.8435295224189758	0.8498556017875671
45	0.49235478043556213	0.6683512926101685	0.6918256878852844	0.7565521597862244	0.7846534848213196	0.8083499670028687	0.8188180327415466	0.8364004492759705	0.8420872092247009	0.8535895943641663
46	0.46711957454681396	0.6436611413955688	0.7079384326934814	0.7588629126548767	0.7846933603286743	0.799960196018219	0.8190138339996338	0.8268606662750244	0.8412402272224426	0.8437451124191284
47	0.5032040476799011	0.6580034494400024	0.7220392823219299	0.7775856256484985	0.8008565306663513	0.8169154524803162	0.8242284655570984	0.8357901573181152	0.8431000113487244	0.8522375822067261
48	0.49213501811027527	0.6713322401046753	0.7074302434921265	0.7764949798583984	0.7795628905296326	0.7932465076446533	0.8292280435562134	0.8381369113922119	0.8477630019187927	0.8552075028419495
49	0.47893407940864563	0.660742998123169	0.6683628559112549	0.7791256904602051	0.7870863676071167	0.7976778149604797	0.8095700740814209	0.8385483026504517	0.8450109958648682	0.8516417741775513
50	0.5103338956832886	0.6777396202087402	0.7105456590652466	0.7304472923278809	0.7938187122344971	0.8156253099441528	0.8263227939605713	0.8386080265045166	0.8470051884651184	0.861528754234314
