# Supplementary material for: Four dimensions characterize attributions from faces using a representative set of English trait words
Source: Nat Commun. 2021 Aug 27;12:5168. doi: 10.1038/s41467-021-25500-y (PMC8397784; doi:10.1038/s41467-021-25500-y)
Supplement: Supplementary file 4 — Source Data [file 41467_2021_25500_MOESM4_ESM.zip › Source_Data/Figure4b_Neural_NetWork_50Iterations/Figure4b_TrainingData_Summary.csv]

	1	2	3	4	5	6	7	8	9	10
AE-linear-linear- Mean	0.5178947997093201	0.691384711265564	0.7439484512805938	0.7957303714752197	0.8176504814624787	0.8389866733551026	0.8489972603321075	0.8581674492359161	0.8662439274787903	0.8735143208503723
AE-tanh-linear- Mean	0.5124495631456375	0.6879018318653106	0.7410944426059722	0.7925087749958039	0.8141405379772186	0.8350153732299804	0.845791357755661	0.8548134732246399	0.863447688817978	0.8710132408142089
AE-sigmoid-linear- Mean	0.4907209676504135	0.6629160726070404	0.7233795905113221	0.7676007652282715	0.7964715957641602	0.8147469770908355	0.8309644949436188	0.8410775554180145	0.8505553472042083	0.8581992518901825
AE-ReLu-linear- Mean	0.49709302484989165	0.6682783663272858	0.7135869634151458	0.7599120879173279	0.7884828221797943	0.8061799097061157	0.8229822814464569	0.8351076185703278	0.843934772014618	0.8521219956874847
AE-linear-linear-L1_lamda_0.1- Mean	0.5154815220832825	0.6871434974670411	0.7374761629104615	0.7876311016082763	0.8042554450035095	0.8174741983413696	0.8240575337409973	0.8303281664848328	0.8339083623886109	0.8369532203674317
AE-linear-linear-L1_lamda_0.3- Mean	0.5127722001075745	0.6793395686149597	0.7109320139884949	0.7314358150959015	0.7446280765533447	0.7561964023113251	0.7622046148777009	0.7636495864391327	0.7678849411010742	0.7681573057174682
AE-linear-linear-L1_lamda_0.5- Mean	0.5068815058469772	0.659915429353714	0.6723874723911285	0.6787785995006561	0.6877554512023926	0.6955910122394562	0.6960968542098999	0.6991234648227692	0.7019946932792663	0.7045510578155517
AE-linear-linear - Standard deviation	0.005878565213669735	0.005764407812507207	0.005348279933763911	0.005020854883296268	0.005137489516669583	0.004466985701872559	0.0041663389908815456	0.00399109853405149	0.003718980170612156	0.0034782360164667928
AE-tanh-linear - Standard deviation	0.0074054186998274525	0.00576174172422063	0.005281948565841752	0.004668918757319208	0.004504037305576302	0.004296650548308329	0.00418473801979952	0.003916858536773124	0.003677247470731385	0.003722210277147495
AE-sigmoid-linear - Standard deviation	0.007218827473789817	0.005531338423872448	0.005295870878388348	0.00881083982026402	0.004710225458349928	0.005506876231561407	0.00454870909969172	0.004052081530157172	0.0036618963547511447	0.0033121216508133627
AE-ReLu-linear - Standard deviation	0.009680679650313941	0.011781494376292388	0.015077678710984185	0.016456206003384845	0.008062166960356582	0.006955369069164603	0.0074413688842076215	0.004894773467859422	0.005332380886208587	0.005283103943102901
AE-linear-linear-L1_lamda_0.1 - Standard deviation	0.005650337276901108	0.00459859857236188	0.005938120634950101	0.004643896545546902	0.005247539274820149	0.007937903346597216	0.007080008243152363	0.0069131261792724505	0.007218634964156721	0.006141651996210879
AE-linear-linear-L1_lamda_0.3 - Standard deviation	0.006799714556240811	0.005864664080294567	0.01557995992998657	0.014888991024283591	0.016925739380678855	0.012686507117354104	0.009742928429796589	0.010464376687371504	0.008644671064952557	0.011066672111779604
AE-linear-linear-L1_lamda_0.5 - Standard deviation	0.00733935309044102	0.023487565726953635	0.01024490020145558	0.014848031818415682	0.0158512210080069	0.016929427823983333	0.013479525142340427	0.018751990708355763	0.014974470559162517	0.014157596869694776
