# Supplementary material for: Four dimensions characterize attributions from faces using a representative set of English trait words
Source: Nat Commun. 2021 Aug 27;12:5168. doi: 10.1038/s41467-021-25500-y (PMC8397784; doi:10.1038/s41467-021-25500-y)
Supplement: Supplementary file 4 — Source Data [file 41467_2021_25500_MOESM4_ESM.zip › Source_Data/Figure4b_Neural_NetWork_50Iterations/Fig4b_TrainingData_AE-sigmoid-linear.csv]

	1	2	3	4	5	6	7	8	9	10
1	0.47961628437042236	0.662163257598877	0.7156321406364441	0.7542577981948853	0.7952974438667297	0.8095934391021729	0.8284139633178711	0.8418090343475342	0.8503366112709045	0.8550962209701538
2	0.486306369304657	0.660922646522522	0.7158785462379456	0.7721027135848999	0.7943470478057861	0.8070800304412842	0.8264611959457397	0.839909017086029	0.8463953733444214	0.8523925542831421
3	0.49032720923423767	0.6546390056610107	0.7252172231674194	0.7639959454536438	0.7904282808303833	0.8150495290756226	0.8319666385650635	0.8413188457489014	0.8543422818183899	0.8563231229782104
4	0.491178959608078	0.6590198874473572	0.7218382358551025	0.7709183692932129	0.7922694087028503	0.8125990033149719	0.8237423300743103	0.8376325368881226	0.8475743532180786	0.8583050966262817
5	0.487272709608078	0.6550937294960022	0.7171268463134766	0.7694554328918457	0.791066586971283	0.8080415725708008	0.8244742155075073	0.8368156552314758	0.8474527597427368	0.8551990389823914
6	0.4960704445838928	0.6661045551300049	0.7265313863754272	0.7511774301528931	0.7934110164642334	0.813470721244812	0.8292636275291443	0.8384795188903809	0.8502485752105713	0.856319785118103
7	0.49368542432785034	0.6538002490997314	0.715161144733429	0.7596242427825928	0.7930704951286316	0.8049640655517578	0.8231359124183655	0.8308384418487549	0.8425178527832031	0.853642463684082
8	0.49096572399139404	0.658599317073822	0.7250993251800537	0.770685613155365	0.8066847920417786	0.8143441677093506	0.8346645832061768	0.8436489701271057	0.8506137132644653	0.8608245849609375
9	0.49990466237068176	0.6689959168434143	0.7303823232650757	0.7575440406799316	0.8004913926124573	0.819256067276001	0.8365991115570068	0.8465985059738159	0.852297306060791	0.8624438643455505
10	0.48547977209091187	0.6566015481948853	0.722046971321106	0.771558403968811	0.7988743185997009	0.8170996904373169	0.8254199028015137	0.8394065499305725	0.8487491607666016	0.8557488322257996
11	0.4872523844242096	0.6611177921295166	0.7275434732437134	0.7593854069709778	0.7967101335525513	0.8132601380348206	0.8316121697425842	0.8406476974487305	0.8529651165008545	0.8580954074859619
12	0.4850972890853882	0.6647173166275024	0.7267004251480103	0.7613703608512878	0.7936217784881592	0.812096118927002	0.8288562893867493	0.8433408141136169	0.8512239456176758	0.8613672256469727
13	0.48603659868240356	0.6701385378837585	0.732578694820404	0.7810351848602295	0.8059377670288086	0.8199901580810547	0.8392902612686157	0.8443454504013062	0.855760931968689	0.8604962229728699
14	0.49960896372795105	0.6654173731803894	0.7249453663825989	0.7705991268157959	0.7996595501899719	0.8170866966247559	0.8355681896209717	0.8435230851173401	0.8546611666679382	0.8633028268814087
15	0.4815159738063812	0.6539880633354187	0.717262864112854	0.7688197493553162	0.7905576229095459	0.8074883222579956	0.8243535757064819	0.83641517162323	0.8438450694084167	0.8515931367874146
16	0.5029470324516296	0.6723418235778809	0.7298966646194458	0.7726391553878784	0.8066661357879639	0.8278841972351074	0.8405314683914185	0.8511073589324951	0.8596896529197693	0.8642308115959167
17	0.47749924659729004	0.6705014109611511	0.7293030023574829	0.7711616158485413	0.7958943247795105	0.8162164688110352	0.8296354413032532	0.8407799005508423	0.8495286107063293	0.8558120727539062
18	0.49099767208099365	0.6574735045433044	0.7207815647125244	0.7449129819869995	0.7956424355506897	0.8193134069442749	0.8342491388320923	0.8422051668167114	0.8505156636238098	0.8594064712524414
19	0.49743974208831787	0.6607165336608887	0.719082772731781	0.7753615379333496	0.795100212097168	0.8179676532745361	0.8335448503494263	0.843345046043396	0.8520449995994568	0.8613371253013611
20	0.5065704584121704	0.6748576164245605	0.7222030162811279	0.7676984667778015	0.8017792701721191	0.8246918320655823	0.8384925127029419	0.8490626215934753	0.8600596785545349	0.8663724660873413
21	0.4884118437767029	0.6614476442337036	0.7298265099525452	0.7699224352836609	0.7958422899246216	0.8225788474082947	0.8323666453361511	0.8401967883110046	0.8519939184188843	0.8621402382850647
22	0.4859156608581543	0.6662097573280334	0.7219483852386475	0.7562227249145508	0.7989386320114136	0.8090596795082092	0.8290148377418518	0.8404397368431091	0.8474002480506897	0.8575482964515686
23	0.48288875818252563	0.6600116491317749	0.725338339805603	0.7688223123550415	0.7961543202400208	0.8182476162910461	0.8289985656738281	0.8434736728668213	0.8495891094207764	0.8568636775016785
24	0.4902404546737671	0.6605621576309204	0.7187520265579224	0.7680168151855469	0.7850796580314636	0.8094450831413269	0.8293318748474121	0.8339235782623291	0.843998908996582	0.856212854385376
25	0.5003232359886169	0.6601631045341492	0.7161838412284851	0.7768216729164124	0.800527811050415	0.8146144151687622	0.8314539194107056	0.8387346267700195	0.8485702872276306	0.8585647344589233
26	0.48750120401382446	0.6662046909332275	0.7200987339019775	0.7764360308647156	0.7993154525756836	0.8127009868621826	0.8309473395347595	0.8431622982025146	0.8510210514068604	0.8545988202095032
27	0.5031806826591492	0.675008237361908	0.7246584892272949	0.7707252502441406	0.7955014109611511	0.8141151666641235	0.8297030925750732	0.8436605930328369	0.8534750938415527	0.8592839241027832
28	0.4842192828655243	0.6623659729957581	0.7236654758453369	0.7733879089355469	0.800326943397522	0.8163987994194031	0.8293473720550537	0.8435251712799072	0.8522711992263794	0.8579952120780945
29	0.4907594323158264	0.665481448173523	0.7293456196784973	0.7535781264305115	0.7951484322547913	0.8159769773483276	0.8363519310951233	0.8491384387016296	0.8545504212379456	0.8622170686721802
30	0.4814140200614929	0.6620345711708069	0.7253561019897461	0.7684274315834045	0.7886368036270142	0.8038566708564758	0.827017068862915	0.8379367589950562	0.8457658886909485	0.8537921905517578
31	0.4924842417240143	0.6604135036468506	0.7274534106254578	0.773252546787262	0.7960682511329651	0.8096107244491577	0.827957272529602	0.8388068675994873	0.8479307889938354	0.8552749156951904
32	0.4961206018924713	0.6609143018722534	0.7197871804237366	0.7410162687301636	0.796501100063324	0.8165724873542786	0.8345479965209961	0.844214677810669	0.8546519875526428	0.8596006631851196
33	0.4943941831588745	0.6622788310050964	0.7207354307174683	0.7609572410583496	0.7958666682243347	0.8148581981658936	0.8279358148574829	0.8396608829498291	0.8512817621231079	0.8549968004226685
34	0.4812794327735901	0.6600707173347473	0.719276487827301	0.7747368812561035	0.7973486185073853	0.8160971999168396	0.831467866897583	0.8398366570472717	0.85048508644104	0.8592292070388794
35	0.48673945665359497	0.6635323762893677	0.7221885323524475	0.7712618112564087	0.7954263687133789	0.8138899803161621	0.8313827514648438	0.839730978012085	0.8497104644775391	0.8570201396942139
36	0.4919304847717285	0.6686111688613892	0.7386049628257751	0.7859823703765869	0.808644711971283	0.8295333385467529	0.8410817980766296	0.8495420217514038	0.8554956912994385	0.8667247891426086
37	0.4922220706939697	0.6598644256591797	0.7199563384056091	0.7673136591911316	0.7976785898208618	0.8089460730552673	0.8235962986946106	0.8355461359024048	0.8465677499771118	0.8558394312858582
38	0.48423489928245544	0.6590316295623779	0.7128783464431763	0.7630354166030884	0.789604902267456	0.8086397051811218	0.8290624618530273	0.8359100818634033	0.8467910885810852	0.8565018177032471
39	0.47819697856903076	0.6604472994804382	0.7157833576202393	0.7711890935897827	0.7970960140228271	0.8196272253990173	0.8240934014320374	0.8377116918563843	0.8512828350067139	0.8579877018928528
40	0.4935781955718994	0.6659164428710938	0.7213214039802551	0.7673815488815308	0.7907805442810059	0.8123259544372559	0.826694667339325	0.8375377655029297	0.8471072316169739	0.8557043671607971
41	0.49960383772850037	0.6640172004699707	0.7284696102142334	0.7671762108802795	0.7982656359672546	0.8194270730018616	0.8346227407455444	0.8385587930679321	0.8519818186759949	0.8595494627952576
42	0.479690819978714	0.6635338068008423	0.7240246534347534	0.7697924375534058	0.7908599376678467	0.8131544589996338	0.8318259119987488	0.8417556285858154	0.8454923033714294	0.8556116819381714
43	0.5014099478721619	0.6679690480232239	0.7199930548667908	0.7719447612762451	0.7976083755493164	0.8091874122619629	0.8341567516326904	0.8392735719680786	0.8496137857437134	0.8566065430641174
44	0.50023353099823	0.6712806224822998	0.7337315082550049	0.7824833393096924	0.8011840581893921	0.8249423503875732	0.8376823663711548	0.8462494611740112	0.8552590608596802	0.8614274859428406
45	0.4919574558734894	0.6531755328178406	0.7187369465827942	0.755142331123352	0.7968571782112122	0.8190057277679443	0.8249279856681824	0.841437578201294	0.8533791899681091	0.8589882850646973
46	0.49890369176864624	0.6657485961914062	0.7255353331565857	0.7705636024475098	0.7932618260383606	0.8071981072425842	0.8295385837554932	0.8352923393249512	0.8483807444572449	0.8561288118362427
47	0.49865061044692993	0.6733763217926025	0.7216793298721313	0.7700823545455933	0.802736759185791	0.8165209889411926	0.8366815447807312	0.8450185060501099	0.8535813093185425	0.8622010350227356
48	0.49381712079048157	0.6574246883392334	0.7271063923835754	0.7758986353874207	0.7972650527954102	0.8151541948318481	0.8311060667037964	0.840959370136261	0.8502298593521118	0.8592621088027954
49	0.48566150665283203	0.6542574167251587	0.7232774496078491	0.7710164785385132	0.7937605977058411	0.8158886432647705	0.8334095478057861	0.8427200317382812	0.8494678139686584	0.8581310510635376
50	0.4843118190765381	0.6672403812408447	0.7280542850494385	0.7731469869613647	0.7937828302383423	0.8122814893722534	0.8316448926925659	0.8386936783790588	0.8496178388595581	0.8556499481201172
