# Supplementary material for: Four dimensions characterize attributions from faces using a representative set of English trait words
Source: Nat Commun. 2021 Aug 27;12:5168. doi: 10.1038/s41467-021-25500-y (PMC8397784; doi:10.1038/s41467-021-25500-y)
Supplement: Supplementary file 4 — Source Data [file 41467_2021_25500_MOESM4_ESM.zip › Source_Data/Figure4b_Neural_NetWork_50Iterations/Fig4b_TrainingData_AE-linear-linear.csv]

	1	2	3	4	5	6	7	8	9	10
1	0.5201901197433472	0.6906079649925232	0.7409623265266418	0.7880316376686096	0.8116384744644165	0.8361524939537048	0.8453383445739746	0.8539440035820007	0.8630956411361694	0.8719061613082886
2	0.5233292579650879	0.695285439491272	0.7506954073905945	0.8003751039505005	0.8201274871826172	0.8430582284927368	0.8529468774795532	0.8609511852264404	0.868659496307373	0.874337911605835
3	0.5223572254180908	0.697300910949707	0.7507266402244568	0.799516499042511	0.8231581449508667	0.8399553894996643	0.850182831287384	0.85779869556427	0.8663773536682129	0.874055027961731
4	0.5221982002258301	0.7007490992546082	0.7509405612945557	0.8022239804267883	0.8221222162246704	0.8427680134773254	0.8517138957977295	0.8635469079017639	0.8717474937438965	0.8789806962013245
5	0.5266640186309814	0.691643238067627	0.7404903173446655	0.7891654968261719	0.8100732564926147	0.8322519063949585	0.8463568687438965	0.8557486534118652	0.8657801151275635	0.8721088171005249
6	0.5180413126945496	0.6937947273254395	0.7448149919509888	0.7977432012557983	0.8193153142929077	0.8413465619087219	0.8525074124336243	0.8613089323043823	0.8680879473686218	0.8737291097640991
7	0.5096137523651123	0.6829453706741333	0.7352003455162048	0.7888706922531128	0.8094576001167297	0.8301022052764893	0.8412538766860962	0.8525585532188416	0.8587955236434937	0.8657165169715881
8	0.5276859998703003	0.6973295211791992	0.7478499412536621	0.7989972829818726	0.8249504566192627	0.8424823880195618	0.8514877557754517	0.8615823984146118	0.8689824938774109	0.8751377463340759
9	0.5128893256187439	0.6847928166389465	0.738770604133606	0.7887192964553833	0.8114241361618042	0.8354688882827759	0.8458882570266724	0.8549914360046387	0.8648485541343689	0.8713405132293701
10	0.5153446793556213	0.691704511642456	0.7467508912086487	0.8037604689598083	0.8256804347038269	0.844887375831604	0.8538800477981567	0.8634506464004517	0.8692350387573242	0.875974178314209
11	0.518056333065033	0.6823915243148804	0.7438175678253174	0.7960614562034607	0.8169128894805908	0.8371903300285339	0.8472926020622253	0.855449914932251	0.8622186779975891	0.8690446019172668
12	0.5110430717468262	0.6896041631698608	0.7366308569908142	0.7930806875228882	0.816991925239563	0.8365410566329956	0.8466590046882629	0.857419490814209	0.8646010160446167	0.8709631562232971
13	0.5187589526176453	0.6854435801506042	0.7398002743721008	0.7886349558830261	0.8094784617424011	0.833983302116394	0.8456895351409912	0.8542168140411377	0.8633021712303162	0.8704151511192322
14	0.5208977460861206	0.6933081150054932	0.748414158821106	0.8008590936660767	0.8212512731552124	0.8463085293769836	0.8553440570831299	0.8635300397872925	0.8703294396400452	0.8782097101211548
15	0.5137159824371338	0.6878024339675903	0.7383707761764526	0.7906298637390137	0.8110211491584778	0.8373091816902161	0.8457974195480347	0.8537222743034363	0.8641489744186401	0.8743907809257507
16	0.5187646150588989	0.6871265172958374	0.7356210350990295	0.7905622720718384	0.8130182027816772	0.8368847966194153	0.8488374948501587	0.8552156090736389	0.8658506870269775	0.8727124333381653
17	0.5256894826889038	0.6947662830352783	0.7459942698478699	0.7960338592529297	0.8203591108322144	0.8409811854362488	0.8506262302398682	0.8597157597541809	0.8669376373291016	0.8746879696846008
18	0.5135971307754517	0.6975557804107666	0.7471157312393188	0.800086498260498	0.8226569890975952	0.8417611718177795	0.8519666790962219	0.8592574000358582	0.8691762685775757	0.8762474060058594
19	0.5216588973999023	0.6979361772537231	0.7507487535476685	0.8019376397132874	0.8243659734725952	0.843184769153595	0.8524760007858276	0.8614979982376099	0.8693044781684875	0.8745096325874329
20	0.5169492959976196	0.6874433755874634	0.7400439977645874	0.7951880693435669	0.818764865398407	0.8364169597625732	0.8460636734962463	0.8549476861953735	0.8646624684333801	0.8725593090057373
21	0.5290892124176025	0.6963149309158325	0.745128333568573	0.8006133437156677	0.823265552520752	0.843766450881958	0.8539446592330933	0.8637341260910034	0.8708451390266418	0.8800349235534668
22	0.5164340734481812	0.6942753791809082	0.7446915507316589	0.794462263584137	0.8167569637298584	0.8389100432395935	0.8481005430221558	0.860122561454773	0.866745114326477	0.8744826316833496
23	0.5143380165100098	0.683557391166687	0.7427116632461548	0.7914799451828003	0.8183810710906982	0.8387883901596069	0.8490512371063232	0.859395444393158	0.8648310899734497	0.8716392517089844
24	0.5215259194374084	0.6992578506469727	0.7547599077224731	0.8037967681884766	0.825046181678772	0.8448590636253357	0.8541283011436462	0.8619722127914429	0.8693821430206299	0.8756096363067627
25	0.5209300518035889	0.6824672222137451	0.7381576895713806	0.7963880896568298	0.8192040920257568	0.8385809063911438	0.8497417569160461	0.8588124513626099	0.8665217161178589	0.8759129643440247
26	0.5153011083602905	0.6929653882980347	0.7446420192718506	0.7973581552505493	0.8188174962997437	0.8428542613983154	0.8534358143806458	0.8614901900291443	0.868833601474762	0.8746962547302246
27	0.5109394788742065	0.6818704605102539	0.7376357316970825	0.7918156385421753	0.809140682220459	0.8340924978256226	0.843437671661377	0.8540128469467163	0.8613789677619934	0.8724853992462158
28	0.5129570960998535	0.6837224960327148	0.7383762001991272	0.7916955947875977	0.8126192092895508	0.8375514149665833	0.8453599214553833	0.854347825050354	0.8631210327148438	0.8705422878265381
29	0.5173029899597168	0.6919429302215576	0.744546115398407	0.7951478958129883	0.8165899515151978	0.8382116556167603	0.8509914875030518	0.858237624168396	0.866621732711792	0.8727447390556335
30	0.5150537490844727	0.6878290772438049	0.7471667528152466	0.7969647645950317	0.8184393644332886	0.8398730754852295	0.849226713180542	0.8601685762405396	0.86847984790802	0.8736177682876587
31	0.5044082999229431	0.6806710362434387	0.734426736831665	0.7890775203704834	0.8158822655677795	0.8333778381347656	0.8427900075912476	0.8531532287597656	0.8624405264854431	0.8686627149581909
32	0.5102111101150513	0.6838704943656921	0.7440475821495056	0.7923043966293335	0.8151253461837769	0.8379977345466614	0.8480070233345032	0.8586435317993164	0.8640395998954773	0.8736845254898071
33	0.5091065168380737	0.6850218772888184	0.7381630539894104	0.7883137464523315	0.8144632577896118	0.8323455452919006	0.8415126204490662	0.8500252962112427	0.8585399985313416	0.8665544390678406
34	0.5252853631973267	0.6947880387306213	0.7457752227783203	0.797413170337677	0.8217971324920654	0.8396357893943787	0.8491501212120056	0.8578622341156006	0.8682591915130615	0.874758780002594
35	0.5108150243759155	0.6862158179283142	0.7377734184265137	0.7880991697311401	0.808449387550354	0.8303279280662537	0.8394640684127808	0.8486073613166809	0.8549717664718628	0.8634780049324036
36	0.513256311416626	0.6914863586425781	0.737755537033081	0.7862597107887268	0.809526801109314	0.8333562016487122	0.8455851078033447	0.8519981503486633	0.8639587759971619	0.8725267052650452
37	0.5140668153762817	0.6872520446777344	0.7381725311279297	0.7918837666511536	0.8126554489135742	0.8330796957015991	0.8432754278182983	0.8527860045433044	0.8597515225410461	0.8695914149284363
38	0.5206747055053711	0.6961089372634888	0.7478950023651123	0.7981429100036621	0.8169203996658325	0.840316891670227	0.8497174978256226	0.8597874045372009	0.866714596748352	0.8773625493049622
39	0.526404857635498	0.6951565742492676	0.7459039688110352	0.7974244356155396	0.8169244527816772	0.8373967409133911	0.8470615744590759	0.8578137159347534	0.86761075258255	0.8741991519927979
40	0.528814435005188	0.7049462795257568	0.7545053362846375	0.8012075424194336	0.8245558738708496	0.8471122980117798	0.8563734889030457	0.865307092666626	0.8729008436203003	0.8802001476287842
41	0.5253653526306152	0.6969749927520752	0.7480740547180176	0.8029579520225525	0.8234961628913879	0.842660665512085	0.8526740670204163	0.8644262552261353	0.8714307546615601	0.8783119916915894
42	0.5143852829933167	0.6926140189170837	0.7440389394760132	0.7991521954536438	0.8236708641052246	0.839521050453186	0.84799724817276	0.857619047164917	0.864367663860321	0.8719607591629028
43	0.5090470314025879	0.6898288726806641	0.7409243583679199	0.792743980884552	0.8173439502716064	0.837993860244751	0.8474745154380798	0.8569470047950745	0.8651773929595947	0.8707253336906433
44	0.5225905776023865	0.6923239827156067	0.7426669597625732	0.7941769361495972	0.813254714012146	0.8330461978912354	0.8448961973190308	0.8553396463394165	0.8637219667434692	0.8691713809967041
45	0.5133751630783081	0.6866161823272705	0.7381997108459473	0.7928045392036438	0.8138340711593628	0.8373131155967712	0.8477221727371216	0.8573882579803467	0.867811918258667	0.8736283183097839
46	0.5148537158966064	0.6956457495689392	0.7526828050613403	0.8029567003250122	0.8225744962692261	0.8490169644355774	0.8584114909172058	0.8650628328323364	0.8722008466720581	0.878928005695343
47	0.5270691514015198	0.700255274772644	0.7538398504257202	0.8048987984657288	0.8292022347450256	0.8480437397956848	0.8568733334541321	0.8632837533950806	0.8716796040534973	0.8771570920944214
48	0.5141643285751343	0.6936468482017517	0.7448827028274536	0.7994307279586792	0.8188703656196594	0.8424471020698547	0.8524668216705322	0.8617509603500366	0.8691247701644897	0.8759326934814453
49	0.5202127695083618	0.6986022591590881	0.7488009929656982	0.7988994121551514	0.8164733648300171	0.8397341966629028	0.850178062915802	0.8582721948623657	0.867024302482605	0.8748185038566589
50	0.5193160772323608	0.6934752464294434	0.7473183870315552	0.7981704473495483	0.8164745569229126	0.8380876183509827	0.8485051989555359	0.859150230884552	0.8675677180290222	0.8752708435058594
