# Supplementary material for: Four dimensions characterize attributions from faces using a representative set of English trait words
Source: Nat Commun. 2021 Aug 27;12:5168. doi: 10.1038/s41467-021-25500-y (PMC8397784; doi:10.1038/s41467-021-25500-y)
Supplement: Supplementary file 4 — Source Data [file 41467_2021_25500_MOESM4_ESM.zip › Source_Data/Figure4b_Neural_NetWork_50Iterations/Fig4b_TrainingData_AE-tanh-linear.csv]

	1	2	3	4	5	6	7	8	9	10
1	0.5156534910202026	0.6879438161849976	0.7423498630523682	0.7921876907348633	0.8136910796165466	0.8386892080307007	0.8464787602424622	0.8564825654029846	0.8646162748336792	0.8722854852676392
2	0.5176325440406799	0.6894501447677612	0.7431498169898987	0.7980613112449646	0.8165764212608337	0.839328944683075	0.8482098579406738	0.8610535860061646	0.8668314218521118	0.8758184909820557
3	0.5183798670768738	0.6968806982040405	0.7484504580497742	0.7972882986068726	0.8149724006652832	0.8376685976982117	0.847725510597229	0.8571661114692688	0.8666707873344421	0.8716551065444946
4	0.5061477422714233	0.6847284436225891	0.7375327944755554	0.7883478403091431	0.8138667345046997	0.834978461265564	0.8442513942718506	0.8528215289115906	0.8638423681259155	0.8696625232696533
5	0.49976086616516113	0.6792418360710144	0.7388047575950623	0.7888592481613159	0.8126941919326782	0.8323138952255249	0.8446066975593567	0.8540940880775452	0.8617380857467651	0.8692171573638916
6	0.49941757321357727	0.6846983432769775	0.7398176193237305	0.7894196510314941	0.8083013296127319	0.8371705412864685	0.845966637134552	0.8536261320114136	0.8633980751037598	0.8721123933792114
7	0.5098555684089661	0.6807771921157837	0.7312408685684204	0.7836132049560547	0.8058603405952454	0.8245965838432312	0.8407019972801208	0.8488368391990662	0.8581002950668335	0.8680662512779236
8	0.5124363899230957	0.6967256665229797	0.7445132732391357	0.7904562950134277	0.8086260557174683	0.8317387700080872	0.8465258479118347	0.8544219136238098	0.8622209429740906	0.8690707087516785
9	0.5059044361114502	0.6883596777915955	0.7411197423934937	0.7892967462539673	0.8154711723327637	0.8333601951599121	0.8441758155822754	0.8562324047088623	0.8640987873077393	0.8719711303710938
10	0.5204302668571472	0.6930921077728271	0.7518031001091003	0.8013620972633362	0.8266296982765198	0.8454921841621399	0.8558213710784912	0.8618010878562927	0.8731309175491333	0.8804177045822144
11	0.5203946828842163	0.69395911693573	0.7478072643280029	0.7973029613494873	0.8174635767936707	0.8439987897872925	0.8555358648300171	0.8618602752685547	0.8681567907333374	0.8761907815933228
12	0.5082746744155884	0.6827633380889893	0.7397482395172119	0.7902018427848816	0.8117135167121887	0.8338552713394165	0.8420726656913757	0.8503869771957397	0.8593082427978516	0.8685762882232666
13	0.4945637583732605	0.6700955629348755	0.7248843312263489	0.7780425548553467	0.805788516998291	0.8223942518234253	0.8325892090797424	0.8420101404190063	0.85331791639328	0.860740065574646
14	0.5155831575393677	0.6910048127174377	0.7353138327598572	0.788303792476654	0.8115641474723816	0.8308393359184265	0.8414998650550842	0.8525168895721436	0.8612385392189026	0.869966983795166
15	0.5090427398681641	0.6872463226318359	0.7386951446533203	0.7918558716773987	0.8127172589302063	0.8353531956672668	0.8434538841247559	0.8520869016647339	0.8627063035964966	0.8694996237754822
16	0.5167163610458374	0.6821181774139404	0.7382688522338867	0.7887095212936401	0.8070384860038757	0.8313617706298828	0.8395404815673828	0.8507755994796753	0.8599634170532227	0.8641277551651001
17	0.5053929686546326	0.6832596659660339	0.7350360155105591	0.7933043837547302	0.8178491592407227	0.8365846872329712	0.8469281196594238	0.8580630421638489	0.8656730651855469	0.8733862042427063
18	0.5138778686523438	0.68764728307724	0.7420352697372437	0.7947865724563599	0.8192172646522522	0.8350510597229004	0.8481354713439941	0.8552143573760986	0.8627291917800903	0.8724044561386108
19	0.5112469792366028	0.6839640736579895	0.7404295802116394	0.7886925339698792	0.813248336315155	0.8319879770278931	0.8425421118736267	0.849446177482605	0.8604106307029724	0.8690058588981628
20	0.5019737482070923	0.6832753419876099	0.7423073053359985	0.7962482571601868	0.8139804005622864	0.8354765176773071	0.8486237525939941	0.8575976490974426	0.8665125966072083	0.8760554194450378
21	0.5146394371986389	0.6861234903335571	0.7397665977478027	0.7914759516716003	0.8122126460075378	0.8347378969192505	0.8458240032196045	0.8539586067199707	0.8623300790786743	0.8696094155311584
22	0.50251305103302	0.6774898767471313	0.7323161363601685	0.7875478863716125	0.8135488629341125	0.8313848972320557	0.8418804407119751	0.8516696095466614	0.8609814643859863	0.8682646751403809
23	0.5234824419021606	0.6995084285736084	0.7516884803771973	0.8016113638877869	0.8227148056030273	0.8382567167282104	0.8506988883018494	0.8600912690162659	0.8641167879104614	0.8727612495422363
24	0.5008423328399658	0.6750202775001526	0.7318119406700134	0.7879320979118347	0.808883786201477	0.8283389806747437	0.8393450975418091	0.8496917486190796	0.8574546575546265	0.8662875890731812
25	0.5067873597145081	0.6860499382019043	0.7423771023750305	0.7928860187530518	0.8150622844696045	0.8373787999153137	0.8474321961402893	0.8575026988983154	0.8664345741271973	0.8729879856109619
26	0.5201940536499023	0.6930670142173767	0.7432209253311157	0.7921992540359497	0.8106202483177185	0.8316106796264648	0.8423181772232056	0.8528850078582764	0.8592425584793091	0.8669179081916809
27	0.5163593888282776	0.6894389986991882	0.7438213229179382	0.7914507389068604	0.8110364079475403	0.8328289985656738	0.8434203267097473	0.8487552404403687	0.8596335649490356	0.8678452372550964
28	0.5191841125488281	0.6956971287727356	0.7472935914993286	0.7949025630950928	0.815838634967804	0.8363497257232666	0.8476822376251221	0.857987642288208	0.866894006729126	0.8755795359611511
29	0.5012493133544922	0.6849507093429565	0.7406089305877686	0.7923937439918518	0.8140106201171875	0.8328478336334229	0.8436263203620911	0.8525255918502808	0.8613125681877136	0.8683735728263855
30	0.5184420347213745	0.6944513320922852	0.7473042607307434	0.796234130859375	0.8161240816116333	0.839352011680603	0.8500733375549316	0.8594566583633423	0.8675775527954102	0.8708676099777222
31	0.5194271802902222	0.6929711103439331	0.7464232444763184	0.7963482141494751	0.8164709210395813	0.8375140428543091	0.847402811050415	0.8568940162658691	0.8649943470954895	0.8736128807067871
32	0.5229194760322571	0.6919859647750854	0.7434028387069702	0.7949237823486328	0.8100512027740479	0.8334946036338806	0.84698086977005	0.8557891845703125	0.8648293018341064	0.8724125623703003
33	0.5040138363838196	0.6870931386947632	0.7404698729515076	0.7952017784118652	0.8174189925193787	0.8366084694862366	0.846220076084137	0.8569175601005554	0.8625980019569397	0.872316837310791
34	0.518741250038147	0.6934198141098022	0.738884687423706	0.7915257215499878	0.8131870627403259	0.8323702812194824	0.8433997631072998	0.8551374077796936	0.8622490763664246	0.8699042797088623
35	0.5178765058517456	0.6833295822143555	0.7339261770248413	0.7862278819084167	0.8082491755485535	0.8312801122665405	0.8419410586357117	0.8515856266021729	0.8602280616760254	0.8663793206214905
36	0.5115321278572083	0.6879018545150757	0.7384084463119507	0.7988001108169556	0.8190934062004089	0.8386374711990356	0.8503430485725403	0.8581975698471069	0.8676286935806274	0.8762123584747314
37	0.5061081051826477	0.6859513521194458	0.735856831073761	0.7918654680252075	0.8065316677093506	0.8319039344787598	0.8454311490058899	0.8534637093544006	0.8611911535263062	0.8672431707382202
38	0.5109916925430298	0.6858487129211426	0.7386088371276855	0.7905696630477905	0.8106564879417419	0.8338643312454224	0.8450831174850464	0.8531063795089722	0.8635067939758301	0.8694664239883423
39	0.5218717455863953	0.6927253007888794	0.7448158860206604	0.7964998483657837	0.8159880638122559	0.8388592004776001	0.8542078733444214	0.8594036102294922	0.8710349798202515	0.8773089051246643
40	0.5184783339500427	0.6903401613235474	0.7421615123748779	0.7962420582771301	0.8175987601280212	0.8377306461334229	0.8470101356506348	0.8576093316078186	0.8669726252555847	0.8737396597862244
41	0.5225633978843689	0.6949989795684814	0.7497593760490417	0.8018689155578613	0.824836015701294	0.8412330746650696	0.8517347574234009	0.8603615760803223	0.8686411380767822	0.8766380548477173
42	0.5143095254898071	0.6900670528411865	0.740818440914154	0.7917070984840393	0.8133447170257568	0.8366478085517883	0.8453117609024048	0.8534594774246216	0.8610470294952393	0.8682869672775269
43	0.5172256827354431	0.6902701258659363	0.7461035847663879	0.7992161512374878	0.8201432824134827	0.8408284187316895	0.8485920429229736	0.8566910028457642	0.8673760890960693	0.8763185739517212
44	0.5114829540252686	0.6945468187332153	0.7460936903953552	0.7958720922470093	0.8187980651855469	0.8389022350311279	0.8494448661804199	0.8570326566696167	0.8672555685043335	0.8734009861946106
45	0.4999098777770996	0.6830534338951111	0.7348034381866455	0.7876635789871216	0.8144398927688599	0.8288376331329346	0.8424608707427979	0.8489570617675781	0.8577969670295715	0.8677451610565186
46	0.5224186778068542	0.6916635632514954	0.7433705925941467	0.79566490650177	0.8152965903282166	0.8369532823562622	0.8475425243377686	0.8564779162406921	0.8648269176483154	0.8732694387435913
47	0.5177996158599854	0.6863459348678589	0.7418597936630249	0.7885003685951233	0.8149896860122681	0.8353829979896545	0.8419713973999023	0.8546257019042969	0.8624082803726196	0.8691040873527527
48	0.515491247177124	0.6891908645629883	0.7443073987960815	0.7918211221694946	0.8152050971984863	0.8363527059555054	0.8439822793006897	0.8558473587036133	0.8629138469696045	0.8687302470207214
49	0.5143015384674072	0.6890888214111328	0.740504264831543	0.786831259727478	0.8093116283416748	0.8304041624069214	0.8428877592086792	0.8506715297698975	0.8595878481864929	0.8668197989463806
50	0.5086361765861511	0.6852701902389526	0.74062579870224	0.7931143045425415	0.8180937170982361	0.8376364707946777	0.849933385848999	0.857426643371582	0.8646552562713623	0.8720271587371826
