# Supplementary material for: Four dimensions characterize attributions from faces using a representative set of English trait words
Source: Nat Commun. 2021 Aug 27;12:5168. doi: 10.1038/s41467-021-25500-y (PMC8397784; doi:10.1038/s41467-021-25500-y)
Supplement: Supplementary file 4 — Source Data [file 41467_2021_25500_MOESM4_ESM.zip › Source_Data/Figure4b_Neural_NetWork_50Iterations/Fig4b_TrainingData_AE-linear-linear-L1_lamda_0.1.csv]

	1	2	3	4	5	6	7	8	9	10
1	0.5181350111961365	0.6889552474021912	0.7378373146057129	0.7878081798553467	0.8048142194747925	0.8225774765014648	0.8224275708198547	0.8317987322807312	0.8320175409317017	0.8339940309524536
2	0.5195657014846802	0.6940315961837769	0.7480291128158569	0.7981545925140381	0.8056663274765015	0.8280280828475952	0.8350402116775513	0.839795708656311	0.8481675982475281	0.8433781266212463
3	0.5270887613296509	0.69498610496521	0.7395496368408203	0.7919002771377563	0.8066822290420532	0.8266004323959351	0.8238518834114075	0.834063708782196	0.8344103097915649	0.8357791900634766
4	0.5136115550994873	0.6825547814369202	0.7339516282081604	0.7848622798919678	0.8085600137710571	0.8157651424407959	0.8277451395988464	0.8319056630134583	0.8406497240066528	0.845589280128479
5	0.5163829326629639	0.689734697341919	0.7419617176055908	0.7908271551132202	0.801188588142395	0.8087866306304932	0.824735701084137	0.8344804048538208	0.8357540965080261	0.8323595523834229
6	0.5214864015579224	0.6931262016296387	0.7458683848381042	0.7900465726852417	0.8086163997650146	0.8114272356033325	0.8253158330917358	0.8374700546264648	0.8323516845703125	0.8367611169815063
7	0.515198290348053	0.6900838613510132	0.7424705028533936	0.7880336046218872	0.8060383796691895	0.8339462280273438	0.8268918395042419	0.8409032821655273	0.8357104063034058	0.8329944610595703
8	0.5161597728729248	0.6891495585441589	0.7384411096572876	0.7833473682403564	0.8008827567100525	0.823523759841919	0.8194695711135864	0.8222341537475586	0.8364371061325073	0.839480996131897
9	0.5197234153747559	0.6905382871627808	0.7423958778381348	0.791082501411438	0.8128543496131897	0.8169945478439331	0.8247164487838745	0.8284997940063477	0.8408790826797485	0.8424464464187622
10	0.5071767568588257	0.6815064549446106	0.7295910120010376	0.777417778968811	0.8006812334060669	0.8223224878311157	0.8256316184997559	0.8164334297180176	0.8343542814254761	0.8448852896690369
11	0.5078533887863159	0.6805413365364075	0.7356842756271362	0.7833753228187561	0.8023586869239807	0.815878689289093	0.8234508633613586	0.8257426023483276	0.8278895616531372	0.8394277691841125
12	0.5098099112510681	0.6810206174850464	0.7324938774108887	0.788036048412323	0.8085685968399048	0.818444013595581	0.8144678473472595	0.8179409503936768	0.8415272235870361	0.8345709443092346
13	0.516444206237793	0.6909649968147278	0.7466518878936768	0.7939578294754028	0.8066698312759399	0.8146012425422668	0.812343418598175	0.8337851762771606	0.8385527729988098	0.8408377170562744
14	0.5180011987686157	0.6841366291046143	0.7370131015777588	0.784854531288147	0.7952625751495361	0.8172297477722168	0.8206096291542053	0.8213515281677246	0.8237928152084351	0.8360282182693481
15	0.5173794031143188	0.6850079894065857	0.7354451417922974	0.7840186357498169	0.7937825918197632	0.8148590326309204	0.8198994398117065	0.8218121528625488	0.8359798789024353	0.837373673915863
16	0.5048856735229492	0.6856449842453003	0.7385895848274231	0.7903976440429688	0.7969076633453369	0.8077996373176575	0.8127526044845581	0.8308459520339966	0.8267126679420471	0.8346269130706787
17	0.5159493684768677	0.6910431981086731	0.7369692325592041	0.7914286851882935	0.8032069206237793	0.8222261667251587	0.8264963626861572	0.8378032445907593	0.8347530364990234	0.8341915607452393
18	0.5093914270401001	0.6849071979522705	0.7339917421340942	0.7879894971847534	0.8057873249053955	0.8214346766471863	0.8191441297531128	0.8300870656967163	0.8382009267807007	0.8404719829559326
19	0.5141928791999817	0.6824512481689453	0.7336419820785522	0.7880415916442871	0.8018074035644531	0.8058026432991028	0.8235384821891785	0.8234447240829468	0.8332775831222534	0.8368472456932068
20	0.5299133062362671	0.6961319446563721	0.7449067234992981	0.7957216501235962	0.7934389710426331	0.8209513425827026	0.833424985408783	0.8322243690490723	0.8394200205802917	0.8387644290924072
21	0.5045410394668579	0.6762610673904419	0.7344857454299927	0.7845797538757324	0.806144654750824	0.8065363168716431	0.8189737796783447	0.8353087902069092	0.8366994857788086	0.8381596803665161
22	0.51073157787323	0.6847838163375854	0.7342357039451599	0.7822347283363342	0.8000363707542419	0.8143926858901978	0.8233217597007751	0.8276190757751465	0.8279151916503906	0.8207277059555054
23	0.5266280174255371	0.6926121711730957	0.744814395904541	0.7888194918632507	0.8063060641288757	0.8223057985305786	0.8124014139175415	0.8224824070930481	0.8245455026626587	0.8421083688735962
24	0.5172496438026428	0.685470461845398	0.7315635681152344	0.7838157415390015	0.8032244443893433	0.8107995986938477	0.828152060508728	0.8332617878913879	0.8336546421051025	0.8355962634086609
25	0.5089887976646423	0.6914106607437134	0.7412436604499817	0.7906663417816162	0.8086594939231873	0.827080488204956	0.838698148727417	0.8411985039710999	0.8354681730270386	0.8509173393249512
26	0.5124173760414124	0.6861190795898438	0.7371715903282166	0.7891521453857422	0.8103926777839661	0.8252618908882141	0.8344676494598389	0.8240927457809448	0.8389894962310791	0.8338590264320374
27	0.517041802406311	0.6823617219924927	0.7127420902252197	0.7891064286231995	0.8080519437789917	0.8123275637626648	0.8282183408737183	0.8386952877044678	0.8391857147216797	0.8344744443893433
28	0.5197856426239014	0.6891489624977112	0.7400761842727661	0.7813964486122131	0.7975399494171143	0.8083617091178894	0.8170613646507263	0.822547197341919	0.8285645246505737	0.8298814296722412
29	0.5156261324882507	0.6863168478012085	0.7337008714675903	0.7877206802368164	0.804473876953125	0.8098198771476746	0.8315067291259766	0.8309592008590698	0.8392145037651062	0.8345274925231934
30	0.517513632774353	0.6886666417121887	0.7353440523147583	0.7823857069015503	0.8051276206970215	0.797246515750885	0.8227956295013428	0.8296504020690918	0.8400806784629822	0.8365355730056763
31	0.5151959657669067	0.6923233866691589	0.7393613457679749	0.7910990118980408	0.7971428632736206	0.8179269433021545	0.8278814554214478	0.8378135561943054	0.8372485637664795	0.839935839176178
32	0.5181938409805298	0.6866284012794495	0.7371352910995483	0.7887342572212219	0.8133467435836792	0.8268210887908936	0.8264130353927612	0.8373152017593384	0.8419389128684998	0.8313754796981812
33	0.5153431296348572	0.692606508731842	0.7386283874511719	0.7829081416130066	0.8038430213928223	0.810988187789917	0.8212471008300781	0.8208893537521362	0.8236557245254517	0.8359309434890747
34	0.5178755521774292	0.6845242977142334	0.7349698543548584	0.7828139066696167	0.8042754530906677	0.8059844970703125	0.8237571120262146	0.8335021734237671	0.8265084028244019	0.8384062051773071
35	0.5112003087997437	0.6875392198562622	0.7397498488426208	0.7937312126159668	0.8117926120758057	0.8288754224777222	0.8351621627807617	0.839841365814209	0.8328285217285156	0.8413853645324707
36	0.5083191394805908	0.6809916496276855	0.7330895662307739	0.7856965065002441	0.8002200722694397	0.8165706992149353	0.8279743194580078	0.8271183967590332	0.8005886077880859	0.8292542695999146
37	0.5140237212181091	0.6831820011138916	0.7370889186859131	0.7850136756896973	0.8093581199645996	0.8162217140197754	0.8246364593505859	0.8324760794639587	0.8378027677536011	0.8386589288711548
38	0.5161430835723877	0.6838555335998535	0.731480598449707	0.7854880690574646	0.7976982593536377	0.810077428817749	0.8229116201400757	0.8284995555877686	0.8292111754417419	0.8178648948669434
39	0.5201191902160645	0.6916924118995667	0.7460426092147827	0.7958723306655884	0.8075391054153442	0.8179828524589539	0.8417119979858398	0.8468125462532043	0.8419815897941589	0.8468202352523804
40	0.5117943286895752	0.6816149950027466	0.7358657121658325	0.7879695892333984	0.8091917037963867	0.8161912560462952	0.8238321542739868	0.8323670625686646	0.8361971378326416	0.8435846567153931
41	0.5293524265289307	0.696406364440918	0.7475544214248657	0.7973507642745972	0.8137553334236145	0.8330161571502686	0.822371244430542	0.8266255855560303	0.8336365222930908	0.8466144800186157
42	0.5092886090278625	0.6809481978416443	0.7307949066162109	0.7832042574882507	0.8051332831382751	0.8008968234062195	0.8279818296432495	0.8377260565757751	0.8325314521789551	0.8358706831932068
43	0.5151516795158386	0.6868289709091187	0.7459310293197632	0.7913588285446167	0.8074184656143188	0.8128381967544556	0.8241686820983887	0.817008912563324	0.8384087085723877	0.839525043964386
44	0.5141415596008301	0.686309278011322	0.7357695698738098	0.785103976726532	0.8080112934112549	0.8297030925750732	0.8250670433044434	0.8295496702194214	0.8377164602279663	0.8447703123092651
45	0.5180303454399109	0.6869765520095825	0.7340204119682312	0.7785559296607971	0.8015648126602173	0.8168899416923523	0.8004131317138672	0.8220633864402771	0.8217195272445679	0.8256078958511353
46	0.5132174491882324	0.6881689429283142	0.742111325263977	0.7940763235092163	0.80951988697052	0.8256372809410095	0.8227275609970093	0.8352248668670654	0.8340405821800232	0.8319835066795349
47	0.5074923038482666	0.6841682195663452	0.7298485040664673	0.7900180816650391	0.8029070496559143	0.8201940059661865	0.812902569770813	0.834439754486084	0.8372465968132019	0.8397942185401917
48	0.5195088386535645	0.6923855543136597	0.7394344210624695	0.7826597094535828	0.7896896600723267	0.8221421241760254	0.8255922794342041	0.8284253478050232	0.8333324193954468	0.8298885226249695
49	0.5100141167640686	0.6809642910957336	0.735054075717926	0.784038782119751	0.8026540279388428	0.8217054009437561	0.8273260593414307	0.8250636458396912	0.8285066485404968	0.8374483585357666
50	0.5207974910736084	0.6893917322158813	0.7390156388282776	0.7846825122833252	0.8039783239364624	0.819715142250061	0.8212484121322632	0.8252077102661133	0.835161566734314	0.8353449106216431
