# Supplementary material for: Four dimensions characterize attributions from faces using a representative set of English trait words
Source: Nat Commun. 2021 Aug 27;12:5168. doi: 10.1038/s41467-021-25500-y (PMC8397784; doi:10.1038/s41467-021-25500-y)
Supplement: Supplementary file 4 — Source Data [file 41467_2021_25500_MOESM4_ESM.zip › Source_Data/Figure4b_Neural_NetWork_50Iterations/Fig4b_TrainingData_AE-linear-linear-L1_lamda_0.3.csv]

	1	2	3	4	5	6	7	8	9	10
1	0.5130397081375122	0.6810059547424316	0.7201762199401855	0.7446262836456299	0.7462695837020874	0.7570710182189941	0.7607181668281555	0.7496800422668457	0.7678325772285461	0.7579039335250854
2	0.504535436630249	0.6746151447296143	0.7186166048049927	0.7296497821807861	0.7200202941894531	0.7449727058410645	0.7662443518638611	0.7537565231323242	0.7688345313072205	0.7478189468383789
3	0.5102889537811279	0.6682759523391724	0.7199125289916992	0.7215615510940552	0.7533518075942993	0.7667405605316162	0.7579934597015381	0.7680768966674805	0.7736169099807739	0.7792147994041443
4	0.4985206425189972	0.6692687273025513	0.7158952355384827	0.7156293392181396	0.7600002288818359	0.7513128519058228	0.7556624412536621	0.7615929245948792	0.7576794624328613	0.7704906463623047
5	0.5022331476211548	0.6757120490074158	0.6940866112709045	0.7278656959533691	0.7434321641921997	0.7393078804016113	0.759162187576294	0.7507445812225342	0.7536049485206604	0.7548891305923462
6	0.5117315649986267	0.6756910085678101	0.7107906937599182	0.738431990146637	0.7313942313194275	0.7570717930793762	0.7756683230400085	0.7678802013397217	0.7734689116477966	0.7438051700592041
7	0.5126376152038574	0.6771422028541565	0.6863007545471191	0.7238050103187561	0.7469657063484192	0.7142249345779419	0.7517753839492798	0.7458715438842773	0.7659759521484375	0.7602198123931885
8	0.5211077928543091	0.6843700408935547	0.6863148808479309	0.727458655834198	0.7570855617523193	0.762667179107666	0.7609462738037109	0.7803383469581604	0.7668678760528564	0.7689067125320435
9	0.5147267580032349	0.6817700266838074	0.7135330438613892	0.7209705710411072	0.7529993057250977	0.7677068710327148	0.7517367601394653	0.7580804824829102	0.7631502151489258	0.7618677020072937
10	0.5143129229545593	0.6872625350952148	0.6861127614974976	0.7331945300102234	0.74617600440979	0.7558193206787109	0.758323073387146	0.7761130332946777	0.7423821687698364	0.7797083854675293
11	0.5162354111671448	0.6790099143981934	0.6869980096817017	0.7625002264976501	0.6891287565231323	0.7407902479171753	0.7570505738258362	0.7590558528900146	0.7598633170127869	0.7796489596366882
12	0.5117239952087402	0.6823426485061646	0.7325944304466248	0.7287117838859558	0.73717200756073	0.7729648351669312	0.7739493250846863	0.7658077478408813	0.7672284841537476	0.7802090644836426
13	0.5151573419570923	0.6687223315238953	0.7139517068862915	0.7340145707130432	0.7424845695495605	0.7567235231399536	0.7629830241203308	0.7561285495758057	0.7691434025764465	0.765365481376648
14	0.5104773044586182	0.6808130145072937	0.7198032140731812	0.7578028440475464	0.7638986110687256	0.740634024143219	0.7668566107749939	0.7593631744384766	0.7762209177017212	0.7777460813522339
15	0.51682448387146	0.6733660697937012	0.707655668258667	0.7302128672599792	0.7598086595535278	0.7671316862106323	0.7670727968215942	0.7556374073028564	0.7721985578536987	0.7586266994476318
16	0.5255414843559265	0.6783636808395386	0.6862729787826538	0.7216554284095764	0.753180980682373	0.754591703414917	0.7338075041770935	0.7691637277603149	0.7774686813354492	0.7661559581756592
17	0.513302206993103	0.6781095266342163	0.7244217395782471	0.7438439130783081	0.7188400626182556	0.757352888584137	0.7702904343605042	0.7666112184524536	0.7694556713104248	0.7793013453483582
18	0.5161117315292358	0.6723237037658691	0.7137398719787598	0.7312124371528625	0.7661014795303345	0.757185697555542	0.7675346732139587	0.7671077847480774	0.7747818231582642	0.7700971364974976
19	0.5142139196395874	0.6861274242401123	0.7183129787445068	0.7570186853408813	0.728133499622345	0.7664936184883118	0.7705154418945312	0.7772184014320374	0.7717841863632202	0.7729295492172241
20	0.5169752240180969	0.6858065128326416	0.7165859341621399	0.7228718400001526	0.7506349086761475	0.7588173151016235	0.7511894702911377	0.7548967599868774	0.7723822593688965	0.7722622156143188
21	0.5135730504989624	0.6801488399505615	0.690994143486023	0.7457026243209839	0.734592854976654	0.7511892318725586	0.7597199082374573	0.7617174386978149	0.7739815711975098	0.763992190361023
22	0.5253661274909973	0.6936572790145874	0.7173407077789307	0.7262164950370789	0.7510775327682495	0.7353818416595459	0.7685515880584717	0.7716180086135864	0.7528150677680969	0.775985836982727
23	0.5199593901634216	0.6851037740707397	0.685158371925354	0.7291378974914551	0.7692782878875732	0.7677955627441406	0.773244321346283	0.7753692865371704	0.7549839019775391	0.7695527076721191
24	0.5211775302886963	0.6810818910598755	0.7181408405303955	0.7485150694847107	0.7655906081199646	0.751042366027832	0.7550123929977417	0.7778810262680054	0.7670275568962097	0.7859106063842773
25	0.5039145946502686	0.6774973273277283	0.7215380668640137	0.7272109389305115	0.7529990673065186	0.7647443413734436	0.767912745475769	0.7703366279602051	0.7541881799697876	0.7697156071662903
26	0.5114823579788208	0.6765337586402893	0.7182372808456421	0.7472078800201416	0.7287566065788269	0.7624455690383911	0.7608489990234375	0.7642467021942139	0.7642980217933655	0.7618290781974792
27	0.5148339867591858	0.672684907913208	0.7096794247627258	0.753633439540863	0.7552973031997681	0.7421395778656006	0.7673220038414001	0.7834416627883911	0.7739905118942261	0.7879009246826172
28	0.513114333152771	0.6839791536331177	0.7229799628257751	0.7324994206428528	0.7458676099777222	0.7653058171272278	0.7791957259178162	0.7616466879844666	0.7741714119911194	0.7755700945854187
29	0.4985658824443817	0.6720602512359619	0.6744067668914795	0.7193699479103088	0.755096435546875	0.7723758816719055	0.7711530923843384	0.732644259929657	0.7872412204742432	0.7675227522850037
30	0.5210798382759094	0.6879284381866455	0.7262212634086609	0.7219290733337402	0.7130140066146851	0.7289713025093079	0.7643847465515137	0.7585957050323486	0.7679040431976318	0.7473850250244141
31	0.5190515518188477	0.6767117977142334	0.7216216921806335	0.7073978185653687	0.7211325168609619	0.7633228898048401	0.7711222171783447	0.7793081998825073	0.7748470306396484	0.7735792398452759
32	0.5076074600219727	0.6795316934585571	0.6784378886222839	0.7191615104675293	0.7511919736862183	0.7554925084114075	0.7640023827552795	0.7665029168128967	0.765135645866394	0.7731364965438843
33	0.5191859006881714	0.6864817142486572	0.7319222688674927	0.7239053249359131	0.768826961517334	0.7630595564842224	0.7530868053436279	0.7712887525558472	0.7735708951950073	0.7724484205245972
34	0.5184671878814697	0.6851466298103333	0.7291768193244934	0.7333166599273682	0.7595191597938538	0.7591273784637451	0.7632111310958862	0.7605847120285034	0.7754217386245728	0.7572285532951355
35	0.5174619555473328	0.685524046421051	0.7350494861602783	0.7253209352493286	0.7287980914115906	0.7528510689735413	0.7572433948516846	0.7707096338272095	0.7707186937332153	0.7764692306518555
36	0.5051814317703247	0.6784000992774963	0.7108960151672363	0.7620199918746948	0.7432711720466614	0.7599719762802124	0.7665997743606567	0.761070728302002	0.7732120752334595	0.7609513401985168
37	0.5106689929962158	0.6790233254432678	0.7177184820175171	0.7210592031478882	0.752605676651001	0.7576464414596558	0.7682168483734131	0.7629667520523071	0.7755743265151978	0.7613663673400879
38	0.5078050494194031	0.6806032657623291	0.7024799585342407	0.682510256767273	0.7260586023330688	0.7596222758293152	0.7575421929359436	0.7479902505874634	0.7645255327224731	0.7679295539855957
39	0.4986013174057007	0.666468620300293	0.7072346210479736	0.739244282245636	0.7422094345092773	0.7470574378967285	0.7460188269615173	0.7529689073562622	0.7676801681518555	0.7391126155853271
40	0.5130820274353027	0.6837610006332397	0.726984977722168	0.7210851907730103	0.7424808740615845	0.7411057353019714	0.7622811794281006	0.7427812814712524	0.7545629739761353	0.751311182975769
41	0.5191982388496399	0.6886609196662903	0.7272877097129822	0.7296844720840454	0.7561366558074951	0.7595551013946533	0.7687975168228149	0.7724002003669739	0.7765831351280212	0.7698647975921631
42	0.515921950340271	0.6801589727401733	0.6885154247283936	0.721717119216919	0.7514647245407104	0.7766242623329163	0.7772762775421143	0.7840892672538757	0.7763441801071167	0.7817199230194092
43	0.516610860824585	0.6745123863220215	0.7111643552780151	0.7143972516059875	0.7159252762794495	0.7430641651153564	0.7655178308486938	0.7542403340339661	0.7582505941390991	0.7671437859535217
44	0.5176926851272583	0.6834303736686707	0.7223938703536987	0.7475183010101318	0.7522100806236267	0.7742979526519775	0.7657012939453125	0.7689628601074219	0.777239978313446	0.7864751815795898
45	0.510658860206604	0.6816980838775635	0.7176819443702698	0.76051926612854	0.7574071884155273	0.7621707916259766	0.7278460264205933	0.7653594613075256	0.7694511413574219	0.7811920642852783
46	0.5018693208694458	0.6797278523445129	0.7161514759063721	0.723829984664917	0.7217822074890137	0.7727085947990417	0.755070686340332	0.7623966336250305	0.7716324925422668	0.7516899108886719
47	0.5008821487426758	0.6711331009864807	0.7249913811683655	0.7323231101036072	0.7549253702163696	0.7335140109062195	0.760269045829773	0.7714060544967651	0.7770661115646362	0.7725425958633423
48	0.5222041010856628	0.6846182346343994	0.6874891519546509	0.7356353402137756	0.7265382409095764	0.7596033811569214	0.7568546533584595	0.7656543850898743	0.7663009166717529	0.7748487591743469
49	0.5044132471084595	0.672012209892273	0.7136813998222351	0.7245917916297913	0.7718517184257507	0.7693271040916443	0.7761837244033813	0.7583489418029785	0.7481085658073425	0.7671676874160767
50	0.5092809796333313	0.678600013256073	0.7189490795135498	0.7220921516418457	0.7484191656112671	0.7687253355979919	0.7605631351470947	0.7628264427185059	0.7634785175323486	0.7691550254821777
