# Supplementary material for: Four dimensions characterize attributions from faces using a representative set of English trait words
Source: Nat Commun. 2021 Aug 27;12:5168. doi: 10.1038/s41467-021-25500-y (PMC8397784; doi:10.1038/s41467-021-25500-y)
Supplement: Supplementary file 4 — Source Data [file 41467_2021_25500_MOESM4_ESM.zip › Source_Data/Figure4b_Neural_NetWork_50Iterations/Fig4b_TrainingData_AE-linear-linear-L1_lamda_0.5.csv]

	1	2	3	4	5	6	7	8	9	10
1	0.5128248929977417	0.6673144102096558	0.6754670143127441	0.6778855919837952	0.6771503686904907	0.7077354192733765	0.695304811000824	0.7332627773284912	0.6853374242782593	0.7172985672950745
2	0.5065093040466309	0.6638283729553223	0.688965916633606	0.6729952692985535	0.6693134307861328	0.6828330159187317	0.6932514905929565	0.6790331602096558	0.6867782473564148	0.7107297778129578
3	0.49046939611434937	0.6529555320739746	0.6630421280860901	0.6585839986801147	0.6863719820976257	0.6708958148956299	0.6851099729537964	0.6711759567260742	0.7086272835731506	0.6766367554664612
4	0.5129064321517944	0.6777685880661011	0.6734899282455444	0.6774222254753113	0.6939359903335571	0.7051659822463989	0.6970640420913696	0.7220330834388733	0.7103834748268127	0.7230978608131409
5	0.5101632475852966	0.6681935787200928	0.6552612781524658	0.6684067249298096	0.7055415511131287	0.7168471217155457	0.7130597829818726	0.6963344812393188	0.7334684133529663	0.7188840508460999
6	0.5134049654006958	0.6508505344390869	0.666235625743866	0.6854448318481445	0.6888293027877808	0.6921942234039307	0.6787475943565369	0.6710997223854065	0.6691220998764038	0.6921918392181396
7	0.5117894411087036	0.6758095026016235	0.6738666892051697	0.677763819694519	0.6947305798530579	0.7115764021873474	0.7085477113723755	0.7121872901916504	0.7122596502304077	0.6862028241157532
8	0.5026941895484924	0.6625351905822754	0.6669154167175293	0.670656681060791	0.6875290870666504	0.6756042838096619	0.6691631078720093	0.6675437688827515	0.7069751024246216	0.7110342383384705
9	0.5132015347480774	0.6771643161773682	0.6752285957336426	0.6879583597183228	0.6755136847496033	0.6803679466247559	0.7202498912811279	0.7119823694229126	0.7151782512664795	0.7068727016448975
10	0.500421404838562	0.6616523861885071	0.6641597747802734	0.6933509707450867	0.6925705075263977	0.6938098669052124	0.702551007270813	0.6985855102539062	0.7011765241622925	0.6918455362319946
11	0.5074286460876465	0.6635400056838989	0.6804625391960144	0.6971393823623657	0.7104399800300598	0.6990019083023071	0.7129808664321899	0.7180819511413574	0.6931065917015076	0.6973280906677246
12	0.5088071227073669	0.6761362552642822	0.6788110733032227	0.6723939776420593	0.6887582540512085	0.683600902557373	0.6961566805839539	0.7401732802391052	0.6800063848495483	0.7134716510772705
13	0.5000063180923462	0.6685270071029663	0.6687853336334229	0.6767219305038452	0.6763582229614258	0.7104578018188477	0.6826701760292053	0.7103095650672913	0.7108511924743652	0.6954095363616943
14	0.5043976306915283	0.6641911864280701	0.6561189293861389	0.691564679145813	0.6686155796051025	0.7120659351348877	0.7005090713500977	0.7095093727111816	0.7087451219558716	0.7143224477767944
15	0.5075048208236694	0.6547561883926392	0.671319842338562	0.6856136918067932	0.6921576261520386	0.7056542634963989	0.6814126968383789	0.7097596526145935	0.6955184936523438	0.7110056281089783
16	0.5050509572029114	0.6539585590362549	0.6708950996398926	0.7129145264625549	0.672920823097229	0.7030333280563354	0.6800647974014282	0.7140123248100281	0.6789097785949707	0.7122591137886047
17	0.49684926867485046	0.65660560131073	0.6629171371459961	0.654699981212616	0.6691619157791138	0.6955249309539795	0.7033634185791016	0.7169241309165955	0.6828542947769165	0.6879079937934875
18	0.5217041969299316	0.6653386950492859	0.6736222505569458	0.7079179883003235	0.7091690301895142	0.7134119272232056	0.7094029784202576	0.6923667788505554	0.6831151843070984	0.7094721794128418
19	0.5122498273849487	0.6732638478279114	0.681729793548584	0.6690690517425537	0.7131039500236511	0.7075315713882446	0.6939436197280884	0.6944956183433533	0.7223957180976868	0.7330976724624634
20	0.5090461373329163	0.5199674963951111	0.6644176244735718	0.7074477672576904	0.699361264705658	0.6812564730644226	0.7159878611564636	0.6880079507827759	0.7190172672271729	0.7093008756637573
21	0.5022696256637573	0.6610196828842163	0.6673359870910645	0.6661655902862549	0.6552324295043945	0.6746256351470947	0.6875947713851929	0.7053112387657166	0.702256441116333	0.7031130790710449
22	0.5082482099533081	0.6712588667869568	0.6685241460800171	0.6832677125930786	0.677334725856781	0.6696577072143555	0.7039230465888977	0.6767847537994385	0.7151854038238525	0.7017002105712891
23	0.5258644819259644	0.6775248050689697	0.6813439130783081	0.6990392208099365	0.7038116455078125	0.6779025793075562	0.7205871343612671	0.7222974896430969	0.692061185836792	0.7480257749557495
24	0.5063912868499756	0.666588306427002	0.6728023886680603	0.701367974281311	0.7090916633605957	0.6764985918998718	0.684673547744751	0.6937098503112793	0.7217139005661011	0.7215561866760254
25	0.5040425062179565	0.662668764591217	0.669075608253479	0.6632855534553528	0.6960458755493164	0.699691891670227	0.6701111793518066	0.704114556312561	0.7128412127494812	0.7042258977890015
26	0.509746789932251	0.6735503673553467	0.6709259748458862	0.7054674625396729	0.7017045021057129	0.7146188616752625	0.7064606547355652	0.6974172592163086	0.6856368780136108	0.7140712738037109
27	0.5094402432441711	0.643744707107544	0.6650428771972656	0.6691557765007019	0.6865404844284058	0.7264498472213745	0.6795006990432739	0.6952347755432129	0.7063051462173462	0.709542453289032
28	0.5073646903038025	0.6332153081893921	0.6609793305397034	0.6818526387214661	0.6960899233818054	0.6985796093940735	0.6924887299537659	0.6941245794296265	0.7105001211166382	0.6861215233802795
29	0.49704718589782715	0.6598621010780334	0.6611014604568481	0.6535536050796509	0.6909246444702148	0.6578444242477417	0.6958850026130676	0.688706636428833	0.7144772410392761	0.720626711845398
30	0.5050065517425537	0.6668185591697693	0.6674709916114807	0.6650299429893494	0.6706433892250061	0.6748106479644775	0.7111748456954956	0.6986747980117798	0.6996861696243286	0.6998919248580933
31	0.5042454600334167	0.6711838245391846	0.6699015498161316	0.6789323091506958	0.6719961166381836	0.7077191472053528	0.6897608637809753	0.6738916039466858	0.6788588762283325	0.6925445199012756
32	0.5014337301254272	0.6642497777938843	0.6686777472496033	0.6818375587463379	0.7192021608352661	0.6893647909164429	0.709583044052124	0.732851505279541	0.6783850193023682	0.7102416753768921
33	0.5234826803207397	0.681287407875061	0.686059832572937	0.6901713013648987	0.7051523923873901	0.7237938642501831	0.7002547383308411	0.7119923830032349	0.701549232006073	0.714767336845398
34	0.4959641098976135	0.673413872718811	0.6750781536102295	0.6739835739135742	0.6641504168510437	0.6940114498138428	0.704738438129425	0.7047455310821533	0.7143509387969971	0.710074782371521
35	0.5143395662307739	0.6645330190658569	0.6667108535766602	0.6683142185211182	0.6878571510314941	0.6738283634185791	0.6864129900932312	0.6802994012832642	0.713882327079773	0.7252514362335205
36	0.5063117742538452	0.6618491411209106	0.6930276155471802	0.7032357454299927	0.7221396565437317	0.7323850393295288	0.7133343815803528	0.6882671117782593	0.7155025601387024	0.709160566329956
37	0.49914705753326416	0.661033034324646	0.679389476776123	0.665887713432312	0.6950150728225708	0.7214553952217102	0.6865124702453613	0.720686137676239	0.7030529379844666	0.7212260365486145
38	0.5102043151855469	0.6676398515701294	0.6958637833595276	0.6849759221076965	0.6633754968643188	0.7049217224121094	0.6780745387077332	0.7197266817092896	0.6919667720794678	0.6836501359939575
39	0.506904125213623	0.6640939712524414	0.6723750233650208	0.667705237865448	0.7002849578857422	0.7068427205085754	0.6980811357498169	0.683262288570404	0.7045340538024902	0.6933037042617798
40	0.5141869783401489	0.6815775632858276	0.6627184152603149	0.675496518611908	0.679801344871521	0.7121396064758301	0.6976868510246277	0.6911762952804565	0.7128525376319885	0.6988184452056885
41	0.5020820498466492	0.6578012108802795	0.66377192735672	0.6675019264221191	0.6614068746566772	0.6740520596504211	0.6895090937614441	0.6855352520942688	0.6798247694969177	0.6946604251861572
42	0.5082931518554688	0.6630761623382568	0.6596260666847229	0.6916664838790894	0.6643857359886169	0.6936424970626831	0.6707968711853027	0.689982533454895	0.6940252780914307	0.6931016445159912
43	0.5040472745895386	0.6583969593048096	0.6745389699935913	0.6624336838722229	0.6968754529953003	0.6827148795127869	0.6896049976348877	0.706392765045166	0.7230613231658936	0.7026219964027405
44	0.5016450881958008	0.6488474607467651	0.6602370738983154	0.6533055305480957	0.691474199295044	0.6694420576095581	0.6933552622795105	0.6405472159385681	0.7072098851203918	0.6878255605697632
45	0.5116483569145203	0.6573657393455505	0.693670928478241	0.6793577075004578	0.6703372001647949	0.6969771385192871	0.7013737559318542	0.7020787000656128	0.6757685542106628	0.7133766412734985
46	0.48719656467437744	0.6491604447364807	0.6886743307113647	0.6654089093208313	0.6763007044792175	0.7019845843315125	0.712791383266449	0.6841919422149658	0.6991081833839417	0.6936162710189819
47	0.5119403004646301	0.6490290760993958	0.6707035303115845	0.6644462943077087	0.6971619129180908	0.6912893056869507	0.7126277089118958	0.7207578420639038	0.7209295034408569	0.6878026127815247
48	0.5134146213531494	0.6095461249351501	0.6685733199119568	0.6737068891525269	0.6980596780776978	0.6843240261077881	0.6759130358695984	0.6902763247489929	0.7054829597473145	0.6914727091789246
49	0.5079451203346252	0.6701157689094543	0.7014696002006531	0.6869689226150513	0.6814670562744141	0.6987526416778564	0.7114672064781189	0.6982321739196777	0.7191928625106812	0.6881735920906067
50	0.49679166078567505	0.6709623336791992	0.6719907522201538	0.6694566011428833	0.6823765635490417	0.7006604075431824	0.6910227537155151	0.6980248689651489	0.6957058906555176	0.6886184215545654
