# Supplementary material for: Four dimensions characterize attributions from faces using a representative set of English trait words
Source: Nat Commun. 2021 Aug 27;12:5168. doi: 10.1038/s41467-021-25500-y (PMC8397784; doi:10.1038/s41467-021-25500-y)
Supplement: Supplementary file 4 — Source Data [file 41467_2021_25500_MOESM4_ESM.zip › Source_Data/Figure2c_Face_Features_Projection.csv]

	UMAP Dim-1	UMAP Dim-2
Chicago Faces	2.4902482	-2.115093
Chicago Faces	2.6561403	0.25333312
Chicago Faces	4.6326857	-3.8115745
Chicago Faces	4.1382127	-0.49744272
Chicago Faces	3.5638762	-1.0770696
Chicago Faces	-0.122182176	-1.6808355
Chicago Faces	3.5980713	-3.1967237
Chicago Faces	1.5714394	-0.7033089
Chicago Faces	-1.9399713	0.5223381
Chicago Faces	2.3958142	-2.165149
Chicago Faces	2.65308	-1.5894837
Chicago Faces	3.7361012	-3.1438615
Chicago Faces	2.8645942	-3.437455
Chicago Faces	3.8430743	-1.8980541
Chicago Faces	4.6098504	-1.3472306
Chicago Faces	4.143342	-1.1387633
Chicago Faces	3.899466	-0.95536155
Chicago Faces	2.2081935	-1.597358
Chicago Faces	2.1459436	-1.2911996
Chicago Faces	1.8619329	-1.4738553
Chicago Faces	4.741025	-2.6622944
Chicago Faces	5.134119	-2.7346473
Chicago Faces	2.950604	-3.9148755
Chicago Faces	2.3993878	-0.7290392
Chicago Faces	5.1018834	-0.64391875
Chicago Faces	3.2206924	-0.36824557
Chicago Faces	1.7573211	-0.60394096
Chicago Faces	2.713154	-2.0663042
Chicago Faces	3.4122314	-0.17030384
Chicago Faces	2.6084838	-1.7789092
Chicago Faces	4.709307	-3.4194424
Chicago Faces	2.835496	-0.48886824
Chicago Faces	4.0300703	-3.1834557
Chicago Faces	2.2097213	-0.32763878
Chicago Faces	5.0898485	-0.65480566
Chicago Faces	2.3425686	-2.1705635
Chicago Faces	4.5253997	-1.0182358
Chicago Faces	3.2991555	0.7074017
Chicago Faces	3.3304884	-0.5593071
Chicago Faces	2.8094833	0.06845906
Chicago Faces	-1.7219126	1.1639527
Chicago Faces	4.0956044	-0.9745634
Chicago Faces	4.920283	-1.7122561
Chicago Faces	3.0613735	-0.41532105
Chicago Faces	3.4472094	-1.2235842
Chicago Faces	1.8170191	-1.3207978
Chicago Faces	4.492065	-3.3955917
Chicago Faces	-4.8123317	0.81013584
Chicago Faces	2.1695006	-3.6398659
Chicago Faces	2.0351517	-1.1372496
Chicago Faces	3.5293756	-1.0116276
Chicago Faces	2.8724794	-1.0415689
Chicago Faces	1.8749703	-1.3591326
Chicago Faces	2.8791518	-0.4874854
Chicago Faces	3.598943	-1.2241862
Chicago Faces	5.699354	-1.6572604
Chicago Faces	2.9611266	-4.023406
Chicago Faces	3.5670502	0.03937196
Chicago Faces	3.2333083	-3.5310354
Chicago Faces	-1.9869629	-0.66881543
Chicago Faces	2.839809	-0.12182593
Chicago Faces	2.8396113	-3.353128
Chicago Faces	2.85324	-0.8087381
Chicago Faces	4.5930667	-3.7032728
Chicago Faces	3.6345448	-0.60505515
Chicago Faces	3.1892486	-0.3550991
Chicago Faces	1.7552048	-0.44678506
Chicago Faces	2.8073027	-0.6407266
Chicago Faces	4.540082	-1.6712519
Chicago Faces	3.314722	-0.6488697
Chicago Faces	4.5352077	-3.7897434
Chicago Faces	3.4680097	-1.2238936
Chicago Faces	3.40834	-0.5313609
Chicago Faces	2.978657	-4.025295
Chicago Faces	2.6180427	-2.038209
Chicago Faces	3.6532035	0.039025858
Chicago Faces	-1.6857511	1.0419538
Chicago Faces	1.7758162	0.4455298
Chicago Faces	3.3014946	0.6980273
Chicago Faces	2.8335612	-0.11084322
Chicago Faces	3.3674448	0.62360454
Chicago Faces	4.556261	-0.89613557
Chicago Faces	2.3600664	-0.83928466
Chicago Faces	1.766861	-4.535832
Chicago Faces	5.014684	-0.59120446
Chicago Faces	3.2896292	-0.50157
Chicago Faces	4.817628	-1.5652803
Chicago Faces	2.4662583	0.2830864
Chicago Faces	3.9630492	-1.9639349
Chicago Faces	4.901163	-3.1559837
Chicago Faces	-2.8765943	-1.4815198
Chicago Faces	-3.615475	2.2343717
Chicago Faces	-3.908909	-0.86793876
Chicago Faces	-3.1309862	-1.4938936
Chicago Faces	-3.3952277	0.5331205
Chicago Faces	-2.0902162	0.9182474
Chicago Faces	-4.7642474	-0.6157035
Chicago Faces	-4.879149	-0.8116985
Chicago Faces	-2.2690873	-1.591546
Chicago Faces	-2.3388395	-0.27154163
Chicago Faces	-4.0015087	0.90757084
Chicago Faces	-3.1229942	1.428145
Chicago Faces	-3.2239313	-1.6352758
Chicago Faces	1.5608088	-2.7448678
Chicago Faces	-2.1981735	0.13941252
Chicago Faces	-2.9196963	1.9740142
Chicago Faces	-3.873744	-1.7144384
Chicago Faces	-3.4460177	1.880363
Chicago Faces	-3.772769	1.4731977
Chicago Faces	-6.108016	0.7111117
Chicago Faces	-4.2856565	0.59486866
Chicago Faces	-3.4038353	-1.0101656
Chicago Faces	-4.6839604	-1.656585
Chicago Faces	-2.1561573	1.572052
Chicago Faces	-2.4495876	-1.528445
Chicago Faces	-3.8455858	0.86161274
Chicago Faces	-3.0834224	0.5870223
Chicago Faces	-2.9327805	1.1651824
Chicago Faces	-3.7801213	1.7086207
Chicago Faces	-3.8200996	0.8654701
Chicago Faces	-2.0888534	0.10947946
Chicago Faces	-3.3383627	0.12925369
Chicago Faces	-3.6537278	-1.1629483
Chicago Faces	-4.0096936	-1.7407928
Chicago Faces	-4.9881587	-1.7058004
Chicago Faces	-4.1527762	0.90408057
Chicago Faces	1.7666979	-0.5305957
Chicago Faces	-5.53208	0.010336132
Chicago Faces	-4.7663236	1.0359856
Chicago Faces	-3.9892058	1.57822
Chicago Faces	-4.1070695	0.1805952
Chicago Faces	-3.67938	1.5028086
Chicago Faces	1.5882205	-2.743375
Chicago Faces	-2.8268566	0.22709909
Chicago Faces	-5.5150275	0.47386
Chicago Faces	-4.495508	-0.83589524
Chicago Faces	-2.4380991	-0.35897428
Chicago Faces	-2.6859531	-0.2401851
Chicago Faces	-5.666113	-0.30188274
Chicago Faces	-2.9230695	-0.311931
Chicago Faces	-3.5204184	-0.80653226
Chicago Faces	-2.715826	2.1376495
Chicago Faces	-2.3982942	-1.5419348
Chicago Faces	2.3804321	-0.5165952
Chicago Faces	-2.4688683	1.9630206
Chicago Faces	-2.1593268	-0.08157976
Chicago Faces	-4.9534497	1.800707
Chicago Faces	-6.0543256	0.41424897
Chicago Faces	-2.6227982	1.2055008
Chicago Faces	-4.2173424	-0.03390642
Chicago Faces	-4.278409	-1.8595328
Chicago Faces	-2.9246945	-1.4577712
Chicago Faces	-2.862982	2.3071258
Chicago Faces	-2.8750699	2.3719661
Chicago Faces	-3.3372176	1.0144093
Chicago Faces	-4.528141	-0.39376342
Chicago Faces	-1.9811523	0.58521855
Chicago Faces	-3.9974525	0.89959186
Chicago Faces	-2.7964153	2.3422663
Chicago Faces	-5.25816	0.7765222
Chicago Faces	-4.769882	0.51540715
Chicago Faces	-4.7141204	0.44865674
Chicago Faces	-2.745737	1.3006108
Chicago Faces	-3.7248065	2.096268
Chicago Faces	-3.8121932	2.0152402
Chicago Faces	-3.1222892	1.7513968
Chicago Faces	-5.994249	0.391949
Chicago Faces	-2.111268	-1.7130688
Chicago Faces	-2.9836354	2.0195506
Chicago Faces	-3.7069178	1.4758831
Chicago Faces	-3.01432	0.30336136
Chicago Faces	-2.8848784	2.283215
Chicago Faces	-2.8246183	0.97207856
Chicago Faces	-4.0966363	-1.3707429
Chicago Faces	-4.0420103	2.1799402
Chicago Faces	-4.662681	-1.5851233
Chicago Faces	-1.8568872	1.2671368
Chicago Faces	-2.053507	0.5662456
Chicago Faces	-4.967952	1.7626128
Chicago Faces	-2.7315633	2.203569
Chicago Faces	-4.609239	0.9818148
Chicago Faces	-4.0516796	2.1002758
Chicago Faces	1.5711282	-2.747213
Oslo Faces	4.6842513	-1.0947018
Oslo Faces	4.7850432	-3.1884015
Oslo Faces	4.542061	-0.77264416
Oslo Faces	4.5135746	-3.8138897
Oslo Faces	4.685379	-2.9850273
Oslo Faces	3.1874533	-1.6926043
Oslo Faces	4.5511594	-2.6358001
Oslo Faces	4.191374	-3.4825895
Oslo Faces	4.359689	-3.8059952
Oslo Faces	3.7078722	-1.4794953
Oslo Faces	4.7611065	-2.2904286
Oslo Faces	4.461206	-0.635249
Oslo Faces	4.1390367	0.10556
Oslo Faces	4.4218235	-3.4965806
Oslo Faces	3.961332	0.22473097
Oslo Faces	4.351044	-1.3118747
Oslo Faces	3.4794207	-3.2225635
Oslo Faces	3.6034684	-2.486098
Oslo Faces	3.6255007	-2.071116
Oslo Faces	4.372432	-0.17988963
Oslo Faces	3.6373398	-2.5015779
Oslo Faces	2.2260647	-1.2567255
Oslo Faces	2.1475084	-1.5228027
Oslo Faces	3.7727003	-0.7896809
Oslo Faces	2.4756696	0.28181198
Oslo Faces	4.095382	-0.061746035
Oslo Faces	2.2428224	-0.18634777
Oslo Faces	3.2584877	-3.7569315
Oslo Faces	3.7832592	-0.7680094
Oslo Faces	3.7631502	-1.5170087
Oslo Faces	2.2600553	-1.2563453
Oslo Faces	4.3139606	-0.10258936
Oslo Faces	3.7266426	-3.1267817
Oslo Faces	3.1582484	-3.8274229
Oslo Faces	2.6357954	-3.008051
Oslo Faces	5.139747	-2.653773
Oslo Faces	3.802177	-1.9831874
Oslo Faces	2.7925014	-3.0920017
Oslo Faces	3.1489134	-3.8351455
Oslo Faces	3.989485	0.13457008
Oslo Faces	4.640065	-2.995669
Oslo Faces	4.632915	-2.7886784
Oslo Faces	3.1501882	-3.5766273
Oslo Faces	4.3358927	-0.41978043
Oslo Faces	3.8690932	-2.9489315
Oslo Faces	3.5707927	0.065720096
Oslo Faces	4.473924	-1.619744
Oslo Faces	3.2866755	-2.8711262
Oslo Faces	3.2234604	-2.975921
Oslo Faces	4.7989726	-3.9803302
Oslo Faces	2.2703397	-3.115658
Oslo Faces	4.401184	-1.0316905
Oslo Faces	3.1902206	-2.7528462
Oslo Faces	3.7445	-2.8343706
Oslo Faces	1.6845692	-0.5613518
Oslo Faces	3.7569718	-2.7683346
Oslo Faces	3.9876635	-0.39961642
Oslo Faces	3.4515026	0.51530176
Oslo Faces	2.7644427	0.2508774
Oslo Faces	2.4475014	-0.6247576
Oslo Faces	3.2416425	-1.868023
Oslo Faces	4.095173	-3.2127855
Oslo Faces	4.829671	-0.5910429
Oslo Faces	5.1172543	-2.528544
Oslo Faces	4.5390725	-2.7438831
Oslo Faces	4.7515955	-2.8127828
Oslo Faces	4.945569	-2.151717
Oslo Faces	2.2314277	-2.2139485
Oslo Faces	2.1119235	-4.474728
Oslo Faces	3.5617416	-3.102749
Oslo Faces	3.03308	-3.05977
Oslo Faces	3.1854556	-2.7426505
Oslo Faces	-3.6640818	-1.5433908
Oslo Faces	4.2891774	-3.6446805
Oslo Faces	2.7699046	-3.095867
Oslo Faces	2.975631	-0.86197263
Oslo Faces	4.5193048	-3.41075
Oslo Faces	3.2478914	-3.4985507
Oslo Faces	2.2356882	-3.0400748
Oslo Faces	3.604459	-2.52726
Oslo Faces	3.7257497	-2.8782566
Oslo Faces	3.7761288	-2.621166
Oslo Faces	3.7447515	-2.6954541
Oslo Faces	3.888094	0.0034484344
Oslo Faces	3.1896536	-2.7540462
Oslo Faces	2.2881975	-3.1087193
Oslo Faces	2.7194986	-3.0963123
Oslo Faces	4.88619	-3.5494773
Oslo Faces	3.8170028	-2.5597768
Oslo Faces	4.4313583	-2.6443164
Oslo Faces	4.4456143	-3.5602221
Oslo Faces	4.2419095	-3.3145897
Oslo Faces	4.4119368	-0.35443038
Oslo Faces	3.5730464	-1.8530146
Oslo Faces	3.0019307	-2.4323807
Oslo Faces	3.1772673	-3.4685018
Oslo Faces	2.2325957	-2.2096057
Oslo Faces	3.574317	0.39986283
Oslo Faces	-3.0531902	-0.9130033
Oslo Faces	-4.7598433	-1.8875691
Oslo Faces	-4.7086034	1.8092489
Oslo Faces	-3.8672693	-1.936901
Oslo Faces	-3.3198643	0.072869495
Oslo Faces	-5.240073	0.7460845
Oslo Faces	-4.239792	-0.04903623
Oslo Faces	-3.080281	-0.9004138
Oslo Faces	-4.571425	1.7854495
Oslo Faces	-5.701854	-0.7137759
Oslo Faces	-3.7916434	-1.586789
Oslo Faces	-3.634773	-1.9837015
Oslo Faces	-5.3507485	-0.98586386
Oslo Faces	-3.2118447	-0.92359966
Oslo Faces	-3.8791518	-0.78404987
Oslo Faces	-3.874362	-0.68713677
Oslo Faces	-3.1834793	-0.3801755
Oslo Faces	-2.3798292	1.3895499
Oslo Faces	-4.3727098	1.02508
Oslo Faces	-5.3866243	0.67526084
Oslo Faces	-0.12342103	-1.6802474
Oslo Faces	-5.5843067	-0.9391772
Oslo Faces	-3.640356	-1.9631938
Oslo Faces	-2.962518	-0.61803985
Oslo Faces	-3.0189564	-0.6782385
Oslo Faces	-4.2172103	-0.92069334
Oslo Faces	-5.344959	-0.9979786
Oslo Faces	-4.251484	1.2068461
Oslo Faces	-5.322274	-0.97796816
Oslo Faces	-2.0940506	-1.7231123
Oslo Faces	-4.445313	-0.9801138
Oslo Faces	-4.8024263	1.0650676
Oslo Faces	-2.576951	-0.34699306
Oslo Faces	-4.159098	2.056501
Oslo Faces	-4.4888988	1.8916268
Oslo Faces	-3.3556752	1.033107
Oslo Faces	-5.51124	0.5357878
Oslo Faces	-4.2832513	-1.834505
Oslo Faces	-5.8790193	-0.6583064
Oslo Faces	-2.6210408	1.0979148
Oslo Faces	-5.476083	-0.02323811
Oslo Faces	-2.9995852	-0.18540889
Oslo Faces	-4.1813345	1.1181439
Oslo Faces	-4.39682	0.7849638
Oslo Faces	-5.0341363	0.20363
Oslo Faces	-5.87888	-0.6828682
Oslo Faces	-2.3598595	-1.3209099
Oslo Faces	-2.9166703	0.32225522
Oslo Faces	-3.6938558	-1.9813867
Oslo Faces	-1.8357524	1.2460876
Oslo Faces	-3.5814764	-1.1632261
Oslo Faces	-4.8003707	-1.8310542
Oslo Faces	-4.489363	1.5195459
Oslo Faces	-5.5424747	-0.9906429
Oslo Faces	-3.911004	-1.8410695
Oslo Faces	-4.3986435	-0.008464348
Oslo Faces	-3.6323698	0.7358435
Oslo Faces	-4.460089	-1.0117642
Oslo Faces	-4.8507237	1.0242614
Oslo Faces	-5.2087045	0.8600326
Oslo Faces	-2.1868684	0.6059088
Oslo Faces	-3.0895884	-0.8896888
Oslo Faces	-2.123874	1.6080043
Oslo Faces	-4.9915504	-1.695878
Oslo Faces	-5.020171	0.9784109
Oslo Faces	-4.228167	-0.40600052
Oslo Faces	-4.251417	-1.8328259
Oslo Faces	-4.2982054	2.0679657
Oslo Faces	-4.7917876	0.39010915
Oslo Faces	-2.0987353	0.88560724
Oslo Faces	-2.6574545	-0.32203096
Oslo Faces	-4.913284	0.31594962
Oslo Faces	-4.566328	1.4459736
Oslo Faces	-5.5220265	0.56038904
Oslo Faces	-4.738677	-0.14846933
Oslo Faces	-4.7671266	-1.8891377
Oslo Faces	-5.9980154	0.40449667
Oslo Faces	-2.2152429	-1.5875509
Oslo Faces	-4.522099	-0.42405474
Oslo Faces	-2.9897668	-0.18986039
London Faces	5.188627	-2.6672006
London Faces	3.5260942	0.024463493
London Faces	-2.4632974	1.985494
London Faces	4.7040815	-1.5292345
London Faces	2.875491	-0.7867754
London Faces	4.359358	-1.4129915
London Faces	-5.0695157	0.22190057
London Faces	5.1965938	-2.6241872
London Faces	2.956571	-2.099733
London Faces	-2.3453958	1.4247526
London Faces	-4.449495	-0.6440882
London Faces	2.7941058	-0.47545782
London Faces	3.8186295	-3.5008025
London Faces	-5.573451	0.016792664
London Faces	-4.43451	1.9643375
London Faces	-4.198139	-1.0947145
London Faces	4.513103	-1.7453053
London Faces	-3.6194398	-1.0691316
London Faces	-5.465946	-1.3165299
London Faces	5.235123	-2.5791287
London Faces	-3.007408	1.9882824
London Faces	4.055876	-1.5823255
London Faces	-3.6161518	-1.060181
London Faces	-2.2321115	0.42859593
London Faces	-2.9724996	-0.61819005
London Faces	-2.0840025	0.58251274
London Faces	4.876545	-0.49878788
London Faces	2.1810644	-1.279544
London Faces	5.2527456	-2.7209115
London Faces	2.5852993	-1.6203443
London Faces	4.307079	-0.38024947
London Faces	-2.8355372	2.4326327
London Faces	4.9349074	-3.1384947
London Faces	4.2904396	-0.3886257
London Faces	3.1149993	-1.8731527
London Faces	-2.1267004	-0.8886242
London Faces	2.2466633	-3.083379
London Faces	-2.381907	1.9176087
London Faces	-6.1078863	0.5079626
London Faces	-4.6959324	0.62625396
London Faces	4.762359	-3.9349957
London Faces	-4.0270267	2.2114818
London Faces	4.163365	-0.56655204
London Faces	-4.1691966	1.1513207
London Faces	3.545635	-1.3678128
London Faces	4.200697	-2.5534074
London Faces	-3.2513738	1.1916897
London Faces	2.193933	-1.7043418
London Faces	-2.883845	2.3774483
London Faces	4.9637766	-1.7793744
London Faces	-4.4442515	-0.9481983
London Faces	-3.445076	-1.43747
London Faces	-1.9705273	0.58646905
London Faces	-2.1163054	-0.005427341
London Faces	-4.9590387	-0.9027519
London Faces	2.8696067	-0.5247133
London Faces	4.2054343	-2.5632277
London Faces	-5.469778	0.47272205
London Faces	2.3625147	-0.23525116
London Faces	-2.175151	-0.83096385
London Faces	-3.6959202	-1.1939467
London Faces	-6.131167	0.64124566
London Faces	2.1776793	-3.6386623
London Faces	-5.3167377	-0.8231291
London Faces	-4.357436	-1.8872653
Basel Faces	-5.5245585	-0.9623556
Basel Faces	4.24482	-0.5688543
Basel Faces	-4.5722833	1.7786336
Basel Faces	-5.10789	-0.264658
Basel Faces	-4.2868967	1.1287028
Basel Faces	2.7117414	-0.36067137
Basel Faces	3.3233056	-0.528049
Basel Faces	3.275071	-0.19218548
Basel Faces	-4.2013955	-0.90226996
Basel Faces	2.700393	-0.1560909
Basel Faces	-5.6503577	-0.8322486
Basel Faces	2.268982	-0.22489168
Basel Faces	4.667731	-2.2877212
Basel Faces	1.9232274	-0.6731894
Basel Faces	2.6940784	-0.29957747
Basel Faces	-3.3631053	1.0785607
Basel Faces	3.588024	-1.9825432
Basel Faces	2.8577907	-0.6900037
Basel Faces	4.6281805	-2.5124657
Basel Faces	-2.706722	-0.12104566
Basel Faces	-5.527197	0.45307732
Basel Faces	1.8080863	-1.4669176
Basel Faces	4.3214116	-2.647883
Basel Faces	4.6184826	-2.2648835
Basel Faces	-3.0842576	-0.9256601
Basel Faces	3.753295	0.06242422
Basel Faces	-4.920398	-1.7653567
Basel Faces	-5.517983	0.013675856
Basel Faces	-4.608679	-1.5031917
Basel Faces	4.835188	-2.7496843
Basel Faces	-5.16103	-1.3901827
Basel Faces	-3.2679498	1.247064
Basel Faces	-3.3844423	0.5240264
Basel Faces	-4.061681	1.3224398
Basel Faces	1.7747067	0.44702524
Basel Faces	2.4415014	-0.597586
Basel Faces	4.234304	-0.7033639
Basel Faces	4.267832	-1.6232136
Basel Faces	2.8692741	-0.7778957
Basel Faces	-3.1554074	-1.6025012
Karolinska Faces	3.4110491	-1.2234012
Karolinska Faces	4.529233	-1.8785735
Karolinska Faces	2.75512	0.1213426
Karolinska Faces	3.8917158	-0.42156735
Karolinska Faces	2.0010142	-2.953909
Karolinska Faces	2.6585217	-1.8624889
Karolinska Faces	5.6949167	-1.6652107
Karolinska Faces	3.5049608	-3.662988
Karolinska Faces	4.1353564	-3.0546083
Karolinska Faces	2.8169053	0.26479894
Karolinska Faces	3.7805727	-1.0826471
Karolinska Faces	-3.7153857	0.7736475
Karolinska Faces	3.3111515	0.6684074
Karolinska Faces	3.0469742	0.3284551
Karolinska Faces	3.1477742	0.028873347
Karolinska Faces	3.5959647	-3.2891216
Karolinska Faces	3.0130005	-1.3977196
Karolinska Faces	5.138164	-1.7837601
Karolinska Faces	2.4623778	-3.2966723
Karolinska Faces	4.592114	-2.4278834
Karolinska Faces	2.1173625	-4.479494
Karolinska Faces	4.446421	-1.7198278
Karolinska Faces	2.8134117	0.1077373
Karolinska Faces	4.4494514	-2.9417934
Karolinska Faces	3.2857542	-3.6834207
Karolinska Faces	4.130815	-3.3761775
Karolinska Faces	2.1903288	-2.2012103
Karolinska Faces	2.1596074	-1.3882022
Karolinska Faces	5.7254663	-1.6334722
Karolinska Faces	3.387246	-0.51033235
Karolinska Faces	3.342804	-0.5396062
Karolinska Faces	4.183803	-3.2384021
Karolinska Faces	5.717171	-1.6410402
Karolinska Faces	4.1815944	-3.3186681
Karolinska Faces	5.7183166	-1.6277618
Karolinska Faces	-3.6017892	2.2347822
Karolinska Faces	-4.0893207	0.20149168
Karolinska Faces	-2.3376446	-1.0797526
Karolinska Faces	-4.4042606	1.246701
Karolinska Faces	-4.110576	-0.07657867
Karolinska Faces	-5.5353827	0.20079145
Karolinska Faces	-2.9110882	0.20402847
Karolinska Faces	-5.2516723	0.8501853
Karolinska Faces	-5.629174	0.34404916
Karolinska Faces	-5.2940373	-0.9792915
Karolinska Faces	-3.9425423	-1.810383
Karolinska Faces	-4.658296	1.4701494
Karolinska Faces	-2.8502028	-1.5685949
Karolinska Faces	-2.1457589	-1.6655196
Karolinska Faces	-3.22647	-1.4790219
Karolinska Faces	-2.406384	1.945874
Karolinska Faces	-4.3573704	-0.24775264
Karolinska Faces	-3.6090634	-0.8988374
Karolinska Faces	-4.1074033	-0.1270912
Karolinska Faces	-3.5965393	-1.5110457
Karolinska Faces	-3.4939034	-0.34246814
Karolinska Faces	-2.8675394	0.961273
Karolinska Faces	-3.0591905	-0.23717102
Karolinska Faces	-4.4239097	-0.753925
Karolinska Faces	-2.1139796	0.030184455
Karolinska Faces	-4.706138	-0.74611074
Karolinska Faces	-4.767864	-0.73449886
Karolinska Faces	-5.535819	-0.13939093
Karolinska Faces	-5.484447	-0.043090474
Karolinska Faces	-5.7380533	-0.5002489
Karolinska Faces	-3.0220551	-0.5343911
Karolinska Faces	-2.4252627	-0.36474544
Karolinska Faces	-2.8442209	2.4341996
Karolinska Faces	-3.5922873	-1.0980303
Karolinska Faces	-4.1750937	1.0398097
Reward Value Faces	3.1274986	-2.5973384
Reward Value Faces	4.83619	-3.110362
Reward Value Faces	-3.2834527	-1.0039648
Reward Value Faces	2.1620827	-3.8611317
Reward Value Faces	-5.057507	0.16381975
Reward Value Faces	4.4228945	-1.9986117
Reward Value Faces	-5.4916716	0.4562684
Reward Value Faces	-4.0893307	2.2371898
Reward Value Faces	3.5242693	0.021016698
Reward Value Faces	-3.9604344	0.9546016
Reward Value Faces	3.1769047	-0.79952645
Reward Value Faces	-3.8938806	-0.1292537
Reward Value Faces	-4.553079	0.35530284
Reward Value Faces	4.810872	-1.9576832
Reward Value Faces	-5.335448	0.07186052
Reward Value Faces	-4.7971807	-1.7935096
Reward Value Faces	1.7359478	-1.5821731
Reward Value Faces	-4.3769054	0.55809075
Reward Value Faces	-4.0817084	0.21689959
Reward Value Faces	4.8200693	-1.9930891
Reward Value Faces	-5.6482425	-0.8356021
Reward Value Faces	4.870297	-3.2492652
Reward Value Faces	-4.192726	-1.383638
Reward Value Faces	2.0781188	-4.424058
Reward Value Faces	-3.8900237	-1.666607
Reward Value Faces	-4.49321	0.41745433
Reward Value Faces	3.1208394	-3.5769033
Reward Value Faces	3.4028413	-1.3301133
Reward Value Faces	2.2197182	-1.2811995
Reward Value Faces	1.7437828	-4.5464206
Reward Value Faces	-2.0728312	1.5321646
Reward Value Faces	1.8638172	-1.3439159
Reward Value Faces	2.264697	-3.4037552
Reward Value Faces	-4.645732	-0.9417296
Reward Value Faces	-3.8057494	1.9999352
Reward Value Faces	3.2591388	-0.21132104
Reward Value Faces	2.4909892	-3.2703319
Reward Value Faces	-4.4163003	-0.9287849
Reward Value Faces	-2.48145	-0.07762319
Reward Value Faces	-4.19948	0.20954798
Reward Value Faces	1.6974714	-1.7903483
Reward Value Faces	2.2268116	-3.722201
Reward Value Faces	4.975418	-1.9863666
Reward Value Faces	4.6007257	-1.1935024
Reward Value Faces	-4.4909887	-0.19971141
Reward Value Faces	-4.6370673	0.5508397
Reward Value Faces	-4.6810193	-0.5440618
Reward Value Faces	1.6989992	-1.7853305
Reward Value Faces	-2.1473477	0.12712955
Reward Value Faces	2.0845025	-4.1674733
Reward Value Faces	2.8541992	-2.343277
Reward Value Faces	-4.280573	0.079999916
Reward Value Faces	-4.364399	0.144737
Reward Value Faces	2.6160064	-2.2086358
Reward Value Faces	-3.7253253	0.6358719
Reward Value Faces	2.9751823	-2.3998766
Reward Value Faces	-3.3504372	-1.7383108
Reward Value Faces	4.367372	-3.7911394
Reward Value Faces	1.9151237	-4.444997
Reward Value Faces	3.0588295	-2.556653
Reward Value Faces	-3.6536982	-1.1576924
Reward Value Faces	-3.439137	0.08321105
Reward Value Faces	-4.465362	0.8265434
Reward Value Faces	1.6912583	-1.7694439
Reward Value Faces	4.9674225	-1.9234127
Reward Value Faces	4.499187	-2.1025934
Reward Value Faces	-3.3842194	-0.94541055
Reward Value Faces	-4.8715124	-0.9778577
Reward Value Faces	-2.0661376	0.46124807
Reward Value Faces	-5.5793266	-1.0213197
Reward Value Faces	-2.3186657	0.06398676
Reward Value Faces	3.207459	-1.7975528
Reward Value Faces	3.865642	-1.5549275
Reward Value Faces	-2.8975766	0.19286984
Reward Value Faces	3.9733007	-0.43802932
Reward Value Faces	-2.9757674	-0.8495996
Reward Value Faces	-3.4221451	-1.0799525
Reward Value Faces	-3.6897764	0.054041155
Reward Value Faces	3.8139446	-1.5469054
Reward Value Faces	1.7090806	-1.7790008
Reward Value Faces	-4.51904	-0.39793667
Reward Value Faces	-4.030359	-0.14438567
Reward Value Faces	2.8806005	-1.2167103
Reward Value Faces	-4.48445	-0.41605964
Reward Value Faces	2.854897	-0.4856751
Reward Value Faces	-4.267386	0.72554594
Reward Value Faces	4.625762	-1.8104224
Reward Value Faces	-4.2187996	0.74831885
Reward Value Faces	-3.8541718	-0.09718736
Reward Value Faces	-5.6448255	0.40513337
Reward Value Faces	2.773476	-0.46925107
Reward Value Faces	3.5502815	-1.279903
Reward Value Faces	3.629272	-1.9429178
Reward Value Faces	-4.6028047	0.5765945
Reward Value Faces	2.8814225	-2.254059
Reward Value Faces	3.8060975	-2.0044808
100 Selected Faces	3.5489864	0.05397993
100 Selected Faces	4.679198	-1.5679141
100 Selected Faces	5.160875	-2.647361
100 Selected Faces	4.8948684	-0.55642074
100 Selected Faces	5.24441	-2.709726
100 Selected Faces	4.7604623	-3.9285028
100 Selected Faces	4.1603103	-0.5896148
100 Selected Faces	4.9660735	-1.7935181
100 Selected Faces	2.329661	-0.22508028
100 Selected Faces	2.176912	-3.634307
100 Selected Faces	4.655518	-3.8511012
100 Selected Faces	-0.12177813	-1.6802074
100 Selected Faces	1.8855962	-1.4393603
100 Selected Faces	2.4082632	-0.7269214
100 Selected Faces	5.081973	-0.66169477
100 Selected Faces	2.3479178	-2.1695375
100 Selected Faces	5.6863956	-1.6633782
100 Selected Faces	-1.9633551	-0.6171619
100 Selected Faces	4.5297356	-1.7472252
100 Selected Faces	2.9877343	-4.017443
100 Selected Faces	-1.6960232	1.0831851
100 Selected Faces	1.7760017	0.44492057
100 Selected Faces	3.2988613	0.68705475
100 Selected Faces	2.8317041	-0.109959
100 Selected Faces	3.3620973	0.6107253
100 Selected Faces	4.5749545	-0.87111115
100 Selected Faces	1.7723725	-4.5302706
100 Selected Faces	4.9002075	-3.147163
100 Selected Faces	4.6721764	-1.1042626
100 Selected Faces	4.5129824	-3.8075633
100 Selected Faces	3.1968925	-1.7063909
100 Selected Faces	4.3504395	-0.16890387
100 Selected Faces	2.472531	0.26868913
100 Selected Faces	2.2732224	-0.18949383
100 Selected Faces	3.7281406	-3.1247158
100 Selected Faces	3.1495697	-3.854317
100 Selected Faces	3.7944117	-1.9827201
100 Selected Faces	2.7517674	-3.0878978
100 Selected Faces	3.2162888	-2.9792902
100 Selected Faces	2.2769651	-3.11381
100 Selected Faces	4.4101653	-1.0251027
100 Selected Faces	1.6848983	-0.5591395
100 Selected Faces	-2.3521268	1.4223186
100 Selected Faces	-5.552054	0.02536976
100 Selected Faces	-3.6153939	-1.0529562
100 Selected Faces	-5.4671597	-1.3168483
100 Selected Faces	-2.8588479	2.4025257
100 Selected Faces	-2.11925	-0.87350225
100 Selected Faces	-6.114814	0.5305435
100 Selected Faces	-4.0146847	2.240542
100 Selected Faces	-1.9654037	0.59176636
100 Selected Faces	-2.1337214	0.0018570322
100 Selected Faces	-3.6150799	2.227855
100 Selected Faces	-3.3754182	0.5207864
100 Selected Faces	-4.8704677	-0.80690396
100 Selected Faces	-3.8499959	-1.7318727
100 Selected Faces	-6.104776	0.7176908
100 Selected Faces	-2.432314	-1.511725
100 Selected Faces	-5.03961	-1.6641576
100 Selected Faces	-3.6849868	1.4952246
100 Selected Faces	1.5999326	-2.74844
100 Selected Faces	-5.5093846	0.48295742
100 Selected Faces	-4.990076	1.7570364
100 Selected Faces	-2.9356863	-1.4168501
100 Selected Faces	-4.7094936	0.44635287
100 Selected Faces	-2.749261	1.30231
100 Selected Faces	-3.8126404	2.0142899
100 Selected Faces	-3.129952	1.760288
100 Selected Faces	-2.1133094	-1.7076753
100 Selected Faces	-2.830973	0.9710243
100 Selected Faces	-4.0593915	2.1905248
100 Selected Faces	-1.8605599	1.2652383
100 Selected Faces	-2.0557132	0.5695557
100 Selected Faces	-2.7179692	2.221505
100 Selected Faces	-3.337428	0.098652884
100 Selected Faces	-4.5708117	1.7737958
100 Selected Faces	-0.13015589	-1.6793826
100 Selected Faces	-2.9954808	-0.642312
100 Selected Faces	-5.3318954	-0.96903926
100 Selected Faces	-4.421571	-0.96223605
100 Selected Faces	-2.5937989	1.1197263
100 Selected Faces	-5.4542847	-0.030921724
100 Selected Faces	-2.9896142	-0.13820875
100 Selected Faces	-5.878141	-0.6753395
100 Selected Faces	-3.6963968	-1.9766139
100 Selected Faces	-4.8352733	1.0314941
100 Selected Faces	-3.0878513	-0.89998317
100 Selected Faces	-2.1160426	1.5927407
100 Selected Faces	-4.2343254	-1.8029534
100 Selected Faces	-4.2966437	2.0620105
100 Selected Faces	-4.57074	1.4405382
100 Selected Faces	-4.7769437	-1.8764887
100 Selected Faces	4.93626	-2.1647398
100 Selected Faces	2.1131198	-4.472877
100 Selected Faces	3.1985164	-2.7539332
100 Selected Faces	3.2403054	-3.5107083
100 Selected Faces	3.9027596	0.006503426
100 Selected Faces	3.802183	-2.623503
100 Selected Faces	4.409585	-2.6189342
100 Selected Faces	4.205314	-3.2978432
