# Supplementary material for: Four dimensions characterize attributions from faces using a representative set of English trait words
Source: Nat Commun. 2021 Aug 27;12:5168. doi: 10.1038/s41467-021-25500-y (PMC8397784; doi:10.1038/s41467-021-25500-y)
Supplement: Supplementary file 4 — Source Data [file 41467_2021_25500_MOESM4_ESM.zip › Source_Data/Figure7b_RSA_Consistency_86Participants.csv]

Locations	ParticipantID	Consistency_acrossTraits	RSA_estimate
NorthAmerica	1	0.782910762	0.71510336
NorthAmerica	2	0.564795935	0.680391136
NorthAmerica	3	0.568340653	0.854970477
NorthAmerica	4	0.573856225	0.726935927
NorthAmerica	5	0.411687327	0.797093037
NorthAmerica	6	0.60383269	0.74753736
NorthAmerica	7	0.789834892	0.729402359
NorthAmerica	8	0.63098345	0.792816504
NorthAmerica	9	0.680872322	0.796398917
NorthAmerica	10	0.641427122	0.657745801
NorthAmerica	11	0.400484989	0.666886275
NorthAmerica	12	0.441251772	0.693447109
Latvia	1	0.565051905	0.74482863
Latvia	2	0.681859883	0.692327844
Latvia	3	0.514217488	0.744921983
Latvia	4	0.464798632	0.630035933
Latvia	5	0.368708661	0.587931987
Latvia	6	0.696834237	0.745561225
Latvia	7	0.589129537	0.7568081
Latvia	8	0.320147032	0.447379079
Latvia	9	0.554530398	0.685206632
Latvia	10	0.553898859	0.671873039
Latvia	11	0.618333494	0.618254662
Latvia	12	0.49644258	0.595843711
Latvia	13	0.566776709	0.730203331
Latvia	14	0.484358308	0.509624088
Latvia	15	0.733032496	0.70997655
Latvia	16	0.657513642	0.707893633
Latvia	17	0.684342158	0.546425488
Latvia	18	0.516948861	0.584458265
Latvia	19	0.499246088	0.618932594
Peru	1	0.501972399	0.573851794
Peru	2	0.335413004	0.413278291
Peru	3	0.588896271	0.688280929
Peru	4	0.322628793	0.600634945
Peru	5	0.567670199	0.726556775
Peru	6	0.472553785	0.596577354
Gaza	1	0.494702642	0.717445184
Gaza	2	0.338814495	0.522007901
Gaza	3	0.663415136	0.632133832
Gaza	4	0.338211229	0.511091062
Gaza	5	0.250608512	0.444136151
Gaza	6	0.46330616	0.447476246
Gaza	7	0.44729551	0.689838524
Gaza	8	0.289033689	0.519071215
Gaza	9	0.471457718	0.317473756
Gaza	10	0.645200197	0.662377075
Gaza	11	0.465728002	0.450759907
ThePhilippines	1	0.457590713	0.516999549
ThePhilippines	2	0.459777538	0.493157187
ThePhilippines	3	0.399562268	0.449583657
ThePhilippines	4	0.473567638	0.458157658
ThePhilippines	5	0.464277518	0.50183773
ThePhilippines	6	0.324477882	0.231717744
ThePhilippines	7	0.485851343	0.215333094
ThePhilippines	8	0.391253791	0.621841538
ThePhilippines	9	0.51090617	0.540362519
ThePhilippines	10	0.490672871	0.512980897
ThePhilippines	11	0.421078785	0.414855918
ThePhilippines	12	0.506641718	0.622582094
ThePhilippines	13	0.548159189	0.583120238
ThePhilippines	14	0.504671561	0.66827044
ThePhilippines	15	0.475269774	0.359029083
ThePhilippines	16	0.444352397	0.657970608
ThePhilippines	17	0.241870952	0.30458953
Kenya	1	0.615018804	0.714767872
Kenya	2	0.28931688	0.457170809
Kenya	3	0.616629493	0.540207209
Kenya	4	0.364884583	0.33322942
Kenya	5	0.333469321	0.393759293
Kenya	6	0.487116318	0.639545023
Kenya	7	0.262760208	0.170966588
Kenya	8	0.74242325	0.715144444
Kenya	9	0.376688667	0.585472598
Kenya	10	0.338265293	0.484277176
Kenya	11	0.64784022	0.679366777
Kenya	12	0.458140655	0.404813093
Kenya	13	0.690867348	0.569011242
India	1	0.43035905	0.402895327
India	2	0.5210268	0.570162554
India	3	0.38457571	0.293969213
India	4	0.2469006	0.138603253
India	5	0.59769106	0.483824451
India	6	0.40150102	0.336791045
India	7	0.57967248	0.549254161
India	8	0.3306651	0.266158549
