# Supplementary material for: Four dimensions characterize attributions from faces using a representative set of English trait words
Source: Nat Commun. 2021 Aug 27;12:5168. doi: 10.1038/s41467-021-25500-y (PMC8397784; doi:10.1038/s41467-021-25500-y)
Supplement: Supplementary file 4 — Source Data [file 41467_2021_25500_MOESM4_ESM.zip › Source_Data/FigureS4_EFA_Loadings_92Traits.csv]

Traits	Warmth	Competence	Femininity	Youth
Critical	0.993109026	0.160762122	0.049203957	0.104720547
Jealous	0.981541184	-0.117366616	0.301034894	0.185497078
Intense	0.968333992	0.122899844	0.028089061	-0.000302895
Bossy	0.928214428	0.45793364	0.115594573	0.048372984
Compulsive	0.923464427	-0.117084778	0.40991985	0.073763327
Condescending	0.905507651	0.128781003	0.034725059	0.364266276
Defensive	0.884979118	-0.106252452	0.081287248	-0.133871478
Combative	0.866481328	0.091957902	-0.245292313	0.009068227
Mean	0.8636032	0.028445008	-0.196284267	-0.118954883
Manipulative	0.843404099	-0.022927418	-0.049714115	0.505156106
Cruel	0.822804012	-0.13285767	-0.138697266	-0.15384554
Angry	0.788362902	-0.112561829	-0.193574212	-0.194343538
Aggressive	0.772853058	0.035221506	-0.390197321	0.040419003
Serious	0.769768307	0.307161969	0.037584673	-0.387043741
Grumpy	0.76429446	-0.09592438	-0.098035209	-0.344331232
Skeptical	0.743106972	0.000303816	-0.173141747	-0.126438234
Abusive	0.688043091	-0.146954611	-0.356571232	-0.140618199
Rebellious	0.672440358	-0.318422199	-0.341249027	0.427139447
Prejudiced	0.643670076	-0.093111819	-0.219219135	-0.024648288
Outspoken	0.632970823	0.488366384	0.035992486	0.507622077
Thoughtful	-0.567633437	0.347742412	0.259140747	0.237781569
Optimistic	-0.572488141	0.35152755	0.013628928	0.401609316
Happy	-0.604066086	0.16093187	-0.014848769	0.478219987
Sensitive	-0.61491932	0.013152088	0.495928109	0.142075255
Ethical	-0.618289226	0.421748211	0.289596225	0.066384045
Helpful	-0.627413129	0.416453159	0.203111738	0.134445838
Trustful	-0.628866461	0.333666452	0.13952858	0.293340145
Submissive	-0.637993081	-0.345022291	0.550328793	-0.019594425
Flexible	-0.661484746	0.173412336	0.161524871	0.386653843
Passive	-0.67136855	-0.419846963	0.434739222	-0.250193304
Empathetic	-0.67285941	0.320958596	0.267695607	0.121630099
Natural	-0.69919829	0.374410666	-0.410746388	0.31178026
Open.minded	-0.731763499	0.074349743	0.02064545	0.394451957
Agreeable	-0.748451041	0.269157468	0.072923493	0.248562392
Humble	-0.748534648	0.232638359	0.168148526	-0.534413711
Easygoing	-0.848300796	0.043024517	0.00161786	0.299618117
Patient	-0.868504941	0.101466403	0.100530978	0.099717884
Mature	0.166987494	0.995560599	-0.011941447	-0.338349034
Practical	-0.108159805	0.994232064	-0.070003205	-0.209345806
Leader.like	0.183892703	0.932319264	-0.127897691	0.14894207
Consistent	-0.125905801	0.919826047	0.040055152	-0.049026853
Punctual	0.078440755	0.915783428	0.215132498	-0.218173508
Independent	0.238982737	0.888055224	-0.341157465	-0.021534679
Wise	-0.221616482	0.887472261	-0.056706277	-0.233121201
Competent	-0.071755886	0.845133163	0.020632635	0.166476511
Courageous	0.195986597	0.828919773	-0.459743908	0.147991563
Determined	0.393353167	0.813617399	0.008117349	0.205216407
Responsible	-0.254181403	0.808216589	0.221638425	-0.049726391
Articulate	-0.091081431	0.796689691	0.128677723	0.225105942
Traditional	0.05026217	0.781268472	0.180812332	-0.393144619
Ambitious	0.123077511	0.750570238	0.136129401	0.380164415
Conscientious	-0.26549857	0.733579872	0.228037145	0.053780508
Strict	0.708988726	0.715729394	0.150650872	-0.341319445
Persistent	0.318894152	0.69977361	0.090206673	0.362035719
Dignified	-0.331622436	0.697242662	0.229687678	0.116203449
Careful	-0.273065834	0.692748983	0.328215001	-0.120492147
Confident	0.197895205	0.66300855	-0.330532254	0.47164806
Income	-0.051969245	0.658390357	0.035140114	0.426190452
Clever	-0.247965991	0.6409032	0.016371113	0.281684234
Well.educated	-0.143429287	0.627462258	0.199417862	0.354076583
Reasonable	-0.580833967	0.608860367	0.012373916	0.086073154
Trustworthy	-0.479876431	0.558356459	0.223356502	0.147245686
Intellectual	-0.345801287	0.538410145	0.16050818	0.188199533
Sincere	-0.492552616	0.519457305	0.249784354	0.080627585
Disorderly	0.204974765	-0.669448084	-0.220339347	-0.145379648
Self.pitying	0.221683355	-0.671386273	0.407727776	-0.349228398
Atypical	0.127123427	-0.691574898	0.089165118	-0.182328586
Loser	0.038957629	-0.714293412	-0.184550026	-0.347682542
Ignorant	0.152012859	-0.767998601	-0.187039163	-0.164987068
Autistic	-0.073001898	-0.775716348	-0.026235885	-0.186669105
Unobservant	0.004792442	-0.78398873	-0.178102417	-0.091166433
Weird	0.068030428	-0.818163877	-0.083916695	-0.06362288
Idiot	0.165321855	-0.821443514	-0.104254434	-0.139351738
Prudish	0.17373924	0.265831761	0.873074649	-0.122852418
Feminine	0.14260947	0.157756744	0.861815421	0.177628103
Self.critical	0.118879518	0.235773708	0.770371785	-0.048494823
Emotional	-0.240386457	0.120998814	0.61963619	0.351552969
Religious	-0.072229509	0.566396139	0.588571668	-0.243498119
Anxious	0.40984969	-0.402451532	0.55743053	-0.297947784
Criminal	0.442029691	-0.410499187	-0.458507095	-0.128672073
Strong	0.042103635	0.093207823	-0.919496271	-0.183408615
Youthful	-0.217083217	-0.266347149	0.416979944	0.657779718
Charismatic	-0.203409695	0.430071532	0.107564639	0.619227094
Sociable	-0.228763357	0.481446616	0.122951227	0.55734624
Healthy	-0.094971442	0.46002116	0.145191228	0.545306857
Energetic	-0.222268364	0.450799029	0.094758202	0.544557534
Beautiful	-0.00663217	0.500709898	0.249687327	0.533252483
Baby.faced	-0.36538047	-0.282333742	0.392023486	0.491460723
Enthusiastic	-0.460429509	0.221857091	0.11731801	0.487289906
Curious	-0.427187659	0.28053069	0.21793855	0.477951202
Creative	-0.426056296	0.087090892	0.321569393	0.471906019
Affectionate	-0.39336329	0.353329903	0.333402093	0.397291094
