# Supplementary material for: Four dimensions characterize attributions from faces using a representative set of English trait words
Source: Nat Commun. 2021 Aug 27;12:5168. doi: 10.1038/s41467-021-25500-y (PMC8397784; doi:10.1038/s41467-021-25500-y)
Supplement: Supplementary file 4 — Source Data [file 41467_2021_25500_MOESM4_ESM.zip › Source_Data/Figure7a_RSA_86Participants.csv]

Location	RSA_id	RSA_estimate	RSA_conf.lower	RSA_conf.upper	RSA_p.value
N.A	1	0.71510336	0.697629912	0.731726618	0
N.A	2	0.680391136	0.661209246	0.698683966	0
N.A	3	0.854970477	0.845301688	0.864079469	0
N.A	4	0.726935927	0.71006552	0.74297224	0
N.A	5	0.797093037	0.784014966	0.809463796	0
N.A	6	0.74753736	0.731742035	0.762530175	0
N.A	7	0.729402359	0.712658978	0.745315187	0
N.A	8	0.792816504	0.779496615	0.805419762	0
N.A	9	0.796398917	0.783281503	0.808807492	0
N.A	10	0.657745801	0.637498002	0.67708567	0
N.A	11	0.666886275	0.647064101	0.685807533	0
N.A	12	0.693447109	0.674897198	0.711121142	0
LV	1	0.74482863	0.728890125	0.75996021	0
LV	2	0.692327844	0.673723254	0.710055359	0
LV	3	0.744921983	0.728988403	0.760048789	0
LV	4	0.630035933	0.608535927	0.6506116	0
LV	5	0.587931987	0.564638676	0.610289441	3.40E-293
LV	6	0.745561225	0.729661389	0.760655322	0
LV	7	0.7568081	0.741507003	0.771322404	0
LV	8	0.447379079	0.419047389	0.474840426	2.26E-155
LV	9	0.685206632	0.666256351	0.703272515	0
LV	10	0.671873039	0.652285705	0.690563625	0
LV	11	0.618254662	0.596239592	0.639340575	0
LV	12	0.595843711	0.572877336	0.617875199	4.37E-303
LV	13	0.730203331	0.713501301	0.746075973	0
LV	14	0.509624088	0.483344448	0.534986061	1.67E-208
LV	15	0.70997655	0.692245084	0.726851307	0
LV	16	0.707893633	0.690057904	0.724870084	0
LV	17	0.546425488	0.52149293	0.570425725	1.63E-245
LV	18	0.584458265	0.561022876	0.606957541	6.16E-289
LV	19	0.618932594	0.596946882	0.639989391	0
PE	1	0.573851794	0.549988121	0.596779205	2.99E-276
PE	2	0.413278291	0.383942456	0.441780652	1.26E-130
PE	3	0.688280929	0.66947942	0.706201138	0
PE	4	0.600634945	0.577868815	0.62246704	0.00E+00
PE	5	0.726556775	0.709666881	0.742612036	0
PE	6	0.596577354	0.57364153	0.618578409	5.11E-304
KN	1	0.714767872	0.697277479	0.731407639	0
KN	2	0.457170809	0.429143127	0.484318938	5.10E-163
KN	3	0.540207209	0.515040031	0.564443804	6.20E-239
KN	4	0.33322942	0.301868287	0.363870137	8.17E-83
KN	5	0.393759293	0.363886786	0.422822621	1.06E-117
KN	6	0.639545023	0.618468281	0.659702246	0
KN	7	0.170966588	0.136914168	0.204615415	3.73E-22
KN	8	0.715144444	0.697673072	0.73176568	0
KN	9	0.585472598	0.562078603	0.607930542	3.56E-290
KN	10	0.484277176	0.457127653	0.510525028	1.56E-185
KN	11	0.679366777	0.660135842	0.697707689	0
KN	12	0.404813093	0.375241108	0.433561864	6.48E-125
KN	13	0.569011242	0.544954877	0.592131591	1.29E-270
GZ	1	0.717445184	0.700090251	0.733952997	0
GZ	2	0.522007901	0.496170427	0.546921617	1.89E-220
GZ	3	0.632133832	0.610726628	0.652617688	0
GZ	4	0.511091062	0.484863212	0.536400464	6.83E-210
GZ	5	0.444136151	0.41570532	0.471699828	6.77E-153
GZ	6	0.447476246	0.419147538	0.474934516	1.90E-155
GZ	7	0.689838524	0.671112661	0.707684694	0
GZ	8	0.519071215	0.493127866	0.544092146	1.43E-217
GZ	9	0.317473756	0.285768562	0.348484691	6.26E-75
GZ	10	0.662377075	0.64234415	0.681505522	0
GZ	11	0.450759907	0.422532392	0.478113829	5.52E-158
PH	1	0.516999549	0.490981893	0.542095772	1.47E-215
PH	2	0.493157187	0.466307052	0.519099518	2.32E-193
PH	3	0.449583657	0.421319803	0.47697504	4.50E-157
PH	4	0.458157658	0.430161004	0.485273866	8.38E-164
PH	5	0.50183773	0.475285851	0.52747636	3.07E-201
PH	6	0.231717744	0.198452562	0.264449691	8.70E-40
PH	7	0.215333094	0.181829723	0.248337103	1.81E-34
PH	8	0.621841538	0.599982189	0.642773064	0
PH	9	0.540362519	0.515201166	0.564593242	4.26E-239
PH	10	0.512980897	0.486819999	0.538222365	1.08E-211
PH	11	0.414855918	0.385564669	0.443311827	1.04E-131
PH	12	0.622582094	0.600755014	0.643481639	0
PH	13	0.583120238	0.559630361	0.605673931	2.60E-287
PH	14	0.66827044	0.648513264	0.687127833	0
PH	15	0.359029083	0.32827003	0.389027522	9.16E-97
PH	16	0.657970608	0.637733203	0.677300246	0
PH	17	0.30458953	0.272616268	0.335890779	7.93E-69
IN	1	0.402895327	0.373270567	0.431699257	1.21E-123
IN	2	0.570162554	0.546151863	0.593237153	6.02E-272
IN	3	0.293969213	0.261783962	0.325501342	5.05E-64
IN	4	0.138603253	0.104238412	0.172637528	5.03E-15
IN	5	0.483824451	0.456659818	0.510087738	3.87E-185
IN	6	0.336791045	0.30551017	0.367345759	1.16E-84
IN	7	0.549254161	0.524429275	0.573146037	1.49E-248
IN	8	0.266158549	0.233456546	0.298259147	2.19E-52
