# Supplementary material for: Four dimensions characterize attributions from faces using a representative set of English trait words
Source: Nat Commun. 2021 Aug 27;12:5168. doi: 10.1038/s41467-021-25500-y (PMC8397784; doi:10.1038/s41467-021-25500-y)
Supplement: Supplementary file 4 — Source Data [file 41467_2021_25500_MOESM4_ESM.zip › Source_Data/Figure5b_Remove_Subject_One_by_One_Rating_per_Trait/Rating_Dignified.csv]

	SubID	image.1	image.2	image.3	image.4	image.5	image.6	image.7	image.8	image.9	image.10	image.11	image.12	image.13	image.14	image.15	image.16	image.17	image.18	image.19	image.20	image.21	image.22	image.23	image.24	image.25	image.26	image.27	image.28	image.29	image.30	image.31	image.32	image.33	image.34	image.35	image.36	image.37	image.38	image.39	image.40	image.41	image.42	image.43	image.44	image.45	image.46	image.47	image.48
1	1	5	5	2	2	6	6	6	4	6	5	6	4	6	3	1	3	4	5	5	3	3	6	3	5	5	6	6	5	5	6	6	2	2	6	6	6	5	6	5	5	5	2	2	2	3	1	2	3
2	2	6	6	3	4	4	5	5	7	6	6	6	6	2	3	2	3	6	3	3	4	5	2	2	5	6	4	1	6	5	6	5	7	5	6	6	5	6	7	4	2	6	5	3	2	2	2	2	2
3	3	6	5	2	5	5	6	5	2	6	6	7	7	5	4	2	6	6	2	5	6	6	5	6	6	5	6	3	5	6	5	2	5	2	2	5	6	7	NA	3	6	5	5	6	5	7	3	6	6
4	4	7	3	1	3	3	2	7	5	7	6	6	7	3	5	1	6	2	5	5	1	1	4	6	6	6	2	4	3	7	7	7	6	7	6	6	6	4	7	5	4	6	6	5	1	3	1	1	2
5	5	NA	6	6	6	6	6	6	6	6	6	6	6	6	6	2	6	6	6	6	6	6	6	6	6	6	6	6	6	6	6	6	6	6	6	6	6	6	6	6	6	6	2	6	2	2	6	2	6
6	6	3	2	5	4	6	4	5	4	1	3	3	2	2	4	3	5	NA	3	5	5	3	6	3	5	2	4	3	3	NA	2	4	3	4	2	2	5	2	4	3	4	3	4	3	3	4	4	2	NA
7	7	6	6	6	6	6	7	6	6	7	6	6	6	3	6	3	3	4	6	6	5	6	6	5	7	5	6	6	6	3	6	6	6	7	7	6	6	3	5	4	6	4	5	4	4	5	4	3	5
8	8	5	3	1	2	3	5	6	6	3	3	3	3	2	3	3	5	3	1	3	6	2	5	6	6	5	6	5	3	7	6	6	3	6	6	7	6	6	6	5	5	5	7	7	7	3	2	5	7
9	9	3	6	2	5	3	3	6	1	5	6	6	6	2	2	2	2	3	6	6	5	2	1	3	7	1	2	1	6	6	5	3	2	2	7	6	6	6	2	7	6	7	7	3	1	2	2	3	1
10	11	4	5	3	3	5	5	6	7	5	3	7	5	6	3	1	5	5	2	5	4	2	3	2	7	6	6	1	6	6	5	5	5	4	6	7	7	4	7	3	4	5	4	6	4	5	4	3	7
11	12	5	5	2	5	5	7	3	6	5	6	6	6	6	6	2	5	3	3	5	5	3	7	6	6	7	6	4	5	5	6	5	7	6	6	3	2	6	6	3	5	5	5	6	4	6	7	5	2
12	13	6	3	1	5	5	6	5	7	7	5	6	7	3	5	6	2	5	7	6	1	3	6	6	7	6	5	4	2	7	7	7	5	6	6	7	6	6	6	7	6	7	7	5	5	4	2	2	5
13	14	3	4	3	3	4	6	3	5	1	3	3	3	2	2	1	3	2	3	5	4	2	5	2	3	5	5	2	3	5	3	2	3	2	5	5	5	5	6	3	7	4	5	6	1	6	7	1	7
14	15	5	3	2	6	5	3	2	5	5	5	6	3	4	6	4	5	6	5	2	2	3	5	7	5	1	4	5	5	7	6	7	6	7	7	6	5	4	5	6	6	6	6	5	6	3	1	3	2
15	16	4	1	1	7	4	1	1	7	7	1	1	1	1	1	1	4	4	2	1	7	2	1	7	7	7	4	4	2	7	2	4	1	1	7	7	7	7	7	4	4	7	7	1	1	4	2	7	7
16	17	4	2	1	1	3	2	2	2	5	2	4	3	1	2	5	4	3	5	4	5	2	5	6	5	2	1	3	3	5	5	6	4	5	6	5	4	3	7	5	5	5	5	4	3	2	1	5	4
17	18	5	5	5	4	3	5	4	5	5	4	6	4	5	5	6	6	6	5	4	6	5	4	4	6	7	5	5	5	5	6	4	5	6	6	6	4	5	4	3	6	6	6	4	3	3	4	6	5
18	19	6	4	3	4	5	6	3	4	5	6	4	5	5	5	2	2	2	5	5	6	2	1	4	7	6	5	3	5	4	6	7	2	5	7	6	5	6	4	5	5	6	4	5	2	7	6	5	6
19	20	2	5	6	3	3	6	3	6	3	6	6	5	5	5	6	5	5	3	5	3	3	5	6	7	3	3	3	5	7	5	7	6	4	5	7	6	2	6	3	6	5	6	3	3	3	3	2	3
20	21	3	4	3	3	3	3	3	5	5	3	5	5	3	4	4	5	4	5	3	5	3	3	3	5	5	3	3	5	5	5	5	3	2	4	6	6	6	4	5	4	5	6	4	3	3	2	5	3
21	22	NA	4	4	2	6	3	6	7	5	4	6	4	7	3	4	6	7	NA	4	5	2	3	2	1	7	4	4	7	6	6	4	7	4	4	2	7	4	4	4	3	4	7	4	2	6	5	4	7
22	23	5	5	1	7	6	6	1	7	7	5	7	5	6	6	1	5	6	3	6	5	5	5	5	6	7	6	3	6	5	6	6	3	2	3	7	5	7	6	7	7	5	2	5	1	3	1	1	1
23	24	3	7	2	4	6	4	6	7	2	3	5	5	3	6	1	5	3	2	3	3	5	1	5	5	6	6	3	6	5	4	4	3	2	6	6	6	3	3	5	6	6	6	2	5	4	2	2	6
24	25	6	5	1	3	5	6	5	6	5	6	5	4	5	5	1	4	5	3	4	5	3	3	3	7	6	4	3	6	6	6	6	4	3	6	4	5	5	6	5	4	4	4	5	3	4	4	3	5
25	26	2	2	3	3	2	2	3	2	2	3	2	3	3	3	6	3	2	6	2	2	5	6	3	1	1	3	3	3	3	3	3	6	6	3	2	2	2	1	2	3	3	7	3	4	1	3	4	2
26	27	6	7	2	4	7	5	6	7	7	6	7	6	6	5	4	6	6	3	7	7	3	6	5	7	7	7	6	7	7	6	7	5	5	5	6	6	7	6	6	5	6	6	6	6	6	2	6	6
27	29	7	2	7	7	2	5	7	5	3	1	7	6	4	6	1	7	2	1	7	7	1	5	7	7	7	6	1	7	7	7	7	4	2	6	7	7	7	2	6	2	1	1	2	6	6	7	7	1
28	30	5	5	6	5	2	2	2	1	2	1	3	1	3	2	5	2	2	3	2	2	4	7	4	2	2	3	2	3	2	2	4	6	5	1	2	4	1	5	1	2	3	2	2	5	3	2	5	2
29	31	7	5	4	5	6	4	7	7	7	4	7	7	5	7	1	6	7	3	7	6	5	3	4	7	7	7	2	6	7	7	7	7	6	7	7	7	7	7	7	6	7	7	3	1	6	1	4	2
30	32	3	5	4	5	5	5	5	6	4	5	5	2	5	5	1	3	3	3	5	5	2	4	5	6	6	4	4	5	5	4	5	3	5	6	6	5	4	6	2	4	4	6	5	3	6	2	5	6
31	33	3	2	2	1	5	6	6	6	3	3	3	4	2	6	1	2	2	2	5	3	1	1	7	4	2	7	1	2	3	3	7	4	7	7	7	4	7	5	1	6	5	7	2	2	3	1	4	2
32	34	5	2	1	1	3	5	7	6	2	5	5	3	3	5	6	1	6	6	2	1	4	6	5	3	2	3	3	1	7	6	3	6	6	7	7	6	6	7	5	4	7	7	3	2	4	1	3	5
33	35	6	2	2	5	5	3	5	4	5	4	4	5	3	5	4	3	4	3	4	3	4	2	7	6	4	4	2	2	6	4	7	4	6	6	6	3	7	2	5	5	7	6	5	4	4	2	5	6
34	36	6	7	2	3	5	5	3	6	6	4	5	6	3	3	4	4	3	5	4	5	5	4	6	7	4	4	4	5	5	3	6	3	3	4	4	3	5	4	5	5	6	5	3	1	4	2	7	4
35	38	4	6	6	5	6	4	5	5	5	5	6	6	6	6	4	5	3	4	5	6	4	4	5	5	6	6	4	4	6	5	6	4	4	6	6	3	6	6	4	5	6	5	3	3	6	5	1	6
36	39	6	5	3	6	4	4	4	5	5	4	6	4	3	2	2	3	4	6	5	6	3	3	2	5	4	6	4	5	4	5	5	4	4	5	4	3	5	5	5	6	4	7	5	3	5	5	6	2
37	40	6	7	1	3	7	4	5	7	7	6	2	5	3	3	1	6	6	2	3	3	2	2	1	3	6	2	3	2	7	5	6	3	2	7	5	5	5	6	5	5	6	6	4	4	4	1	4	4
38	41	4	5	2	4	5	4	5	5	3	5	4	5	6	5	5	3	4	5	5	5	4	4	7	5	5	4	3	3	4	6	5	3	4	4	5	7	5	6	4	5	5	5	4	2	3	3	2	3
39	42	3	4	3	5	2	4	3	3	3	3	4	6	5	6	3	3	4	5	3	6	2	5	6	3	5	3	5	4	3	5	6	2	4	7	4	6	3	3	3	6	2	7	6	3	3	3	3	5
40	44	4	7	5	5	4	5	3	5	6	2	2	4	4	3	4	2	7	4	6	6	4	3	4	6	3	6	4	3	3	5	5	4	2	6	4	6	6	4	3	4	6	2	4	4	5	2	4	4
41	46	2	6	5	6	6	6	7	6	6	6	7	6	7	7	2	6	6	2	3	6	2	7	2	6	6	7	7	6	6	2	5	7	7	6	6	1	2	6	6	6	6	7	6	2	6	2	2	7
42	47	6	6	1	2	4	6	6	2	5	3	4	1	1	2	3	4	4	3	3	1	3	5	3	7	5	2	3	3	6	5	6	2	1	6	7	6	7	5	6	6	6	3	5	2	5	2	4	4
43	48	3	3	2	5	5	5	5	6	3	4	6	3	5	3	5	3	5	5	5	5	5	3	2	3	6	4	3	2	6	6	6	3	3	6	6	5	5	6	6	6	5	6	5	5	3	2	4	3
44	49	4	4	2	4	2	3	6	6	4	5	6	5	3	5	1	3	5	3	4	2	3	6	5	5	6	4	6	2	5	3	6	5	2	5	3	3	3	7	3	3	5	4	6	7	3	1	1	7
45	51	7	6	1	3	3	6	3	7	NA	6	7	3	4	4	7	7	7	7	3	6	6	3	6	3	1	7	1	6	6	7	1	3	4	6	7	4	7	6	7	7	1	6	3	7	3	NA	7	6
46	52	4	5	5	4	2	5	5	5	5	4	2	4	4	5	4	5	5	5	4	5	4	4	5	3	2	5	5	5	2	5	5	5	5	5	2	5	2	5	2	5	5	5	5	2	2	5	5	5
47	53	2	7	6	6	6	6	5	6	5	4	7	6	6	7	5	4	6	4	5	7	5	6	5	6	7	5	6	6	4	5	7	7	6	7	6	6	4	6	5	6	4	5	5	4	6	3	6	6
48	54	4	5	2	4	5	7	3	7	5	4	6	5	4	4	3	5	5	2	4	3	4	5	3	5	4	NA	5	5	4	4	4	4	3	5	5	4	4	4	4	5	5	4	4	3	4	3	2	4
49	55	1	2	2	1	2	7	7	7	5	2	2	3	2	5	1	3	1	1	1	1	1	1	1	7	6	3	3	1	2	7	7	7	1	7	4	6	2	6	7	3	6	1	2	1	6	2	7	5
50	56	5	6	1	3	6	6	4	6	4	5	4	3	5	5	2	3	3	2	4	4	1	2	3	5	7	6	6	7	6	5	4	2	2	5	5	3	5	4	3	4	5	4	4	2	5	1	1	5
51	57	6	2	2	6	2	3	1	4	5	7	2	5	6	2	7	5	3	5	1	3	6	6	6	6	5	2	2	2	2	6	5	7	6	6	3	4	2	7	6	5	4	7	6	3	4	2	4	2
52	58	2	6	5	6	3	5	5	6	5	5	3	7	2	3	6	5	6	5	5	4	5	3	7	7	5	3	2	2	7	6	5	3	5	5	6	5	7	6	5	6	4	7	2	5	5	1	3	6
53	59	6	6	2	2	6	6	3	4	2	3	5	3	2	3	3	4	3	2	3	5	3	4	2	6	2	3	3	3	3	5	4	5	3	3	4	3	3	5	6	5	5	7	3	3	5	3	4	6
54	60	7	3	1	5	3	7	2	6	3	5	6	2	3	5	2	2	3	1	3	5	1	7	2	7	7	3	7	2	6	5	6	3	3	6	6	3	6	7	3	5	6	5	5	6	6	2	5	5
55	62	7	3	2	1	2	6	3	5	6	6	6	5	2	4	3	3	2	5	7	1	2	5	5	3	5	5	3	2	5	6	7	7	5	7	7	7	7	7	5	3	7	6	3	1	3	1	5	3
56	63	4	1	5	5	NA	2	5	1	4	3	1	3	3	5	5	4	3	5	3	1	3	4	5	1	2	3	5	4	2	4	3	1	5	2	5	2	5	3	1	3	2	4	2	4	2	4	4	5
57	64	7	7	5	5	6	2	7	7	6	7	5	5	6	6	1	5	6	3	6	2	7	5	6	6	6	3	3	5	6	7	6	6	3	7	6	7	5	6	6	7	7	6	5	3	3	3	2	2
58	65	3	7	1	2	3	6	2	7	6	7	6	3	5	5	2	3	3	2	6	3	4	2	2	6	5	7	5	6	7	4	3	3	2	7	6	3	2	4	5	5	2	7	5	3	4	2	1	5
[truncated: 56 more columns]
