# Supplementary material for: Four dimensions characterize attributions from faces using a representative set of English trait words
Source: Nat Commun. 2021 Aug 27;12:5168. doi: 10.1038/s41467-021-25500-y (PMC8397784; doi:10.1038/s41467-021-25500-y)
Supplement: Supplementary file 4 — Source Data [file 41467_2021_25500_MOESM4_ESM.zip › Source_Data/Figure5b_Remove_Subject_One_by_One_Rating_per_Trait/Rating_Clever.csv]

	SubID	image.1	image.2	image.3	image.4	image.5	image.6	image.7	image.8	image.9	image.10	image.11	image.12	image.13	image.14	image.15	image.16	image.17	image.18	image.19	image.20	image.21	image.22	image.23	image.24	image.25	image.26	image.27	image.28	image.29	image.30	image.31	image.32	image.33	image.34	image.35	image.36	image.37	image.38	image.39	image.40	image.41	image.42	image.43	image.44	image.45	image.46	image.47	image.48
1	1	7	4	1	5	6	7	NA	7	5	7	7	6	2	6	1	5	3	1	2	1	6	3	3	2	4	6	2	1	1	5	5	7	2	7	2	NA	3	7	1	5	2	7	5	3	1	5	6	4
2	2	5	5	6	5	6	5	7	7	6	6	5	2	2	2	1	4	3	2	3	5	2	1	2	7	6	6	2	5	7	5	6	4	2	6	3	4	1	7	5	7	7	2	5	2	6	1	2	2
3	3	5	5	1	5	6	5	6	6	2	6	1	5	5	1	1	1	2	5	5	1	5	6	6	7	7	5	5	5	3	2	5	1	1	5	5	2	1	5	5	1	2	5	5	1	3	1	1	7
4	5	6	5	5	5	6	7	7	5	7	6	6	5	5	6	NA	6	5	5	6	6	4	5	5	7	6	6	5	6	5	5	7	6	6	6	5	6	5	6	6	6	5	6	5	5	6	5	7	7
5	6	7	4	4	1	3	2	3	2	4	3	2	3	5	6	7	3	1	4	1	4	4	6	4	3	3	3	4	4	2	2	7	5	5	1	4	2	3	2	2	3	3	3	6	3	3	4	5	5
6	7	6	5	3	4	4	6	7	6	6	7	5	3	4	6	3	4	5	3	6	3	3	5	4	6	7	4	5	5	5	4	5	6	6	6	6	5	5	6	4	4	6	6	5	5	6	3	4	2
7	8	6	7	1	3	6	2	3	6	6	7	6	5	5	6	2	6	7	2	5	1	3	2	3	6	6	7	6	6	7	6	2	1	1	5	6	7	7	6	6	6	5	4	5	3	3	2	3	3
8	11	4	3	2	5	5	5	4	5	5	4	5	4	6	4	2	5	5	2	3	6	5	1	2	6	6	6	4	6	3	5	4	1	1	4	4	4	3	3	6	4	5	5	6	2	4	3	3	2
9	12	5	3	1	5	5	6	2	4	6	3	6	6	3	3	5	3	4	5	5	3	5	5	3	5	5	6	4	2	5	3	5	1	5	5	3	3	3	5	5	2	3	3	5	3	6	5	2	5
10	13	2	3	4	3	1	1	1	1	1	1	2	1	4	1	6	1	3	5	2	2	1	5	2	1	3	1	4	1	1	1	2	2	4	1	1	2	1	1	1	1	1	1	4	2	2	6	5	1
11	14	7	1	1	1	7	1	1	7	7	7	7	1	7	7	1	1	7	1	7	7	1	1	1	7	7	7	1	1	7	1	7	7	1	7	1	7	7	7	7	7	1	1	1	1	1	1	1	1
12	15	3	5	4	2	4	2	4	3	5	4	2	5	4	5	NA	3	2	4	2	3	2	4	4	3	4	2	4	4	5	4	5	4	3	5	3	2	4	3	5	4	4	3	3	2	2	4	5	4
13	16	6	2	1	1	3	3	5	2	3	3	2	6	2	2	2	2	2	2	3	1	2	3	3	3	3	1	3	3	2	4	6	6	7	6	6	5	1	1	1	4	5	7	6	2	3	1	6	4
14	17	3	5	3	3	6	6	3	3	3	3	5	6	5	3	3	5	3	3	5	6	3	3	3	6	5	2	3	5	6	3	6	5	5	5	6	5	3	5	2	6	5	6	3	2	5	3	5	3
15	18	4	NA	2	5	3	4	1	1	6	5	5	6	1	2	5	3	7	3	6	5	7	6	2	2	2	7	2	6	4	2	2	5	5	7	5	2	4	6	4	6	2	5	5	2	2	4	2	1
16	19	4	4	1	1	6	6	4	5	3	3	6	5	6	3	2	5	4	6	2	1	2	5	4	5	2	6	6	6	5	4	5	6	5	4	5	5	5	6	3	3	4	5	3	6	6	1	1	3
17	20	3	2	2	6	3	4	4	3	3	5	4	3	5	1	1	2	4	5	7	1	4	1	2	2	5	7	1	3	5	5	4	2	1	6	5	4	5	4	4	3	4	3	2	1	4	2	2	2
18	21	3	4	2	2	3	3	3	3	2	3	6	3	2	5	1	5	3	2	2	3	3	2	3	5	6	3	2	3	2	4	5	3	4	6	6	6	5	6	4	6	6	5	5	1	5	3	1	3
19	22	6	5	4	4	2	5	7	1	5	1	4	6	6	4	3	5	3	5	6	NA	2	1	5	3	5	7	6	5	5	5	7	5	5	5	3	4	7	2	5	6	2	6	4	5	2	2	1	4
20	23	2	2	2	1	2	3	4	3	5	3	1	6	4	1	1	1	5	2	2	2	2	3	4	2	4	2	5	5	2	4	4	4	4	4	4	4	5	5	2	3	5	6	3	1	4	1	3	4
21	24	5	6	6	2	6	5	5	6	6	4	5	2	6	6	2	5	6	6	7	6	6	5	5	6	6	3	6	6	5	6	6	5	6	5	7	6	6	7	6	5	6	6	5	6	6	7	6	5
22	25	5	5	6	7	3	1	4	5	5	3	2	1	6	6	7	5	6	5	4	6	6	6	2	3	3	5	6	6	2	3	1	6	3	2	1	3	3	3	5	5	1	3	4	6	5	7	6	4
23	26	4	5	6	6	7	5	7	1	6	1	2	2	5	5	6	1	2	5	3	2	1	1	1	2	2	2	2	6	2	2	2	5	1	3	3	5	6	3	5	2	1	2	6	6	1	1	6	4
24	27	6	5	2	2	6	5	6	3	3	6	3	7	3	5	3	3	4	2	5	4	3	2	3	4	4	2	6	3	5	3	7	7	3	6	3	5	NA	5	6	4	3	5	5	4	5	1	3	6
25	28	6	6	4	5	5	4	5	6	5	5	5	3	3	5	2	3	5	4	5	6	4	4	2	5	7	5	4	4	4	5	5	3	3	4	3	4	3	5	5	4	5	3	4	3	4	3	4	3
26	29	2	7	4	4	4	5	4	5	NA	5	2	6	4	5	3	NA	4	4	4	4	5	4	6	6	3	3	6	1	4	5	5	4	3	3	1	4	4	6	5	NA	5	3	5	4	5	6	2	7
27	30	3	5	6	3	5	7	4	6	1	7	6	2	6	6	1	6	6	1	5	5	2	3	4	7	6	7	6	6	3	5	7	3	2	7	6	7	3	7	1	6	2	6	3	4	3	1	2	2
28	31	4	4	2	5	5	6	7	6	5	6	3	5	2	5	2	3	3	3	4	5	3	3	4	6	5	3	3	5	5	5	4	2	3	4	2	6	2	6	4	4	4	5	3	2	2	2	3	2
29	32	5	3	6	6	2	4	3	6	5	2	6	6	3	3	2	6	7	4	6	2	3	3	6	5	4	6	6	5	5	6	6	3	6	6	6	4	5	5	4	6	6	6	6	1	6	3	1	4
30	33	5	6	5	5	5	1	7	7	6	5	1	6	3	5	1	5	3	2	1	5	5	1	5	7	7	2	7	7	1	7	4	1	2	6	5	6	6	7	5	5	2	7	2	3	2	1	1	3
31	34	5	5	5	3	3	5	5	5	3	5	5	5	3	3	2	5	4	4	5	5	3	6	5	5	6	4	5	5	5	2	6	6	5	5	4	3	3	5	6	5	3	5	5	6	2	5	3	3
32	35	4	3	2	4	3	6	6	5	5	4	4	6	3	4	2	3	5	3	3	3	4	3	2	5	4	3	5	6	3	5	4	3	1	6	5	6	5	6	4	5	6	7	4	3	4	5	5	4
33	36	6	5	2	5	5	5	5	7	4	6	6	3	3	2	1	3	3	2	4	1	2	3	6	7	5	3	5	3	6	6	5	3	3	6	7	6	2	5	5	5	3	3	5	5	4	1	4	3
34	37	3	2	2	5	3	6	3	6	2	2	6	3	6	2	1	3	2	2	2	7	4	6	3	6	6	3	3	3	4	3	2	7	3	4	5	3	2	3	6	6	3	4	4	3	6	2	1	7
35	39	7	6	2	4	6	4	2	7	5	2	5	2	6	4	3	6	6	4	3	7	2	6	3	3	NA	2	2	6	NA	2	3	6	3	5	7	7	1	5	3	7	6	2	7	2	7	6	6	7
36	42	4	1	1	4	3	3	6	5	5	5	5	5	4	5	1	2	3	1	3	3	1	1	4	3	4	2	1	2	5	3	7	1	2	5	7	2	2	3	2	5	3	6	1	1	2	1	4	4
37	43	2	2	3	2	2	6	2	2	3	2	4	3	4	5	1	2	4	2	3	6	2	1	2	3	4	1	3	5	4	2	5	4	3	5	5	5	5	4	3	2	4	6	2	5	6	1	1	5
38	44	2	3	1	2	2	4	2	2	6	2	5	6	4	2	4	4	4	3	4	4	5	4	6	2	4	4	5	4	5	5	5	3	5	2	5	6	5	6	3	4	5	6	4	6	5	2	2	3
39	47	5	5	2	2	5	4	6	6	6	3	6	5	4	7	2	5	6	3	4	5	3	5	3	7	7	5	6	7	5	5	6	4	4	4	5	5	6	6	5	4	5	4	6	4	5	1	6	6
40	49	4	4	3	3	3	3	5	4	5	5	4	4	5	4	4	4	5	4	4	5	4	4	3	4	4	4	4	4	4	4	4	4	4	4	5	4	4	5	5	4	3	4	4	5	3	4	4	4
41	50	6	6	1	3	3	3	6	5	5	6	5	3	5	6	1	5	3	3	5	2	2	4	3	6	6	5	4	6	6	6	3	5	1	7	6	6	5	5	5	7	2	7	2	2	3	2	4	6
42	51	4	2	1	3	5	4	1	4	6	4	4	4	4	3	2	4	4	3	5	3	4	5	5	4	5	4	4	4	5	6	6	5	3	3	3	2	3	7	3	5	4	4	2	5	3	2	5	3
43	52	3	5	2	2	5	5	6	4	6	4	6	5	3	3	2	5	4	2	4	6	3	4	5	6	6	3	4	5	5	4	5	5	5	6	6	5	4	6	5	3	6	5	6	3	5	3	4	5
44	53	4	5	3	3	4	6	6	6	5	3	5	3	4	2	2	3	4	3	4	4	3	5	4	6	4	4	3	3	6	4	5	5	2	7	6	5	6	7	5	5	6	5	4	3	5	3	7	5
45	54	6	2	2	3	5	5	6	6	6	7	6	3	3	6	2	3	2	3	5	1	5	2	5	6	6	3	1	2	6	6	5	3	3	5	7	7	6	6	6	5	7	6	5	2	5	2	7	5
46	56	4	4	2	2	2	5	2	4	4	4	7	2	4	2	2	4	2	4	4	5	4	5	4	4	4	2	4	4	2	5	4	2	4	4	5	4	2	5	3	4	2	2	2	7	2	4	2	2
47	57	3	2	2	3	2	5	5	5	5	5	5	3	NA	3	2	4	5	3	5	3	1	3	2	5	6	3	5	3	6	5	7	3	4	5	7	1	1	5	4	5	3	5	3	5	2	3	2	5
48	59	3	2	2	2	5	4	5	5	5	4	4	4	2	4	1	2	3	2	3	1	3	2	2	5	4	2	2	4	5	4	5	5	4	5	6	5	2	5	2	5	5	6	3	1	4	2	4	4
49	61	4	4	4	4	4	4	6	4	4	4	4	6	4	4	4	4	4	4	4	6	2	6	6	4	6	6	6	4	4	6	6	4	4	6	6	4	6	6	4	6	4	6	4	4	4	4	6	4
50	62	5	3	2	1	6	1	6	7	6	5	2	4	4	5	2	1	2	3	2	5	1	4	3	6	6	1	2	1	5	7	6	2	3	7	4	3	4	6	5	2	7	6	6	2	6	1	6	6
51	64	3	6	3	3	6	6	6	3	4	2	5	3	5	6	2	2	2	3	2	4	2	4	6	6	4	2	4	3	5	5	6	6	3	6	6	6	3	6	3	5	3	3	5	2	4	5	7	6
52	65	2	5	1	2	5	2	3	6	3	3	4	4	3	2	1	4	2	4	2	5	4	1	2	5	5	5	4	2	6	5	5	1	2	6	6	5	6	4	3	3	5	5	3	4	3	3	5	7
53	66	3	5	2	3	3	5	5	4	4	3	3	3	3	3	4	3	3	3	3	3	3	5	3	5	3	3	4	NA	3	4	3	6	4	4	5	5	4	5	2	3	3	3	5	3	3	3	4	4
54	67	5	2	1	1	5	3	1	5	5	5	6	5	3	5	3	5	6	2	5	2	6	3	5	6	2	2	5	3	6	5	6	5	3	3	5	7	6	7	2	6	6	7	6	3	5	5	1	4
55	68	3	6	2	1	3	7	6	5	5	2	6	3	2	2	2	3	3	6	3	1	1	3	2	6	3	6	2	5	5	3	5	6	2	6	3	5	1	6	2	5	5	7	2	5	2	1	6	3
56	69	3	3	4	2	2	3	2	2	3	2	2	2	4	2	6	3	2	3	2	3	3	3	2	3	3	3	3	4	2	3	2	3	6	3	2	3	3	3	2	3	3	4	6	6	6	6	4	2
57	70	5	4	2	3	3	4	4	6	3	3	4	5	4	4	1	3	6	3	3	4	3	4	5	5	5	5	4	3	6	3	6	5	4	7	6	4	5	6	5	6	5	6	3	5	3	1	2	3
58	71	2	4	1	1	1	6	2	2	1	2	3	4	3	3	1	5	5	5	3	4	3	3	4	4	2	2	7	3	7	2	7	4	1	4	7	3	7	4	1	3	2	1	5	3	6	1	5	1
[truncated: 56 more columns]
