# Supplementary material for: Four dimensions characterize attributions from faces using a representative set of English trait words
Source: Nat Commun. 2021 Aug 27;12:5168. doi: 10.1038/s41467-021-25500-y (PMC8397784; doi:10.1038/s41467-021-25500-y)
Supplement: Supplementary file 4 — Source Data [file 41467_2021_25500_MOESM4_ESM.zip › Source_Data/Figure5b_Remove_Subject_One_by_One_Rating_per_Trait/Rating_Unobservant.csv]

	SubID	image.1	image.2	image.3	image.4	image.5	image.6	image.7	image.8	image.9	image.10	image.11	image.12	image.13	image.14	image.15	image.16	image.17	image.18	image.19	image.20	image.21	image.22	image.23	image.24	image.25	image.26	image.27	image.28	image.29	image.30	image.31	image.32	image.33	image.34	image.35	image.36	image.37	image.38	image.39	image.40	image.41	image.42	image.43	image.44	image.45	image.46	image.47	image.48
1	1	3	2	7	4	5	5	7	5	2	3	3	4	2	2	6	4	5	6	1	4	5	2	3	2	1	1	4	3	3	5	1	3	3	3	1	6	2	5	1	3	2	3	5	5	3	5	7	5
2	3	6	4	6	5	3	5	5	2	6	3	3	3	3	5	4	6	5	6	3	4	4	4	4	2	2	2	4	5	3	3	2	4	3	3	2	5	3	3	6	2	6	4	3	4	4	6	6	5
3	5	4	2	7	5	1	2	5	2	4	5	1	5	4	2	6	NA	3	6	1	2	5	5	5	2	4	3	3	5	1	7	1	5	6	4	1	1	1	2	5	1	3	3	3	5	2	7	4	4
4	6	5	4	NA	5	6	3	1	5	4	4	4	3	3	2	4	4	4	4	3	2	2	3	1	6	3	5	2	6	2	5	4	6	6	6	5	4	4	5	5	4	5	4	2	4	3	1	3	2
5	9	6	2	5	3	7	5	3	1	6	3	6	6	3	7	2	5	6	5	4	3	5	5	4	1	3	3	6	7	3	6	7	4	3	5	6	2	3	3	6	1	1	2	2	6	7	1	2	6
6	10	6	3	3	4	5	1	1	3	4	3	5	3	5	3	6	3	3	3	2	7	3	1	3	3	3	5	1	5	5	6	3	3	2	7	5	4	5	1	6	5	3	3	3	2	3	3	5	2
7	11	5	3	3	5	3	3	5	3	5	5	3	2	3	3	5	3	3	3	3	6	3	3	5	4	3	5	3	5	5	3	3	2	3	3	5	3	5	2	6	3	5	2	2	3	3	2	2	3
8	12	3	3	3	3	2	1	2	2	3	2	4	2	3	3	3	3	3	1	2	1	3	3	3	3	2	3	3	3	3	3	3	3	1	2	2	3	3	1	2	3	3	5	5	3	5	4	4	4
9	13	7	5	7	1	2	7	6	3	7	7	3	1	7	6	1	1	NA	1	7	6	7	3	5	7	6	1	1	3	4	NA	2	3	3	3	3	6	6	7	2	1	7	NA	2	5	3	6	5	1
10	14	3	5	4	5	4	2	3	3	2	5	4	3	4	2	4	2	2	4	5	5	4	4	5	4	2	2	3	2	4	5	4	5	6	5	4	3	1	4	4	3	3	4	4	5	4	4	4	4
11	16	6	4	4	2	4	3	4	3	4	3	2	4	4	6	3	3	4	4	3	4	3	2	3	4	3	4	3	3	4	2	6	2	4	4	6	6	6	2	6	3	3	6	4	2	2	4	4	3
12	17	4	4	4	6	2	1	2	2	2	7	5	1	7	7	3	3	1	2	2	6	2	4	7	6	3	4	2	6	1	2	1	4	4	2	1	3	7	3	4	4	2	5	1	3	2	1	1	7
13	19	2	NA	4	2	2	4	3	2	5	2	3	2	6	6	3	4	3	4	6	7	7	1	7	5	5	6	3	4	3	3	6	6	7	2	NA	2	6	4	6	6	2	2	5	6	2	3	5	3
14	20	4	5	4	4	3	7	3	3	6	4	1	5	7	6	6	3	5	6	3	NA	5	7	3	1	5	5	7	4	2	2	3	7	6	1	2	4	3	2	3	5	2	3	7	7	7	7	6	7
15	21	1	1	6	5	2	7	1	1	7	1	2	4	5	2	4	4	1	7	4	1	6	6	1	NA	1	6	1	4	1	6	1	1	3	7	7	7	7	1	6	2	7	1	6	4	5	7	2	6
16	22	3	2	5	3	2	2	2	2	2	4	3	6	2	5	5	5	2	3	3	2	2	2	3	2	3	5	3	2	5	2	2	6	6	3	2	2	5	5	4	4	5	2	2	2	2	2	2	2
17	25	2	5	2	5	3	2	3	3	2	2	2	4	4	2	3	4	5	3	5	3	5	3	2	3	3	4	3	4	4	2	2	3	5	2	2	1	4	3	1	1	2	2	4	7	6	5	6	5
18	26	4	3	4	5	4	5	4	4	4	4	4	4	4	4	4	4	4	4	4	3	6	4	4	4	2	4	4	3	3	4	4	4	6	4	4	4	4	4	4	4	4	4	4	5	4	6	4	3
19	27	3	5	6	5	3	4	6	5	5	2	3	2	6	6	7	6	4	6	5	3	5	5	6	2	5	3	7	5	2	3	3	7	3	3	3	3	5	5	5	2	5	2	3	5	2	2	2	2
20	33	6	2	7	7	6	7	6	3	5	3	3	4	2	4	7	7	6	7	2	1	7	7	7	1	5	1	5	1	1	3	5	7	7	1	3	4	1	5	1	1	6	3	5	7	7	7	5	3
21	34	3	1	4	5	2	2	1	3	2	4	3	2	5	2	2	3	4	5	2	5	4	5	3	NA	1	2	4	2	4	3	2	3	5	3	1	1	3	3	3	3	1	2	3	3	3	4	4	5
22	36	4	6	4	4	3	6	6	5	6	5	5	4	3	5	5	5	4	6	5	5	4	6	5	1	4	6	3	5	3	5	3	2	3	5	5	6	3	2	6	6	5	7	4	6	3	2	3	4
23	38	3	5	5	5	2	2	3	3	5	5	3	3	2	2	2	5	3	5	3	5	3	2	3	2	3	2	1	3	2	5	4	3	3	2	3	3	4	2	2	6	2	5	3	2	5	2	5	3
24	39	3	2	7	5	5	2	6	3	3	3	3	3	2	2	6	1	3	6	3	1	5	5	5	1	2	1	3	1	3	5	3	3	5	2	1	2	2	3	1	2	3	2	5	3	3	5	6	2
25	42	1	1	1	7	1	5	1	2	2	3	1	3	1	7	3	2	2	7	1	3	2	1	6	2	3	2	2	1	2	2	2	7	7	2	1	1	1	5	1	6	2	5	7	6	6	7	7	6
26	43	2	3	2	6	1	3	3	1	3	3	4	4	2	4	6	6	4	4	2	1	1	NA	3	4	4	1	4	4	3	4	2	6	5	4	2	4	4	6	4	1	2	4	7	4	2	5	7	NA
27	44	5	5	6	6	5	5	5	2	3	1	3	6	5	6	7	4	3	2	2	6	5	5	6	3	4	3	5	2	2	6	6	5	6	3	5	2	7	3	5	6	3	1	2	2	2	7	6	6
28	45	7	5	6	5	2	3	2	4	7	NA	6	6	5	2	6	2	5	3	6	2	7	4	2	4	2	1	2	2	7	3	5	7	5	5	1	5	NA	4	NA	5	6	7	6	5	3	6	4	1
29	46	5	5	6	6	3	2	5	4	3	3	3	5	6	3	4	4	5	2	3	6	5	3	3	2	5	3	1	6	2	2	2	2	2	3	2	3	3	1	5	5	3	2	2	3	5	5	2	2
30	47	6	6	7	7	4	7	7	6	6	5	4	5	5	7	6	1	6	4	4	7	7	7	6	3	5	7	6	5	1	5	3	4	5	1	2	4	1	3	6	2	5	2	2	3	4	5	1	2
31	48	1	7	7	1	1	7	1	7	1	1	1	1	7	7	1	7	1	7	7	7	NA	7	1	7	1	7	1	7	7	7	7	1	1	7	1	1	7	1	1	1	7	7	7	7	1	1	7	1
32	49	3	NA	NA	3	4	5	4	3	4	NA	2	4	3	5	1	5	3	4	5	6	4	3	3	5	4	4	6	3	3	4	6	7	2	6	4	3	4	6	6	5	5	4	3	7	3	6	7	3
33	50	4	3	4	4	3	1	1	3	2	3	4	5	4	5	5	4	3	5	4	6	6	3	4	3	3	2	3	4	3	5	3	1	3	4	3	2	4	3	4	4	1	1	4	5	3	4	6	3
34	52	4	6	5	5	2	4	4	5	2	4	5	3	3	5	3	6	4	1	3	4	5	3	3	1	5	6	4	3	2	5	4	4	3	3	2	4	5	6	4	6	4	3	3	5	2	6	6	4
35	54	2	1	7	1	1	2	6	2	2	2	2	1	1	2	7	2	1	7	5	2	6	6	6	2	2	5	6	3	1	2	1	2	5	1	1	6	1	1	1	1	1	3	5	6	6	5	5	2
36	55	3	2	2	3	3	1	2	3	3	4	3	5	3	2	4	3	3	4	2	3	3	2	3	3	2	2	1	2	7	5	6	4	4	7	5	5	6	6	7	4	5	6	5	2	4	3	5	5
37	56	4	4	4	4	1	4	1	6	3	3	4	6	4	4	5	3	4	3	2	3	4	1	3	3	6	3	5	3	2	5	3	5	2	5	5	5	2	5	4	2	2	4	4	4	2	5	4	2
38	57	2	6	3	7	3	3	4	4	5	5	2	5	2	5	6	3	2	2	5	2	3	3	3	1	2	3	5	3	3	2	2	3	2	3	4	5	2	5	3	5	3	3	2	3	1	1	3	1
39	58	3	4	5	4	5	5	5	2	4	4	2	4	5	4	7	4	3	6	6	6	4	4	4	4	2	2	4	4	2	2	3	2	6	1	1	4	2	2	3	3	2	2	4	4	5	7	6	5
40	59	4	4	5	4	3	3	2	3	3	3	4	2	4	2	7	4	3	5	5	6	5	3	6	4	2	2	5	4	5	5	6	3	5	6	3	1	3	3	5	6	4	6	3	3	5	3	2	2
41	60	1	2	7	2	2	2	1	1	NA	1	2	2	1	1	1	1	2	4	3	6	2	1	3	1	NA	1	7	NA	1	1	4	2	NA	4	1	1	1	6	1	4	3	3	7	1	1	7	7	2
42	61	3	2	6	4	3	2	1	2	2	4	3	2	5	3	4	7	3	4	4	3	4	3	3	2	2	7	3	2	2	3	2	3	3	2	2	2	2	2	5	3	2	2	2	4	4	5	6	3
43	62	1	3	5	6	3	1	2	6	3	4	4	1	6	4	5	2	2	6	3	2	7	2	6	4	3	3	4	1	3	4	1	4	6	4	1	1	2	2	5	3	1	2	5	3	6	1	1	2
44	64	2	3	6	2	1	1	5	4	3	5	2	5	5	2	3	4	2	5	6	7	3	3	5	2	2	6	1	2	2	4	2	1	6	5	1	1	1	3	2	6	1	2	4	2	6	5	6	2
45	65	6	4	6	6	5	3	3	2	4	2	4	3	3	5	7	5	4	2	5	3	6	7	6	1	2	3	3	4	3	3	3	6	5	3	4	5	5	3	3	4	5	2	5	3	6	6	2	4
46	66	4	4	6	4	5	4	6	5	6	6	4	4	6	5	5	4	4	3	5	6	3	4	4	6	5	6	4	NA	6	6	5	4	4	5	4	5	3	5	5	4	4	5	5	4	3	3	5	3
47	67	3	5	7	2	3	1	5	4	3	2	1	5	4	3	3	1	3	NA	5	4	5	5	2	3	7	6	1	3	4	3	3	NA	6	2	4	2	3	4	5	7	7	7	NA	5	1	6	6	5
48	68	3	2	7	6	3	3	1	2	1	2	2	2	7	1	7	6	5	6	2	6	6	5	2	1	2	2	2	2	3	1	3	6	3	2	3	2	3	5	3	2	3	2	3	7	6	7	3	3
49	69	3	1	4	6	7	3	4	1	2	5	1	7	2	3	7	5	3	6	5	3	3	3	3	1	6	1	1	3	2	2	6	1	3	5	7	1	6	2	2	1	1	6	5	1	3	3	7	2
50	70	4	2	3	5	2	5	4	2	5	3	3	3	4	2	3	3	3	4	3	6	5	3	3	2	4	4	NA	4	4	4	4	2	5	2	3	4	3	4	3	4	3	4	3	3	6	5	4	4
51	71	7	4	4	NA	2	7	3	5	6	3	5	3	7	4	6	3	7	7	5	1	5	4	7	3	6	3	7	2	6	4	4	7	7	4	7	5	7	4	1	6	NA	6	7	7	4	6	2	1
52	72	5	2	6	3	5	4	2	2	3	3	2	2	2	3	6	5	2	3	3	2	4	4	5	2	2	3	3	2	1	1	1	3	2	1	3	5	4	2	1	1	2	1	5	4	3	6	3	4
53	73	2	1	3	3	2	3	3	2	1	1	2	6	2	3	6	6	3	6	2	1	6	1	3	1	1	2	1	3	3	5	3	5	5	6	2	2	2	3	5	1	1	3	3	5	2	6	3	2
54	74	6	1	2	6	6	6	1	1	3	6	1	2	6	1	6	1	1	1	1	6	1	5	1	2	7	6	3	5	1	2	1	1	2	7	2	5	1	1	7	2	1	1	2	1	1	3	1	1
55	75	5	5	2	5	5	2	1	6	5	2	6	2	2	6	1	2	2	5	6	6	5	2	5	2	2	5	2	5	5	5	3	2	2	6	2	5	2	2	5	2	5	5	5	5	2	5	5	1
56	76	5	6	5	5	5	5	5	5	5	5	6	3	6	6	6	5	5	6	5	4	6	7	3	5	5	6	3	6	3	5	3	3	2	2	5	3	5	3	4	3	2	3	5	7	4	6	4	5
57	77	5	2	5	2	7	3	3	7	3	5	3	1	6	2	6	2	3	4	7	5	5	3	1	5	6	3	2	6	4	6	1	4	4	4	7	6	6	4	6	5	4	4	6	3	5	3	4	3
58	78	5	2	3	2	3	3	5	3	2	3	6	5	5	4	2	2	3	3	3	2	5	2	2	3	4	2	3	5	3	6	3	3	5	3	2	5	2	2	3	3	6	3	6	6	2	6	2	2
59	79	3	4	4	4	4	3	3	4	3	4	4	5	5	4	5	4	4	4	4	4	4	4	3	4	5	4	3	4	4	3	4	5	6	4	5	4	3	4	4	4	5	5	5	6	4	5	4	4
[truncated: 56 more columns]
