# Supplementary material for: Four dimensions characterize attributions from faces using a representative set of English trait words
Source: Nat Commun. 2021 Aug 27;12:5168. doi: 10.1038/s41467-021-25500-y (PMC8397784; doi:10.1038/s41467-021-25500-y)
Supplement: Supplementary file 4 — Source Data [file 41467_2021_25500_MOESM4_ESM.zip › Source_Data/Figure5b_Remove_Subject_One_by_One_Rating_per_Trait/Rating_Healthy.csv]

	SubID	image.1	image.2	image.3	image.4	image.5	image.6	image.7	image.8	image.9	image.10	image.11	image.12	image.13	image.14	image.15	image.16	image.17	image.18	image.19	image.20	image.21	image.22	image.23	image.24	image.25	image.26	image.27	image.28	image.29	image.30	image.31	image.32	image.33	image.34	image.35	image.36	image.37	image.38	image.39	image.40	image.41	image.42	image.43	image.44	image.45	image.46	image.47	image.48
1	1	6	6	4	6	6	6	6	6	6	6	6	6	6	6	3	4	6	6	5	6	6	3	3	6	6	6	6	6	6	6	6	5	6	5	6	6	6	6	6	6	6	6	4	4	6	5	5	5
2	3	2	5	5	5	2	2	1	1	5	2	1	3	3	2	6	2	2	6	3	1	2	6	3	1	2	2	5	2	1	1	3	6	5	2	1	2	1	3	1	2	2	5	5	4	6	3	6	3
3	4	1	1	1	6	1	5	6	6	3	3	6	6	4	1	2	2	2	1	6	4	4	1	1	2	5	5	6	6	6	7	6	4	7	7	7	7	6	7	7	7	5	7	2	1	2	1	1	3
4	6	4	5	2	5	6	3	4	6	5	6	6	6	3	3	2	5	5	3	4	5	5	2	5	5	6	7	4	4	6	6	5	4	4	6	6	4	6	4	7	7	6	7	3	4	3	2	1	2
5	7	2	2	2	5	2	2	3	6	1	3	3	6	3	3	1	6	5	1	6	5	3	1	2	5	6	6	2	2	7	5	3	5	3	7	7	6	4	3	3	7	6	6	4	2	3	2	2	2
6	8	2	4	2	3	4	5	2	7	6	5	7	6	4	7	2	6	6	2	6	6	2	2	2	5	6	3	6	6	6	3	6	3	2	5	6	6	5	6	6	6	7	6	6	6	4	2	3	6
7	9	5	2	7	5	5	5	6	3	2	5	4	3	6	6	7	5	2	4	2	2	6	6	4	5	6	4	2	2	2	1	5	6	5	1	1	1	2	3	6	5	2	3	4	7	5	6	6	4
8	10	5	7	4	6	7	3	4	5	6	6	6	4	6	6	3	6	4	3	6	7	4	2	4	5	5	7	3	6	7	6	3	5	3	7	6	6	6	6	7	7	2	5	3	4	2	3	3	5
9	12	5	5	2	5	4	3	4	6	4	5	5	3	4	6	1	4	5	2	4	4	2	3	4	7	5	7	3	5	7	7	5	2	3	5	7	5	3	7	6	6	6	5	2	1	5	2	2	3
10	13	5	7	3	7	6	6	7	NA	7	7	7	7	6	5	2	6	6	6	7	7	5	3	5	6	7	7	3	7	6	6	7	6	7	7	6	6	7	6	6	6	5	7	5	3	6	4	6	5
11	14	3	6	2	2	4	4	5	4	6	5	5	2	3	6	1	2	4	3	3	5	5	5	2	5	5	4	4	5	5	5	5	5	2	5	4	5	5	6	4	4	4	7	4	2	2	2	4	6
12	17	1	2	5	3	3	2	2	1	2	3	1	2	2	2	5	1	2	6	1	1	5	6	5	1	1	1	2	1	2	2	1	2	2	1	1	1	1	1	2	1	1	1	1	1	6	2	6	2
13	18	3	5	2	5	5	4	4	5	4	4	3	2	3	4	7	5	5	2	3	3	2	3	6	6	4	5	6	5	4	3	4	2	1	3	3	4	5	5	3	2	5	6	5	3	4	3	5	2
14	20	4	5	4	4	5	4	4	4	4	5	4	3	3	5	3	3	4	2	3	4	3	3	3	4	5	3	4	5	4	4	3	3	2	3	3	4	3	5	3	4	5	4	3	3	4	3	3	3
15	22	6	6	1	2	2	4	3	7	6	4	7	4	5	6	2	5	6	3	6	5	3	2	2	4	7	6	3	6	4	5	5	3	4	6	6	4	6	7	6	5	6	6	3	3	5	3	2	3
16	23	1	4	1	4	1	4	4	4	1	4	7	4	4	7	7	4	1	4	1	7	1	7	1	7	7	7	2	1	2	4	4	1	3	7	4	4	4	4	4	7	7	4	1	4	4	4	1	4
17	24	6	5	4	5	6	5	7	5	6	6	6	4	6	5	2	5	6	4	7	6	3	4	5	6	7	6	5	5	6	6	7	6	5	7	7	6	5	6	7	6	6	7	5	3	4	4	2	4
18	25	7	6	4	5	7	5	6	6	7	7	5	3	5	6	3	5	6	3	6	5	3	4	6	7	6	7	6	3	7	6	6	3	5	6	7	2	6	6	6	7	6	7	2	2	4	2	2	4
19	27	7	6	6	6	6	6	6	6	4	7	6	4	6	5	4	6	6	3	3	6	7	3	4	7	6	NA	3	5	6	4	6	2	3	7	6	7	6	5	6	7	6	4	6	3	6	4	7	5
20	28	5	6	2	4	3	NA	6	7	6	7	4	6	5	3	1	1	4	1	5	4	2	1	2	6	6	6	1	5	6	4	6	1	6	7	7	5	4	7	7	7	NA	7	6	2	4	2	1	3
21	29	1	1	NA	2	5	3	2	5	6	4	2	4	1	2	2	5	3	2	2	5	5	2	2	5	5	5	5	5	5	1	5	4	2	2	4	2	5	5	6	5	2	5	2	2	5	6	2	2
22	30	2	5	3	5	5	2	3	5	4	5	5	2	3	5	1	5	2	2	5	6	2	1	2	6	5	5	2	5	6	5	5	2	1	5	6	6	5	5	5	5	6	5	3	1	5	1	2	2
23	32	6	5	2	2	5	5	6	7	5	5	6	4	3	6	2	5	3	4	5	3	4	4	4	6	5	4	3	6	5	6	5	4	4	5	6	6	6	4	5	6	4	6	4	1	4	3	2	5
24	33	3	6	2	3	5	4	4	6	4	5	5	5	3	5	1	5	3	3	5	7	2	1	2	7	3	6	3	4	5	6	7	3	5	6	7	5	7	5	4	6	7	6	5	4	3	3	4	5
25	34	6	6	4	4	7	5	4	6	6	3	5	1	5	3	3	6	7	6	2	6	1	6	5	4	6	5	5	4	3	4	5	4	4	7	4	3	7	6	7	7	6	7	6	7	5	5	5	3
26	36	2	3	2	2	5	2	2	5	3	4	6	4	4	5	1	3	4	3	3	4	5	1	2	5	2	2	3	4	5	4	2	2	2	7	6	5	6	4	3	6	4	6	5	5	6	2	1	2
27	37	3	5	4	3	5	3	5	5	4	5	4	5	4	4	2	4	4	4	4	5	4	3	3	5	4	5	4	5	5	5	5	3	3	5	5	5	5	5	4	5	5	6	4	5	4	4	4	4
28	38	5	5	2	5	3	5	3	6	5	5	3	6	3	3	1	5	5	2	5	3	3	1	2	5	3	5	3	3	7	6	6	5	7	6	6	5	5	3	6	6	5	7	5	3	5	3	2	5
29	39	1	3	1	3	3	1	2	3	1	3	4	6	6	3	1	3	6	2	3	6	3	1	2	7	3	6	3	1	6	6	3	3	3	3	6	3	4	3	6	6	6	3	3	3	3	3	3	6
30	40	1	2	7	2	3	2	2	1	1	2	1	2	2	1	7	2	2	2	1	1	6	7	2	1	1	2	2	2	1	1	1	2	2	1	1	1	1	2	3	1	1	1	2	7	1	3	1	1
31	41	6	6	1	6	6	7	6	7	7	6	1	6	6	2	1	6	6	1	6	6	6	6	4	6	6	7	6	6	6	6	1	1	1	6	6	6	6	6	6	6	6	1	6	2	6	1	2	6
32	42	5	6	2	3	6	3	5	5	6	6	7	3	5	6	1	5	4	4	5	6	3	4	5	6	6	3	5	6	5	6	5	3	3	6	6	4	6	5	6	5	6	6	6	2	6	3	5	5
33	43	6	7	3	7	5	5	7	7	7	6	6	4	4	3	1	5	7	2	6	6	5	2	3	3	7	7	3	7	7	6	7	7	2	5	6	7	7	6	6	6	7	6	2	1	4	2	1	4
34	46	6	6	4	3	6	6	6	6	6	6	7	4	5	6	1	2	5	2	5	6	2	3	4	6	6	4	5	6	6	6	5	4	4	5	6	6	6	5	5	4	5	6	4	1	6	5	4	5
35	47	4	4	4	2	2	5	3	5	3	2	3	5	4	3	3	3	5	5	3	3	5	5	5	3	4	4	3	3	2	3	3	6	3	3	2	3	4	2	4	2	4	2	3	3	3	4	6	2
36	48	3	6	6	5	6	3	7	7	3	6	6	6	6	7	3	6	6	2	6	2	3	6	6	6	5	3	6	6	7	7	6	2	2	7	6	7	7	7	7	7	7	6	6	3	2	2	3	3
37	49	3	3	2	5	3	5	5	6	5	5	5	2	3	3	1	3	3	2	5	6	1	1	3	6	3	3	3	2	5	5	5	2	2	6	6	5	3	6	5	5	3	5	5	2	7	3	2	3
38	50	5	3	2	4	5	4	5	6	4	5	5	4	4	5	2	5	5	2	5	5	4	2	2	5	4	5	2	5	6	5	6	4	4	5	6	4	3	5	6	6	5	5	5	3	5	3	4	5
39	51	6	7	6	7	7	7	7	7	7	7	7	7	7	7	6	7	7	6	7	7	6	6	6	7	7	7	6	7	7	7	7	7	7	7	7	7	7	7	7	7	7	7	6	7	7	7	7	7
40	52	3	5	3	4	6	6	3	5	5	5	6	4	5	6	2	5	4	3	5	5	3	3	3	6	6	4	2	5	5	5	6	3	3	6	6	5	5	5	5	5	6	6	4	3	6	2	3	5
41	53	5	7	3	6	7	5	7	7	7	5	6	6	5	6	2	6	3	2	6	7	4	2	5	7	7	7	5	7	6	6	5	2	3	7	7	6	7	7	7	6	5	7	7	5	6	5	3	7
42	59	1	6	5	6	6	3	5	7	6	5	7	3	6	3	1	7	5	2	5	3	2	1	1	7	2	6	3	5	7	7	2	2	2	7	5	6	1	7	6	7	2	3	2	2	5	1	2	5
43	61	4	6	3	5	5	3	4	6	5	3	NA	6	4	NA	3	5	5	2	5	5	4	3	4	6	6	6	3	5	5	5	6	6	3	6	6	6	6	5	7	6	5	6	5	6	6	4	5	4
44	62	7	3	3	4	4	3	3	7	6	6	7	6	4	3	1	4	5	2	4	2	3	1	3	5	6	3	2	4	7	5	3	2	2	6	7	6	4	2	5	5	5	6	3	1	5	2	2	5
45	64	4	6	4	2	3	3	4	4	4	4	3	5	6	6	4	5	5	4	4	3	2	4	3	6	5	6	5	5	6	6	5	5	5	5	5	6	5	6	5	5	5	7	3	3	4	3	2	6
46	65	5	4	2	6	6	7	7	6	4	7	6	1	6	2	1	3	2	2	4	6	1	1	1	6	4	5	2	5	6	6	6	3	3	6	4	6	6	5	6	5	2	6	2	2	3	3	2	3
47	66	6	6	3	2	3	4	6	6	2	6	2	2	6	7	6	3	5	3	NA	6	4	2	6	5	6	3	2	5	2	5	5	3	1	6	6	6	7	5	2	6	2	7	3	3	3	1	2	6
48	67	1	3	3	3	6	2	5	7	4	5	6	4	3	5	1	3	5	3	4	5	2	2	2	6	7	5	5	5	5	6	5	3	3	5	6	5	4	3	5	5	6	4	2	1	3	1	1	5
49	68	4	4	1	5	3	3	1	6	2	3	2	3	3	2	1	2	2	1	3	4	2	1	2	4	3	3	1	2	5	5	5	2	3	5	4	3	3	5	5	6	3	4	4	2	7	3	3	5
50	69	3	2	3	6	1	5	6	7	7	6	3	7	4	3	1	1	7	1	3	7	1	1	2	6	5	7	1	2	7	7	6	4	4	6	7	5	7	6	6	7	6	7	5	3	1	3	2	3
51	70	6	5	1	3	6	6	3	7	7	3	7	6	4	5	1	6	6	1	6	7	1	1	5	7	7	6	2	7	5	7	5	2	4	5	6	6	5	5	6	6	5	7	5	2	5	2	1	6
52	71	1	6	6	6	7	7	7	3	1	7	3	6	2	2	3	6	6	1	5	7	2	1	2	7	6	7	6	6	7	7	7	7	5	7	7	7	7	7	7	7	7	6	2	5	1	2	1	7
53	74	7	7	3	7	7	3	6	7	7	7	6	7	7	7	3	6	7	2	7	7	2	3	3	7	7	7	7	6	7	7	7	3	4	7	7	7	7	7	7	7	7	7	2	3	7	7	7	7
54	75	6	6	4	6	5	4	7	7	6	5	6	6	5	6	3	4	6	6	6	6	5	3	5	7	7	7	4	7	6	7	5	6	3	7	7	5	6	4	7	7	6	7	6	5	7	3	3	7
55	76	3	4	2	4	5	1	5	6	1	3	4	4	3	3	1	3	3	2	4	5	4	2	2	5	4	3	2	4	4	5	3	2	2	5	5	5	3	3	6	5	4	6	2	3	6	6	1	6
[truncated: 56 more columns]
