# Supplementary material for: Four dimensions characterize attributions from faces using a representative set of English trait words
Source: Nat Commun. 2021 Aug 27;12:5168. doi: 10.1038/s41467-021-25500-y (PMC8397784; doi:10.1038/s41467-021-25500-y)
Supplement: Supplementary file 4 — Source Data [file 41467_2021_25500_MOESM4_ESM.zip › Source_Data/Figure5b_Remove_Subject_One_by_One_Rating_per_Trait/Rating_Ambitious.csv]

	SubID	image.1	image.2	image.3	image.4	image.5	image.6	image.7	image.8	image.9	image.10	image.11	image.12	image.13	image.14	image.15	image.16	image.17	image.18	image.19	image.20	image.21	image.22	image.23	image.24	image.25	image.26	image.27	image.28	image.29	image.30	image.31	image.32	image.33	image.34	image.35	image.36	image.37	image.38	image.39	image.40	image.41	image.42	image.43	image.44	image.45	image.46	image.47	image.48
1	1	5	6	5	5	7	7	7	7	5	5	5	6	6	7	1	6	6	4	6	2	2	4	6	7	6	7	6	7	7	7	7	7	4	6	4	4	NA	7	7	6	5	5	1	5	2	2	2	6
2	2	4	5	3	3	4	5	6	5	3	5	5	5	3	2	2	5	5	2	4	1	3	3	3	5	5	4	3	5	3	4	5	3	3	4	5	5	4	5	3	4	3	3	2	2	6	2	1	2
3	3	2	6	1	6	6	5	6	6	6	6	6	6	6	6	1	6	5	5	6	6	2	2	3	6	6	2	6	6	7	6	6	5	5	7	7	6	7	6	1	6	6	7	2	1	5	1	6	6
4	4	5	5	7	6	5	5	2	2	1	2	4	5	2	2	5	6	4	2	5	7	1	5	5	2	2	6	2	2	4	2	4	6	6	1	4	5	2	1	2	4	2	1	5	4	7	7	6	4
5	5	1	2	3	3	2	2	2	5	5	5	1	2	2	1	2	1	3	1	2	3	2	2	2	5	6	2	2	5	3	2	2	3	1	3	6	5	7	5	5	5	5	7	1	1	5	2	2	3
6	6	5	7	4	4	5	6	5	4	5	4	3	5	7	7	1	4	5	4	6	6	3	5	4	6	7	6	5	6	3	5	5	4	4	3	3	4	4	4	5	4	4	6	6	3	4	6	6	4
7	7	5	5	1	2	3	5	6	6	5	3	5	6	2	5	3	6	3	5	5	1	1	6	5	7	6	5	6	5	3	2	6	6	2	3	3	6	5	6	3	2	5	7	3	7	3	2	2	2
8	8	5	5	5	2	5	6	5	6	NA	4	4	5	6	3	1	5	6	2	4	6	5	2	NA	7	5	6	5	6	6	6	3	3	2	6	6	3	6	6	4	6	6	4	3	2	6	1	5	3
9	9	4	5	2	2	3	3	4	6	5	5	5	6	2	6	2	5	4	4	4	NA	4	3	4	7	5	2	3	7	5	5	5	2	2	6	6	5	6	3	5	3	6	3	3	2	5	2	5	3
10	10	5	6	2	6	7	4	7	7	7	5	3	6	5	7	1	NA	6	3	6	4	3	2	2	7	7	5	4	5	2	6	6	3	3	7	7	7	6	6	7	7	7	6	6	2	5	3	2	4
11	12	3	5	3	4	2	5	5	6	5	5	4	2	1	1	2	4	2	2	5	2	2	2	2	5	5	5	2	4	5	4	4	2	2	5	5	3	5	6	5	3	5	2	2	2	5	4	4	3
12	13	NA	6	3	3	7	NA	5	6	6	5	6	NA	7	6	3	6	NA	3	6	NA	6	5	6	6	7	7	6	6	6	3	6	7	6	5	6	5	NA	4	6	5	6	7	5	7	5	4	NA	6
13	14	4	5	4	5	5	1	2	5	1	6	3	3	3	4	1	3	5	4	3	4	3	5	4	5	5	5	3	4	3	5	6	2	2	2	3	4	3	6	4	4	3	2	6	3	3	7	1	7
14	15	4	4	3	3	4	5	3	6	4	4	2	5	4	3	1	3	2	3	3	3	3	2	3	5	6	3	5	4	6	5	5	4	3	6	6	6	6	6	5	6	6	6	5	4	5	5	7	5
15	16	5	2	1	1	6	5	5	5	5	5	7	5	3	6	1	2	5	2	5	2	3	4	1	7	7	3	5	3	7	6	7	2	1	7	7	5	7	6	3	5	7	6	5	1	2	1	6	6
16	17	2	4	2	4	2	4	5	4	6	2	1	1	2	3	1	2	4	1	2	2	1	7	1	6	2	2	2	2	3	4	4	6	2	5	5	2	4	3	3	2	5	2	3	6	5	1	1	7
17	18	3	7	2	1	5	2	2	3	2	5	6	3	3	6	1	3	4	2	2	6	1	1	3	6	6	4	1	3	6	5	4	2	1	5	4	5	6	4	6	3	4	6	3	3	5	1	2	2
18	19	6	3	2	3	4	6	5	5	6	5	4	3	3	4	3	4	4	4	4	4	3	4	4	4	4	3	4	4	3	3	6	3	2	3	5	5	5	6	2	5	3	3	4	3	4	3	1	4
19	20	4	4	3	2	6	7	6	7	4	4	4	5	3	6	1	3	3	3	5	2	4	6	2	6	6	6	6	5	5	4	4	2	1	3	3	5	4	5	4	3	3	3	4	3	4	3	4	6
20	21	7	6	3	1	6	7	7	7	5	5	1	6	7	6	3	3	6	5	2	1	2	7	3	3	7	6	6	7	1	2	6	7	7	2	4	2	2	7	3	3	5	4	7	6	1	7	1	6
21	22	6	3	3	4	5	5	6	5	6	5	4	5	5	3	3	NA	5	6	5	6	4	2	4	6	5	5	5	4	6	5	5	4	4	6	7	5	5	6	5	4	6	6	4	3	5	6	6	7
22	23	7	3	3	4	5	6	6	6	6	5	4	3	4	6	2	3	4	4	4	4	3	4	4	4	3	4	4	4	3	4	6	1	1	5	6	5	5	7	5	4	4	3	4	2	6	2	3	2
23	24	5	3	2	3	5	5	6	6	6	6	5	5	5	5	2	3	2	3	3	7	5	6	5	5	5	2	5	6	7	7	5	6	5	6	7	5	NA	6	5	5	7	7	6	6	6	6	6	6
24	25	3	5	4	6	5	4	5	5	5	4	5	5	3	6	3	3	4	5	3	3	4	5	2	6	6	5	5	5	5	4	5	3	5	4	6	5	5	6	4	4	5	3	6	6	6	6	5	5
25	26	4	4	2	2	6	5	4	6	3	4	7	2	2	5	2	5	4	3	3	5	2	1	6	7	7	4	5	5	7	6	2	7	5	5	7	4	3	4	2	5	5	5	6	2	2	2	6	2
26	27	3	2	2	3	3	3	3	6	2	2	6	5	3	2	6	4	5	3	2	4	5	2	4	1	1	5	3	1	5	4	2	4	4	2	1	2	1	3	3	4	5	2	2	4	5	5	3	3
27	28	4	6	3	7	6	5	5	7	5	6	6	5	4	5	3	6	5	2	5	6	5	3	5	6	6	6	3	6	6	6	6	5	3	6	6	6	6	5	6	5	6	6	4	4	5	3	3	3
28	29	4	4	4	3	4	4	2	5	5	5	3	2	4	4	2	4	5	3	4	4	2	2	6	4	4	5	3	5	6	5	5	2	4	4	5	5	4	4	5	4	5	5	3	1	2	1	2	2
29	30	2	3	NA	4	2	2	3	5	2	5	3	5	1	3	6	5	3	7	NA	4	6	3	6	2	3	3	2	3	2	3	3	3	6	2	2	2	5	NA	3	3	4	2	7	6	2	1	2	2
30	31	5	6	3	3	5	6	5	6	5	4	5	5	3	6	2	5	4	3	5	3	5	6	5	6	6	5	4	6	7	4	6	5	1	6	7	5	6	7	4	5	5	6	6	4	6	5	3	4
31	32	4	5	1	3	6	3	5	5	6	4	5	6	5	4	3	5	5	5	3	4	3	5	5	6	7	5	5	6	5	4	6	5	3	5	5	5	5	7	4	3	5	6	6	4	5	5	4	5
32	33	1	3	3	4	4	2	4	4	4	4	4	4	5	4	4	4	3	4	4	4	2	3	4	3	4	4	3	4	2	3	4	2	2	4	4	3	6	3	4	2	3	3	3	2	3	1	3	4
33	34	7	6	1	1	7	7	5	7	7	6	6	7	6	7	2	6	5	2	7	2	5	6	2	5	7	7	6	7	3	3	2	6	4	1	2	3	2	2	6	3	2	3	3	2	3	2	5	3
34	36	3	5	2	3	5	2	5	7	3	4	5	6	2	4	1	4	3	1	2	2	6	2	2	4	6	5	1	3	4	5	5	3	3	6	3	4	3	3	4	5	3	7	3	7	6	1	4	6
35	37	4	5	1	5	6	4	5	NA	5	5	4	4	2	3	2	4	5	2	4	7	3	4	3	6	2	5	6	3	5	2	3	2	2	5	6	2	6	5	4	5	4	6	3	4	5	6	5	4
36	38	7	7	1	1	7	7	7	6	6	5	3	1	4	7	1	2	7	4	7	3	1	5	1	7	7	3	6	7	5	7	2	2	2	3	3	5	2	6	4	2	6	4	6	4	6	7	5	6
37	39	7	7	1	4	7	5	7	7	6	5	6	6	5	7	1	5	6	2	7	6	2	4	2	6	7	7	5	6	5	6	6	3	3	5	6	5	7	5	5	5	5	5	7	5	6	1	5	6
38	40	3	5	4	4	4	4	4	5	4	4	6	4	5	5	3	3	4	3	3	5	2	2	3	5	5	4	4	4	6	5	5	2	2	4	4	3	3	3	5	3	5	5	4	3	4	3	3	5
39	41	3	4	1	1	2	2	6	2	6	2	6	5	1	6	1	7	1	2	1	1	1	2	2	6	5	1	5	5	6	6	6	2	1	3	7	6	7	4	5	1	4	5	3	2	2	1	1	5
40	43	6	6	6	6	6	4	6	6	6	6	6	6	6	6	2	5	6	1	6	5	4	2	5	6	6	6	2	2	6	6	6	2	5	5	7	5	2	6	6	6	7	5	1	1	4	3	1	1
41	45	3	5	3	3	4	3	5	5	4	4	4	5	3	4	3	4	4	4	3	5	3	3	3	6	5	3	4	5	5	4	5	3	2	4	5	6	6	4	5	4	5	6	4	3	3	3	5	4
42	47	3	2	3	NA	7	1	1	4	1	6	2	1	7	2	3	5	4	2	4	4	1	3	7	4	1	4	4	7	6	5	5	2	2	4	7	2	5	4	7	5	1	1	6	5	4	1	4	5
43	48	6	7	2	2	6	5	6	6	5	6	6	2	6	6	1	5	7	2	5	7	3	3	5	7	6	5	5	6	6	6	6	3	4	6	7	7	7	6	3	6	6	6	2	5	5	1	1	6
44	49	7	6	2	2	6	5	5	6	6	5	5	3	3	3	2	2	5	2	6	3	3	2	2	7	5	6	3	3	5	6	5	6	5	6	3	3	5	5	5	2	6	5	5	2	5	1	3	5
45	50	3	6	1	6	5	3	6	6	6	6	6	1	5	6	1	3	5	2	6	6	2	5	5	6	6	2	5	5	2	6	7	3	6	6	6	5	6	7	2	5	5	5	6	5	5	3	4	2
46	51	7	6	7	7	6	7	6	7	7	7	7	6	6	6	1	7	7	2	6	7	6	7	2	7	6	7	7	7	6	4	6	6	1	4	6	3	3	7	7	5	6	4	2	6	3	4	2	7
47	53	6	5	2	2	6	5	2	7	7	5	4	6	3	4	2	4	5	4	2	6	5	2	3	6	6	5	5	6	6	7	4	4	5	7	7	5	6	7	7	6	3	5	3	5	5	3	2	4
48	54	3	2	6	5	1	3	3	1	2	3	3	2	2	2	7	5	2	6	2	2	4	6	4	2	1	3	1	1	2	2	2	7	5	2	2	3	5	4	2	3	2	3	6	3	4	6	7	3
49	55	6	5	3	4	5	4	6	6	5	5	5	6	5	5	2	3	3	3	4	5	3	3	5	5	5	3	5	5	5	3	5	4	3	6	6	4	5	5	5	5	4	5	5	3	5	3	3	6
50	56	3	5	3	1	6	5	4	7	4	6	5	5	4	5	5	5	3	3	5	3	3	4	5	7	4	4	2	6	7	5	7	3	3	6	7	5	5	5	5	4	5	6	3	4	4	2	3	3
51	57	4	4	4	4	3	4	5	5	4	4	4	5	3	4	2	4	4	4	5	4	3	4	4	5	4	3	3	5	5	4	5	5	4	5	5	5	5	5	5	5	5	5	5	4	6	4	5	5
52	58	7	1	1	3	5	1	5	1	2	3	5	1	1	3	1	1	2	1	3	1	1	1	1	3	7	2	1	2	5	7	5	1	1	7	6	1	7	7	5	7	1	1	1	1	1	1	1	7
53	59	6	7	1	7	7	6	6	7	7	7	6	1	7	7	1	5	7	5	5	7	5	1	5	7	7	7	2	7	6	7	2	2	1	5	7	7	7	7	6	7	2	6	5	5	2	7	1	1
54	60	5	4	1	6	4	5	5	7	6	6	4	3	6	5	1	6	4	3	6	5	4	1	5	4	6	3	1	7	5	7	5	5	3	6	7	5	5	6	6	7	5	5	2	4	3	1	1	3
55	61	2	6	3	2	7	1	6	5	3	5	3	6	5	3	1	5	5	1	3	2	1	1	2	3	5	7	2	7	3	5	3	1	1	2	7	6	5	5	3	3	5	4	5	3	2	1	3	4
56	62	4	4	2	3	4	4	4	6	4	4	6	6	3	3	4	4	7	4	6	4	4	4	3	6	6	NA	6	6	3	6	6	6	4	4	4	6	6	4	4	4	2	7	2	4	6	3	3	3
57	63	6	4	1	4	7	7	7	7	3	7	7	7	6	7	5	7	6	7	5	5	1	6	6	6	7	6	7	7	5	6	7	6	2	3	5	6	5	6	7	3	5	1	6	7	7	6	6	7
58	64	6	3	1	7	7	6	5	5	5	4	5	2	5	6	1	5	5	2	6	7	2	6	2	7	6	3	4	5	5	6	3	6	3	6	7	6	4	7	4	2	7	2	3	6	6	5	3	4
59	65	3	6	2	4	5	5	7	6	6	4	4	6	4	5	4	2	3	2	4	4	3	3	6	6	6	3	5	4	5	6	4	4	2	6	6	5	5	6	2	5	5	4	4	6	3	2	3	2
60	66	4	6	1	4	3	1	3	1	3	3	5	3	1	1	3	4	3	1	6	3	3	1	3	6	6	5	4	5	6	5	4	4	1	1	6	3	6	4	6	1	6	6	1	1	5	3	4	3
[truncated: 56 more columns]
