# Supplementary material for: Four dimensions characterize attributions from faces using a representative set of English trait words
Source: Nat Commun. 2021 Aug 27;12:5168. doi: 10.1038/s41467-021-25500-y (PMC8397784; doi:10.1038/s41467-021-25500-y)
Supplement: Supplementary file 4 — Source Data [file 41467_2021_25500_MOESM4_ESM.zip › Source_Data/Figure5b_Remove_Subject_One_by_One_Rating_per_Trait/Rating_Idiot.csv]

	SubID	image.1	image.2	image.3	image.4	image.5	image.6	image.7	image.8	image.9	image.10	image.11	image.12	image.13	image.14	image.15	image.16	image.17	image.18	image.19	image.20	image.21	image.22	image.23	image.24	image.25	image.26	image.27	image.28	image.29	image.30	image.31	image.32	image.33	image.34	image.35	image.36	image.37	image.38	image.39	image.40	image.41	image.42	image.43	image.44	image.45	image.46	image.47	image.48
1	1	3	2	6	5	2	3	2	2	3	3	4	3	3	3	6	3	5	2	4	6	3	4	3	2	3	3	3	3	3	3	2	5	4	2	2	2	2	3	2	2	3	2	3	5	4	6	6	2
2	2	5	4	5	5	4	4	3	3	3	5	4	NA	5	4	6	4	4	4	6	3	5	4	5	3	3	4	4	3	3	3	3	6	6	3	2	2	2	4	3	4	4	2	4	5	5	5	4	5
3	3	2	1	7	5	1	2	1	2	2	4	1	2	4	1	5	2	3	5	3	1	6	4	3	1	1	1	1	1	2	2	1	3	4	3	2	2	2	2	2	3	3	5	2	3	3	7	1	1
4	4	2	1	7	2	5	1	5	5	1	1	1	1	1	1	7	2	1	1	1	1	6	6	1	1	1	7	1	1	1	1	1	1	1	1	1	1	1	1	7	1	1	1	6	7	1	7	1	1
5	5	4	2	6	4	4	5	4	2	3	4	4	5	5	4	6	5	4	6	2	5	6	4	4	3	4	5	4	3	4	1	5	7	5	4	3	4	5	2	4	3	5	4	2	4	1	5	2	4
6	7	2	1	6	3	6	3	7	2	1	5	2	3	2	6	NA	2	2	6	2	1	5	7	3	2	1	6	3	5	2	2	2	5	7	2	2	6	7	2	3	1	2	7	5	2	3	2	3	2
7	8	2	2	5	5	2	1	6	3	3	6	2	3	2	3	6	2	3	6	3	3	5	5	3	1	1	1	2	2	3	1	1	3	3	1	3	3	3	1	2	1	1	2	2	3	3	5	6	5
8	9	7	3	7	6	6	3	6	2	7	6	1	6	6	2	7	2	6	7	3	6	3	7	5	2	2	2	6	7	2	3	6	7	7	1	2	3	5	3	2	3	5	5	6	6	3	7	6	3
9	10	3	4	6	3	3	2	3	3	3	3	2	3	4	2	7	5	5	6	2	1	6	3	4	2	2	4	5	4	5	3	2	3	5	1	2	1	4	2	3	3	3	1	2	6	5	6	4	4
10	11	3	2	5	5	3	2	4	3	1	3	2	4	4	3	4	4	5	4	2	6	7	3	2	2	3	5	4	2	7	3	2	3	4	2	3	2	3	3	2	4	2	5	2	3	3	7	5	6
11	12	1	7	7	7	7	1	1	7	1	1	1	1	1	1	7	7	1	7	7	7	7	7	7	7	7	1	7	1	7	1	7	7	7	1	1	7	1	1	7	1	1	1	7	7	1	7	7	7
12	13	4	1	5	3	5	1	1	5	5	2	4	4	3	5	6	6	5	5	5	6	3	3	3	5	1	6	2	5	2	1	3	3	5	2	5	4	6	2	5	5	2	2	5	6	2	2	3	2
13	14	2	1	5	2	3	2	3	1	2	1	1	3	1	1	7	1	3	5	2	2	2	4	2	1	1	1	2	1	1	2	1	3	3	1	1	1	1	2	2	1	2	1	1	3	3	5	2	3
14	15	5	3	6	5	4	4	5	5	4	5	2	1	4	5	7	5	4	5	4	5	4	3	5	4	5	3	3	3	1	1	4	3	4	2	2	2	5	1	3	3	2	3	3	3	5	6	3	3
15	16	4	3	6	5	2	1	3	2	4	3	2	3	3	4	7	1	3	4	3	4	6	2	3	2	2	4	5	4	2	2	2	5	3	2	2	2	5	2	5	2	3	2	2	2	3	6	7	3
16	17	5	4	6	3	4	1	3	3	7	5	3	2	6	2	7	3	5	6	3	5	5	2	3	2	2	5	2	5	3	3	3	1	2	5	3	2	2	3	2	3	4	2	5	7	2	5	7	1
17	18	2	4	5	1	1	1	4	6	1	5	2	3	4	3	3	1	1	2	3	5	3	3	3	1	1	1	1	1	1	2	2	1	3	1	1	1	2	1	1	1	1	1	2	2	2	3	3	5
18	19	3	5	6	4	5	3	1	2	3	4	4	4	5	4	6	5	3	3	4	5	3	5	3	2	3	5	2	4	2	4	2	2	4	2	2	4	2	1	3	5	2	1	5	3	3	6	4	2
19	20	3	2	6	2	3	3	2	2	3	2	2	3	5	5	3	3	2	3	3	NA	3	NA	6	3	3	3	5	3	2	3	2	2	5	3	3	3	2	2	2	2	NA	3	2	2	3	3	5	2
20	21	4	2	7	4	1	6	1	1	3	2	2	3	3	2	5	3	6	5	NA	5	2	5	6	1	3	6	6	1	5	2	5	2	6	2	3	4	6	1	2	4	3	4	6	7	3	6	3	3
21	22	1	1	2	1	1	1	1	1	1	1	1	2	2	1	2	2	1	1	1	1	1	1	1	1	1	1	1	1	1	1	1	2	2	1	1	1	1	1	1	1	1	1	1	3	1	2	1	1
22	23	6	2	6	6	3	6	2	2	3	6	1	5	2	5	2	2	5	3	2	6	3	1	2	1	1	1	2	2	2	3	2	2	5	2	5	2	5	1	3	1	3	1	5	1	5	7	6	7
23	24	6	3	6	6	3	2	3	2	3	5	2	3	6	5	7	2	3	3	3	6	3	2	3	2	3	3	1	5	2	3	2	5	2	2	2	3	1	2	5	1	3	1	5	5	2	7	5	3
24	25	5	3	7	5	3	2	3	3	5	NA	3	2	NA	3	7	3	5	7	5	6	7	5	5	2	1	2	4	4	5	3	4	6	6	3	2	4	5	1	4	3	4	2	4	6	3	7	4	1
25	27	6	7	6	7	6	4	7	3	6	6	5	5	5	7	3	3	6	6	6	2	4	7	5	4	7	5	5	7	7	5	5	5	6	3	6	4	7	7	6	2	4	4	5	3	2	7	7	5
26	28	3	5	6	5	3	2	4	2	3	1	3	5	4	2	6	5	5	4	3	2	5	3	2	2	2	4	5	4	4	2	2	5	6	1	6	1	4	2	5	3	5	2	5	6	5	6	3	3
27	30	1	2	2	1	3	4	4	3	1	2	3	5	3	3	7	4	3	4	2	1	3	4	4	1	4	1	3	3	3	3	2	7	5	1	1	4	1	2	1	2	2	7	2	1	7	6	2	4
28	31	2	4	2	1	1	2	1	2	1	2	2	2	1	2	7	1	1	7	2	2	2	4	4	1	1	1	1	1	2	6	2	2	7	4	4	5	6	2	2	2	1	6	4	2	2	4	1	1
29	32	4	3	4	1	5	6	1	3	2	3	3	3	2	4	4	3	2	3	2	6	2	1	2	4	2	3	2	3	3	3	2	1	2	2	2	3	5	1	6	4	3	3	5	3	5	6	3	4
30	33	2	3	1	3	3	3	1	1	3	1	1	3	3	1	7	3	4	6	1	6	3	3	2	1	3	1	5	3	2	2	1	4	3	1	2	1	3	1	2	1	2	1	3	1	3	7	3	1
31	34	1	1	1	1	1	1	1	1	1	1	1	1	1	1	1	1	1	1	1	1	1	1	1	1	1	1	1	1	1	1	1	1	1	1	1	1	1	1	1	1	1	1	1	4	1	1	1	1
32	35	3	5	6	6	5	3	5	3	5	5	2	5	3	7	3	3	5	3	3	1	6	3	3	1	3	3	3	3	2	1	1	6	2	1	2	2	1	2	2	2	1	1	2	6	2	7	2	2
33	36	2	1	7	7	1	6	1	1	6	7	5	4	6	3	5	6	5	6	6	7	4	2	3	2	2	3	2	6	2	3	1	2	2	1	1	5	1	1	2	2	2	1	3	5	3	6	1	5
34	37	4	5	6	6	2	5	6	3	3	5	5	6	2	2	7	3	5	4	3	5	6	2	6	5	5	3	3	6	4	4	2	3	5	6	1	3	3	2	2	4	3	4	2	3	4	5	6	4
35	38	2	1	2	5	2	1	2	1	1	2	3	1	2	1	5	3	2	2	1	5	1	2	2	2	2	1	2	2	1	2	2	1	5	3	2	2	3	2	3	2	4	2	3	6	2	7	5	2
36	40	1	4	3	1	3	2	2	3	1	2	1	2	2	2	4	1	3	2	3	1	7	5	3	1	3	2	5	2	1	2	1	5	5	1	1	4	3	2	1	1	1	2	5	4	7	7	3	7
37	41	6	6	3	6	4	3	2	6	5	3	3	1	2	2	6	2	2	1	1	5	5	2	5	5	2	2	2	5	5	6	3	1	1	6	5	6	6	1	6	7	5	5	3	3	3	6	3	6
38	42	5	2	4	5	3	1	2	2	4	1	2	2	5	2	5	3	5	2	3	3	4	1	3	1	2	1	1	3	3	2	2	1	3	3	2	2	6	3	4	3	3	3	3	4	3	2	4	4
39	43	4	2	5	5	3	3	3	6	6	5	3	3	2	3	3	2	3	2	2	2	2	5	6	2	2	4	5	2	2	2	3	2	3	4	2	3	5	2	2	2	3	5	6	2	4	3	2	2
40	44	4	2	5	5	2	2	2	2	4	5	4	2	5	3	6	5	4	5	3	5	6	2	5	2	3	5	3	3	2	2	2	4	6	3	3	3	2	3	4	2	4	1	5	2	5	5	5	4
41	47	5	3	6	6	3	2	3	4	2	3	3	5	5	4	6	3	3	5	3	4	5	4	6	3	4	3	3	3	5	3	3	5	6	3	6	5	6	1	6	4	5	2	4	4	3	5	6	3
42	49	1	1	5	1	5	1	1	1	1	1	7	7	5	7	7	7	1	7	7	1	1	7	7	1	1	1	1	7	1	1	1	7	7	1	1	1	1	1	1	1	7	5	1	1	1	7	1	1
43	50	4	5	5	5	5	4	2	3	NA	2	5	2	4	3	6	4	5	4	2	4	5	4	2	3	3	5	3	4	4	3	4	4	2	3	2	4	3	2	2	5	1	2	4	5	4	4	5	4
44	53	5	5	2	2	1	3	5	4	4	3	3	5	5	3	1	3	2	1	3	5	4	3	3	5	3	2	4	2	4	3	5	2	3	4	3	3	3	6	3	2	3	2	4	5	2	4	4	3
45	54	4	2	6	5	3	4	4	4	4	3	5	4	4	2	7	3	3	4	4	5	5	4	3	1	4	4	3	4	2	4	3	4	5	2	5	4	4	5	5	2	2	2	7	6	5	6	6	5
46	55	1	2	2	3	2	3	3	2	2	2	2	2	3	3	3	3	2	3	1	2	3	3	3	1	1	2	3	1	2	2	3	2	2	2	2	2	2	1	2	2	2	2	3	3	2	3	2	3
47	56	5	1	5	5	2	2	3	3	2	2	1	4	2	1	6	3	4	7	3	3	4	6	4	1	1	3	5	4	1	2	2	5	5	4	1	1	3	2	5	3	2	1	5	3	2	6	5	3
48	57	5	4	5	6	5	4	5	3	2	4	6	1	3	6	3	6	5	5	5	5	4	3	2	5	4	6	2	5	2	2	1	2	5	4	3	2	2	1	5	3	4	2	2	5	5	6	5	5
49	58	4	4	5	4	3	3	5	2	5	4	2	5	5	4	6	6	5	7	2	6	6	2	5	4	5	6	4	4	3	3	2	4	4	4	6	2	6	4	6	5	5	6	4	7	2	3	3	5
50	59	3	2	5	5	5	2	3	4	3	3	2	3	5	3	4	5	3	6	3	5	5	3	5	2	4	3	4	5	3	3	3	5	5	5	3	5	5	3	2	3	5	3	5	5	3	6	5	3
51	60	1	5	6	1	1	1	6	3	1	6	1	5	3	7	5	3	1	6	6	5	7	2	4	1	1	5	3	3	2	1	2	5	1	1	3	7	7	1	6	1	3	1	5	2	3	7	5	6
52	62	4	2	3	6	1	2	2	3	3	2	4	3	2	2	3	2	2	3	4	4	2	3	4	4	3	2	4	3	3	2	3	3	4	2	3	3	NA	3	3	2	2	2	2	3	2	3	3	2
53	63	7	3	3	2	2	4	4	4	6	5	2	5	3	6	6	3	2	5	1	4	2	5	6	3	2	4	5	2	3	2	2	5	6	1	6	1	7	1	3	1	3	2	4	3	3	4	5	3
54	64	5	1	6	6	3	3	3	2	5	6	5	4	5	4	5	4	3	4	5	6	3	3	4	NA	4	NA	3	6	3	3	5	2	1	3	3	3	4	2	6	6	3	2	5	7	5	5	4	4
55	65	6	2	6	4	6	5	7	1	6	6	1	6	1	7	4	4	6	4	5	7	2	4	1	2	3	7	4	5	3	2	2	6	6	5	2	2	4	1	1	2	7	2	5	6	5	5	7	5
56	66	3	5	6	4	4	3	3	2	3	4	6	2	6	5	7	5	4	4	5	6	4	4	5	3	4	4	2	4	2	3	3	1	1	2	3	3	4	1	3	3	2	3	2	2	3	3	2	2
57	67	2	6	6	4	3	1	2	3	6	2	3	3	5	2	3	1	4	2	4	6	6	1	1	1	3	2	4	5	1	4	2	5	2	1	4	3	2	1	2	2	3	1	2	2	3	5	6	2
58	69	4	5	7	5	5	6	7	4	4	5	4	5	4	4	7	4	4	5	4	4	4	5	5	3	4	4	5	4	4	4	4	5	6	4	5	4	6	6	4	4	5	5	4	5	4	5	4	3
59	70	3	2	5	3	3	2	3	1	1	3	1	6	3	1	7	3	2	3	2	3	5	3	1	2	1	3	4	2	2	1	1	3	3	1	1	1	1	1	3	2	1	1	5	5	4	7	7	5
[truncated: 56 more columns]
