# Supplementary material for: Four dimensions characterize attributions from faces using a representative set of English trait words
Source: Nat Commun. 2021 Aug 27;12:5168. doi: 10.1038/s41467-021-25500-y (PMC8397784; doi:10.1038/s41467-021-25500-y)
Supplement: Supplementary file 4 — Source Data [file 41467_2021_25500_MOESM4_ESM.zip › Source_Data/Figure5b_Remove_Subject_One_by_One_Rating_per_Trait/Rating_Passive.csv]

	SubID	image.1	image.2	image.3	image.4	image.5	image.6	image.7	image.8	image.9	image.10	image.11	image.12	image.13	image.14	image.15	image.16	image.17	image.18	image.19	image.20	image.21	image.22	image.23	image.24	image.25	image.26	image.27	image.28	image.29	image.30	image.31	image.32	image.33	image.34	image.35	image.36	image.37	image.38	image.39	image.40	image.41	image.42	image.43	image.44	image.45	image.46	image.47	image.48
1	1	3	5	2	2	2	5	5	2	2	3	2	5	2	2	7	2	3	3	3	5	2	5	5	3	2	2	2	3	4	3	2	5	5	4	3	2	5	2	5	5	3	3	4	5	3	5	6	3
2	2	5	3	5	7	1	6	NA	2	3	5	2	2	5	5	6	3	4	4	7	5	6	NA	4	1	4	6	5	5	4	2	3	5	6	2	2	2	1	3	3	3	1	2	6	NA	3	6	5	4
3	3	3	3	4	6	3	4	4	4	4	6	4	2	4	3	7	1	3	6	4	4	5	2	6	5	2	7	2	3	5	4	3	5	7	4	3	3	6	4	4	2	3	4	3	2	3	1	3	2
4	4	6	6	1	1	2	5	1	2	6	6	6	5	6	5	1	6	6	6	6	6	1	1	7	6	6	1	2	5	7	6	6	1	1	7	7	5	1	5	1	6	6	7	3	1	6	1	7	3
5	6	7	6	3	6	5	5	6	7	7	5	7	3	5	6	6	5	6	2	6	6	3	5	5	7	7	5	2	6	7	5	5	6	5	6	7	6	7	7	6	7	6	6	3	5	4	5	2	3
6	7	4	3	5	5	4	5	3	4	4	5	5	4	5	3	4	3	4	4	5	4	5	4	5	3	3	4	4	3	3	4	5	4	6	4	3	3	3	5	3	5	3	3	4	5	5	4	3	4
7	8	3	5	6	2	2	6	1	5	6	1	3	7	7	2	6	6	2	7	2	7	6	4	3	2	3	4	5	3	6	3	7	1	7	4	4	6	5	5	5	5	2	7	2	2	4	6	5	5
8	9	2	2	4	4	3	1	1	1	1	2	2	4	5	3	6	3	3	6	6	4	4	1	3	3	2	1	6	3	2	2	3	2	5	2	2	2	4	2	5	2	6	3	4	3	3	5	3	1
9	10	3	6	4	4	3	6	2	1	4	2	4	6	4	4	6	4	5	6	4	4	4	6	6	3	5	3	5	2	4	5	2	5	5	1	4	5	3	4	6	6	6	3	3	3	3	6	3	4
10	11	3	1	5	5	5	5	4	1	2	2	3	1	4	3	5	2	3	5	6	1	3	4	6	3	1	4	2	2	1	7	6	6	7	5	3	5	1	3	5	6	2	4	3	6	3	1	4	4
11	12	4	2	2	5	2	3	1	3	4	4	3	3	2	1	4	3	3	6	4	4	5	2	6	2	5	2	1	1	5	5	4	6	7	6	3	3	2	6	4	6	5	5	4	1	5	1	5	3
12	15	6	4	6	3	2	5	5	2	6	6	3	5	2	3	6	3	3	7	6	6	5	6	7	6	4	5	6	2	6	4	6	6	1	4	3	5	4	3	5	2	3	6	6	4	2	6	2	2
13	16	5	6	2	7	3	2	5	3	6	2	3	3	6	5	3	2	6	5	2	4	6	2	2	2	2	2	6	2	6	7	6	7	6	6	6	2	6	2	6	6	7	6	2	2	3	1	3	1
14	19	3	2	3	2	7	2	3	2	2	4	7	7	3	4	1	4	7	3	3	1	2	5	5	3	5	2	3	2	6	3	5	2	4	4	6	5	2	3	5	5	7	3	3	6	2	6	2	3
15	20	4	5	4	3	3	3	2	2	3	4	2	4	3	3	4	6	3	5	4	5	3	3	6	3	3	3	2	2	4	6	3	3	6	6	5	3	4	4	6	3	4	5	3	1	4	1	3	3
16	21	3	3	6	5	5	6	6	6	2	2	5	3	6	5	2	6	5	5	2	6	3	6	6	2	1	3	3	4	3	5	6	4	6	4	3	6	3	2	6	3	4	5	6	6	4	3	6	4
17	22	3	2	2	7	3	2	2	6	1	2	5	5	5	3	7	2	6	7	2	5	2	2	6	6	3	7	1	2	2	6	4	1	7	6	5	6	5	1	7	2	2	6	3	2	2	3	1	2
18	23	6	5	4	3	1	5	7	2	2	3	3	5	5	5	7	5	3	2	3	2	5	6	2	4	1	2	5	2	1	4	3	6	5	5	5	3	4	3	7	3	5	5	6	4	6	7	5	5
19	24	6	2	6	2	3	6	2	5	6	3	5	2	2	2	6	1	3	5	1	6	3	2	1	3	2	2	1	2	7	6	7	6	5	7	7	6	6	6	6	6	7	6	3	3	7	4	7	1
20	26	2	2	5	6	4	2	3	2	4	4	4	4	2	2	4	5	5	3	2	4	4	1	5	3	4	NA	1	3	4	6	NA	2	4	4	5	4	5	4	5	4	5	2	3	2	4	3	3	1
21	27	1	5	1	1	2	1	1	7	1	5	5	6	1	3	1	7	1	5	5	7	1	1	7	6	7	1	1	1	7	1	7	1	1	5	7	6	6	6	6	1	3	3	7	6	1	1	3	2
22	29	5	3	6	2	5	5	4	3	4	3	2	2	3	3	5	4	3	4	4	4	5	6	5	3	2	3	5	2	2	2	3	6	7	1	1	1	4	3	3	2	2	3	7	6	4	6	5	3
23	30	2	2	7	7	1	6	2	1	2	7	7	7	6	3	6	5	7	7	6	4	7	7	7	5	3	1	3	3	4	6	5	2	7	7	2	2	2	2	4	5	6	2	5	7	7	6	4	6
24	31	6	3	NA	5	3	3	1	5	3	6	6	5	2	6	6	6	2	3	2	2	1	5	6	3	2	1	1	6	5	2	5	6	6	6	6	3	5	5	6	5	7	6	5	2	4	3	3	1
25	32	2	2	1	6	2	3	2	2	3	2	2	6	3	2	7	3	3	2	3	2	1	5	5	6	2	1	5	6	6	2	7	6	7	7	6	6	6	3	2	5	7	7	7	3	2	3	6	2
26	33	5	3	3	6	3	4	3	3	3	2	5	3	2	5	6	3	3	4	3	5	6	2	6	5	2	2	2	3	4	4	5	4	6	5	4	3	3	5	5	3	4	5	4	2	4	3	3	3
27	35	5	3	2	5	3	3	6	4	5	4	3	3	2	5	6	3	3	4	5	2	3	2	6	5	3	5	3	2	3	5	5	3	2	5	5	3	5	3	5	4	5	5	3	6	2	2	6	4
28	36	2	2	7	4	3	1	1	2	2	3	3	6	2	2	7	4	2	4	3	3	5	2	3	2	2	2	2	2	4	2	3	2	5	3	3	2	2	2	2	5	4	4	2	1	3	1	2	1
29	37	5	5	7	4	6	5	5	5	6	5	5	3	6	4	7	4	6	2	6	4	7	7	5	3	5	5	4	3	6	2	4	5	7	6	7	6	6	5	5	6	6	2	4	1	4	6	3	1
30	38	6	4	2	7	3	6	6	2	3	6	4	2	6	5	1	3	5	2	6	6	6	1	6	7	6	5	2	4	7	6	3	6	5	6	7	6	1	5	2	6	5	7	5	5	2	5	1	2
31	39	3	6	1	1	2	2	5	2	6	6	2	6	2	2	7	5	5	6	2	3	6	1	6	7	1	5	6	2	6	7	7	7	7	6	7	3	1	6	4	6	2	7	3	2	2	3	2	3
32	40	2	6	5	7	2	5	2	4	5	7	2	3	4	4	4	6	4	6	5	5	6	6	2	1	3	1	3	5	2	3	6	6	5	6	5	3	5	6	6	1	7	5	2	1	3	2	2	4
33	42	4	3	1	3	2	3	5	5	5	5	3	3	1	1	5	2	1	2	1	2	5	5	6	2	2	3	3	3	2	7	3	3	6	2	6	4	5	4	5	5	3	6	2	3	5	5	6	5
34	43	2	5	5	1	3	1	2	2	2	2	6	3	5	6	6	4	6	5	1	2	1	NA	5	6	1	2	2	2	5	7	5	7	7	4	3	3	5	3	2	5	6	2	6	5	5	2	1	1
35	44	3	3	6	6	6	6	3	3	6	6	6	3	3	6	6	3	3	6	6	6	6	6	3	3	3	3	6	3	3	3	3	6	6	3	3	3	3	3	3	3	3	3	6	6	6	6	3	6
36	46	3	2	1	1	3	1	2	4	6	5	5	2	2	3	2	3	4	1	4	5	4	1	7	6	6	3	2	1	6	4	3	2	7	6	7	3	5	2	3	3	5	5	1	1	4	1	1	4
37	47	4	4	5	2	4	5	4	7	3	5	3	5	5	4	6	NA	2	5	3	3	5	6	5	5	3	3	2	6	5	4	4	3	3	3	4	3	4	4	3	4	3	2	3	4	3	4	3	3
38	48	1	3	6	3	2	5	5	3	5	5	2	3	2	6	3	5	2	6	5	3	6	3	5	6	2	2	5	3	5	5	5	6	6	2	3	6	2	3	5	3	5	3	5	6	3	5	5	2
39	49	5	5	5	5	5	3	5	5	5	5	6	5	6	5	3	5	6	5	6	6	3	4	6	5	6	6	5	5	5	6	5	6	3	6	5	5	6	5	5	5	5	5	3	2	2	2	2	1
40	50	3	4	3	2	1	5	4	4	7	1	6	7	6	2	4	5	5	4	5	5	5	1	5	3	3	2	2	1	1	5	6	3	7	2	7	6	6	4	6	6	7	6	4	4	1	6	3	2
41	51	4	3	5	5	4	4	5	5	4	4	4	3	3	5	5	5	3	5	5	3	3	6	6	6	4	5	6	4	5	4	4	5	5	4	5	3	5	4	4	4	5	6	3	1	3	1	3	3
42	53	5	7	1	5	4	2	1	7	2	6	1	2	7	7	6	7	1	6	3	2	7	3	1	2	3	6	1	2	5	6	6	5	1	6	6	2	7	1	5	6	1	3	3	3	2	2	NA	5
43	54	NA	3	5	6	6	5	6	6	5	5	3	2	3	6	6	2	3	3	6	5	2	5	5	2	2	6	5	2	4	7	6	5	6	7	5	6	6	6	7	7	5	7	2	3	2	3	6	2
44	59	2	3	3	2	5	3	5	1	2	3	4	6	3	2	5	2	2	3	3	3	3	6	7	2	4	3	4	2	5	1	5	1	7	2	3	3	2	3	NA	2	5	5	6	3	5	6	3	3
45	60	1	2	3	3	5	1	2	1	2	3	2	2	1	3	6	5	4	4	5	5	3	5	6	4	3	2	3	3	5	6	5	6	5	3	6	6	4	2	2	6	5	6	3	5	5	6	6	6
46	61	2	5	3	6	NA	6	4	5	3	6	4	5	2	3	6	2	2	4	6	5	1	4	6	4	NA	2	3	4	7	6	6	6	7	6	4	6	6	6	5	4	5	5	3	1	2	3	3	1
47	62	4	6	3	3	7	5	3	5	5	3	5	6	4	4	6	4	4	3	5	4	3	2	6	5	4	4	3	4	5	5	6	5	5	6	6	6	5	3	5	5	6	4	3	1	2	2	2	2
48	63	3	3	1	5	5	4	5	2	4	6	5	4	4	5	5	3	3	5	5	5	4	5	NA	4	6	5	NA	5	4	4	5	2	6	3	4	NA	4	5	3	5	4	3	5	2	4	3	3	4
49	65	5	2	3	5	5	3	2	5	4	4	5	6	7	3	5	6	4	4	4	2	3	4	5	5	2	6	5	5	5	6	2	5	4	5	4	4	3	4	5	7	4	1	4	1	2	7	5	2
50	66	4	2	2	5	2	3	5	1	2	2	3	5	2	3	7	6	2	5	5	3	5	2	2	3	5	6	4	3	4	4	4	3	7	3	3	3	1	2	3	3	5	2	3	5	5	5	5	3
51	68	3	3	1	3	2	1	2	2	6	3	5	7	2	1	4	3	2	4	3	1	3	2	5	5	2	1	3	1	6	3	2	1	7	4	6	6	3	3	6	6	6	5	3	1	1	1	3	2
52	69	4	5	4	1	5	2	5	6	7	3	3	2	1	2	1	4	2	4	6	7	2	4	2	7	5	2	4	4	4	5	4	2	6	4	4	4	2	2	2	4	2	3	2	2	5	4	3	1
53	70	4	3	2	5	1	1	1	1	4	4	1	4	NA	3	2	5	3	2	2	NA	2	3	5	4	3	2	3	5	2	NA	2	4	3	4	4	3	3	4	1	3	3	1	4	5	2	2	3	3
54	71	7	3	7	7	3	7	6	1	6	5	1	6	1	1	7	7	7	1	6	5	6	7	6	3	1	2	1	2	2	6	1	7	7	7	1	6	2	5	1	2	6	1	7	7	3	3	6	1
55	72	7	6	2	6	7	7	7	6	7	6	6	6	7	7	1	6	6	2	7	7	6	2	6	6	7	7	6	6	7	7	2	6	6	6	7	6	7	6	7	6	7	3	1	2	3	7	2	1
56	74	2	3	1	2	3	2	2	2	1	3	3	2	3	3	3	2	2	3	6	1	2	2	2	2	2	4	3	2	2	1	2	3	3	2	2	2	2	2	3	3	2	2	5	7	6	6	6	6
[truncated: 56 more columns]
