# Supplementary material for: Four dimensions characterize attributions from faces using a representative set of English trait words
Source: Nat Commun. 2021 Aug 27;12:5168. doi: 10.1038/s41467-021-25500-y (PMC8397784; doi:10.1038/s41467-021-25500-y)
Supplement: Supplementary file 4 — Source Data [file 41467_2021_25500_MOESM4_ESM.zip › Source_Data/Figure5b_Remove_Subject_One_by_One_Rating_per_Trait/Rating_Reserved.csv]

	SubID	image.1	image.2	image.3	image.4	image.5	image.6	image.7	image.8	image.9	image.10	image.11	image.12	image.13	image.14	image.15	image.16	image.17	image.18	image.19	image.20	image.21	image.22	image.23	image.24	image.25	image.26	image.27	image.28	image.29	image.30	image.31	image.32	image.33	image.34	image.35	image.36	image.37	image.38	image.39	image.40	image.41	image.42	image.43	image.44	image.45	image.46	image.47	image.48
1	1	2	2	3	2	2	3	2	2	4	2	4	3	3	2	6	6	2	4	2	3	4	6	6	2	2	4	3	3	6	3	6	4	6	2	4	3	4	6	2	3	4	3	3	2	3	4	4	2
2	2	3	3	1	4	3	3	3	3	2	3	2	5	6	2	6	2	2	6	2	1	5	6	6	6	3	4	2	2	3	5	3	7	7	3	6	3	4	2	6	5	3	4	4	4	3	4	6	3
3	4	5	3	5	2	6	7	5	5	3	3	6	3	3	6	6	4	5	2	5	5	7	7	3	3	3	6	5	3	3	5	4	7	3	1	3	3	2	2	4	3	2	3	6	5	5	6	3	3
4	5	2	3	5	4	4	4	3	3	2	3	2	3	3	2	7	3	4	4	2	1	6	5	3	1	2	4	3	1	2	4	3	6	4	3	2	3	1	3	4	4	1	2	3	5	4	5	2	5
5	6	5	3	2	5	2	5	3	4	2	3	3	2	2	5	5	3	4	5	6	3	6	5	6	5	2	6	5	2	3	5	5	6	7	4	1	4	2	6	3	4	3	1	3	5	4	4	2	5
6	7	2	3	4	3	3	3	3	2	3	4	3	5	4	3	7	5	3	4	3	4	5	4	4	2	3	4	5	2	4	2	4	3	5	3	4	4	4	3	2	3	3	4	3	4	4	3	3	3
7	8	2	3	1	7	1	6	1	1	2	3	3	4	3	5	5	1	2	6	6	1	6	6	7	5	4	6	NA	4	2	3	3	7	6	1	5	2	1	3	3	2	2	1	4	4	4	3	1	1
8	9	7	1	1	4	2	3	1	4	2	3	4	3	4	7	4	7	4	6	4	4	4	1	4	4	6	2	4	7	2	1	4	3	7	1	4	4	5	4	7	4	3	1	7	7	5	7	2	6
9	10	3	3	5	5	5	2	2	2	3	5	2	5	3	3	5	6	3	5	2	3	5	6	6	2	2	5	5	3	2	2	3	6	7	2	3	2	5	2	6	2	2	2	5	7	5	7	3	3
10	11	6	3	5	5	5	5	3	4	4	5	5	5	5	4	4	3	4	4	5	4	5	3	6	4	3	5	3	3	3	5	5	6	5	5	3	2	2	5	3	5	4	3	5	5	5	4	4	4
11	12	3	4	4	5	5	5	4	3	2	4	4	3	5	3	4	3	5	3	6	4	6	5	5	3	1	3	2	2	3	5	3	5	6	5	2	2	2	6	2	4	2	2	3	2	4	5	4	5
12	13	6	4	NA	6	5	4	4	4	1	3	3	3	6	4	7	4	4	7	3	2	6	5	3	2	3	6	3	2	2	3	2	5	5	6	2	2	3	5	5	2	3	1	4	3	5	4	1	2
13	15	6	3	4	5	5	4	3	NA	4	5	4	2	5	6	3	4	6	2	5	6	6	6	4	5	6	3	3	3	4	4	4	2	3	4	3	5	6	3	5	5	3	4	4	5	5	5	5	3
14	16	1	1	3	5	5	7	5	1	1	4	2	5	6	4	4	3	2	2	5	2	5	5	5	1	1	5	6	1	2	2	1	7	7	1	1	1	2	2	1	1	2	4	5	7	3	5	6	3
15	17	5	3	6	5	6	2	2	3	2	2	6	6	3	6	6	2	3	5	4	2	5	7	7	2	1	3	5	2	2	2	1	7	7	3	3	2	3	7	7	2	3	6	4	1	1	4	2	3
16	18	1	2	5	7	6	1	3	3	2	5	3	5	6	5	7	4	2	7	2	1	5	1	7	2	1	1	1	1	6	6	5	7	7	3	1	2	1	3	2	5	3	3	5	1	6	2	4	4
17	21	4	5	3	1	4	5	5	5	4	6	5	5	5	3	4	4	5	7	5	2	5	6	6	7	4	4	5	3	5	3	4	4	2	5	4	6	6	6	4	6	6	3	6	7	6	4	4	3
18	22	6	2	2	2	3	2	1	6	6	6	2	6	2	2	1	4	4	6	6	6	7	3	7	3	2	4	1	1	2	6	6	2	7	4	6	4	6	4	6	7	3	4	3	1	1	2	1	3
19	23	3	5	2	5	2	4	6	5	5	5	5	7	5	4	2	5	2	1	3	7	2	2	7	6	5	6	2	4	7	5	2	7	5	5	6	3	5	6	6	1	3	5	3	2	4	2	1	2
20	24	2	7	1	5	7	3	3	2	6	3	5	6	6	7	7	3	2	1	2	3	6	3	3	3	3	3	1	3	7	3	5	6	5	7	5	2	2	2	3	2	3	7	2	1	2	3	2	1
21	25	6	5	6	5	1	5	6	1	5	5	5	5	5	1	5	6	5	1	1	2	1	1	NA	5	1	6	1	5	5	5	5	5	4	1	2	1	5	2	2	6	1	1	5	1	5	6	1	5
22	26	4	3	4	4	5	5	4	3	4	3	4	3	3	5	6	3	4	5	4	4	5	6	4	3	4	5	5	4	3	2	3	5	5	2	3	3	2	3	2	2	3	2	5	6	3	5	5	5
23	27	3	6	1	1	2	6	1	1	6	6	6	5	5	6	1	5	2	5	6	3	1	1	7	3	3	2	3	3	7	6	6	1	1	7	6	5	6	3	1	6	6	7	3	1	6	1	6	3
24	29	5	4	1	6	5	7	2	6	3	3	5	1	5	1	6	2	5	5	5	5	6	6	5	2	4	7	6	2	1	6	7	7	7	4	1	2	1	5	1	5	1	2	7	5	6	4	2	3
25	30	3	4	3	6	2	2	2	3	3	3	5	5	3	3	4	4	3	4	3	3	3	3	5	5	3	3	2	2	6	6	6	3	4	6	6	6	2	6	6	7	5	6	2	4	4	3	1	2
26	31	6	5	6	6	6	7	6	6	6	7	6	6	7	7	7	7	5	6	6	2	7	7	6	6	6	6	7	7	7	3	7	7	7	7	4	3	4	6	6	5	6	4	6	1	6	1	1	7
27	32	2	6	1	1	1	3	1	1	6	6	6	6	3	5	1	6	3	5	6	3	1	1	7	6	6	2	2	5	7	6	7	1	1	7	5	3	3	3	1	5	5	7	6	1	6	1	6	3
28	36	6	7	4	5	6	3	3	6	5	4	4	5	6	5	1	6	3	2	5	3	5	5	5	7	6	6	1	6	6	5	6	4	4	7	5	3	7	6	5	4	5	6	4	3	4	5	4	6
29	37	5	5	1	1	3	3	2	6	7	6	5	7	2	3	5	7	3	5	3	5	1	2	6	7	5	2	6	7	7	3	7	2	4	5	7	5	7	4	3	3	7	7	5	1	1	1	6	1
30	38	7	5	6	5	6	7	6	6	4	5	7	5	6	4	4	6	5	5	4	7	2	4	6	7	7	3	5	5	4	6	4	2	3	5	4	6	4	6	5	6	6	5	5	2	3	2	3	2
31	39	2	6	5	6	2	2	1	2	2	2	5	2	2	1	1	1	2	6	6	6	2	1	5	7	2	2	2	5	7	6	6	2	7	7	1	6	2	5	2	7	6	6	5	5	6	1	5	2
32	40	5	5	5	5	3	6	5	4	5	6	3	2	5	6	7	4	5	4	6	4	6	7	4	5	3	5	5	5	2	2	4	7	7	2	2	5	2	3	2	4	1	4	3	6	3	5	5	6
33	42	6	6	5	4	5	6	NA	4	4	3	NA	NA	7	3	3	5	3	6	2	NA	6	2	3	NA	7	4	3	4	4	7	7	5	NA	4	6	7	7	NA	6	7	5	4	6	NA	3	5	3	5
34	44	5	6	5	6	5	5	5	4	3	3	5	5	6	5	5	3	5	5	5	5	6	5	3	3	6	3	4	3	2	3	5	5	5	3	2	3	5	5	5	2	3	2	6	5	5	6	3	3
35	45	5	2	5	4	5	2	5	1	1	2	1	3	4	4	3	4	3	4	3	2	2	5	5	3	2	3	5	2	1	5	7	4	7	1	2	2	1	1	2	1	5	1	4	3	2	7	1	4
36	47	6	1	7	6	2	2	1	1	1	2	3	3	6	1	7	5	3	2	2	3	6	2	3	2	2	2	2	4	1	2	2	6	4	3	3	3	1	5	2	2	2	6	7	7	7	4	7	5
37	48	7	3	7	6	7	7	6	3	3	6	4	2	4	7	4	6	3	7	5	4	2	4	5	6	4	5	7	5	3	3	3	7	6	7	2	4	7	5	3	3	7	4	5	6	7	6	7	6
38	51	6	5	5	5	2	5	5	1	6	6	6	5	5	4	7	6	6	3	6	4	5	6	6	3	5	6	6	3	5	5	6	7	6	5	3	5	2	3	3	5	6	2	3	7	3	2	1	1
39	52	5	5	5	7	6	7	3	5	3	6	6	7	3	5	3	5	5	2	6	3	5	2	7	5	6	5	2	3	6	6	6	7	7	7	5	3	3	5	5	4	7	7	5	3	5	5	2	6
40	53	2	3	6	6	5	3	3	2	1	2	5	5	6	5	6	3	5	6	5	2	7	7	6	2	3	6	5	3	1	3	2	6	7	2	1	1	2	2	3	2	2	1	5	6	2	6	2	7
41	54	3	4	5	3	2	3	3	3	5	4	5	4	5	5	6	5	5	5	4	5	6	5	6	4	3	6	3	4	2	4	2	6	7	2	2	4	2	3	4	2	NA	2	3	4	2	1	2	3
42	55	3	6	4	7	6	2	1	2	1	5	2	7	2	2	5	6	4	4	6	2	7	6	5	3	1	5	1	4	2	6	2	5	6	4	2	4	2	6	1	7	1	1	5	2	5	5	4	3
43	56	4	5	5	6	6	6	6	3	2	3	5	3	5	5	5	4	5	5	6	2	7	7	4	3	3	4	6	5	2	5	3	6	7	3	2	3	2	3	5	4	2	2	6	6	NA	6	4	6
44	57	3	2	5	7	2	5	3	2	4	2	2	6	2	3	3	2	5	6	5	2	4	6	3	3	4	4	7	2	2	4	2	5	3	2	4	4	3	3	1	3	4	2	4	7	4	3	1	3
45	59	2	5	3	4	2	2	2	5	4	3	2	5	5	4	3	3	4	5	4	3	4	2	2	5	6	5	2	5	5	3	2	5	3	5	5	5	3	3	5	5	3	5	4	5	5	3	3	4
46	61	6	6	5	3	5	5	5	3	5	5	6	5	2	3	2	3	5	6	5	5	4	5	5	2	3	6	2	6	2	5	2	3	6	6	5	5	2	5	5	3	6	3	2	6	6	3	5	4
47	63	7	5	6	2	6	6	6	6	1	6	6	2	6	5	6	6	6	6	7	3	6	5	6	2	6	6	2	2	2	6	5	2	6	5	7	2	5	6	2	7	3	3	3	6	2	6	2	5
48	64	NA	3	3	5	1	5	2	4	5	2	7	1	5	2	2	4	1	1	7	7	3	3	3	2	2	2	2	2	1	5	2	5	7	3	3	1	1	2	3	4	5	7	3	1	4	5	1	2
49	66	2	2	1	1	1	1	3	3	2	1	3	2	6	3	7	2	2	1	5	3	2	2	1	5	1	2	3	1	3	5	5	7	7	2	1	2	3	2	5	2	6	6	7	2	5	5	4	1
50	67	2	4	5	3	5	5	4	4	2	5	3	5	4	6	5	4	4	4	5	5	4	4	3	5	2	2	3	3	4	4	5	5	3	3	3	6	3	3	4	3	4	4	4	4	4	4	5	6
51	70	6	5	5	3	6	7	3	6	4	6	2	2	3	6	1	6	6	6	6	7	4	7	6	6	7	NA	5	6	7	5	5	NA	2	6	4	3	2	7	2	7	6	6	3	3	2	3	3	6
52	71	5	3	2	1	7	5	5	2	5	1	5	5	4	6	3	5	6	3	4	6	2	5	5	3	5	2	7	2	4	2	5	1	1	3	6	5	6	1	4	7	3	7	5	6	4	1	2	1
53	72	1	1	5	1	1	1	1	1	1	1	5	7	7	6	7	7	1	7	5	1	7	7	6	1	1	1	1	1	1	1	1	7	5	1	1	1	1	1	1	1	1	1	5	1	1	7	1	1
54	75	3	2	4	6	6	2	6	6	5	6	6	6	6	6	5	5	6	6	6	6	6	5	6	6	5	3	6	NA	5	6	6	6	3	6	5	4	6	6	2	5	5	6	6	6	6	6	6	6
55	76	4	2	4	7	4	7	7	2	4	4	7	3	3	7	3	4	4	2	4	4	6	7	3	5	5	7	5	4	4	3	6	6	3	4	6	4	5	2	2	6	6	1	4	7	7	4	2	4
56	77	1	3	3	5	2	3	2	NA	5	3	2	6	6	3	2	5	3	6	3	3	6	5	6	5	3	2	5	2	4	6	6	2	6	5	2	6	6	2	7	5	2	5	5	3	3	6	3	3
57	78	2	1	1	7	3	7	5	5	1	3	5	7	3	6	2	7	5	6	1	3	6	4	7	2	3	1	3	1	1	2	6	7	7	5	3	4	3	3	2	6	3	2	4	6	6	2	7	7
[truncated: 56 more columns]
