# Supplementary material for: Four dimensions characterize attributions from faces using a representative set of English trait words
Source: Nat Commun. 2021 Aug 27;12:5168. doi: 10.1038/s41467-021-25500-y (PMC8397784; doi:10.1038/s41467-021-25500-y)
Supplement: Supplementary file 4 — Source Data [file 41467_2021_25500_MOESM4_ESM.zip › Source_Data/Figure5b_Remove_Subject_One_by_One_Rating_per_Trait/Rating_Courageous.csv]

	SubID	image.1	image.2	image.3	image.4	image.5	image.6	image.7	image.8	image.9	image.10	image.11	image.12	image.13	image.14	image.15	image.16	image.17	image.18	image.19	image.20	image.21	image.22	image.23	image.24	image.25	image.26	image.27	image.28	image.29	image.30	image.31	image.32	image.33	image.34	image.35	image.36	image.37	image.38	image.39	image.40	image.41	image.42	image.43	image.44	image.45	image.46	image.47	image.48
1	1	4	5	3	4	6	7	3	4	6	6	5	4	2	5	2	4	4	3	3	5	4	5	5	6	6	3	5	4	6	4	4	4	4	4	3	5	2	4	5	6	3	5	5	4	4	3	2	6
2	3	2	5	1	1	3	2	1	5	5	2	5	5	2	3	2	3	5	2	3	1	1	2	2	5	2	1	6	2	5	3	3	2	1	2	5	5	3	3	1	3	6	6	2	4	2	3	2	3
3	5	4	4	4	4	4	6	5	4	4	4	4	4	4	4	5	3	4	4	4	4	4	4	4	4	4	NA	4	4	4	4	4	5	4	4	6	5	3	4	4	4	4	4	4	4	4	4	4	4
4	6	5	5	2	2	5	5	5	5	5	5	2	5	5	2	2	5	5	5	5	2	5	5	2	6	5	5	6	5	5	5	5	2	2	5	5	5	5	5	2	2	5	2	6	5	5	5	5	5
5	7	4	4	2	4	6	3	2	3	3	3	3	3	3	6	6	3	4	4	7	3	6	4	4	NA	6	3	2	2	3	2	5	6	1	4	4	4	6	3	2	7	3	3	6	3	7	3	7	6
6	10	3	3	5	5	5	3	6	4	6	6	5	3	4	4	4	3	4	4	5	5	4	4	6	3	3	4	2	5	5	3	5	3	4	4	4	3	4	4	5	4	3	5	6	4	3	5	5	3
7	11	6	6	7	7	7	6	5	7	7	7	5	7	7	7	2	7	5	2	7	5	3	4	5	7	7	7	5	2	5	7	7	7	5	6	7	5	7	7	7	7	7	6	5	NA	6	1	7	7
8	12	5	5	1	1	7	4	7	7	5	1	3	6	2	6	1	2	6	4	4	5	2	5	2	3	2	2	6	4	4	5	2	2	1	1	3	5	4	3	6	4	2	2	4	1	3	3	3	7
9	13	3	NA	2	3	5	4	4	7	2	4	2	3	3	4	2	5	2	3	3	5	5	3	3	6	4	2	6	5	3	3	2	2	6	5	3	3	5	5	4	5	5	3	6	5	5	2	5	5
10	14	1	1	1	4	3	2	1	3	1	1	3	4	3	4	1	1	6	1	3	3	3	2	1	1	3	4	3	5	1	5	3	1	1	2	1	4	2	2	2	1	7	4	2	5	2	6	4	6
11	15	4	3	3	4	3	4	4	4	4	5	5	5	2	3	3	5	4	4	4	5	3	3	3	3	3	4	3	3	3	4	4	3	4	3	4	4	4	5	3	3	3	3	3	3	4	4	3	4
12	16	3	6	3	2	5	2	7	6	6	5	4	4	7	6	5	5	2	2	4	2	3	6	2	5	6	3	2	6	3	3	6	4	2	2	4	6	2	5	2	4	3	4	3	1	5	4	5	5
13	17	4	4	2	1	3	4	7	6	4	4	3	5	2	5	2	3	4	5	2	5	4	1	4	5	4	6	3	7	1	5	5	5	2	3	7	3	4	5	7	4	5	6	5	6	4	2	4	6
14	18	2	3	3	2	3	2	2	4	2	4	4	2	1	2	3	2	3	3	4	3	2	4	4	NA	3	2	3	3	5	4	4	3	2	3	2	4	2	3	3	4	3	5	4	1	5	3	3	3
15	19	5	3	2	3	3	4	3	5	4	4	3	4	4	4	1	5	4	3	3	3	3	3	4	2	3	3	3	5	5	5	4	2	2	5	4	5	5	5	5	5	5	5	2	7	6	1	7	5
16	20	4	6	6	4	3	6	5	5	3	4	3	5	3	6	5	4	4	5	4	5	5	5	2	2	3	2	6	5	3	6	4	5	4	3	5	4	3	5	5	4	5	3	6	6	6	5	5	5
17	21	5	7	1	1	5	3	3	3	1	5	6	5	3	3	1	5	4	3	6	4	1	2	6	7	7	5	5	4	6	7	4	3	1	6	3	1	5	5	4	5	6	7	1	3	6	2	1	1
18	22	3	2	6	2	1	2	3	4	2	2	4	4	3	6	6	5	3	5	5	5	2	NA	2	2	3	3	6	2	3	4	3	1	5	3	2	1	3	4	2	4	3	2	1	2	5	3	2	NA
19	23	5	6	5	6	3	2	1	2	1	4	5	4	6	5	3	NA	7	5	2	1	6	2	2	4	5	1	5	1	2	4	1	2	4	2	1	3	2	1	7	3	4	1	6	4	2	6	5	6
20	25	3	4	6	6	4	4	3	3	3	3	3	3	4	4	6	4	4	4	4	3	6	6	5	4	2	4	4	4	4	5	4	3	7	3	4	5	3	3	3	3	3	2	5	3	2	6	5	3
21	27	4	6	4	5	4	3	3	5	3	NA	6	4	4	5	5	5	4	6	2	4	5	4	6	5	5	5	6	4	5	4	3	4	5	2	4	5	3	4	4	5	4	4	5	6	6	4	4	4
22	28	7	5	3	2	6	6	7	5	6	5	5	2	5	7	3	5	3	4	2	2	2	6	3	3	5	6	5	6	3	4	3	6	3	3	3	4	3	6	6	5	3	3	5	5	3	6	3	5
23	29	1	1	2	5	2	2	3	2	3	3	1	2	3	1	5	2	2	2	2	3	3	2	2	1	2	1	2	2	1	2	2	2	4	3	2	5	1	2	4	3	2	1	1	1	2	1	2	2
24	33	1	5	2	1	5	7	7	5	3	5	4	2	6	5	2	6	5	1	3	2	3	7	1	NA	7	7	5	6	3	3	2	1	3	2	5	2	3	4	2	2	2	6	6	5	4	7	6	5
25	34	3	3	2	1	6	6	6	5	6	5	3	6	7	4	7	6	7	3	6	3	2	6	1	5	5	4	6	6	2	6	5	6	1	2	6	6	2	6	5	6	3	1	3	7	5	1	6	5
26	35	3	5	3	4	4	7	4	4	3	6	6	4	5	5	6	6	5	5	4	5	3	6	4	6	6	3	6	4	5	4	6	5	4	4	6	5	4	6	4	3	4	5	5	7	3	3	3	6
27	36	3	2	6	1	6	2	3	3	2	6	5	5	5	6	3	2	2	6	4	2	7	6	2	2	6	3	NA	6	6	2	5	3	5	6	3	5	2	2	6	7	6	6	6	5	3	2	3	6
28	37	3	6	1	2	3	3	3	6	5	2	5	3	6	5	2	3	5	2	4	5	4	5	3	6	7	6	5	5	5	5	1	2	2	1	6	2	3	3	2	6	5	3	5	7	6	2	3	5
29	38	3	5	2	2	2	2	2	6	6	6	5	3	2	6	5	4	2	6	3	2	3	2	3	5	5	4	2	5	3	2	3	3	3	3	5	4	3	4	4	3	2	5	4	2	5	5	6	3
30	39	5	5	5	5	3	5	5	2	3	6	2	6	6	5	7	5	5	5	2	5	6	7	2	4	3	3	7	3	2	2	1	3	4	2	2	2	2	2	2	2	3	2	4	5	5	6	6	6
31	40	5	2	4	3	2	7	5	5	5	4	5	3	5	6	1	5	3	2	5	4	2	2	5	6	5	2	4	3	4	1	2	4	5	6	2	5	5	3	3	3	3	2	6	6	6	5	5	4
32	41	4	3	5	4	5	3	2	2	4	3	4	2	5	4	6	4	3	5	5	4	5	3	4	3	3	2	3	3	3	3	3	5	6	2	3	3	4	3	3	3	3	4	4	3	4	6	3	4
33	43	4	5	4	3	5	6	3	6	5	3	3	2	5	3	5	3	2	3	3	5	3	4	3	5	3	2	5	3	3	5	3	3	5	5	3	5	5	4	3	4	5	5	3	3	5	5	5	4
34	44	4	5	2	2	2	4	5	6	4	3	3	3	2	3	2	3	3	2	3	3	1	2	1	3	2	2	3	5	6	3	5	3	3	3	5	4	5	4	2	3	4	3	3	5	1	2	2	6
35	46	3	5	3	3	4	1	3	4	5	3	5	5	5	2	5	6	5	5	3	4	5	5	6	3	5	4	5	4	4	3	5	5	4	4	5	5	4	4	4	4	4	5	4	5	5	4	4	3
36	47	4	6	3	4	4	4	4	7	7	4	7	6	7	7	3	5	7	4	3	6	6	2	4	4	4	4	4	6	4	3	5	3	1	5	4	6	4	5	6	6	2	7	7	7	7	4	3	7
37	48	3	4	3	3	3	5	3	4	5	5	4	4	4	4	2	4	3	3	3	3	5	2	3	4	4	2	3	4	4	3	5	3	4	4	5	4	4	6	4	4	5	5	5	5	4	2	3	3
38	49	5	5	6	4	1	2	3	6	6	5	5	3	5	7	3	4	3	6	5	3	3	5	5	3	6	5	7	2	4	6	4	5	2	4	5	2	3	6	6	6	3	1	7	5	5	5	3	6
39	50	6	6	1	2	5	6	7	7	5	4	4	6	6	5	2	4	2	1	5	3	1	2	7	7	7	3	7	7	4	3	6	7	5	7	6	7	1	6	3	2	7	5	2	1	4	1	1	1
40	51	3	6	2	3	6	5	7	1	4	5	4	4	2	5	3	2	5	5	4	4	2	6	3	6	5	4	6	4	4	3	3	4	3	4	3	4	4	5	5	2	5	6	5	5	2	1	5	5
41	52	3	7	5	4	3	5	3	5	3	4	6	3	5	2	2	5	2	3	6	7	5	4	2	4	6	5	3	5	4	5	3	3	1	2	3	4	6	4	3	3	5	3	6	6	4	7	6	3
42	53	2	3	4	5	3	4	3	3	1	5	4	1	3	5	7	5	3	4	3	2	1	1	2	2	3	2	5	7	1	2	1	1	1	2	2	3	1	1	6	1	1	2	5	3	7	5	4	7
43	54	1	2	7	4	3	7	7	7	6	4	4	4	7	7	7	7	6	2	1	1	7	7	2	7	6	7	6	1	4	6	4	2	1	7	1	5	1	4	1	1	4	1	2	7	3	6	4	7
44	55	5	6	4	4	6	5	6	6	5	5	5	5	4	4	4	5	5	6	6	5	3	7	5	6	5	5	5	5	5	5	6	6	6	5	6	3	4	5	5	4	5	2	3	6	5	5	5	6
45	56	4	4	5	2	5	6	4	7	6	2	6	4	3	5	2	6	5	3	4	7	4	2	5	3	3	2	5	4	2	6	1	3	4	4	6	3	3	6	2	4	5	2	1	2	3	1	3	2
46	57	2	4	2	2	2	6	2	5	1	2	2	5	3	3	1	3	2	5	5	2	2	5	3	2	4	2	5	5	3	2	3	5	3	3	3	3	2	5	3	3	3	3	6	6	6	6	6	7
47	58	5	6	3	6	6	7	7	3	5	5	5	6	3	5	1	5	5	2	3	2	7	5	2	5	5	5	7	6	5	6	6	6	1	3	5	5	6	6	5	7	5	3	3	6	5	6	5	7
48	59	4	7	2	2	3	6	3	7	5	3	5	7	7	7	6	7	7	3	7	4	7	7	4	5	7	5	6	4	5	5	7	1	7	6	7	5	6	5	5	7	6	7	4	7	7	4	7	5
49	60	2	2	1	6	4	6	5	1	1	4	2	3	2	1	2	5	4	4	5	5	4	4	3	5	3	5	5	5	5	4	4	3	1	2	2	3	6	6	6	3	6	7	5	5	5	4	1	3
50	61	2	1	1	2	4	3	3	3	5	4	5	1	3	4	1	1	3	3	2	3	2	4	3	5	5	5	5	2	6	3	6	1	1	6	6	5	3	5	3	1	4	7	6	5	3	2	3	6
51	62	5	6	3	3	3	6	7	5	6	4	3	4	3	5	5	4	5	4	4	3	4	5	2	5	3	4	6	6	4	5	5	3	1	5	6	5	5	5	4	5	3	6	4	4	4	2	5	3
52	63	6	7	1	2	4	5	6	7	2	7	5	5	5	6	1	7	7	5	7	5	1	7	1	7	7	7	5	7	6	5	7	1	1	7	7	6	6	7	7	7	5	3	5	3	7	1	2	1
53	64	6	2	2	6	5	6	7	6	5	5	3	6	7	6	3	2	7	5	2	5	5	7	2	7	7	5	6	6	3	7	6	2	3	4	3	4	5	3	7	6	2	1	2	1	2	3	1	6
54	65	3	5	1	2	3	5	7	6	4	4	5	5	1	6	1	3	4	3	4	3	2	3	2	5	6	3	6	4	6	5	3	1	1	6	5	4	6	3	2	4	6	6	6	1	5	2	5	6
55	66	2	5	1	3	4	5	4	5	3	4	2	4	3	1	3	2	2	3	3	2	2	5	1	4	2	2	6	5	3	2	3	4	2	3	3	4	5	5	2	3	3	6	6	5	4	6	6	6
56	67	5	2	1	2	5	2	2	5	6	4	3	1	1	2	1	3	2	4	2	2	2	1	2	2	2	4	1	2	3	5	1	1	5	2	2	2	2	2	3	6	3	1	1	1	2	1	2	3
57	68	4	5	5	6	3	3	2	6	4	2	5	6	5	6	5	4	5	2	5	4	5	5	3	6	4	3	3	5	3	2	3	5	2	5	2	5	2	6	3	5	5	5	6	5	2	5	4	7
58	69	4	3	1	1	3	5	5	5	6	5	3	2	2	3	1	2	3	2	3	2	1	2	2	5	5	2	2	4	6	4	4	2	2	5	4	4	3	6	3	4	4	3	4	3	3	1	5	6
59	70	2	6	2	7	6	2	7	2	1	NA	2	6	2	2	1	2	3	5	3	4	2	5	2	6	2	2	3	4	3	2	3	4	6	6	4	2	6	7	2	6	7	3	6	7	6	3	7	6
60	71	5	5	5	5	6	5	4	7	5	6	4	5	4	3	3	7	6	6	5	5	5	5	3	3	7	6	4	6	5	2	3	5	2	4	3	4	4	4	6	4	5	3	5	7	4	6	6	6
[truncated: 56 more columns]
