# Supplementary material for: Four dimensions characterize attributions from faces using a representative set of English trait words
Source: Nat Commun. 2021 Aug 27;12:5168. doi: 10.1038/s41467-021-25500-y (PMC8397784; doi:10.1038/s41467-021-25500-y)
Supplement: Supplementary file 4 — Source Data [file 41467_2021_25500_MOESM4_ESM.zip › Source_Data/Figure5b_Remove_Subject_One_by_One_Rating_per_Trait/Rating_Submissive.csv]

	SubID	image.1	image.2	image.3	image.4	image.5	image.6	image.7	image.8	image.9	image.10	image.11	image.12	image.13	image.14	image.15	image.16	image.17	image.18	image.19	image.20	image.21	image.22	image.23	image.24	image.25	image.26	image.27	image.28	image.29	image.30	image.31	image.32	image.33	image.34	image.35	image.36	image.37	image.38	image.39	image.40	image.41	image.42	image.43	image.44	image.45	image.46	image.47	image.48
1	1	5	6	4	5	2	5	5	2	5	4	3	5	5	3	3	3	5	5	3	2	4	5	5	3	4	5	5	5	4	6	3	6	2	4	4	5	3	2	3	4	5	6	6	6	3	6	2	5
2	2	4	3	5	6	5	4	4	4	4	5	4	4	2	3	4	4	4	5	5	4	5	4	5	4	3	4	4	3	5	5	5	4	6	5	4	4	4	4	3	3	4	4	5	3	4	3	4	4
3	3	3	2	5	2	5	2	2	3	5	3	4	4	3	3	5	3	2	3	4	5	2	2	7	4	4	4	1	5	3	4	6	5	7	3	3	5	6	5	2	3	5	5	2	2	3	3	2	1
4	4	3	2	1	5	3	2	2	3	5	3	4	4	3	3	2	4	4	4	3	4	3	2	6	4	5	1	3	2	6	6	4	4	3	4	6	6	5	4	3	4	6	2	2	2	5	5	4	3
5	5	3	6	3	5	2	4	2	3	3	3	4	1	2	2	4	3	3	4	5	5	2	1	6	3	3	2	1	2	5	6	6	6	7	6	3	3	3	5	5	4	5	5	3	1	4	3	5	3
6	6	2	4	2	4	6	2	2	1	3	3	4	6	6	4	5	3	5	2	2	3	7	3	7	2	1	1	6	4	5	6	4	1	3	4	1	3	7	4	2	5	5	6	2	2	6	5	4	5
7	7	5	5	1	1	2	2	1	2	6	6	6	5	3	3	1	5	2	2	3	5	1	1	7	5	5	1	2	3	5	5	6	1	1	7	6	3	7	3	1	6	6	7	3	1	5	1	5	2
8	8	3	2	2	1	2	2	1	3	5	1	3	6	2	1	7	5	3	6	3	2	3	5	1	5	4	3	2	4	5	5	4	4	5	6	6	6	3	3	2	6	5	3	4	4	3	3	4	3
9	9	7	2	5	5	7	5	4	7	7	5	5	4	5	5	4	5	5	2	5	4	2	6	2	5	7	4	5	5	5	7	6	2	2	5	5	5	5	4	6	5	5	2	5	2	2	2	2	1
10	10	3	5	2	5	NA	5	4	5	5	4	5	4	1	3	1	2	5	4	3	5	4	2	2	5	NA	3	2	4	6	4	4	2	3	5	5	5	5	2	5	5	2	5	2	1	NA	2	2	3
11	11	5	5	3	4	2	4	5	5	5	5	5	3	3	3	3	5	5	5	6	4	2	2	6	3	6	6	3	5	5	4	5	3	5	6	4	6	6	5	5	6	5	5	2	2	2	2	2	3
12	12	4	4	3	4	3	6	3	5	2	3	2	5	3	3	3	2	3	3	3	3	3	5	2	5	3	3	4	2	3	3	3	5	1	1	2	2	2	4	2	4	2	2	7	7	6	6	6	7
13	13	1	2	4	1	4	1	1	1	1	6	3	1	7	1	7	5	6	6	4	4	5	1	4	5	2	4	5	5	6	3	5	7	1	2	1	6	2	4	1	1	1	1	7	1	1	4	1	6
14	14	1	1	1	6	7	6	2	3	3	4	5	2	1	1	3	5	6	4	5	6	6	2	6	6	2	4	4	1	4	6	4	4	7	1	5	4	1	4	5	6	7	4	2	1	3	1	3	3
15	16	4	4	2	2	2	2	5	6	4	5	5	5	3	3	3	5	4	3	3	5	2	3	6	5	3	2	4	1	6	5	5	2	3	7	4	3	3	6	3	2	6	5	4	2	3	2	4	1
16	17	7	7	4	6	2	1	7	1	2	4	1	2	2	2	1	1	6	1	7	2	4	2	7	4	6	4	6	2	6	6	7	1	4	7	NA	2	6	6	2	6	2	4	2	1	6	7	1	4
17	19	5	5	6	3	6	1	3	5	5	5	5	2	3	6	2	5	1	3	6	6	1	1	6	6	5	2	2	5	6	6	6	6	7	5	6	3	6	5	6	3	5	3	2	3	3	3	3	5
18	21	7	7	3	1	7	1	1	1	7	3	1	1	1	1	7	3	7	7	7	2	1	1	6	6	2	1	1	1	7	7	7	7	7	1	7	7	6	1	2	7	7	7	4	1	5	6	2	2
19	22	7	2	3	3	5	2	7	2	6	6	3	7	6	2	6	6	3	5	7	6	7	3	6	2	2	7	3	1	6	5	3	2	5	6	7	6	5	3	6	7	7	6	3	2	3	3	5	2
20	25	5	5	3	3	6	3	3	5	5	6	4	5	4	5	2	6	4	3	5	5	1	3	6	6	6	6	2	3	4	5	5	3	3	6	6	5	5	5	5	4	6	6	2	1	2	2	3	2
21	26	2	3	4	4	1	3	3	4	5	6	4	5	3	3	3	2	3	4	6	5	3	2	5	5	3	3	2	2	2	3	6	5	4	5	5	1	5	3	7	5	5	2	1	3	4	5	3	1
22	27	5	5	5	5	6	3	5	6	7	5	6	4	7	5	2	3	4	2	7	7	3	3	5	6	6	4	3	6	7	7	7	3	5	7	7	6	5	5	6	6	6	6	2	1	3	3	2	2
23	30	5	4	4	1	5	3	1	3	3	4	4	4	1	4	4	5	1	4	3	3	4	1	4	4	4	4	3	4	1	5	4	4	5	4	4	3	5	1	4	4	4	5	4	4	4	2	4	4
24	31	4	3	3	6	5	3	3	3	4	4	4	5	6	4	6	3	3	3	6	5	3	4	7	5	3	3	2	4	5	5	4	2	7	6	5	2	2	2	5	5	4	5	5	1	3	4	4	4
25	32	4	3	1	3	3	5	1	6	3	3	5	3	5	6	2	5	6	5	3	3	3	6	3	5	6	3	3	3	5	5	6	5	6	3	1	6	5	3	5	3	4	3	6	2	4	3	5	3
26	34	4	7	7	4	5	5	3	5	NA	5	6	5	6	2	3	5	2	6	NA	4	6	2	6	4	7	6	1	3	2	6	6	6	7	6	4	6	5	3	4	2	3	4	6	6	4	3	6	2
27	35	3	2	4	5	5	1	3	4	3	4	3	2	3	2	1	4	4	3	4	2	3	1	5	4	1	2	1	2	4	4	5	4	6	4	3	5	1	2	3	3	4	5	2	2	3	3	3	3
28	36	7	1	6	6	2	6	4	2	3	2	7	1	5	3	6	7	6	6	6	6	2	7	7	5	1	4	7	7	7	5	2	3	7	7	6	7	6	7	7	6	2	4	4	1	5	2	2	4
29	38	6	2	6	7	6	6	1	5	2	5	4	5	2	5	2	3	3	2	4	2	5	5	5	3	5	3	4	6	3	2	2	1	4	5	6	5	5	5	6	6	5	2	3	2	3	2	5	2
30	39	4	1	2	1	4	4	3	1	5	3	1	3	2	4	3	3	3	5	2	5	2	2	7	4	3	1	2	2	2	3	5	6	7	4	5	3	5	5	5	5	5	5	5	1	3	1	4	3
31	40	2	4	6	6	4	5	5	2	3	4	2	5	6	5	6	1	5	6	3	5	5	6	3	4	3	5	6	5	3	5	2	6	4	2	3	2	3	3	1	2	6	3	7	7	5	6	6	6
32	41	5	2	5	5	6	5	4	5	4	4	4	5	6	4	5	5	3	5	4	4	6	6	5	5	5	6	5	3	4	4	4	4	5	3	4	5	4	5	4	4	5	5	5	6	5	5	4	4
33	43	6	3	1	2	1	2	6	3	6	7	5	5	7	2	2	4	4	5	1	2	1	1	6	4	2	2	5	2	4	6	6	7	7	7	1	2	7	2	4	6	2	6	2	3	4	1	2	2
34	45	5	2	3	4	7	2	2	3	3	3	3	4	5	4	2	1	3	6	3	4	2	3	7	3	3	3	2	2	5	3	6	3	6	6	5	2	7	3	5	4	4	2	2	2	2	1	2	2
35	47	4	6	5	6	6	2	3	3	7	4	5	5	3	3	7	5	4	3	3	4	6	5	6	5	3	7	2	5	6	6	6	6	6	4	6	4	7	3	5	6	5	4	3	1	4	5	4	2
36	48	3	3	4	3	NA	3	4	NA	5	4	4	3	3	3	5	2	2	3	4	4	5	2	2	5	2	3	1	3	3	5	4	2	1	6	5	4	4	2	2	5	5	3	4	3	2	4	3	2
37	49	5	3	3	3	3	7	6	5	3	5	5	2	2	6	6	3	5	3	6	2	2	5	2	2	5	3	2	3	2	7	6	3	2	5	6	2	6	2	2	3	3	3	1	1	2	2	2	2
38	50	2	3	6	6	2	1	3	3	4	3	3	1	3	6	5	3	2	5	5	4	2	4	6	3	1	2	1	4	3	6	5	3	7	7	4	5	4	4	4	6	2	4	3	1	5	3	6	1
39	51	2	4	4	3	4	4	3	4	4	4	2	5	4	5	6	4	3	3	5	2	3	3	2	3	3	5	3	3	2	3	4	4	4	3	3	2	4	2	3	4	2	3	5	6	4	6	7	7
40	52	6	6	6	2	5	7	6	6	6	6	7	6	7	6	6	7	5	6	7	5	6	6	6	2	4	7	6	2	6	6	7	6	2	6	7	6	3	2	6	6	7	5	2	1	2	1	2	1
41	55	2	3	3	4	5	2	4	2	5	6	5	6	3	2	5	5	5	4	4	2	5	2	6	5	2	6	3	3	6	6	6	5	6	2	3	4	6	5	5	5	5	2	5	1	3	2	3	2
42	56	5	1	1	5	2	2	1	5	7	6	5	1	1	2	1	5	2	1	2	2	1	1	3	1	5	2	2	2	2	5	2	1	6	1	5	5	5	1	7	5	1	2	1	2	2	1	2	1
43	57	6	4	4	7	2	3	3	6	5	4	5	3	3	2	6	3	5	5	5	6	2	4	6	6	3	3	2	4	7	5	7	5	7	6	5	4	3	7	5	5	4	6	2	3	6	1	4	3
44	59	7	5	4	7	2	6	2	2	2	6	7	1	5	6	7	7	7	6	6	5	1	2	7	2	7	1	6	2	5	6	2	5	7	3	7	5	7	7	6	7	7	4	1	1	1	2	1	1
45	60	3	3	2	7	3	2	2	5	3	2	5	3	3	5	5	1	1	5	5	1	1	1	7	5	2	2	1	1	5	6	6	2	7	6	5	3	1	7	2	6	5	6	2	3	5	3	4	2
46	61	4	2	2	2	2	5	2	2	4	6	5	2	1	5	4	4	6	4	6	4	2	3	4	4	5	5	4	5	5	5	5	4	5	5	5	3	5	4	2	4	5	2	5	4	5	5	3	4
47	62	2	3	3	3	3	3	2	3	3	2	2	3	2	2	5	1	3	2	2	2	3	1	3	2	1	2	5	3	2	NA	2	3	5	2	3	3	3	4	3	2	2	4	1	1	3	1	1	1
48	63	5	4	5	4	2	6	2	3	6	3	3	3	6	3	7	3	5	6	6	5	5	2	6	2	3	2	4	6	3	6	4	3	7	6	5	4	3	6	5	7	3	5	3	4	6	1	6	2
49	64	3	6	1	1	2	3	1	2	6	6	6	6	5	6	1	6	6	5	6	6	1	1	7	6	6	1	3	6	6	6	6	1	1	7	6	6	7	3	2	6	6	7	3	1	2	1	7	3
50	65	4	5	2	2	6	2	5	6	6	2	5	2	1	4	2	3	2	3	5	6	3	3	7	6	7	3	6	3	5	6	4	5	7	6	5	5	4	6	3	6	4	6	4	1	5	1	2	3
51	66	4	1	1	7	4	1	1	2	2	2	2	1	1	1	1	1	2	1	5	1	1	1	2	7	1	1	1	1	7	2	2	7	7	7	6	3	7	7	7	5	7	6	2	1	2	1	1	1
52	67	5	5	3	3	3	2	4	5	5	4	4	4	3	4	4	4	5	4	3	5	3	2	5	4	3	3	2	3	5	5	6	5	5	6	6	4	5	4	5	5	5	5	2	1	3	1	4	1
53	68	4	5	6	6	2	4	5	5	3	5	3	5	5	5	6	6	6	5	5	3	6	7	1	4	5	5	5	5	3	5	2	6	5	4	4	2	3	5	5	2	3	6	5	6	4	6	3	3
54	69	2	1	6	5	2	2	6	2	2	2	2	2	2	2	2	6	5	2	2	6	5	1	2	1	2	7	1	2	1	7	1	1	5	2	5	6	7	2	7	2	2	6	1	6	2	6	2	1
55	70	3	3	3	4	1	2	1	3	2	2	3	2	2	1	2	3	2	5	2	5	4	1	6	2	2	1	2	1	5	3	3	6	7	6	6	4	4	4	5	5	6	6	2	1	5	2	3	5
56	71	4	3	2	2	2	2	3	5	3	3	3	3	5	3	2	2	3	2	5	3	2	2	3	3	5	5	3	3	5	3	5	5	3	3	5	2	3	3	6	3	3	3	3	6	3	1	5	5
[truncated: 56 more columns]
