# Supplementary material for: Four dimensions characterize attributions from faces using a representative set of English trait words
Source: Nat Commun. 2021 Aug 27;12:5168. doi: 10.1038/s41467-021-25500-y (PMC8397784; doi:10.1038/s41467-021-25500-y)
Supplement: Supplementary file 4 — Source Data [file 41467_2021_25500_MOESM4_ESM.zip › Source_Data/Figure5b_Remove_Subject_One_by_One_Rating_per_Trait/Rating_Baby-faced.csv]

	SubID	image.1	image.2	image.3	image.4	image.5	image.6	image.7	image.8	image.9	image.10	image.11	image.12	image.13	image.14	image.15	image.16	image.17	image.18	image.19	image.20	image.21	image.22	image.23	image.24	image.25	image.26	image.27	image.28	image.29	image.30	image.31	image.32	image.33	image.34	image.35	image.36	image.37	image.38	image.39	image.40	image.41	image.42	image.43	image.44	image.45	image.46	image.47	image.48
1	1	2	2	5	5	2	3	3	2	3	2	2	5	5	2	5	4	5	2	2	5	5	2	2	3	4	4	2	3	5	4	2	4	6	4	2	2	2	2	7	6	5	5	6	7	4	2	3	2
2	2	2	4	3	3	3	2	2	4	2	3	3	5	2	3	2	3	3	2	3	5	4	2	4	4	3	3	2	3	5	3	3	4	1	6	5	4	4	2	4	5	5	6	2	1	3	2	1	1
3	4	2	4	5	5	4	2	2	3	3	4	3	6	4	2	5	5	4	4	3	5	5	1	4	3	2	5	3	4	2	4	3	2	3	3	4	3	4	2	3	5	4	5	3	6	4	3	2	2
4	5	3	2	2	5	2	1	2	2	4	2	2	5	3	2	1	2	2	3	2	3	5	1	4	4	2	3	1	3	5	5	2	1	1	3	3	3	3	2	3	5	3	6	1	1	2	4	1	1
5	6	4	5	3	4	6	2	2	3	5	2	2	5	3	3	1	4	5	2	4	5	2	2	3	3	1	4	3	3	3	6	4	1	5	4	5	5	5	2	5	6	5	5	2	1	2	2	1	2
6	7	4	3	4	3	3	2	3	4	3	2	2	4	4	4	4	4	4	4	3	4	3	3	4	3	3	4	4	3	3	4	3	4	7	4	4	5	7	3	5	4	3	4	3	2	4	3	2	2
7	8	7	2	1	2	6	2	5	6	6	4	2	2	4	1	6	3	6	1	5	7	1	1	2	7	5	6	1	2	3	6	7	5	4	7	7	5	7	6	6	5	6	7	1	1	2	6	1	1
8	9	3	4	1	5	4	2	2	3	3	3	5	6	2	4	1	1	1	1	4	5	1	1	1	6	4	5	1	3	4	5	5	1	1	4	4	4	3	2	6	6	4	6	1	1	1	3	1	1
9	10	2	5	1	3	3	3	3	3	2	2	4	5	1	2	1	3	3	1	3	2	1	1	2	3	3	3	1	3	5	6	5	2	6	7	7	5	6	5	7	7	5	7	2	5	2	3	1	1
10	11	3	4	3	4	4	2	4	4	4	3	3	5	4	3	2	3	4	3	3	4	3	2	3	4	4	4	2	4	4	5	5	2	2	5	5	5	5	3	4	5	3	5	3	4	4	3	3	3
11	12	2	2	2	3	3	1	4	2	2	3	4	5	3	2	2	3	3	2	2	2	4	1	2	5	2	6	2	4	3	5	2	5	4	5	5	3	6	1	6	5	2	6	1	1	3	2	1	2
12	13	2	3	3	6	2	1	2	3	3	2	3	7	6	3	6	5	5	3	3	5	6	2	4	4	3	5	2	6	7	5	5	2	3	5	6	5	5	3	7	6	5	7	2	1	3	2	1	1
13	15	4	NA	2	5	5	1	2	2	3	4	4	5	3	2	2	2	3	2	3	3	2	2	2	3	2	4	1	3	5	5	2	5	4	3	5	5	4	1	5	4	5	5	1	3	4	2	2	1
14	16	2	4	3	2	2	3	1	5	4	2	3	3	2	4	2	5	3	2	4	5	1	1	2	6	3	5	1	5	6	5	5	6	7	7	6	7	6	6	6	6	6	7	3	1	1	1	1	3
15	17	2	5	5	2	1	2	3	6	2	2	5	5	4	3	1	5	6	5	2	4	1	1	1	6	6	5	2	4	6	6	5	2	2	2	7	6	7	2	7	5	6	1	2	1	2	2	1	1
16	18	3	1	2	2	5	1	3	2	2	2	2	6	1	2	1	2	1	1	2	5	1	1	4	5	1	1	1	2	3	7	4	1	1	5	6	4	4	4	6	5	6	6	1	1	1	1	1	1
17	21	NA	NA	5	4	5	3	3	3	4	3	3	7	5	2	2	4	6	2	2	3	NA	4	2	5	4	5	1	5	6	6	5	2	2	6	4	5	3	4	6	6	6	7	2	1	2	2	2	1
18	22	2	2	2	5	4	2	2	2	2	2	3	2	6	2	2	3	2	2	2	2	2	1	2	2	2	2	2	4	4	5	4	2	2	4	6	2	2	4	6	3	6	2	6	2	4	2	2	2
19	23	2	2	6	5	5	1	2	6	2	3	2	2	2	2	1	2	4	2	5	5	1	1	3	5	5	5	1	2	5	6	2	2	1	2	2	2	5	5	2	5	6	5	1	1	5	2	1	2
20	24	3	7	3	6	7	7	6	7	3	4	6	6	2	5	2	6	3	3	5	4	7	1	5	5	5	5	3	5	6	7	5	5	7	7	6	5	6	2	7	5	6	7	6	4	1	3	3	1
21	25	6	6	3	7	6	4	7	6	5	1	2	6	2	2	1	2	6	1	4	5	2	2	4	6	5	6	3	5	2	6	5	6	6	6	5	3	4	4	6	6	5	7	2	1	3	2	3	1
22	26	3	5	2	3	4	1	2	6	3	3	4	5	4	3	1	3	3	2	3	5	1	1	2	3	4	4	2	2	6	6	5	2	2	6	5	5	4	3	6	7	6	6	2	1	4	4	1	2
23	27	2	1	1	1	1	1	1	2	2	1	1	3	1	2	1	1	1	1	3	3	1	1	1	2	2	3	1	2	5	5	3	1	1	7	5	1	7	1	5	2	5	7	1	1	2	1	1	1
24	29	3	5	3	3	5	2	3	4	3	5	5	7	5	3	2	5	3	1	4	4	5	1	3	5	4	3	2	5	5	5	4	1	1	4	5	4	4	3	6	6	6	7	3	1	2	1	2	2
25	30	3	3	6	2	5	7	5	2	4	4	3	5	5	5	6	6	3	3	3	5	6	6	5	2	4	6	6	5	2	3	3	5	5	3	2	3	4	1	1	2	2	2	5	7	4	6	6	6
26	31	1	1	2	5	2	1	3	4	1	2	2	2	3	2	1	2	6	1	4	2	4	1	1	2	3	6	2	2	2	6	2	1	2	5	6	7	6	3	6	2	4	7	2	1	2	2	1	1
27	32	3	2	1	1	1	2	2	2	6	3	6	5	3	3	1	2	3	1	5	5	1	1	2	3	5	3	1	3	5	5	5	1	1	7	5	3	7	2	4	6	6	7	1	1	3	1	5	1
28	36	6	2	2	5	1	2	3	6	3	4	5	7	6	3	2	3	2	3	3	3	4	5	2	2	5	3	6	5	3	5	6	5	2	5	2	2	2	1	6	6	2	6	3	2	2	2	4	1
29	37	5	5	3	2	3	1	5	4	3	2	2	7	2	3	1	1	3	2	2	5	3	1	2	3	3	5	2	3	3	3	5	3	7	3	5	3	6	2	3	5	5	7	3	3	1	3	1	1
30	38	1	3	5	2	4	1	4	4	4	3	2	7	3	3	1	1	4	2	2	3	3	1	2	3	3	4	1	4	4	4	4	2	2	4	3	4	5	1	3	5	3	5	4	1	5	1	1	1
31	39	2	3	3	7	7	1	3	7	2	1	1	3	1	1	1	1	3	3	1	1	1	1	7	3	1	3	1	7	7	7	3	3	1	7	7	1	7	3	1	6	7	6	1	2	2	1	1	1
32	40	1	4	1	3	3	NA	2	2	2	3	4	2	NA	2	1	2	3	3	2	2	3	1	2	5	2	4	1	3	7	5	5	4	5	4	5	1	5	1	6	NA	6	6	3	5	5	3	2	1
33	42	6	4	2	4	5	5	5	2	5	6	2	2	6	6	6	4	5	6	4	5	4	7	6	4	5	6	7	2	6	4	4	7	7	6	4	2	1	4	1	3	6	6	6	4	6	7	7	6
34	44	5	4	3	6	5	5	5	5	4	5	3	4	5	4	2	3	3	3	5	3	4	2	3	6	5	NA	3	5	6	5	4	4	5	5	5	4	5	5	3	6	5	7	3	2	3	4	2	4
35	45	4	7	2	4	5	2	1	4	3	4	6	6	4	6	1	3	1	1	6	6	5	1	5	4	4	4	1	5	5	6	5	1	2	6	6	4	6	3	1	2	5	7	4	1	3	2	1	2
36	47	2	2	1	2	5	2	3	5	2	3	2	2	1	2	1	2	2	1	1	1	2	1	3	5	1	1	1	2	4	3	3	1	1	3	5	3	4	4	2	4	4	4	1	1	1	1	1	1
37	48	4	3	1	1	5	1	5	4	4	4	4	5	5	4	1	1	4	5	1	4	1	1	1	4	4	1	1	1	3	4	2	4	1	4	5	3	2	NA	4	4	3	3	4	1	1	1	5	1
38	51	6	3	2	3	5	2	3	2	6	6	2	3	3	3	1	2	5	3	3	4	1	3	2	5	2	2	1	3	2	2	1	1	2	5	2	5	3	3	5	5	2	2	2	4	3	1	1	2
39	52	2	3	3	NA	3	1	2	3	2	2	3	5	5	2	1	2	3	2	3	1	2	1	3	3	2	1	1	2	2	2	2	1	2	1	2	4	1	2	3	2	2	5	2	6	1	2	1	2
40	53	5	5	2	3	5	1	3	5	3	3	3	2	5	2	1	2	2	1	3	3	1	1	2	3	3	3	1	3	6	5	2	2	1	6	5	5	6	2	6	6	5	7	1	1	5	2	1	1
41	54	3	5	6	5	4	3	4	3	4	3	3	5	6	3	4	5	4	2	5	2	3	3	6	4	5	4	2	4	5	4	5	5	7	5	4	4	4	4	3	5	5	5	2	2	2	3	2	2
42	55	5	2	5	2	7	3	6	6	6	7	2	7	5	4	2	3	4	3	4	7	6	1	5	5	6	6	5	5	7	5	7	4	2	5	5	6	7	6	6	6	7	7	3	1	2	1	3	1
43	56	5	3	4	6	5	2	4	2	3	3	4	7	5	3	5	5	5	2	6	5	6	1	5	4	3	5	3	4	6	7	6	3	4	5	6	4	7	3	6	5	6	7	2	2	4	3	1	1
44	57	4	4	1	1	2	4	4	5	5	4	6	5	3	3	NA	4	1	1	4	7	2	1	4	6	5	6	2	6	7	6	2	4	3	5	5	4	5	2	6	6	4	6	1	1	3	1	2	4
45	59	5	3	5	3	3	4	5	5	5	4	3	3	5	5	4	3	3	3	4	3	4	3	5	3	3	4	5	5	5	4	5	5	5	3	5	5	3	4	3	3	5	4	3	3	5	4	3	3
46	61	3	4	6	5	5	2	3	5	5	5	3	5	5	3	3	1	5	2	5	3	5	3	2	5	3	3	2	3	5	5	2	4	5	5	5	5	6	3	5	5	3	7	3	1	3	3	2	3
47	63	2	1	2	1	1	1	1	3	1	2	1	6	1	2	1	1	1	1	1	5	1	1	1	2	1	2	1	2	2	2	3	1	2	2	6	2	6	2	6	5	2	7	1	2	5	2	5	3
48	64	2	2	2	5	4	1	2	3	3	2	2	7	3	2	1	3	2	1	4	5	2	1	1	6	4	7	1	5	5	2	3	1	1	5	6	2	6	2	7	6	4	7	1	1	2	1	1	1
49	66	4	2	2	6	2	2	4	4	5	5	2	2	2	2	2	2	2	1	2	3	2	2	2	4	3	5	2	3	5	2	5	7	6	5	1	2	5	5	6	3	6	5	1	3	3	1	2	1
50	67	3	5	1	4	7	3	6	4	6	2	6	5	3	5	2	4	6	2	3	7	2	1	2	7	4	6	3	4	7	7	7	2	2	7	6	3	6	5	6	6	7	5	4	1	3	2	2	4
51	70	1	1	1	5	5	4	1	NA	5	1	1	1	1	1	1	4	6	1	2	4	6	1	1	4	4	4	1	4	5	7	1	1	1	1	5	6	6	1	7	5	5	1	1	1	1	1	1	1
52	71	1	2	2	5	3	1	2	1	2	2	2	4	2	1	1	1	1	1	1	2	1	1	4	3	2	1	1	1	1	2	3	1	1	3	4	2	3	1	3	3	3	6	1	1	1	3	1	1
53	72	1	1	1	1	1	1	1	2	1	1	1	1	2	1	1	3	1	1	1	1	1	1	1	1	3	1	1	1	1	7	1	1	1	5	5	2	5	1	7	3	1	7	1	1	1	1	1	1
54	75	2	6	3	6	3	2	2	6	6	6	6	2	2	2	2	2	2	3	2	3	2	3	3	3	2	2	3	3	3	3	6	3	2	6	6	3	3	2	3	2	6	3	6	3	3	2	6	3
55	76	1	1	6	1	1	1	1	NA	3	3	1	7	5	5	4	1	5	5	1	1	6	1	4	1	4	1	1	1	4	3	1	6	4	4	4	1	4	1	3	6	1	7	1	4	3	2	1	1
56	77	4	5	5	3	5	3	4	5	4	4	4	3	4	3	3	4	3	4	4	6	4	2	4	4	4	5	2	3	5	7	5	2	4	5	4	5	5	3	4	5	5	5	2	2	2	2	3	1
57	78	1	1	1	5	4	1	1	1	3	2	1	7	1	1	1	2	2	1	1	1	1	1	1	1	1	5	1	2	6	2	5	1	4	1	5	3	3	1	1	6	2	7	1	1	1	2	1	1
[truncated: 56 more columns]
