# Supplementary material for: Four dimensions characterize attributions from faces using a representative set of English trait words
Source: Nat Commun. 2021 Aug 27;12:5168. doi: 10.1038/s41467-021-25500-y (PMC8397784; doi:10.1038/s41467-021-25500-y)
Supplement: Supplementary file 4 — Source Data [file 41467_2021_25500_MOESM4_ESM.zip › Source_Data/Figure5b_Remove_Subject_One_by_One_Rating_per_Trait/Rating_Weird.csv]

	SubID	image.1	image.2	image.3	image.4	image.5	image.6	image.7	image.8	image.9	image.10	image.11	image.12	image.13	image.14	image.15	image.16	image.17	image.18	image.19	image.20	image.21	image.22	image.23	image.24	image.25	image.26	image.27	image.28	image.29	image.30	image.31	image.32	image.33	image.34	image.35	image.36	image.37	image.38	image.39	image.40	image.41	image.42	image.43	image.44	image.45	image.46	image.47	image.48
1	1	2	1	2	1	1	2	2	1	5	3	3	5	2	5	5	5	5	7	2	6	6	2	7	2	4	6	2	NA	4	2	5	7	7	6	3	5	7	1	7	1	3	3	4	2	2	7	2	1
2	2	6	3	2	4	2	5	6	2	3	1	2	2	5	6	7	6	2	6	2	6	6	7	6	2	3	5	4	2	2	3	1	6	6	2	4	6	6	1	3	2	2	6	3	5	1	7	6	3
3	3	3	1	1	6	5	1	2	1	1	3	1	5	2	7	6	5	1	3	1	1	5	6	5	1	1	7	1	1	3	3	5	4	5	3	1	3	5	1	5	1	3	7	2	1	1	1	6	1
4	5	1	1	1	1	1	1	1	1	1	1	1	1	1	1	2	1	1	2	1	2	1	2	1	1	1	1	1	1	2	1	1	2	2	1	1	1	1	1	1	1	1	1	1	2	1	2	1	1
5	6	5	5	5	6	2	4	5	3	5	4	2	4	5	2	7	2	4	5	6	3	3	6	7	3	5	4	5	2	4	4	3	7	7	3	1	1	4	4	2	2	3	1	3	6	5	7	4	1
6	7	3	4	5	4	5	2	2	2	3	3	2	5	3	3	4	4	3	4	2	5	3	5	4	2	2	4	5	4	2	5	3	3	4	3	3	3	4	2	4	3	2	3	3	4	2	4	5	5
7	8	5	6	1	1	5	5	3	6	6	4	7	6	6	4	1	6	7	4	6	6	5	2	4	5	7	4	1	5	2	3	5	4	1	6	5	5	1	7	6	7	2	6	2	5	5	2	3	3
8	11	2	3	7	4	4	2	4	6	3	3	3	2	3	2	5	4	2	2	3	2	3	5	7	2	3	4	2	3	2	3	3	6	6	3	3	3	2	3	3	3	3	4	4	6	6	6	5	6
9	12	5	2	5	6	3	4	6	2	5	3	2	5	3	5	3	2	5	3	3	3	3	6	1	3	3	6	2	3	3	3	2	7	3	2	3	1	6	3	2	5	4	6	3	5	2	6	7	6
10	13	6	1	3	1	1	1	1	1	2	1	1	1	1	1	6	1	1	3	1	1	1	4	3	1	1	1	1	1	1	1	1	4	3	1	1	1	4	1	1	1	1	1	2	6	1	1	4	1
11	14	7	7	7	7	5	7	7	1	2	1	4	7	1	2	7	4	4	7	2	1	1	7	7	1	1	1	7	7	2	1	1	1	7	1	1	1	7	7	1	1	2	7	1	7	NA	7	7	7
12	15	2	2	1	4	1	2	4	2	6	6	1	4	2	2	1	2	3	4	3	NA	5	1	6	1	4	4	3	4	2	5	1	5	2	3	1	2	4	2	2	2	4	4	4	4	2	6	1	5
13	16	7	2	7	7	4	5	2	4	3	6	3	4	3	6	2	5	3	3	1	2	4	3	3	2	3	2	2	6	1	3	2	6	6	1	3	5	7	1	1	4	1	1	2	7	3	7	7	2
14	17	3	3	6	3	3	3	5	3	3	3	2	5	2	NA	5	3	3	3	3	3	5	5	3	2	3	2	2	2	3	3	NA	5	5	2	3	3	3	3	3	2	3	3	5	3	3	5	5	5
15	18	6	4	5	6	4	6	2	NA	6	2	2	3	3	1	3	2	1	3	4	2	2	6	7	2	6	2	NA	7	4	2	3	2	4	3	5	2	NA	4	1	2	1	2	7	5	4	1	4	3
16	19	5	3	5	2	2	1	1	1	2	5	1	5	1	3	5	3	2	2	2	4	6	1	1	1	5	3	1	2	1	1	1	5	7	1	1	2	3	1	2	1	3	1	6	4	2	6	7	3
17	20	4	5	6	5	3	3	5	2	6	6	4	5	5	6	7	3	3	7	3	5	6	7	6	2	7	1	6	7	5	5	3	7	7	4	1	7	4	3	5	3	7	5	5	7	3	6	6	6
18	21	5	2	6	6	6	4	6	5	5	6	2	2	6	4	5	2	5	6	6	6	6	6	6	4	2	5	6	2	2	2	1	6	5	2	2	1	1	2	6	2	5	6	5	6	2	6	7	6
19	22	1	4	6	1	1	2	1	1	1	1	3	2	3	2	5	2	3	2	1	3	2	5	2	4	2	2	3	1	2	3	2	5	3	2	1	5	3	1	1	1	2	1	3	6	3	6	2	2
20	23	4	4	6	3	2	2	4	2	2	4	2	5	3	5	6	3	1	5	4	4	3	6	5	4	1	5	5	5	1	1	2	6	6	1	2	3	6	2	4	1	1	1	1	6	1	6	5	2
21	24	2	2	5	5	2	2	3	2	3	1	2	6	2	2	7	3	3	2	2	2	6	2	2	2	3	5	3	3	3	2	1	2	5	2	5	2	6	2	2	2	6	2	3	2	1	6	6	3
22	25	6	5	7	7	3	2	1	2	4	3	4	2	4	5	7	4	3	5	3	3	6	6	5	4	3	2	6	6	2	1	3	6	6	1	1	4	6	3	4	2	2	5	3	6	2	7	6	6
23	26	2	2	7	1	6	1	6	2	4	1	1	7	4	5	2	1	1	1	5	5	7	3	7	2	5	6	5	2	1	4	2	2	7	2	5	1	1	2	5	1	7	1	7	7	2	2	7	6
24	27	NA	4	6	5	2	3	3	3	4	5	1	3	2	2	5	3	5	6	3	5	3	6	5	2	2	1	3	4	5	5	4	4	5	NA	4	3	6	2	5	2	6	5	5	4	3	7	6	NA
25	28	5	5	5	3	3	5	3	2	5	4	2	5	3	3	6	3	6	3	3	5	5	3	3	3	2	6	3	6	2	2	2	3	5	5	5	5	6	3	5	3	2	6	4	4	4	6	3	3
26	29	4	3	3	4	7	5	3	2	4	1	1	1	1	1	5	1	4	5	1	1	2	5	1	3	5	2	2	5	2	2	1	4	6	2	1	1	5	2	1	2	4	2	3	1	1	6	6	4
27	30	1	2	6	3	2	3	2	1	4	3	1	5	1	3	6	2	5	6	1	2	3	3	2	1	1	4	2	2	4	3	2	7	7	7	6	3	1	1	3	1	7	1	6	6	1	2	7	6
28	31	5	3	4	2	5	3	7	2	3	4	4	3	3	5	5	3	3	5	2	2	5	5	2	1	2	3	4	5	5	3	2	3	1	5	7	5	7	3	4	2	7	5	2	2	2	6	7	4
29	32	3	2	5	2	5	2	6	2	2	2	3	6	2	5	7	3	4	4	1	1	3	7	2	2	3	1	3	4	5	4	6	2	6	5	2	4	3	5	2	2	6	1	2	2	1	5	6	3
30	33	6	6	3	5	1	2	6	6	3	6	2	2	7	NA	4	2	6	3	1	7	5	2	2	7	7	2	5	3	5	7	3	2	3	7	6	6	5	3	6	6	5	6	2	3	2	3	3	4
31	34	3	2	NA	2	5	4	5	3	2	4	NA	3	4	4	5	2	5	3	NA	4	6	1	5	4	2	1	2	5	NA	2	2	1	1	2	2	2	2	1	NA	3	3	3	1	4	2	1	6	5
32	35	1	3	4	2	2	3	2	NA	1	3	1	5	3	3	3	4	5	2	2	4	4	2	3	2	4	5	2	3	1	2	2	5	4	1	2	2	2	1	4	3	1	3	2	2	3	6	3	4
33	36	3	5	6	3	4	3	3	2	2	2	3	6	3	3	7	3	4	3	4	6	5	6	4	2	4	3	6	3	3	3	4	5	6	1	2	4	1	4	3	2	6	6	3	4	4	5	7	4
34	37	4	3	6	5	5	5	3	3	6	4	3	2	5	3	2	4	5	4	5	5	5	1	3	5	4	5	4	5	3	3	4	2	6	3	4	5	3	2	4	3	4	5	3	4	2	6	7	3
35	39	5	2	6	6	2	3	5	2	4	3	1	7	4	3	7	3	6	7	5	3	7	7	7	3	6	3	3	7	1	2	1	6	6	1	6	2	7	2	2	1	7	6	3	2	1	5	4	1
36	42	1	3	4	1	2	1	3	1	4	2	2	3	2	2	7	2	4	4	2	2	6	6	2	1	2	3	3	2	1	3	2	6	3	2	1	4	3	1	2	2	4	4	6	5	3	6	7	4
37	43	5	6	6	5	4	1	6	5	3	2	2	3	2	2	3	4	3	6	4	2	3	5	6	4	3	3	7	3	3	1	2	2	1	1	3	1	3	2	1	2	3	2	2	1	4	2	5	6
38	44	5	2	6	5	2	2	2	2	5	2	2	3	3	2	2	2	4	2	4	2	2	4	5	3	2	4	2	4	2	2	2	6	5	2	1	4	6	2	2	3	2	6	5	1	6	4	6	6
39	47	4	2	5	5	2	4	1	3	3	4	1	2	3	3	5	2	3	5	2	1	5	2	5	1	1	2	2	2	3	3	3	5	6	3	5	4	5	1	1	4	3	5	2	2	5	6	3	3
40	49	4	4	6	4	5	5	3	2	4	2	4	4	4	2	5	6	4	4	4	4	7	2	4	5	2	4	5	6	4	2	2	2	2	4	4	4	7	4	4	4	5	2	4	2	3	6	4	2
41	50	4	1	7	2	3	1	5	2	2	1	2	4	1	5	7	5	2	6	3	5	4	5	6	1	1	2	5	5	1	5	3	7	7	3	3	5	5	2	2	1	7	1	2	1	3	6	7	5
42	51	3	5	5	4	2	2	7	1	1	3	1	5	2	3	4	1	5	7	3	5	4	5	5	1	1	5	3	6	2	4	5	5	6	5	5	3	5	3	3	2	6	6	3	3	6	5	7	4
43	52	3	3	6	5	5	3	2	2	4	3	1	5	3	2	6	3	3	6	5	1	6	5	2	1	3	4	4	4	3	2	3	6	5	3	3	2	3	3	2	3	4	5	4	6	3	6	6	5
44	53	4	2	6	4	3	4	4	2	3	3	3	3	4	4	5	4	3	3	4	3	3	5	3	2	3	4	4	4	2	3	3	3	3	2	4	4	5	3	3	3	3	2	3	5	3	6	4	3
45	54	6	3	5	3	7	5	6	6	6	5	2	1	3	5	6	5	5	3	3	2	2	1	2	2	2	2	5	6	3	6	3	1	3	2	5	6	7	3	6	3	7	5	2	1	3	1	6	5
46	56	2	2	2	2	2	3	2	2	2	2	2	2	2	4	7	2	2	2	2	2	2	5	2	2	2	2	3	2	5	2	5	5	3	2	2	2	2	2	2	2	2	2	3	4	2	2	2	2
47	57	4	5	6	3	2	2	3	3	2	3	1	3	2	2	5	2	5	7	3	7	7	2	2	1	3	4	1	5	2	2	4	5	7	2	4	5	7	3	3	1	3	2	3	6	1	5	5	2
48	59	4	5	6	5	3	4	4	3	4	4	3	6	5	5	6	5	5	6	3	6	7	6	5	2	4	3	6	6	4	3	3	5	6	2	3	1	6	2	4	2	4	5	5	5	4	6	4	3
49	61	4	4	6	2	2	4	2	2	6	4	2	6	4	6	4	2	4	4	4	2	6	2	2	2	4	2	2	4	2	4	2	4	4	2	6	4	2	2	2	2	2	4	2	4	2	4	6	6
50	62	5	4	1	4	1	1	6	4	5	2	2	2	1	5	2	1	2	1	1	2	2	2	2	5	6	2	1	5	5	3	6	2	2	5	2	3	5	1	6	4	6	5	5	6	4	7	6	6
51	64	3	2	4	3	1	4	5	2	2	2	2	2	2	1	2	5	5	3	2	1	5	2	2	1	2	5	2	1	1	5	1	5	4	4	3	2	7	2	2	2	5	3	3	6	1	4	6	4
52	65	7	1	6	4	2	2	4	2	4	2	2	5	4	4	5	2	4	2	2	2	5	5	5	1	2	3	1	4	1	1	3	6	5	2	5	2	6	1	2	2	2	4	2	1	4	5	6	3
53	66	5	3	5	4	3	2	2	2	4	5	3	2	5	5	4	2	5	5	2	3	5	3	2	2	5	4	3	5	2	3	3	3	2	3	3	3	5	4	2	3	2	2	3	5	2	5	5	3
54	67	1	2	4	3	3	4	3	1	1	2	3	4	2	3	3	3	4	4	3	3	4	4	3	1	3	4	5	3	2	3	3	4	5	1	2	1	3	1	1	3	1	3	3	2	3	6	7	3
55	68	3	2	5	5	2	1	5	1	2	2	2	2	5	5	2	3	5	2	2	3	5	2	2	2	2	2	2	3	2	1	3	5	2	3	3	1	7	2	2	3	5	1	6	1	3	6	6	7
56	69	2	4	3	3	2	2	2	2	2	3	4	2	2	2	7	1	4	3	2	3	3	3	2	2	2	3	2	2	2	2	2	4	3	4	3	2	3	3	2	3	3	2	4	4	2	4	7	3
57	70	4	4	5	4	4	3	5	4	4	5	5	5	4	6	6	4	4	5	4	4	4	7	4	2	4	4	5	5	2	4	3	6	5	2	2	2	5	2	4	2	2	2	3	4	4	6	7	5
58	71	5	5	7	7	4	2	6	3	6	5	4	3	4	2	2	2	5	4	2	4	1	3	2	2	5	3	1	5	1	5	1	3	5	4	2	3	6	4	3	2	3	7	3	2	1	5	7	5
[truncated: 56 more columns]
