# Supplementary material for: Four dimensions characterize attributions from faces using a representative set of English trait words
Source: Nat Commun. 2021 Aug 27;12:5168. doi: 10.1038/s41467-021-25500-y (PMC8397784; doi:10.1038/s41467-021-25500-y)
Supplement: Supplementary file 4 — Source Data [file 41467_2021_25500_MOESM4_ESM.zip › Source_Data/Figure5b_Remove_Subject_One_by_One_Rating_per_Trait/Rating_Competent.csv]

	SubID	image.1	image.2	image.3	image.4	image.5	image.6	image.7	image.8	image.9	image.10	image.11	image.12	image.13	image.14	image.15	image.16	image.17	image.18	image.19	image.20	image.21	image.22	image.23	image.24	image.25	image.26	image.27	image.28	image.29	image.30	image.31	image.32	image.33	image.34	image.35	image.36	image.37	image.38	image.39	image.40	image.41	image.42	image.43	image.44	image.45	image.46	image.47	image.48
1	1	4	5	3	5	4	4	6	4	4	3	4	3	5	5	2	5	4	4	5	5	5	4	5	5	5	6	3	5	5	5	6	5	4	6	5	4	3	4	5	5	5	5	6	3	5	3	4	6
2	3	5	1	5	2	2	1	2	1	1	1	2	5	2	2	5	3	1	5	2	1	3	2	3	2	1	4	2	3	3	2	3	7	5	1	2	2	2	1	NA	1	4	4	3	3	5	7	7	7
3	4	1	3	6	6	3	7	6	2	4	6	2	5	5	6	5	3	3	6	7	3	6	6	6	2	1	4	3	3	2	2	3	6	5	1	2	2	3	2	3	2	3	3	2	6	2	7	6	6
4	6	3	4	4	3	6	6	6	6	4	6	5	6	3	5	5	3	3	4	3	5	4	4	7	6	6	2	5	3	6	6	5	6	6	6	7	3	6	6	4	4	4	7	5	2	5	1	6	5
5	7	3	2	2	3	3	2	2	6	2	2	6	7	5	6	1	2	6	2	6	2	5	2	6	7	6	2	3	5	6	6	7	7	3	7	7	6	2	6	6	7	5	2	2	3	3	2	1	6
6	8	5	6	2	4	5	NA	2	6	5	7	5	4	5	5	4	6	6	2	6	4	5	3	4	6	6	1	4	5	4	2	6	3	2	4	6	6	3	5	2	5	5	5	7	6	3	4	2	6
7	9	6	2	7	3	7	5	5	2	6	6	6	5	6	4	7	6	3	5	6	1	4	5	2	6	4	1	6	4	3	3	3	6	7	5	1	3	2	6	4	6	2	5	6	6	5	6	7	6
8	10	6	6	6	5	5	5	6	6	NA	4	4	4	6	2	5	6	3	4	5	7	4	4	7	6	7	7	7	5	3	6	5	5	6	5	3	4	7	4	3	6	6	4	2	5	3	4	2	6
9	12	3	5	4	3	4	5	5	3	6	4	6	4	5	5	3	5	5	5	6	5	5	6	4	6	5	4	5	5	5	6	6	6	5	5	6	5	3	7	6	6	5	7	3	3	4	3	2	6
10	13	1	2	2	2	2	1	1	1	2	2	1	2	2	2	4	2	3	2	2	2	3	4	3	3	1	1	3	2	1	2	3	2	3	2	3	2	1	1	1	3	2	1	2	5	2	1	5	2
11	14	3	3	6	1	6	6	3	3	6	6	5	1	3	3	1	5	3	6	5	2	4	6	1	6	6	2	6	4	7	5	7	6	3	6	7	7	5	7	2	2	6	6	5	7	5	2	5	7
12	17	5	6	6	6	5	6	3	6	6	5	5	6	6	6	3	6	4	3	6	6	6	3	6	6	5	6	6	6	6	6	5	6	3	6	6	6	5	6	6	6	5	6	4	6	4	3	3	4
13	18	4	4	4	5	3	4	5	6	3	4	3	1	2	3	2	1	5	2	3	4	1	3	1	5	5	5	2	3	5	3	4	3	3	4	2	4	2	5	5	5	5	NA	4	2	2	4	6	3
14	20	3	3	3	4	3	5	5	1	4	3	4	3	1	3	5	5	4	5	4	3	3	5	3	1	1	4	3	3	3	3	5	5	5	4	4	5	4	4	4	5	4	4	5	6	4	4	3	5
15	22	5	2	2	4	3	1	3	3	3	3	2	2	2	5	6	2	4	3	2	5	4	6	4	2	1	2	4	3	4	5	4	4	2	2	1	3	3	2	2	4	5	2	6	4	5	5	5	5
16	23	4	4	4	3	5	4	4	4	4	5	6	2	6	4	1	2	3	4	4	5	1	3	4	6	6	4	4	4	6	4	4	4	4	7	6	2	4	4	4	5	4	6	1	2	4	4	4	6
17	24	3	6	3	6	4	4	2	6	5	4	6	4	4	4	2	4	5	4	5	5	3	4	4	6	6	4	4	6	5	6	6	6	2	7	5	6	4	6	5	5	5	4	5	4	4	2	1	5
18	25	7	2	6	5	5	5	5	6	5	3	7	4	4	2	2	6	5	1	5	6	3	5	5	6	4	2	6	4	6	3	5	6	4	6	6	6	5	5	6	4	7	3	4	1	4	3	2	4
19	27	5	3	6	6	5	5	4	5	5	5	5	1	5	6	5	5	2	6	5	5	2	4	5	7	5	6	4	6	5	6	4	4	3	5	6	4	5	5	6	5	6	5	4	1	2	2	2	3
20	28	4	6	1	2	5	3	6	3	4	4	5	7	3	5	1	6	5	1	6	NA	2	3	4	6	4	5	2	5	3	3	6	2	1	6	5	5	2	7	6	6	3	7	5	4	4	1	1	2
21	29	3	3	5	6	5	5	5	5	5	5	6	5	4	5	3	5	4	2	5	2	2	5	1	5	6	6	5	4	5	3	5	4	4	5	5	6	4	5	6	5	2	2	5	5	2	1	3	5
22	30	5	6	2	2	5	5	5	5	6	6	5	4	6	3	2	3	5	2	6	6	3	2	2	7	5	6	3	5	7	6	6	3	2	5	7	6	6	3	2	6	5	3	3	3	4	2	2	3
23	32	5	6	1	3	5	6	5	6	6	6	5	5	4	7	1	5	3	2	4	4	3	3	5	6	5	3	2	6	6	4	6	4	3	6	5	5	6	6	5	4	5	5	5	2	3	3	1	6
24	33	2	5	1	2	3	5	5	6	4	4	5	5	4	2	2	4	4	5	3	4	2	3	3	5	6	6	3	5	5	4	5	3	3	5	5	5	4	4	3	4	4	3	6	4	3	2	4	6
25	34	5	6	3	2	3	6	3	3	2	3	2	6	2	5	2	5	1	3	3	3	6	3	2	1	1	2	2	2	2	3	2	3	3	3	5	2	5	5	3	2	1	6	6	5	2	3	1	5
26	36	4	3	2	3	2	3	2	6	3	3	5	2	4	4	2	3	3	3	3	3	1	2	2	4	5	2	3	4	4	3	5	3	3	7	7	6	5	4	4	4	4	3	3	3	6	1	3	1
27	37	4	5	4	2	3	3	4	5	5	4	4	5	3	4	3	4	4	4	3	4	3	4	3	5	5	4	4	4	5	5	4	3	2	5	5	5	5	4	5	4	5	5	3	4	4	3	5	4
28	38	5	5	3	2	3	6	6	6	5	5	3	7	5	3	2	6	6	2	3	5	5	6	1	5	3	6	5	5	6	3	5	6	2	3	6	5	6	3	2	5	5	1	6	3	6	6	6	6
29	39	3	4	1	4	4	6	4	4	2	6	7	6	6	1	2	4	4	4	6	6	2	1	3	7	6	3	3	6	6	4	3	4	3	6	6	6	4	4	5	7	3	5	6	4	3	2	4	7
30	40	5	5	1	3	5	6	5	5	6	6	6	6	6	6	1	6	5	6	6	6	2	1	6	6	6	2	7	6	6	6	6	6	6	7	7	6	7	6	1	6	6	7	3	1	6	1	7	7
31	41	4	4	4	3	6	4	5	6	6	6	6	6	6	6	2	6	6	5	4	7	5	1	4	6	7	3	2	6	5	6	6	5	4	4	4	4	6	6	6	6	5	6	4	4	4	2	1	4
32	42	3	7	2	3	5	6	4	5	4	3	5	5	4	5	2	5	3	3	5	7	3	5	5	7	5	3	6	5	6	6	6	3	2	5	5	5	5	7	6	5	5	5	6	5	5	3	3	4
33	43	6	7	4	4	6	7	6	6	6	6	6	6	7	5	2	7	7	4	5	6	6	6	5	7	6	2	6	7	7	4	6	5	3	6	6	5	2	6	4	7	7	6	6	5	6	3	2	6
34	46	2	1	5	3	2	3	3	2	2	2	1	4	5	2	6	4	2	3	1	1	4	5	4	2	1	3	2	2	2	2	2	4	4	2	3	2	1	2	2	4	3	2	2	3	2	3	4	2
35	47	5	3	3	5	3	3	3	3	2	4	4	5	4	3	6	5	4	3	3	3	3	3	3	2	5	5	3	4	3	3	5	2	5	3	3	2	3	3	2	3	3	3	2	3	3	3	3	2
36	48	2	7	3	7	5	6	5	4	6	6	6	5	7	2	3	6	4	3	5	6	1	6	7	6	6	7	5	2	6	6	5	6	5	6	7	7	5	7	6	6	6	5	7	4	1	2	6	3
37	49	4	4	6	5	3	4	5	4	3	2	2	6	5	6	6	6	5	6	3	4	6	5	5	3	5	5	5	5	2	2	3	5	6	3	3	3	5	3	5	3	2	3	5	6	4	4	5	5
38	50	6	3	3	4	6	4	3	7	5	4	7	4	6	5	3	4	5	3	6	3	3	2	6	7	6	6	4	3	7	6	7	3	3	6	6	7	6	6	6	6	7	4	4	3	5	5	3	4
39	51	3	5	3	1	3	3	3	3	3	5	3	5	3	3	3	3	3	3	5	5	3	3	3	5	3	5	3	5	3	5	5	3	3	5	3	5	3	3	3	5	3	5	3	3	3	3	3	3
40	52	6	6	6	6	6	5	6	6	6	5	5	5	5	4	2	6	3	4	4	4	3	3	4	6	4	5	3	3	6	5	5	5	4	6	5	5	4	6	4	6	5	5	3	6	6	5	5	5
41	53	6	6	2	6	7	6	7	7	6	7	6	6	5	6	2	5	NA	4	6	6	5	4	6	7	7	6	7	6	6	7	6	4	5	7	6	6	6	7	7	6	3	6	7	4	6	3	3	7
42	59	5	2	6	5	2	2	3	2	6	3	1	3	6	2	6	2	3	2	1	5	7	3	5	1	3	2	6	3	1	2	2	3	3	2	3	2	2	1	3	2	3	2	5	3	6	7	6	6
43	61	5	2	2	6	4	5	4	5	5	4	4	5	6	4	3	5	3	4	4	4	4	4	3	4	5	5	6	6	6	6	6	4	4	4	7	5	5	5	5	4	5	4	3	4	5	4	4	5
44	62	4	6	3	3	3	6	6	4	3	7	5	6	4	5	2	4	5	1	2	3	4	3	2	4	7	4	3	5	7	5	4	6	1	3	5	6	5	6	4	3	5	4	6	2	5	6	2	2
45	64	3	4	2	2	5	6	5	5	5	NA	5	5	5	6	4	5	2	5	3	2	3	3	5	6	4	3	6	4	5	4	5	5	4	2	5	5	5	5	3	4	5	4	5	5	5	3	4	7
46	65	4	2	3	5	5	6	6	5	5	4	5	3	5	6	1	5	4	5	5	3	5	3	5	6	6	6	2	6	6	2	3	4	2	6	6	6	1	5	6	6	6	5	2	2	5	3	5	4
47	66	4	5	3	2	6	6	6	5	6	5	2	3	3	6	2	5	7	5	3	7	2	2	6	5	6	3	3	5	3	6	5	3	7	6	6	6	6	5	2	7	3	7	2	2	3	2	2	5
48	67	5	7	3	2	2	5	5	7	5	6	6	2	3	6	2	4	6	3	3	6	3	2	2	6	4	6	3	6	4	6	7	7	2	7	6	6	6	6	5	7	7	6	2	2	5	2	1	5
49	68	2	5	2	2	6	3	1	7	1	3	4	1	5	7	3	2	6	2	3	5	3	5	3	2	7	2	2	2	4	7	7	5	5	6	4	6	4	7	4	4	3	3	5	6	2	5	5	2
50	69	4	2	2	5	5	6	5	7	5	6	5	5	4	3	2	6	5	2	7	4	4	5	5	5	6	5	5	5	6	6	6	4	4	2	6	3	6	7	4	7	6	5	5	3	5	1	3	2
51	70	5	4	4	4	4	4	5	5	4	6	4	4	3	3	3	6	5	2	3	2	2	5	4	4	3	2	1	2	1	4	3	5	2	4	3	4	5	2	3	2	5	5	4	5	5	2	2	5
52	71	3	6	2	6	5	2	4	3	5	5	6	6	3	6	3	6	3	2	6	6	3	1	6	5	6	5	3	3	7	NA	6	3	2	6	7	5	5	6	3	7	6	6	6	3	2	2	1	3
53	74	5	6	3	7	7	2	6	7	2	2	3	6	2	5	2	2	3	2	7	7	2	3	5	7	6	5	2	2	6	5	5	7	2	5	6	6	7	6	6	7	6	5	6	2	7	2	2	6
54	75	6	6	5	6	7	7	7	6	6	6	6	6	5	6	5	6	6	5	6	5	5	6	6	7	6	6	7	6	7	5	6	7	7	7	6	6	6	6	6	6	6	6	6	5	6	6	6	7
55	76	2	5	2	3	3	5	2	6	1	2	2	2	2	6	1	5	2	2	3	3	2	1	2	5	2	2	5	5	3	5	3	2	3	2	4	3	4	3	4	6	1	3	2	5	6	3	3	6
[truncated: 56 more columns]
