# Supplementary material for: Four dimensions characterize attributions from faces using a representative set of English trait words
Source: Nat Commun. 2021 Aug 27;12:5168. doi: 10.1038/s41467-021-25500-y (PMC8397784; doi:10.1038/s41467-021-25500-y)
Supplement: Supplementary file 4 — Source Data [file 41467_2021_25500_MOESM4_ESM.zip › Source_Data/Figure5b_Remove_Subject_One_by_One_Rating_per_Trait/Rating_Ethical.csv]

	SubID	image.1	image.2	image.3	image.4	image.5	image.6	image.7	image.8	image.9	image.10	image.11	image.12	image.13	image.14	image.15	image.16	image.17	image.18	image.19	image.20	image.21	image.22	image.23	image.24	image.25	image.26	image.27	image.28	image.29	image.30	image.31	image.32	image.33	image.34	image.35	image.36	image.37	image.38	image.39	image.40	image.41	image.42	image.43	image.44	image.45	image.46	image.47	image.48
1	1	5	5	3	5	5	5	5	5	5	5	5	5	5	5	3	5	5	3	5	2	3	3	5	5	5	5	3	2	6	5	5	3	5	3	5	5	5	5	5	5	3	5	3	5	5	2	5	3
2	2	3	3	3	5	2	5	3	4	6	4	4	3	2	3	5	5	4	6	5	5	3	3	7	5	5	2	3	3	5	6	7	5	4	6	6	6	3	5	7	7	4	7	3	4	4	1	3	4
3	3	6	5	2	3	2	3	1	3	4	4	5	3	2	2	4	2	2	4	3	5	4	2	3	6	5	5	4	2	6	3	3	2	3	1	2	5	4	3	5	3	NA	4	2	2	5	3	4	2
4	4	6	7	2	3	2	5	1	6	6	7	7	7	5	7	3	7	5	5	7	6	2	2	6	7	7	1	6	6	7	7	6	3	3	7	7	7	7	7	6	6	7	7	3	2	6	1	7	6
5	5	2	5	5	3	3	5	1	3	1	5	5	3	5	2	6	5	3	6	2	5	6	5	6	3	2	2	5	2	6	6	6	5	5	7	5	6	5	3	2	5	5	7	5	7	6	3	6	6
6	6	2	6	1	1	3	2	2	2	7	6	6	6	6	6	3	6	6	6	7	7	2	1	7	7	6	2	6	6	6	7	7	1	2	7	7	6	7	6	2	6	6	7	6	1	6	1	7	3
7	7	4	5	2	2	5	5	5	4	6	6	5	5	5	5	3	5	3	3	6	5	4	4	3	5	5	4	4	3	6	5	6	3	2	3	7	6	6	6	5	7	7	4	2	4	2	2	4	3
8	8	4	3	3	4	4	6	4	6	6	4	5	4	4	3	3	3	4	3	7	3	3	3	4	5	5	6	3	6	7	6	6	4	2	6	6	6	4	6	4	7	5	4	3	1	3	2	1	3
9	9	4	4	3	4	3	5	3	6	5	4	6	3	4	4	3	4	5	3	4	4	3	3	3	5	5	5	3	4	5	4	5	4	5	4	4	5	4	5	6	4	4	5	3	4	5	4	3	3
10	10	4	3	4	5	3	4	6	4	4	2	5	2	2	6	3	5	4	4	5	5	2	3	4	5	5	3	1	3	6	5	5	6	5	6	6	5	6	5	6	4	5	5	2	2	3	3	5	2
11	11	2	3	2	3	7	3	4	2	3	6	6	3	6	2	2	6	7	3	6	3	2	1	1	6	3	3	2	5	5	5	6	2	3	6	3	6	2	6	3	7	6	5	3	3	3	2	1	3
12	12	3	7	6	6	7	3	6	3	7	6	3	3	6	6	6	7	5	NA	7	6	6	4	5	3	6	6	6	NA	5	5	3	5	4	5	6	6	5	6	5	2	6	7	5	5	5	4	5	3
13	15	5	6	2	1	5	4	4	5	6	4	6	6	6	3	2	6	5	2	3	5	2	2	4	5	7	4	5	5	6	5	5	2	2	5	6	6	5	6	5	6	6	2	2	1	2	1	5	1
14	16	5	7	3	3	5	7	5	5	3	4	6	6	3	5	6	6	4	6	6	3	4	6	6	6	3	5	3	5	5	5	7	7	6	7	4	5	3	6	5	6	5	6	6	5	4	4	2	2
15	17	4	4	3	5	2	3	2	3	3	3	4	3	1	2	5	4	3	6	4	3	3	4	6	6	3	2	3	2	5	4	5	5	6	4	6	5	5	4	5	3	7	5	6	6	3	3	6	4
16	18	7	6	5	4	6	6	7	6	5	6	6	5	6	6	6	5	4	5	6	5	5	6	4	6	6	6	6	6	5	6	6	1	3	5	6	6	6	6	4	6	6	6	5	3	6	2	5	4
17	19	5	5	3	5	5	NA	NA	5	6	5	6	4	1	3	5	6	6	6	3	3	3	4	3	4	3	5	NA	3	5	5	4	6	4	5	4	4	4	6	4	2	4	3	2	5	4	5	5	4
18	21	5	2	1	2	5	6	5	6	6	5	6	6	3	5	6	6	5	7	5	5	2	3	3	3	5	6	2	2	5	6	6	7	7	7	6	5	6	6	4	6	3	7	1	3	3	2	3	3
19	22	NA	4	3	3	4	6	4	5	5	6	6	3	5	6	2	6	4	2	6	6	4	2	4	6	6	5	5	5	5	6	5	3	3	6	7	6	5	6	6	7	5	6	6	3	4	3	3	3
20	23	5	4	4	4	2	5	5	5	4	5	5	4	5	4	2	2	5	5	5	4	2	2	4	5	5	5	2	5	4	5	2	4	4	4	4	5	4	2	5	5	6	5	5	2	5	2	2	5
21	24	5	5	3	3	6	3	5	5	3	5	3	5	3	4	3	5	5	5	5	3	6	5	3	5	5	2	6	NA	3	5	3	3	5	6	5	5	5	3	3	5	3	3	6	4	5	5	5	5
22	25	4	5	2	4	3	4	2	4	4	4	5	6	2	3	5	5	4	4	4	4	5	3	7	3	4	1	4	2	5	4	4	4	4	5	4	1	4	5	4	5	4	5	2	2	4	2	4	2
23	26	6	3	3	3	6	NA	3	7	7	6	5	6	3	3	2	6	2	3	6	7	3	2	6	7	6	3	3	6	7	7	7	6	2	6	7	7	6	5	7	6	7	3	3	4	4	2	6	4
24	27	4	5	3	3	3	2	2	3	5	4	5	6	3	3	2	6	3	7	2	6	3	2	5	6	4	2	2	6	6	3	4	2	5	3	7	6	7	6	3	6	3	7	3	3	3	1	6	2
25	28	2	5	1	4	2	3	6	7	3	2	6	3	2	1	5	4	5	3	1	5	2	1	7	7	3	3	5	2	6	7	5	4	5	7	5	6	7	5	5	5	6	6	2	7	2	2	2	7
26	29	5	5	3	6	4	3	5	6	6	6	6	4	3	4	4	5	4	5	4	6	3	3	4	5	6	4	4	6	7	6	7	3	4	7	7	3	6	6	5	4	7	7	3	2	3	2	5	3
27	30	6	3	5	3	5	2	5	6	7	7	3	4	3	6	6	3	5	6	5	6	6	6	6	3	5	3	2	5	5	3	5	5	6	6	6	6	6	6	2	6	6	6	5	3	2	2	5	5
28	31	4	5	1	2	4	3	2	4	3	4	5	7	5	3	5	4	3	6	4	1	3	4	6	3	5	3	5	1	5	3	6	2	3	5	5	5	5	5	4	5	6	6	5	6	5	3	4	5
29	32	6	6	4	2	5	5	5	3	4	5	5	6	3	4	5	6	6	5	5	4	5	5	5	6	3	2	5	4	5	6	6	6	5	4	7	6	5	6	4	5	6	6	4	5	3	3	3	2
30	33	6	6	4	6	6	5	2	6	5	6	1	6	4	6	2	4	5	5	5	6	5	6	2	6	6	4	NA	6	6	5	4	4	2	2	6	NA	3	4	NA	NA	2	2	2	6	4	4	3	4
31	34	4	3	3	7	7	5	4	NA	5	4	2	3	4	6	2	6	4	4	6	4	4	3	5	4	6	5	3	4	6	7	6	5	5	5	5	3	4	5	7	6	6	6	2	2	5	2	3	4
32	35	5	7	4	3	7	6	4	7	7	6	6	5	5	6	5	4	5	2	3	4	4	7	5	7	6	5	5	6	6	6	6	7	7	2	6	5	3	6	6	7	7	7	5	7	3	2	1	2
33	36	5	5	3	4	5	5	3	4	4	5	6	5	6	6	4	6	4	4	6	5	3	4	5	6	6	4	5	4	6	5	6	3	4	6	6	5	4	6	4	5	5	6	3	1	3	2	3	1
34	37	4	4	3	3	2	5	4	5	4	4	5	4	4	3	4	4	4	4	5	5	1	4	4	6	6	4	4	4	5	5	6	5	6	6	6	4	4	6	5	6	5	6	3	2	4	3	3	4
35	38	2	4	2	4	4	2	4	6	2	2	3	4	5	4	4	7	4	3	2	4	3	5	4	4	3	7	4	4	2	6	4	1	7	6	4	4	4	2	6	7	6	6	4	1	4	1	1	3
36	39	4	4	4	4	NA	4	4	4	4	4	4	4	4	4	4	4	4	4	4	4	1	4	4	4	4	NA	4	4	4	4	4	4	4	4	7	4	4	4	4	4	4	7	4	4	4	4	4	4
37	40	5	6	6	5	6	6	6	6	5	5	5	6	5	6	6	6	5	5	5	6	6	5	6	5	6	6	5	6	5	5	6	6	5	5	5	5	6	5	5	5	5	5	5	6	5	5	5	6
38	41	5	6	2	6	2	2	2	2	6	6	7	5	2	6	5	5	7	2	5	2	5	2	6	6	2	2	6	2	7	5	6	7	6	6	7	3	7	6	3	7	7	5	1	2	2	1	3	NA
39	42	3	1	4	4	3	3	2	3	3	6	7	3	6	2	4	3	6	4	6	5	5	4	4	6	7	2	4	4	6	4	4	2	6	6	2	3	5	7	2	6	6	7	7	4	4	2	5	5
40	43	4	5	3	3	4	4	4	6	5	5	6	6	5	6	5	5	5	5	5	5	3	4	3	6	6	5	4	5	6	5	5	5	5	6	6	5	5	6	5	6	6	6	3	3	4	2	3	5
41	44	3	5	3	5	6	6	6	6	7	7	7	4	6	4	1	6	2	2	3	7	6	2	7	7	7	2	6	6	6	7	6	2	7	7	7	3	7	7	3	7	7	5	3	3	6	2	4	3
42	45	6	2	1	3	3	2	2	3	5	3	5	3	1	5	5	5	2	3	5	5	2	1	7	6	5	3	1	2	7	3	6	7	7	7	7	6	7	3	7	6	7	7	2	1	4	3	6	3
43	46	4	6	1	2	5	4	3	6	5	4	4	6	4	2	3	5	2	3	4	3	5	3	5	4	7	4	3	5	6	6	6	3	4	4	6	5	4	5	3	4	7	6	4	5	4	1	2	5
44	47	4	5	3	3	3	3	4	5	5	4	4	5	3	3	3	5	4	4	3	5	3	3	4	5	5	4	3	5	5	5	5	3	3	4	5	6	6	4	5	5	5	6	4	4	3	2	5	3
45	48	5	5	4	6	5	6	3	5	5	5	5	5	4	3	4	4	4	5	4	4	2	4	5	6	6	4	5	3	6	6	6	3	5	6	5	4	3	6	5	5	5	5	5	3	5	1	2	3
46	49	4	1	2	1	2	7	3	6	4	3	5	7	3	2	6	5	2	7	3	7	6	4	5	7	1	4	3	3	6	5	7	7	7	3	7	3	7	3	7	5	3	1	6	7	6	3	2	3
47	50	5	5	2	4	4	4	4	7	6	5	5	6	5	3	3	5	6	6	5	7	4	2	5	7	7	4	4	4	7	6	6	4	6	6	6	6	7	5	6	6	6	7	4	4	3	2	6	1
48	51	2	2	2	6	3	3	2	2	2	6	7	4	6	2	7	6	7	6	6	4	4	7	7	6	6	1	6	5	7	5	7	3	7	6	6	7	6	6	3	7	6	6	4	1	6	2	2	3
49	52	5	6	4	2	3	4	3	5	2	3	4	6	3	2	4	2	4	6	2	3	4	6	5	7	4	2	3	2	6	4	4	6	6	7	4	3	2	5	5	3	4	7	3	2	4	1	4	1
50	53	6	3	4	4	6	5	4	5	2	6	7	6	2	6	3	4	5	2	6	6	6	7	4	6	7	6	7	3	6	6	3	5	4	7	3	2	6	5	6	2	6	6	7	5	4	5	1	5
51	54	4	4	5	5	4	4	4	1	4	4	2	5	3	2	5	2	4	5	3	2	4	5	4	1	2	1	4	4	5	4	6	6	6	4	2	4	3	4	4	4	5	4	3	5	5	5	5	6
52	55	4	5	1	4	2	1	3	4	2	2	5	4	2	2	1	4	3	1	3	5	2	1	1	4	2	2	1	2	6	5	4	4	6	6	7	5	2	6	5	5	6	6	3	2	6	1	4	5
53	56	6	5	5	5	6	5	5	4	4	4	4	4	5	4	4	4	4	4	4	4	4	4	4	4	4	4	4	4	4	4	4	4	4	4	5	NA	4	4	4	4	4	4	4	4	4	4	4	4
54	57	5	3	2	2	6	6	6	6	7	5	6	3	3	6	5	3	3	5	5	6	4	3	6	7	5	6	5	7	6	6	7	7	7	6	7	6	7	6	7	6	6	6	5	1	2	1	3	2
55	58	4	2	3	4	3	4	4	4	3	3	6	4	2	4	6	1	3	6	6	2	2	6	7	6	3	1	6	2	6	5	6	4	6	7	6	6	7	7	3	5	7	6	3	1	4	1	1	2
56	60	5	7	6	3	2	6	6	7	6	3	2	4	6	3	5	5	2	5	6	6	6	3	6	3	6	6	3	2	6	7	7	3	5	7	5	5	4	6	7	7	5	6	3	5	6	6	6	1
57	61	4	5	3	5	5	2	5	4	5	4	5	6	4	3	6	6	4	4	2	5	4	5	5	5	5	6	4	5	6	6	6	4	5	6	5	6	6	6	5	6	5	4	3	5	3	2	1	6
58	63	6	3	2	3	5	3	6	6	5	6	5	1	2	2	1	3	2	1	5	5	1	1	3	5	6	5	1	2	5	5	6	5	2	6	5	5	5	6	6	6	5	6	5	3	2	1	1	3
[truncated: 56 more columns]
