# Supplementary material for: Four dimensions characterize attributions from faces using a representative set of English trait words
Source: Nat Commun. 2021 Aug 27;12:5168. doi: 10.1038/s41467-021-25500-y (PMC8397784; doi:10.1038/s41467-021-25500-y)
Supplement: Supplementary file 4 — Source Data [file 41467_2021_25500_MOESM4_ESM.zip › Source_Data/Figure5b_Remove_Subject_One_by_One_Rating_per_Trait/Rating_Responsible.csv]

	SubID	image.1	image.2	image.3	image.4	image.5	image.6	image.7	image.8	image.9	image.10	image.11	image.12	image.13	image.14	image.15	image.16	image.17	image.18	image.19	image.20	image.21	image.22	image.23	image.24	image.25	image.26	image.27	image.28	image.29	image.30	image.31	image.32	image.33	image.34	image.35	image.36	image.37	image.38	image.39	image.40	image.41	image.42	image.43	image.44	image.45	image.46	image.47	image.48
1	1	4	4	4	5	3	6	6	4	4	5	5	4	5	4	4	5	5	3	6	4	6	5	4	5	5	4	5	4	5	NA	NA	6	5	4	6	4	4	6	5	4	4	4	5	7	5	5	5	5
2	2	1	7	6	2	6	6	5	5	6	7	7	2	1	7	2	7	7	2	1	4	2	5	7	4	5	2	1	6	7	1	5	5	2	6	7	7	2	7	6	6	2	5	6	2	6	4	1	6
3	3	1	2	2	2	2	7	5	6	3	3	7	7	3	5	4	6	4	1	7	5	3	2	1	7	6	2	2	1	7	7	5	7	2	7	7	7	7	6	2	7	7	5	2	2	4	5	1	3
4	4	5	5	4	6	5	4	5	6	6	6	6	6	5	6	5	6	6	3	5	6	4	4	7	6	6	6	4	3	6	6	6	5	5	6	6	5	6	5	5	6	6	6	5	2	4	4	4	4
5	6	6	3	1	1	2	7	6	6	2	5	5	5	5	4	4	4	5	3	3	2	2	7	5	6	5	3	7	2	5	6	4	7	6	5	6	5	6	4	5	2	6	3	6	7	5	2	2	6
6	7	6	5	2	4	5	7	6	2	6	7	5	6	3	4	5	4	6	5	4	2	2	6	6	7	7	6	6	7	5	3	7	7	7	6	7	6	7	7	6	3	6	7	6	5	3	2	4	5
7	8	7	6	5	7	7	7	5	7	7	6	5	7	6	3	3	3	6	2	6	3	3	7	5	6	2	7	6	3	7	7	7	7	5	7	7	7	7	7	7	7	7	7	1	5	1	1	2	1
8	9	5	4	1	2	2	2	5	6	5	4	2	3	5	3	2	5	3	2	3	3	1	2	3	7	5	2	6	2	6	5	6	2	3	5	6	6	5	4	2	6	4	5	4	2	2	1	2	3
9	10	2	4	1	2	3	3	1	6	2	3	5	5	5	4	1	6	1	1	5	3	1	3	2	7	3	5	2	3	5	3	6	3	2	3	5	3	5	6	5	5	3	6	4	4	2	5	1	2
10	11	4	4	3	4	4	4	1	5	4	6	5	4	4	4	1	7	3	3	5	6	4	2	5	5	7	5	4	6	6	6	5	4	4	4	4	4	5	4	5	4	5	5	3	4	3	4	4	4
11	12	6	7	5	5	5	7	3	5	6	7	5	5	6	6	4	5	4	5	5	3	4	6	5	7	6	6	7	2	7	6	6	6	6	6	5	6	6	7	3	4	6	6	2	7	3	1	1	1
12	13	5	5	1	3	2	4	3	3	3	4	4	4	1	2	6	3	4	5	4	2	2	5	5	6	2	3	5	3	2	4	6	5	6	4	6	4	4	3	1	3	4	4	5	6	5	5	7	7
13	14	6	3	6	6	5	5	5	6	5	5	2	4	5	4	3	4	5	3	4	3	2	3	3	5	5	3	3	3	6	6	4	4	3	6	5	3	3	5	5	7	5	6	6	5	5	3	3	4
14	15	3	4	1	6	4	5	3	2	3	4	6	5	4	7	7	6	4	1	4	4	6	7	3	2	4	2	1	4	5	1	3	7	7	2	6	3	5	1	4	1	6	7	4	2	4	7	2	4
15	16	6	3	1	5	5	7	5	5	5	5	5	6	5	5	6	3	3	2	7	2	7	5	6	6	7	6	5	5	5	3	6	5	6	6	5	5	3	5	5	3	5	7	5	5	5	1	5	6
16	17	5	7	1	1	5	5	3	7	5	7	4	6	7	3	5	4	7	6	4	7	3	6	7	7	7	6	5	7	4	6	7	4	4	7	6	2	6	7	6	6	3	3	4	1	4	4	3	5
17	18	3	2	2	3	3	7	2	4	3	2	2	4	4	3	3	3	3	3	6	3	2	6	6	6	3	6	6	2	2	6	4	7	7	4	3	3	3	7	6	6	5	3	3	4	3	2	2	5
18	20	3	7	2	3	3	4	4	5	5	2	5	2	3	4	3	6	2	2	4	2	3	6	4	6	4	5	3	3	5	5	6	4	1	7	7	4	5	6	3	4	7	3	4	6	4	2	1	5
19	21	4	2	1	2	3	4	4	5	5	4	5	4	3	6	3	3	3	3	3	3	2	3	2	6	7	5	2	3	7	7	6	2	5	6	7	6	6	5	7	5	7	7	3	6	5	3	4	2
20	22	6	5	4	1	7	4	4	7	6	3	5	2	4	4	2	3	6	1	2	3	2	2	4	6	4	3	2	4	5	7	6	2	1	4	7	6	6	6	4	4	5	7	4	4	6	1	2	2
21	23	4	3	2	2	4	6	5	6	5	4	4	4	5	6	2	3	4	2	5	4	5	2	2	4	4	4	4	6	4	5	5	2	4	3	5	3	3	4	5	5	5	6	5	2	4	4	5	4
22	25	6	6	2	2	6	7	4	6	5	4	6	3	6	6	3	5	6	6	2	2	7	6	6	6	6	7	3	6	7	3	7	7	6	2	6	5	6	7	3	7	7	5	4	4	3	2	1	5
23	26	5	2	5	2	2	3	2	5	3	2	5	5	3	5	3	4	3	3	5	2	2	4	5	2	2	5	2	3	3	2	4	5	6	5	5	2	3	6	2	2	2	2	2	5	4	4	4	4
24	27	6	6	6	6	7	3	2	5	6	6	7	6	4	6	2	6	6	2	6	6	3	1	5	6	7	7	6	6	6	6	6	6	3	6	7	1	6	6	7	7	2	6	6	6	2	5	2	6
25	28	4	6	2	4	6	3	2	3	3	6	6	5	7	2	3	6	6	3	5	6	3	2	3	7	5	6	4	4	7	2	6	2	3	7	5	6	3	6	6	7	5	7	6	4	3	2	2	3
26	30	3	5	2	3	5	7	6	3	7	4	7	4	3	4	5	7	5	6	6	2	3	5	6	5	6	5	4	5	7	6	7	6	5	7	7	7	6	7	6	5	7	6	5	3	5	1	7	6
27	31	3	5	2	3	5	7	7	5	3	5	6	3	5	6	2	5	5	5	5	5	5	2	5	5	6	5	6	3	5	5	6	7	3	6	7	6	5	7	3	5	6	2	6	6	3	3	2	5
28	32	6	5	2	4	4	6	5	6	5	6	6	3	3	7	1	4	4	6	6	4	2	7	4	6	6	6	2	5	4	5	5	5	5	5	5	7	5	7	5	5	5	6	4	6	2	4	1	5
29	33	5	4	3	5	6	6	3	6	5	5	6	4	2	6	4	5	5	5	5	4	4	6	7	7	7	3	6	6	5	3	6	5	3	4	5	3	6	4	5	5	2	5	2	3	2	2	2	2
30	34	1	6	1	2	6	3	3	5	5	7	6	6	2	2	5	3	5	6	6	3	5	7	2	6	6	3	7	5	7	6	5	3	6	1	7	6	7	2	4	7	7	6	3	7	5	1	6	1
31	37	6	5	4	4	5	7	6	5	5	6	5	5	6	6	2	5	5	2	5	5	3	5	5	6	6	7	7	6	6	7	6	6	5	7	6	4	7	6	4	6	5	6	6	4	4	4	3	3
32	38	6	5	1	5	5	6	6	6	6	5	6	6	5	5	6	2	4	5	6	5	6	6	6	6	5	3	4	5	7	5	6	6	6	7	6	6	6	6	6	6	7	6	5	3	5	3	3	4
33	39	2	2	4	3	2	4	1	5	5	5	5	3	5	2	4	3	3	3	4	5	3	4	6	3	5	2	4	5	6	5	7	5	6	7	6	6	5	7	6	4	5	7	2	5	4	2	1	2
34	40	2	3	1	6	5	5	3	6	3	2	6	3	5	5	5	6	3	2	6	3	2	2	3	7	7	6	2	5	6	2	5	7	7	7	6	5	7	5	6	2	7	7	3	2	5	7	2	3
35	41	2	4	2	2	5	7	3	6	6	2	5	4	2	2	1	6	2	1	5	4	2	1	3	6	2	3	3	2	3	3	6	6	3	6	5	5	7	7	5	4	6	7	5	5	6	5	4	4
36	42	5	7	2	3	6	6	7	6	5	5	7	6	6	7	3	7	6	4	6	6	3	7	4	7	7	7	7	6	6	6	6	6	6	5	5	5	6	7	6	4	5	3	6	6	4	1	5	7
37	43	4	3	2	3	6	3	6	6	3	6	6	2	3	6	2	2	2	4	3	6	2	2	2	6	3	3	2	6	3	5	2	2	3	2	3	6	3	2	6	3	6	3	3	2	4	3	2	2
38	44	4	5	4	4	5	6	6	6	5	6	5	5	5	4	3	4	5	6	5	5	4	4	6	6	6	4	5	5	3	6	5	6	6	6	6	5	4	6	5	6	5	6	5	5	5	3	4	4
39	45	6	2	7	7	7	6	7	6	6	6	6	5	5	6	1	6	6	2	5	7	3	1	5	6	6	1	6	6	5	3	6	6	7	5	4	2	4	7	6	5	7	2	4	2	5	3	6	7
40	46	3	6	3	5	6	2	6	5	5	2	6	6	7	6	5	6	2	2	5	5	5	5	2	6	5	6	5	5	5	3	5	3	5	2	5	6	6	5	5	5	6	6	6	5	2	5	2	6
41	47	5	4	2	3	5	6	6	4	3	6	5	7	4	3	4	5	5	3	6	5	5	5	6	7	7	6	3	2	7	6	6	6	5	7	6	6	6	6	2	3	6	4	3	1	3	3	4	5
42	48	5	6	2	1	3	7	6	6	5	3	7	6	1	3	6	6	2	7	7	1	2	7	6	7	7	6	7	3	7	6	6	7	6	5	6	7	6	7	2	1	6	7	3	7	1	2	2	2
43	51	4	5	2	4	6	3	7	5	6	4	4	4	4	5	1	5	4	3	4	6	2	2	5	5	4	4	4	5	6	6	5	4	6	7	6	6	6	4	6	5	5	6	6	2	5	2	6	4
44	53	5	2	1	2	6	6	7	7	3	6	5	2	1	6	6	2	5	6	2	1	1	3	7	5	1	2	6	2	7	6	5	6	2	6	7	5	6	5	5	1	7	5	5	3	3	2	1	6
45	54	6	6	5	3	5	7	6	7	6	7	6	6	7	7	3	7	4	2	6	6	4	7	5	7	7	6	7	6	6	5	6	6	2	5	7	7	6	6	4	5	6	6	5	5	7	2	1	7
46	55	3	5	4	3	4	3	4	6	3	4	4	2	4	3	4	2	3	4	4	4	4	4	3	5	5	4	4	3	3	4	4	3	3	5	3	4	3	4	4	4	5	4	5	3	6	3	5	4
47	57	4	4	2	3	6	NA	7	6	6	5	7	4	7	7	3	5	5	5	5	6	3	3	6	6	6	5	6	5	6	7	7	4	5	6	7	7	6	7	4	3	6	6	6	3	6	5	3	4
48	58	6	5	6	2	3	6	6	6	4	2	6	2	4	2	1	3	3	3	6	2	6	2	6	6	5	6	2	3	7	2	5	3	2	7	7	6	1	6	3	2	3	7	4	5	6	3	5	5
49	59	5	3	2	2	5	7	7	4	7	5	6	4	4	4	5	4	3	6	3	3	5	6	5	6	3	5	6	5	5	6	6	5	5	6	7	5	6	7	3	5	5	5	6	5	4	1	5	6
50	61	5	5	1	3	4	6	2	5	4	5	5	4	5	4	3	3	4	4	5	4	3	2	6	6	6	4	4	4	6	4	5	1	3	6	7	6	2	6	5	5	4	4	4	5	3	3	1	4
51	63	3	5	4	2	4	3	4	5	5	3	4	5	4	4	2	4	4	5	3	5	3	3	3	6	5	4	4	5	5	5	5	2	2	4	6	5	6	4	5	5	4	6	4	4	3	3	5	4
52	64	4	3	6	4	5	1	3	1	2	4	2	3	2	3	2	1	3	3	3	4	2	3	4	1	1	2	1	2	3	2	2	6	3	2	1	2	4	1	4	3	3	5	1	5	5	6	7	4
53	65	4	5	5	5	2	3	3	2	1	3	2	5	5	5	6	4	5	6	2	5	5	6	5	1	2	3	4	5	4	6	3	5	5	1	2	5	6	2	5	2	3	3	2	6	4	6	4	3
54	66	5	2	2	6	3	7	3	7	3	5	6	5	2	6	7	5	5	6	2	1	5	7	5	6	3	3	6	2	7	6	6	7	7	5	6	5	2	7	3	5	6	7	7	6	6	1	7	6
55	67	6	3	4	4	4	3	3	3	6	5	6	7	4	5	3	6	3	2	5	5	4	4	4	3	5	3	1	2	5	3	7	1	5	7	6	4	7	5	6	6	7	2	2	4	5	1	5	2
56	68	1	4	1	5	3	6	1	5	2	3	6	7	5	5	6	6	3	5	5	5	5	7	6	NA	4	5	5	4	1	5	7	5	5	7	5	2	1	7	3	6	7	7	5	5	6	1	4	3
57	69	3	5	1	1	3	5	3	6	5	3	5	2	2	3	1	5	3	1	5	3	1	1	3	7	6	5	1	6	6	6	7	6	4	7	7	6	5	7	6	6	7	7	3	5	2	2	1	2
58	70	3	2	1	3	1	2	3	1	1	1	2	1	3	1	6	1	NA	7	2	5	4	3	3	1	1	2	1	1	2	2	1	3	3	4	1	2	3	1	3	1	1	NA	5	1	3	4	3	3
[truncated: 56 more columns]
