# Supplementary material for: Four dimensions characterize attributions from faces using a representative set of English trait words
Source: Nat Commun. 2021 Aug 27;12:5168. doi: 10.1038/s41467-021-25500-y (PMC8397784; doi:10.1038/s41467-021-25500-y)
Supplement: Supplementary file 4 — Source Data [file 41467_2021_25500_MOESM4_ESM.zip › Source_Data/Figure5b_Remove_Subject_One_by_One_Rating_per_Trait/Rating_Punctual.csv]

	SubID	image.1	image.2	image.3	image.4	image.5	image.6	image.7	image.8	image.9	image.10	image.11	image.12	image.13	image.14	image.15	image.16	image.17	image.18	image.19	image.20	image.21	image.22	image.23	image.24	image.25	image.26	image.27	image.28	image.29	image.30	image.31	image.32	image.33	image.34	image.35	image.36	image.37	image.38	image.39	image.40	image.41	image.42	image.43	image.44	image.45	image.46	image.47	image.48
1	2	5	4	2	3	5	4	3	7	5	4	4	3	4	2	2	4	4	4	6	4	1	6	4	5	6	4	3	3	5	5	4	4	7	5	6	5	6	5	2	3	4	4	4	4	2	2	2	7
2	3	1	7	6	2	7	5	7	7	6	3	6	6	7	5	5	6	5	6	3	1	7	6	6	7	7	7	7	7	6	3	5	2	5	3	2	2	1	6	2	3	1	5	6	6	6	3	6	6
3	4	3	3	7	4	3	1	3	1	1	1	1	3	1	3	6	3	5	6	5	7	6	3	2	1	3	1	2	6	2	3	2	5	4	5	2	5	1	2	5	2	6	1	5	1	5	7	7	1
4	5	2	7	5	4	4	5	4	5	3	7	2	3	7	5	3	1	6	2	5	4	3	5	3	4	7	1	7	2	7	1	6	7	7	6	7	1	3	4	2	1	4	1	3	5	2	1	3	1
5	6	4	5	1	2	5	6	3	5	5	6	7	5	7	6	2	6	4	6	4	3	5	7	5	6	5	5	2	5	6	6	6	5	4	5	6	6	6	7	6	4	5	2	6	5	5	7	3	5
6	7	2	4	4	1	6	6	4	5	5	2	2	2	7	6	1	4	2	2	3	1	6	1	3	2	3	2	2	4	5	7	6	5	6	4	4	3	2	1	2	6	2	4	6	7	6	7	7	3
7	8	7	5	1	4	6	7	4	4	6	5	5	NA	4	5	3	3	6	3	4	2	3	6	4	6	7	6	6	6	6	4	6	7	6	5	6	5	6	6	5	3	6	7	5	5	4	2	4	5
8	9	3	6	5	6	4	6	2	4	6	4	NA	5	2	4	4	4	5	6	6	5	4	6	6	5	2	4	3	6	6	3	3	2	5	3	3	4	4	5	3	3	5	4	5	6	6	3	3	4
9	10	6	7	5	2	7	4	2	7	5	5	7	1	6	6	2	5	2	4	6	6	3	7	3	7	7	7	5	3	6	2	6	2	2	5	6	2	2	6	2	6	6	5	3	2	6	2	6	6
10	11	5	6	5	7	4	3	5	6	5	7	7	6	7	7	5	6	6	4	7	6	6	4	5	7	7	7	3	7	6	6	5	3	6	4	7	6	6	5	5	7	5	6	3	2	2	2	6	1
11	12	7	6	2	7	6	7	7	7	6	6	7	6	6	6	1	6	6	6	6	6	2	6	5	6	6	7	7	7	7	6	7	7	7	6	7	7	7	7	2	6	7	7	5	2	5	1	6	6
12	13	3	7	2	5	5	5	5	7	6	6	3	3	6	4	3	3	3	3	3	6	3	5	5	6	6	3	5	6	7	2	4	6	2	5	3	3	6	5	6	5	2	5	2	5	3	5	5	2
13	14	1	1	1	1	3	3	3	3	1	6	7	1	5	NA	1	6	2	3	4	5	3	NA	4	3	5	5	3	7	5	5	3	3	NA	4	3	5	4	3	5	2	1	5	3	3	1	5	2	5
14	15	5	3	2	3	3	4	3	4	5	3	3	2	5	5	2	4	4	3	3	4	1	4	3	4	5	7	4	5	4	3	3	3	4	4	5	4	4	4	4	4	5	2	4	3	5	3	3	2
15	16	3	6	1	7	5	3	5	7	7	5	7	7	5	5	7	7	5	7	5	2	7	7	7	1	1	7	7	3	5	3	7	7	7	1	7	6	3	1	5	3	3	1	7	7	3	7	1	1
16	17	7	7	1	4	7	5	7	7	7	6	6	6	6	6	1	5	6	3	7	5	3	5	2	7	7	6	7	7	7	6	7	4	4	4	6	6	6	6	6	5	6	4	6	7	6	2	6	6
17	18	6	3	4	2	5	6	2	5	6	6	6	5	6	7	5	5	3	2	5	5	3	2	1	4	5	5	4	5	4	5	5	5	3	6	2	5	5	6	6	5	6	5	6	5	5	6	1	5
18	21	6	4	4	2	6	7	6	7	6	5	7	6	6	6	6	6	4	5	6	3	6	5	6	7	2	3	7	7	1	2	6	6	6	6	3	2	5	2	1	1	1	3	6	7	5	5	1	6
19	22	7	4	2	2	5	7	6	2	6	4	6	7	6	6	4	6	2	2	3	1	5	7	7	7	6	6	6	6	6	2	7	5	5	5	7	7	6	6	4	6	5	7	3	1	2	1	1	3
20	24	5	6	3	5	5	5	5	6	5	2	6	3	5	6	5	5	5	4	6	5	5	5	5	5	6	6	5	6	5	5	5	6	6	6	5	6	6	5	6	6	6	5	3	3	5	5	5	6
21	25	2	4	3	3	4	4	3	6	2	3	3	5	2	3	2	4	1	3	2	5	2	1	1	3	5	3	3	5	3	2	4	6	4	4	5	2	3	4	5	3	5	5	2	5	6	6	2	7
22	26	7	7	1	7	1	7	1	6	1	7	7	1	5	5	5	2	5	1	5	7	7	1	2	2	3	7	7	7	7	7	3	7	4	5	7	7	1	7	5	7	5	1	7	1	7	1	1	5
23	27	1	6	1	2	2	3	2	1	6	3	6	2	3	6	3	5	2	6	2	6	2	3	6	6	2	2	6	2	6	5	7	2	6	5	7	6	6	6	3	5	6	7	6	7	5	5	7	5
24	29	3	5	3	2	4	3	5	5	5	3	3	5	3	5	2	5	4	5	3	5	3	3	3	6	5	3	4	5	5	5	5	3	3	4	6	6	5	3	5	4	5	6	4	3	3	3	5	4
25	30	6	6	4	5	5	5	5	5	6	6	6	5	6	6	5	6	5	5	6	6	5	5	6	5	6	6	4	5	5	6	5	6	6	6	6	6	5	6	5	6	5	6	5	6	4	5	4	5
26	31	5	3	2	5	5	6	5	5	3	5	5	6	2	4	3	5	6	5	3	2	5	4	5	6	3	4	3	3	5	4	6	7	7	4	6	3	4	6	3	5	3	4	4	7	2	2	5	5
27	34	5	2	2	1	6	7	7	6	3	3	5	6	1	3	1	3	7	2	3	1	3	6	7	7	2	2	6	5	5	7	6	6	5	5	7	7	3	6	3	1	5	3	3	6	6	1	1	5
28	35	6	6	3	3	2	7	6	7	2	5	6	7	7	7	2	6	6	6	5	6	5	3	7	7	7	7	6	7	4	5	7	2	3	7	7	3	7	6	5	4	7	5	7	7	5	5	1	2
29	37	2	5	6	1	3	5	6	3	3	2	2	3	2	6	3	3	3	2	1	1	2	2	1	3	2	3	5	2	5	1	2	5	6	1	1	3	3	1	5	1	1	1	6	6	2	7	6	6
30	38	6	1	2	5	3	3	5	5	3	4	2	2	NA	1	3	5	4	5	5	2	5	1	3	4	1	7	4	3	4	4	3	4	5	5	3	5	4	7	4	2	4	5	3	3	1	3	2	1
31	40	3	6	1	2	6	7	5	5	6	7	6	5	3	3	2	6	7	3	6	3	5	5	6	6	7	6	5	7	5	6	6	6	5	6	6	5	6	7	6	6	6	7	5	2	3	3	1	3
32	41	6	6	5	5	3	6	5	6	6	6	5	7	5	4	4	6	4	4	5	5	5	5	6	7	5	6	5	5	6	6	6	2	5	3	5	6	5	4	5	6	6	4	5	4	4	2	5	4
33	42	3	6	2	2	3	4	5	5	4	3	5	3	3	2	2	5	6	2	7	2	4	2	5	3	7	5	2	6	4	2	3	4	2	3	6	2	5	6	3	5	2	5	5	1	5	1	2	4
34	43	3	6	4	4	4	7	3	5	5	5	2	6	7	5	5	3	2	4	5	2	5	4	4	1	1	6	2	5	2	3	3	7	6	2	3	3	5	7	5	3	4	3	5	7	2	4	1	7
35	45	7	5	3	3	5	7	5	7	7	5	6	3	6	5	3	5	5	3	6	2	5	6	5	6	7	7	6	6	6	5	6	6	6	7	6	5	7	7	5	5	6	5	6	3	5	2	3	3
36	46	2	2	1	2	6	7	5	7	3	3	6	7	3	7	6	4	7	7	6	1	6	7	6	7	3	7	7	7	6	5	6	7	7	6	6	7	5	7	2	5	5	6	4	6	3	2	1	4
37	47	6	4	4	6	6	6	6	6	6	6	6	4	4	6	4	6	4	3	6	4	4	4	4	4	6	6	4	6	4	6	6	1	1	6	6	6	6	6	4	6	5	1	4	4	6	1	3	4
38	48	3	5	3	3	4	6	5	5	4	5	5	6	6	6	4	4	4	5	6	6	5	4	5	5	6	4	4	4	5	5	7	5	4	5	6	6	6	2	5	5	5	5	5	6	3	6	5	6
39	49	3	4	3	5	3	7	5	4	3	3	3	6	5	3	2	7	5	2	5	2	5	5	3	3	3	7	3	7	7	6	5	7	7	6	6	3	7	5	6	5	6	4	6	3	5	6	6	6
40	50	2	6	2	1	3	7	3	2	1	2	7	2	3	5	6	5	2	5	2	6	5	4	4	3	2	3	5	3	6	3	5	2	4	5	6	4	2	6	1	5	3	5	6	6	6	5	4	6
41	52	5	3	1	1	4	7	3	3	3	3	3	4	2	3	4	3	3	5	3	1	6	7	4	5	3	2	3	2	5	6	5	7	7	3	6	3	2	3	1	3	4	6	5	5	2	5	4	3
42	53	7	7	3	5	5	6	6	7	7	7	7	6	6	3	2	6	5	5	6	6	5	1	5	7	7	6	5	6	6	6	5	3	2	6	6	2	6	6	6	6	5	3	6	1	6	2	1	3
43	54	3	3	1	1	2	6	7	6	3	5	5	6	5	6	4	2	5	1	7	1	3	7	6	7	5	5	7	2	5	5	6	5	6	7	7	2	5	7	3	5	5	5	5	7	3	3	6	4
44	55	5	4	2	5	3	7	4	2	3	3	4	4	4	2	3	5	6	2	7	2	1	6	6	6	4	6	5	2	6	1	7	6	2	6	7	1	2	7	2	4	4	7	4	5	4	1	1	5
45	56	5	2	5	6	5	6	6	6	5	6	6	7	6	6	2	7	4	3	6	2	6	6	7	7	7	1	7	6	6	6	7	6	7	6	6	2	3	7	2	6	7	4	2	6	2	2	1	7
46	57	4	5	6	7	5	6	6	3	4	4	5	5	5	3	3	5	4	NA	4	4	2	5	7	7	6	NA	4	5	5	3	5	2	4	2	3	5	5	4	6	5	6	2	2	6	4	NA	7	6
47	58	6	7	2	2	6	NA	4	6	7	2	4	6	5	6	1	6	7	6	2	7	3	3	6	7	6	6	3	2	7	6	4	2	5	7	6	4	6	6	3	5	4	3	7	4	2	7	2	4
48	59	4	6	2	1	5	6	6	3	2	4	6	3	3	5	6	4	4	6	3	2	5	7	5	7	6	4	5	2	6	5	6	5	4	3	5	3	2	5	6	2	6	3	5	6	4	3	1	2
49	60	6	6	2	3	7	6	6	7	6	6	7	2	6	6	6	6	6	3	6	5	2	2	5	7	6	6	6	6	7	7	6	6	5	6	6	4	6	6	6	6	7	3	2	6	1	2	1	3
50	61	5	7	2	5	6	6	3	7	6	6	6	6	6	7	1	6	7	1	6	5	3	2	3	7	7	6	6	5	6	5	6	4	4	6	7	6	6	7	6	6	7	5	5	7	2	3	1	3
51	62	7	4	1	2	6	6	3	6	6	4	3	5	7	7	4	7	5	1	3	6	5	6	5	7	6	7	6	5	6	3	4	3	3	7	3	2	7	4	6	3	1	6	4	5	2	5	1	4
52	63	2	1	6	5	2	1	1	1	1	2	1	1	2	1	6	1	2	1	2	1	3	2	1	2	2	1	2	3	1	1	1	2	3	2	1	2	2	2	3	3	1	5	2	3	3	3	1	1
53	64	3	6	1	3	3	7	6	6	6	3	1	2	3	6	2	6	2	3	7	7	6	2	7	2	7	6	7	6	5	4	7	3	2	6	2	3	7	6	6	7	6	6	2	3	6	5	2	6
54	65	6	4	3	2	3	7	5	6	6	3	5	5	3	6	3	3	5	3	5	5	3	5	3	5	6	6	6	4	4	5	6	6	6	6	5	6	5	6	5	5	5	3	4	2	3	2	3	4
55	66	3	7	2	2	2	6	6	4	3	4	7	6	6	5	4	7	3	6	6	2	5	6	6	7	6	5	5	6	6	6	5	6	5	7	3	4	2	7	6	6	3	6	6	7	6	6	6	6
56	67	3	6	2	6	7	1	7	1	6	3	2	6	3	2	3	4	6	3	6	3	3	2	3	7	6	3	5	3	6	2	5	7	5	1	2	7	6	7	6	3	4	2	3	2	4	4	4	7
57	68	6	3	5	2	2	6	6	3	2	2	2	6	5	2	2	2	2	2	6	7	2	NA	2	6	6	2	1	5	6	6	2	6	3	2	7	6	2	5	3	3	6	3	2	2	5	2	7	2
[truncated: 56 more columns]
