# Supplementary material for: Four dimensions characterize attributions from faces using a representative set of English trait words
Source: Nat Commun. 2021 Aug 27;12:5168. doi: 10.1038/s41467-021-25500-y (PMC8397784; doi:10.1038/s41467-021-25500-y)
Supplement: Supplementary file 4 — Source Data [file 41467_2021_25500_MOESM4_ESM.zip › Source_Data/Figure5b_Remove_Subject_One_by_One_Rating_per_Trait/Rating_Flexible.csv]

	SubID	image.1	image.2	image.3	image.4	image.5	image.6	image.7	image.8	image.9	image.10	image.11	image.12	image.13	image.14	image.15	image.16	image.17	image.18	image.19	image.20	image.21	image.22	image.23	image.24	image.25	image.26	image.27	image.28	image.29	image.30	image.31	image.32	image.33	image.34	image.35	image.36	image.37	image.38	image.39	image.40	image.41	image.42	image.43	image.44	image.45	image.46	image.47	image.48
1	1	6	5	3	5	2	3	5	6	6	7	5	7	3	6	1	3	4	3	2	4	3	5	3	5	6	3	5	6	6	6	6	5	5	6	5	6	3	5	5	5	6	6	4	3	5	5	5	5
2	2	7	6	5	6	6	5	5	6	5	6	6	5	6	6	2	7	5	4	6	2	7	3	6	6	6	3	2	6	5	7	6	4	1	6	1	6	5	7	6	6	3	7	2	1	2	2	7	6
3	3	2	4	1	5	3	3	2	4	6	4	4	4	3	2	4	6	5	5	2	5	3	2	4	4	5	3	4	5	4	4	6	1	3	5	6	6	3	4	4	5	6	6	5	2	4	2	6	4
4	4	3	4	4	5	3	3	1	3	5	3	5	3	3	4	1	4	6	4	6	1	3	5	3	3	1	3	1	3	4	4	6	4	3	4	6	3	3	1	4	3	4	1	1	3	1	1	1	1
5	5	5	3	2	3	2	3	4	5	5	5	3	4	2	3	3	4	3	2	3	3	2	3	5	5	4	3	2	3	4	5	5	2	2	4	6	5	6	4	3	3	5	6	3	2	4	2	2	3
6	6	1	1	6	6	3	1	1	2	5	5	3	6	2	1	3	6	2	3	5	1	5	3	4	2	2	1	4	2	5	3	4	7	7	5	5	6	5	2	3	3	5	7	3	1	5	5	6	2
7	7	4	4	3	4	3	4	4	4	4	4	4	4	3	4	3	4	4	3	5	4	3	3	4	5	4	3	3	4	3	4	2	6	5	4	6	4	4	4	5	5	4	5	4	2	3	3	4	2
8	9	5	6	7	3	7	7	1	1	7	1	7	3	6	2	7	1	4	4	2	5	3	4	2	1	1	5	5	6	5	2	3	6	2	6	7	6	4	6	4	3	6	2	7	6	6	3	3	4
9	10	3	6	5	6	3	1	6	5	5	3	6	2	3	6	2	4	2	2	5	3	6	2	6	3	5	3	3	5	3	2	6	3	5	6	5	6	2	2	3	2	7	2	6	3	6	2	6	3
10	11	4	5	1	3	5	2	3	5	7	6	3	2	2	4	2	2	3	2	2	5	1	2	6	6	2	2	3	6	6	5	5	2	4	5	6	5	4	6	6	5	6	7	4	2	5	2	2	5
11	13	6	4	4	4	5	4	5	5	5	4	3	4	3	3	5	4	4	6	4	5	3	3	4	3	4	2	4	3	5	6	5	2	3	6	6	5	5	6	5	6	6	7	3	2	5	2	5	3
12	14	4	4	4	5	5	5	2	6	6	5	5	4	2	2	5	3	3	2	3	5	2	1	2	5	5	3	3	2	5	6	7	1	4	6	5	4	6	6	6	7	5	3	3	3	3	2	3	6
13	15	5	6	6	4	6	6	5	4	2	5	2	6	5	5	4	5	5	7	5	2	6	5	5	3	2	6	6	7	4	2	3	4	3	2	3	6	5	5	2	6	4	5	2	5	1	5	3	7
14	16	4	4	3	5	3	2	5	4	4	4	4	6	3	3	3	4	4	6	3	6	2	4	4	6	4	3	6	5	4	5	6	6	4	5	6	4	4	4	3	6	4	4	4	4	4	2	4	2
15	17	5	3	3	2	3	4	4	5	6	4	3	3	2	3	3	4	4	3	4	4	2	2	3	5	5	2	4	3	5	3	2	2	3	4	6	3	NA	3	3	5	2	6	2	3	3	3	5	2
16	18	6	6	3	5	5	5	2	6	5	3	4	3	5	2	1	NA	5	3	2	4	4	6	4	5	3	5	4	5	4	5	4	2	4	1	5	2	5	3	5	5	4	3	3	2	4	4	2	5
17	19	5	5	6	2	3	2	7	5	4	5	2	6	3	4	6	2	5	2	3	7	6	1	3	2	3	1	2	2	2	6	3	2	2	5	6	1	2	2	6	6	4	6	2	1	6	2	6	5
18	20	1	6	3	3	3	5	1	6	6	6	2	7	1	5	5	6	7	6	2	5	6	3	2	7	6	2	1	1	2	6	3	1	3	6	7	6	6	5	6	2	7	6	2	5	1	2	1	2
19	21	6	4	3	3	6	5	6	6	5	6	5	2	5	7	3	6	4	5	2	6	4	3	5	5	5	3	2	3	4	6	6	2	5	5	4	4	6	4	4	6	4	4	3	1	4	2	4	4
20	22	3	4	1	3	5	5	3	7	4	4	5	4	4	5	2	3	3	3	6	4	1	2	5	7	6	6	3	5	5	7	5	3	1	7	4	4	6	7	4	5	3	6	5	3	6	4	2	7
21	23	4	5	3	7	2	2	4	6	7	6	5	5	2	5	4	5	6	3	5	7	2	1	3	7	4	3	3	NA	6	6	2	2	5	5	7	3	6	NA	4	5	6	5	5	1	4	2	7	5
22	24	5	5	6	2	3	3	5	5	5	6	5	6	3	5	2	6	5	6	2	2	6	2	3	7	5	2	3	5	7	7	4	5	2	6	5	3	6	5	6	6	6	6	2	2	2	2	2	3
23	25	5	6	1	6	4	4	7	7	5	6	3	6	4	5	5	2	6	2	6	6	3	3	5	3	5	3	1	6	7	7	7	1	4	3	4	6	6	5	7	5	4	3	5	1	3	6	3	4
24	26	1	3	1	2	2	3	3	3	5	4	6	5	3	3	1	6	2	1	3	6	1	1	4	7	5	1	2	4	6	5	3	1	2	7	7	3	7	4	7	6	7	7	2	1	4	1	1	1
25	27	4	3	1	1	1	4	1	4	4	4	1	7	1	4	1	2	1	1	6	1	1	1	1	7	4	1	1	1	7	4	7	4	1	7	1	4	1	2	1	5	1	4	1	4	6	1	7	1
26	28	5	5	4	3	5	2	4	6	6	5	4	4	4	6	4	6	5	2	4	4	2	2	4	5	6	3	4	4	5	4	4	2	3	5	3	4	4	4	2	5	5	2	5	5	6	3	3	5
27	29	2	2	1	2	3	3	3	5	5	3	6	5	1	2	1	5	4	3	2	6	2	1	5	4	5	3	2	4	6	6	7	1	2	7	7	5	6	4	5	6	6	6	1	2	5	2	5	2
28	30	3	2	4	4	3	2	2	3	7	4	4	5	3	5	4	4	3	4	4	5	4	1	3	2	5	4	1	6	5	6	4	3	5	6	4	4	2	5	5	7	5	7	2	4	5	3	2	3
29	31	5	7	1	4	5	5	3	2	6	6	7	7	1	3	6	5	7	6	3	5	2	1	3	7	7	7	2	5	5	7	7	2	5	7	5	7	7	7	7	7	7	1	3	1	5	1	3	6
30	33	6	7	6	7	6	2	1	7	5	7	7	7	3	2	7	3	7	7	3	2	1	2	3	7	6	6	1	3	7	7	2	3	2	6	7	3	5	7	7	6	7	7	7	1	7	6	7	5
31	34	7	5	1	3	7	3	5	6	3	5	6	6	3	5	2	2	5	2	6	5	3	2	3	5	5	6	3	7	6	7	6	3	2	7	6	6	6	6	6	7	5	6	5	2	5	1	1	2
32	35	6	2	2	5	2	2	5	6	6	7	6	6	3	5	7	6	2	5	6	6	2	2	6	6	2	4	2	2	2	7	7	6	7	7	6	5	6	6	7	NA	6	7	4	7	6	2	6	2
33	36	6	4	4	4	3	5	5	5	7	4	6	4	4	4	1	6	4	5	6	4	1	2	4	7	6	3	3	7	6	5	6	2	3	6	7	6	7	4	7	5	6	7	3	1	1	2	5	3
34	37	6	5	2	2	5	2	1	6	6	5	5	6	5	3	2	2	2	1	5	5	3	2	5	1	6	2	5	5	2	5	5	2	2	6	6	2	1	1	6	6	6	5	1	1	5	1	2	2
35	40	2	6	7	6	2	1	2	6	6	5	2	5	2	2	6	3	5	6	2	6	6	1	5	3	2	2	6	3	7	6	6	1	6	6	6	6	6	5	5	6	5	6	2	2	5	2	6	3
36	41	5	5	1	3	4	3	2	6	5	5	5	6	4	1	2	5	6	2	4	3	2	3	4	4	5	3	2	5	5	4	5	3	4	5	6	4	6	5	4	4	6	5	3	4	4	1	2	3
37	42	6	6	3	5	6	5	3	2	2	5	2	2	5	3	1	5	4	5	2	2	2	6	1	2	5	2	5	5	6	5	4	2	3	3	5	6	6	4	5	6	6	4	4	1	4	3	6	2
38	43	5	3	3	3	5	3	4	5	5	4	4	4	4	4	3	4	4	3	4	4	4	3	2	3	4	3	3	4	5	5	5	2	3	5	5	5	4	5	5	5	5	5	3	3	3	4	2	3
39	44	3	4	2	1	2	2	1	5	3	3	4	5	3	2	1	4	3	5	2	6	2	2	1	6	4	3	3	4	5	3	6	2	2	6	7	5	5	5	3	4	6	4	4	2	4	2	7	3
40	45	3	6	1	2	1	3	2	3	6	NA	2	4	7	3	3	3	3	6	2	6	2	3	2	3	3	3	3	3	7	3	7	1	2	6	7	7	7	5	1	7	7	7	1	1	3	1	7	1
41	46	6	3	2	1	3	2	3	2	4	5	6	7	2	1	6	1	2	4	6	6	7	7	3	7	3	1	1	3	7	4	5	1	3	3	7	5	7	1	6	4	6	7	5	6	5	5	7	1
42	47	7	7	1	2	2	7	1	2	2	1	3	7	4	7	7	3	7	3	7	6	7	3	7	7	6	7	7	1	7	7	7	1	7	7	3	1	7	2	3	3	2	7	2	1	2	6	2	2
43	48	7	3	1	1	4	4	1	1	5	5	7	7	1	7	1	5	7	6	7	7	3	1	7	7	7	7	1	1	7	7	7	1	1	7	7	7	7	1	7	7	7	6	6	1	5	1	1	1
44	49	6	5	1	1	6	6	5	7	6	6	7	2	5	2	1	5	2	2	5	6	2	1	1	6	6	3	2	6	1	6	6	1	7	7	2	5	6	7	6	5	5	7	2	1	7	1	1	6
45	50	2	6	6	5	2	1	1	4	4	1	4	4	3	1	2	4	2	5	2	6	3	1	6	1	3	2	3	1	6	6	6	5	6	6	5	7	2	5	6	6	6	7	2	4	6	1	6	4
46	52	5	5	2	2	3	2	3	5	6	4	5	5	3	3	2	4	4	6	2	7	3	3	6	5	5	2	2	5	6	6	7	2	4	6	7	4	6	5	3	5	6	7	5	3	3	2	7	2
47	54	4	3	1	2	2	2	6	4	5	5	5	6	4	1	1	5	4	1	4	3	4	1	2	6	3	1	2	4	6	6	5	4	2	6	6	4	5	2	6	3	6	7	3	2	5	4	3	2
48	55	2	3	1	3	2	2	2	5	6	3	4	5	3	5	4	3	3	7	3	4	3	3	3	6	6	5	6	3	7	7	7	4	6	7	7	6	5	7	6	7	6	7	2	5	5	1	7	4
49	56	7	2	3	2	7	7	7	7	7	7	7	7	7	2	6	1	7	3	7	7	7	1	4	7	3	2	7	2	7	2	7	7	7	6	7	3	7	7	7	7	7	7	7	7	2	2	7	1
50	57	2	4	3	3	3	3	4	5	5	3	4	5	3	4	3	5	4	4	2	5	3	3	3	6	5	3	3	5	5	5	5	3	3	4	5	6	6	3	5	4	4	6	4	4	3	3	5	3
51	58	2	2	6	6	7	5	3	6	3	6	6	6	2	3	5	6	2	5	7	1	7	6	5	7	1	7	2	3	1	1	3	3	3	3	1	2	5	3	6	2	3	1	6	7	5	2	3	6
52	59	6	5	3	2	4	1	3	6	1	3	4	4	1	6	4	3	6	2	NA	6	6	1	4	6	6	3	6	1	6	5	1	3	3	3	5	3	6	6	1	4	5	2	4	1	2	3	4	2
53	61	6	7	1	5	5	7	7	6	5	6	6	7	3	6	1	6	7	2	7	4	7	1	6	2	7	6	1	7	6	6	6	6	6	6	6	5	6	7	6	7	5	7	3	1	3	3	7	3
54	62	6	6	1	1	6	2	4	4	5	3	6	3	2	2	1	1	1	3	2	6	2	1	2	3	5	1	2	3	7	6	7	1	3	5	7	7	7	4	5	6	6	7	4	1	1	2	3	2
55	63	2	3	5	5	3	1	5	5	2	2	4	1	4	2	3	2	2	3	3	4	4	2	4	1	3	2	5	2	2	2	2	2	5	2	4	5	3	1	3	2	2	4	2	1	3	1	2	2
56	64	2	4	2	2	6	1	7	1	7	6	7	6	7	5	2	7	3	2	5	1	2	2	7	6	6	1	2	3	7	7	6	2	7	7	2	7	2	4	2	7	2	7	1	1	7	2	3	6
57	65	4	6	2	3	2	2	2	5	3	4	6	3	5	3	3	4	4	3	5	5	3	3	5	4	5	3	3	4	6	4	6	2	3	6	5	5	6	5	5	6	6	6	4	1	3	2	2	4
58	66	5	6	1	1	3	1	1	5	3	5	7	6	2	2	6	6	3	6	7	3	1	3	6	6	6	1	7	3	6	7	6	1	2	3	6	6	6	3	3	6	5	7	3	2	2	2	5	5
59	67	2	5	2	5	3	6	5	3	5	6	6	7	4	2	1	6	5	3	4	6	3	3	3	2	6	4	5	6	6	2	6	2	5	6	5	6	2	4	4	7	6	6	5	5	4	4	2	3
[truncated: 56 more columns]
