# Supplementary material for: Four dimensions characterize attributions from faces using a representative set of English trait words
Source: Nat Commun. 2021 Aug 27;12:5168. doi: 10.1038/s41467-021-25500-y (PMC8397784; doi:10.1038/s41467-021-25500-y)
Supplement: Supplementary file 4 — Source Data [file 41467_2021_25500_MOESM4_ESM.zip › Source_Data/Figure5b_Remove_Subject_One_by_One_Rating_per_Trait/Rating_Nosey.csv]

	SubID	image.1	image.2	image.3	image.4	image.5	image.6	image.7	image.8	image.9	image.10	image.11	image.12	image.13	image.14	image.15	image.16	image.17	image.18	image.19	image.20	image.21	image.22	image.23	image.24	image.25	image.26	image.27	image.28	image.29	image.30	image.31	image.32	image.33	image.34	image.35	image.36	image.37	image.38	image.39	image.40	image.41	image.42	image.43	image.44	image.45	image.46	image.47	image.48
1	2	5	3	4	7	3	3	6	4	5	4	7	1	5	4	1	6	6	4	4	6	6	1	3	6	2	4	3	6	3	6	4	2	4	2	6	4	7	6	7	4	6	4	4	2	2	1	2	5
2	3	6	6	4	5	7	6	6	2	7	6	2	6	1	3	1	5	6	1	5	7	1	1	2	3	7	6	2	7	7	2	2	6	2	5	7	6	6	6	2	7	6	2	3	1	2	2	6	4
3	4	1	2	4	2	3	1	1	2	1	1	2	5	3	3	7	2	5	6	2	3	5	6	4	2	1	1	3	2	3	3	6	6	6	4	7	2	2	1	3	4	1	3	5	6	3	6	5	5
4	5	1	3	3	7	1	5	7	4	4	5	6	1	1	7	2	2	6	7	7	3	6	3	4	1	6	7	6	5	2	3	5	2	6	1	7	2	4	7	5	4	7	4	NA	6	2	7	2	4
5	6	6	6	7	2	5	6	2	4	2	5	2	6	1	3	3	5	2	5	5	6	2	6	5	6	4	5	4	6	4	5	5	2	6	6	5	4	6	5	4	5	6	4	2	1	1	2	4	6
6	7	3	5	6	6	2	7	5	3	4	3	6	2	7	5	2	6	6	4	6	1	3	6	2	3	2	NA	6	7	4	1	2	6	7	2	5	6	7	2	6	5	5	1	4	2	2	3	2	2
7	8	6	5	7	3	4	2	5	6	4	5	5	2	2	3	2	5	6	4	2	4	4	3	3	4	2	5	4	6	5	5	4	1	1	4	5	5	4	2	6	6	4	3	NA	1	5	6	3	2
8	9	5	3	2	3	2	6	3	2	5	2	3	2	2	4	3	2	3	4	4	4	7	2	4	3	2	5	4	7	4	2	4	6	5	5	2	5	4	5	NA	3	7	4	3	4	3	2	3	3
9	10	1	1	7	7	1	2	7	2	2	3	1	2	2	1	2	5	7	2	2	2	7	2	7	1	1	7	1	7	1	7	1	7	7	2	2	7	5	1	7	2	NA	2	2	3	1	7	1	2
10	11	2	2	5	2	6	2	3	1	1	6	3	2	2	3	7	2	4	6	2	2	2	5	3	1	3	1	2	4	2	2	2	4	6	4	1	3	2	2	1	4	6	2	7	4	4	7	5	1
11	12	5	2	7	7	7	5	6	7	2	3	2	3	2	2	4	3	5	5	2	2	7	6	1	1	3	7	5	3	2	2	1	7	7	1	1	1	1	5	7	2	1	2	3	6	2	7	1	3
12	13	5	3	5	5	7	5	6	5	5	3	5	5	6	5	7	5	6	6	2	6	5	6	6	6	7	6	6	6	6	4	5	7	5	3	5	5	7	3	2	6	4	3	6	6	6	6	5	6
13	14	2	7	4	5	6	5	7	4	3	7	6	5	4	7	5	5	6	4	3	6	2	5	3	2	6	4	2	6	NA	7	NA	3	2	4	5	1	5	7	6	5	3	3	3	6	2	6	2	6
14	15	4	2	1	4	2	2	3	3	3	2	3	3	2	2	5	4	4	5	4	3	4	4	3	3	1	3	4	3	4	4	2	4	2	4	2	2	5	4	4	5	3	3	3	3	4	2	2	3
15	16	7	7	7	7	7	7	7	7	7	7	5	7	7	7	7	7	7	7	7	7	7	7	7	7	7	7	7	7	7	7	7	1	1	7	7	7	7	7	7	7	7	1	1	1	1	1	1	1
16	17	6	5	5	6	5	6	6	6	6	5	4	5	6	6	4	5	2	6	5	6	7	2	7	5	5	7	4	6	6	5	4	2	3	6	6	5	6	6	5	5	5	4	5	1	2	1	5	4
17	18	5	4	3	5	5	4	6	6	6	6	4	3	5	7	3	5	5	4	5	7	3	3	2	6	7	5	2	5	5	5	5	3	4	5	6	5	6	5	6	5	5	3	4	4	2	2	2	3
18	21	5	3	4	1	4	1	5	2	3	2	3	5	4	1	5	2	3	3	3	2	5	4	5	3	2	6	3	1	2	3	3	3	2	2	1	2	2	4	1	2	2	4	5	6	5	6	6	3
19	22	7	7	6	7	2	7	7	7	7	3	3	3	7	1	4	7	7	3	2	7	7	7	2	5	7	7	7	7	4	4	2	7	6	7	7	7	1	7	7	4	7	5	2	6	2	7	3	4
20	24	2	2	3	3	5	3	3	3	3	2	3	2	3	3	5	3	3	3	5	3	2	2	2	2	3	5	3	3	5	2	2	2	3	5	5	3	6	2	3	3	3	3	2	1	3	5	3	3
21	25	6	5	6	5	5	3	2	3	7	5	2	3	6	3	1	5	3	3	5	2	5	6	5	2	4	2	1	3	3	2	5	2	5	5	3	5	2	5	3	5	5	3	5	2	6	5	4	3
22	26	7	7	7	7	7	7	5	7	7	7	7	7	7	7	5	7	6	7	6	7	7	7	7	7	7	7	5	7	7	3	7	7	6	7	7	5	7	1	7	7	7	6	1	1	1	1	1	1
23	27	6	5	7	6	6	7	5	5	5	5	5	1	6	6	2	5	3	2	6	5	5	2	2	2	3	6	5	6	1	6	3	3	1	5	6	2	5	6	6	3	6	1	5	2	2	3	2	3
24	29	5	6	4	3	3	5	5	5	6	4	5	4	5	6	4	5	6	3	3	4	4	6	5	3	4	5	5	5	5	4	4	5	3	5	3	3	2	4	3	5	4	2	5	5	4	6	4	6
25	30	5	7	6	7	6	5	6	6	5	5	6	6	6	5	5	NA	5	6	6	6	6	6	5	5	6	6	5	6	6	6	5	5	5	7	6	6	7	6	6	5	6	7	3	5	4	3	3	6
26	31	6	7	7	4	3	5	3	5	6	6	3	5	2	6	2	2	4	5	3	7	2	7	2	4	7	7	6	5	7	5	1	1	1	4	7	7	6	6	7	6	5	6	2	1	1	6	4	2
27	34	2	5	7	6	2	2	1	5	6	5	5	5	5	7	3	6	3	2	5	7	3	3	3	5	6	6	2	6	6	3	6	1	1	3	6	7	7	6	6	6	6	6	2	1	2	5	6	5
28	35	5	5	5	1	3	4	7	6	3	6	5	3	2	3	3	4	5	6	6	6	7	6	7	1	5	7	7	7	2	5	5	7	1	1	3	2	7	4	5	4	2	5	1	2	1	7	5	6
29	37	3	7	5	2	2	5	1	1	1	6	2	6	5	1	7	1	2	1	6	2	6	6	6	1	7	6	7	2	2	2	5	7	7	7	6	6	7	6	2	1	1	6	5	5	6	5	2	5
30	38	6	6	5	4	3	5	NA	5	7	4	3	4	7	5	4	4	3	5	1	4	2	4	3	5	4	6	5	2	4	6	5	4	6	3	2	1	6	5	5	3	6	3	3	7	5	4	3	4
31	40	7	6	6	5	5	6	6	6	5	6	6	3	7	6	1	6	7	2	6	7	2	6	3	7	6	7	5	7	5	2	6	3	3	3	6	5	6	5	7	7	7	3	3	2	3	1	5	2
32	41	3	5	4	3	2	3	5	5	7	6	3	2	2	2	2	4	5	3	5	6	2	2	2	5	6	2	3	5	6	4	2	2	1	2	7	6	5	2	7	5	3	4	1	1	1	3	1	3
33	42	5	6	6	3	2	6	6	7	7	6	5	6	6	6	6	3	5	2	6	6	3	7	6	3	5	6	6	2	3	6	5	6	5	2	5	5	6	3	5	7	6	5	2	7	2	7	1	5
34	43	3	2	3	3	7	5	6	4	6	6	3	6	2	7	2	6	5	4	5	7	4	5	3	7	7	6	6	7	6	6	5	2	5	7	6	5	6	7	7	7	3	2	6	1	4	2	1	3
35	45	7	5	4	7	2	7	6	6	7	5	1	2	6	7	2	2	1	2	6	7	2	2	1	6	2	7	6	5	1	2	2	6	1	2	7	7	6	5	6	3	5	2	3	1	2	5	1	5
36	46	6	7	7	6	NA	3	3	2	5	5	3	5	7	4	5	4	4	3	5	7	6	5	3	5	5	6	5	7	4	5	4	1	2	5	5	7	7	2	6	5	5	2	6	1	2	5	5	3
37	47	5	4	5	6	5	6	6	6	6	6	2	4	5	4	2	4	5	2	4	4	3	4	4	4	6	7	5	5	4	2	4	4	2	6	3	5	5	6	5	6	5	3	3	2	2	1	2	2
38	48	4	1	3	3	1	5	3	5	1	1	3	1	5	1	5	1	3	3	1	1	1	5	3	1	5	3	3	1	1	2	1	5	3	5	1	1	1	5	1	1	1	4	1	1	1	1	3	1
39	49	6	5	7	6	6	6	7	6	7	6	5	3	5	7	7	7	5	3	3	7	5	6	2	5	6	7	7	7	3	6	2	6	2	2	4	5	7	6	6	2	6	1	3	6	5	2	6	5
40	50	7	1	7	5	5	6	7	6	5	6	2	5	5	5	2	3	6	3	6	6	5	2	2	5	5	6	2	7	6	5	5	7	4	5	6	5	7	2	7	6	5	6	2	2	1	2	1	2
41	52	5	7	6	7	5	4	4	5	5	5	5	2	6	5	2	5	5	2	5	7	2	2	2	5	5	5	6	6	5	6	5	2	2	5	5	6	5	4	7	5	5	3	4	5	5	2	3	3
42	53	1	1	7	4	4	1	7	1	1	1	1	3	2	2	7	1	7	7	1	2	4	7	4	1	1	2	5	5	3	2	NA	7	7	2	5	5	4	4	5	2	6	3	3	7	7	7	7	7
43	54	6	6	5	6	6	5	6	5	6	6	7	5	6	6	2	6	4	5	6	7	3	1	6	5	7	7	6	5	7	5	6	2	2	6	7	5	7	7	1	6	5	5	1	1	4	4	1	1
44	55	7	7	2	6	5	1	7	6	7	5	5	4	3	7	1	7	2	5	2	7	4	3	1	3	7	7	3	7	5	4	6	1	1	4	6	6	7	3	7	7	3	3	5	5	3	4	6	2
45	56	2	6	7	2	7	2	3	2	2	2	2	6	2	3	2	2	1	2	3	6	2	2	6	3	2	7	2	6	7	7	1	1	2	3	2	5	6	6	7	7	6	3	3	1	1	6	7	1
46	57	3	3	6	3	4	NA	NA	4	5	4	1	3	4	2	5	2	1	5	3	5	6	3	7	3	4	4	7	7	2	6	1	1	4	3	6	4	4	4	4	5	1	3	2	5	2	1	7	2
47	58	7	6	7	6	7	6	7	6	6	7	6	6	5	5	6	7	6	7	5	6	6	6	3	3	6	7	7	6	7	6	5	5	5	7	6	6	5	5	6	6	5	2	1	2	1	2	1	2
48	59	3	NA	6	6	4	2	1	2	6	2	2	4	5	1	3	3	3	2	4	6	4	1	2	3	1	6	5	7	6	2	5	2	2	NA	7	6	7	3	4	6	5	2	1	1	4	6	2	3
49	60	3	7	7	5	5	5	5	5	4	6	5	6	6	6	7	7	7	7	6	6	7	7	NA	5	6	6	7	7	5	5	6	6	2	5	6	NA	6	6	6	5	2	4	2	2	3	2	5	4
50	61	6	1	7	6	3	3	5	2	3	5	4	3	2	2	7	2	6	6	3	3	5	6	4	1	2	2	4	3	2	2	1	7	5	2	1	1	3	1	2	3	3	3	4	2	4	6	7	6
51	62	6	4	5	7	5	7	4	6	6	2	7	5	5	6	3	6	6	5	4	6	6	1	2	7	6	7	4	7	6	6	3	6	7	2	2	5	6	1	7	5	4	2	5	5	1	5	5	3
52	63	4	7	7	3	6	6	6	4	5	6	3	1	7	5	4	1	7	4	7	5	6	5	1	5	6	6	6	7	5	5	2	3	2	3	2	4	3	5	6	5	2	5	2	4	3	3	1	2
53	64	2	5	5	2	2	6	4	6	5	2	5	4	2	1	7	1	5	6	2	2	4	4	5	5	1	1	5	2	6	6	4	5	5	2	3	6	6	5	2	2	3	5	4	5	6	2	3	2
54	65	6	5	6	3	6	7	5	6	7	6	5	2	5	3	5	7	6	6	4	6	2	4	3	4	7	6	5	6	5	2	6	1	1	5	5	4	5	5	6	3	3	3	2	1	4	4	4	2
55	66	5	6	7	3	7	1	2	4	7	7	7	2	5	7	2	5	7	4	5	7	7	6	6	7	7	6	7	5	7	7	6	3	2	3	5	6	7	2	7	5	7	2	2	1	2	2	2	2
56	67	5	3	3	6	5	3	5	5	3	3	1	3	4	4	3	3	5	2	4	5	3	3	3	3	4	4	1	4	3	5	4	4	4	3	4	3	5	1	6	3	5	5	6	1	4	3	5	5
57	68	1	5	6	2	2	3	2	6	3	5	3	2	6	6	6	2	1	5	6	5	2	5	7	6	7	2	4	2	4	5	5	2	4	6	6	6	4	5	2	2	3	4	4	2	7	2	2	6
[truncated: 56 more columns]
