# Supplementary material for: Four dimensions characterize attributions from faces using a representative set of English trait words
Source: Nat Commun. 2021 Aug 27;12:5168. doi: 10.1038/s41467-021-25500-y (PMC8397784; doi:10.1038/s41467-021-25500-y)
Supplement: Supplementary file 4 — Source Data [file 41467_2021_25500_MOESM4_ESM.zip › Source_Data/Figure5b_Remove_Subject_One_by_One_Rating_per_Trait/Rating_Autistic.csv]

	SubID	image.1	image.2	image.3	image.4	image.5	image.6	image.7	image.8	image.9	image.10	image.11	image.12	image.13	image.14	image.15	image.16	image.17	image.18	image.19	image.20	image.21	image.22	image.23	image.24	image.25	image.26	image.27	image.28	image.29	image.30	image.31	image.32	image.33	image.34	image.35	image.36	image.37	image.38	image.39	image.40	image.41	image.42	image.43	image.44	image.45	image.46	image.47	image.48
1	2	1	1	1	2	1	1	4	2	1	2	2	5	1	1	6	2	1	3	1	2	5	5	1	1	2	1	1	4	4	2	1	5	5	3	3	3	4	2	1	2	6	3	2	1	2	7	1	3
2	3	5	3	6	5	5	3	2	1	3	2	2	5	2	6	5	2	3	2	6	2	2	2	3	1	7	2	3	2	1	5	5	6	6	1	6	5	6	3	1	2	6	6	5	2	2	2	6	3
3	4	3	2	4	4	1	2	1	2	1	1	2	5	2	1	7	4	2	5	2	1	6	4	5	1	3	3	3	3	1	5	5	6	5	1	3	6	5	2	2	4	4	6	2	4	1	6	1	4
4	5	NA	1	5	7	7	2	6	4	2	2	6	1	7	6	1	1	7	2	2	6	2	7	1	2	1	1	6	3	2	7	1	3	3	7	5	4	5	4	6	1	1	3	4	3	3	5	5	3
5	6	4	6	NA	5	5	3	3	3	1	2	1	1	4	4	4	5	2	6	3	4	6	5	3	5	2	4	5	3	1	3	1	6	5	3	3	5	4	2	1	5	5	2	4	3	2	5	5	5
6	7	3	1	5	2	2	1	4	1	2	2	2	2	3	1	6	6	3	7	2	6	6	2	6	2	3	1	4	2	2	2	1	1	5	1	4	2	4	1	2	3	3	5	5	1	5	7	2	3
7	8	2	1	4	3	3	3	2	1	2	1	2	4	4	3	4	5	1	4	2	2	5	3	5	1	1	2	3	1	2	3	3	4	4	2	3	2	2	2	1	3	1	1	3	3	2	6	1	2
8	9	3	4	3	5	2	3	5	2	3	3	2	5	4	5	5	2	3	5	3	3	5	3	5	3	3	3	3	3	2	3	3	6	6	2	4	3	5	2	4	2	3	5	3	2	2	5	2	3
9	10	6	2	2	2	7	6	7	1	6	1	1	7	2	2	2	2	5	2	2	2	6	1	5	1	2	2	2	6	1	5	6	7	7	1	6	6	5	2	6	2	5	6	2	2	2	5	1	2
10	11	6	5	6	6	2	3	2	2	6	1	2	6	4	7	6	4	3	4	2	4	4	3	4	2	3	2	6	5	1	6	5	7	2	3	6	5	7	2	5	2	5	7	1	1	3	4	7	3
11	12	1	1	3	1	1	1	1	1	1	1	1	1	1	1	3	1	1	1	1	1	3	1	1	1	1	1	1	1	1	1	1	2	2	1	1	1	1	1	1	1	1	1	1	5	1	1	1	1
12	13	1	5	2	3	2	3	6	1	2	5	3	3	6	6	6	2	6	6	2	5	3	6	5	7	6	4	3	3	2	3	5	5	6	3	6	5	6	3	6	4	3	3	6	6	3	7	5	5
13	14	7	5	1	1	3	3	3	5	1	3	3	7	5	3	7	3	5	1	1	1	7	7	1	3	1	1	3	3	3	3	1	5	7	1	5	1	3	1	1	1	1	3	3	1	3	1	7	3
14	15	3	3	3	2	1	4	1	1	2	4	2	4	2	3	4	2	2	3	4	4	2	3	5	1	3	5	2	1	5	4	2	4	5	4	5	3	4	4	5	3	3	4	2	5	3	2	2	2
15	16	1	1	3	1	2	1	3	1	1	1	1	7	1	1	7	7	5	1	1	2	5	1	6	1	1	5	1	1	1	1	1	5	5	1	1	2	3	2	6	1	1	1	1	1	1	6	1	1
16	17	1	1	5	3	1	2	1	1	2	2	1	3	2	1	3	2	1	4	1	2	3	2	4	1	1	2	1	1	1	1	1	3	4	1	2	3	2	1	2	2	2	4	1	1	2	4	2	1
17	18	2	1	2	2	2	4	2	2	2	3	2	3	1	2	3	3	1	2	2	1	2	2	1	2	1	2	3	2	3	2	2	4	5	3	1	2	3	2	1	2	2	2	5	2	4	5	7	5
18	21	2	1	4	1	2	4	4	2	2	2	1	6	1	1	6	1	5	4	5	1	5	7	2	1	3	2	5	1	1	3	2	5	6	2	2	1	3	4	1	1	2	1	1	2	1	6	1	2
19	22	3	3	5	7	2	3	2	1	2	3	2	5	2	3	6	5	7	5	5	1	7	4	6	1	1	6	5	5	4	1	2	7	7	1	3	2	4	1	2	2	4	2	4	7	4	7	6	4
20	24	1	1	5	1	4	1	1	1	2	1	1	1	1	1	1	1	1	1	1	1	1	1	1	1	1	1	1	1	1	1	1	5	3	1	1	1	3	1	1	1	2	1	1	1	1	6	1	1
21	25	4	5	5	5	4	5	4	3	7	5	3	2	5	2	6	6	5	6	3	6	4	4	3	4	3	5	3	5	1	2	3	5	6	3	2	2	1	2	3	3	4	6	4	3	3	2	7	2
22	26	1	1	7	7	1	1	7	1	1	1	1	1	1	1	7	1	1	1	1	1	1	1	7	1	1	1	1	1	7	1	7	7	7	1	7	7	7	1	1	1	7	1	1	1	1	7	1	1
23	27	2	2	3	3	1	2	2	1	2	2	1	1	5	1	2	2	3	1	2	1	5	2	1	1	1	3	2	3	1	1	1	1	1	2	1	2	1	2	1	2	2	3	1	1	1	2	1	1
24	29	5	4	5	5	4	4	3	4	3	4	3	2	4	4	6	3	3	4	5	4	5	5	5	3	3	4	4	3	3	3	3	6	6	3	3	2	3	3	3	4	3	2	5	5	5	5	4	4
25	30	NA	2	6	3	4	3	5	4	5	4	5	3	5	5	5	4	4	4	5	3	4	4	5	4	5	5	3	4	4	3	6	NA	6	4	4	3	5	2	5	3	4	4	5	2	3	5	2	3
26	31	1	1	1	1	1	1	1	1	1	1	1	1	1	1	1	1	1	1	1	1	6	1	1	1	1	1	1	1	1	1	1	6	6	1	1	1	1	1	1	1	1	1	1	1	1	7	1	1
27	34	1	3	5	3	1	1	1	1	2	1	2	5	2	5	5	3	3	3	3	2	3	2	3	2	1	3	1	2	1	3	5	5	7	1	3	1	3	2	2	2	2	2	3	1	3	6	1	1
28	35	2	1	5	2	3	1	1	1	1	2	1	5	1	3	7	2	1	1	1	1	2	6	3	1	1	1	2	1	2	1	1	3	6	1	1	1	5	1	2	1	1	3	1	1	5	5	5	6
29	37	1	1	1	5	1	3	1	5	2	1	1	4	1	2	3	1	1	7	1	1	2	7	4	1	1	1	2	1	2	1	2	5	3	1	1	2	1	3	2	1	5	1	5	6	1	7	5	2
30	38	1	1	2	NA	1	1	2	2	3	2	1	1	3	1	3	1	4	2	NA	2	2	2	1	1	2	1	1	2	1	2	1	2	4	1	4	3	3	1	2	1	1	1	2	2	1	4	1	NA
31	40	5	2	5	5	5	1	2	2	2	3	3	5	3	3	5	3	2	4	3	2	6	1	2	1	2	2	1	2	2	3	3	3	6	2	2	3	3	1	2	3	3	2	1	3	2	5	3	2
32	41	2	2	4	2	2	2	3	1	3	2	2	4	2	3	1	3	3	3	2	2	4	2	2	2	2	2	2	2	3	1	2	4	6	4	5	5	6	3	2	2	5	5	3	2	2	7	4	4
33	42	4	5	6	5	4	1	4	1	5	5	4	2	NA	1	2	5	5	6	5	5	3	2	5	2	6	3	5	6	4	2	6	6	5	3	2	5	4	NA	3	2	5	3	6	7	3	7	6	6
34	43	1	2	2	2	1	2	1	1	1	1	4	5	3	3	5	1	3	1	1	1	4	3	2	1	1	1	1	2	2	1	4	4	6	1	4	2	4	2	1	2	1	2	1	2	1	3	3	1
35	45	1	2	5	2	2	1	2	1	2	2	2	3	2	3	6	4	2	2	1	4	3	3	3	1	1	2	3	3	1	3	3	5	5	1	3	4	4	2	3	2	4	2	1	3	2	5	2	1
36	46	3	1	5	5	1	2	1	1	1	2	1	5	1	1	5	2	3	2	2	2	5	4	1	1	5	1	2	4	1	1	1	3	7	1	1	1	3	1	1	4	4	1	5	6	1	7	5	3
37	47	1	1	1	2	1	2	1	1	1	1	1	1	1	1	3	1	1	1	1	1	2	1	1	1	1	1	1	1	1	1	1	5	6	1	1	1	1	1	1	1	1	5	3	5	1	6	3	3
38	48	7	7	7	7	7	NA	7	7	7	7	7	7	7	7	7	7	7	7	7	7	7	7	7	7	7	7	7	7	7	7	7	7	5	7	7	7	7	7	7	7	7	7	7	7	7	7	7	7
39	49	2	2	3	1	3	1	2	2	1	1	1	3	2	2	3	2	2	3	1	1	2	2	2	1	2	2	3	1	1	3	1	1	7	2	2	1	2	2	2	1	3	6	3	5	1	5	2	1
40	50	5	2	1	1	3	1	2	2	2	1	2	2	4	1	2	3	1	3	4	2	1	1	1	2	2	5	1	2	1	2	5	6	5	2	6	4	6	3	2	2	3	5	1	1	1	4	1	2
41	52	2	4	4	5	3	1	4	4	3	2	3	6	4	5	4	4	4	4	2	3	6	4	5	4	5	2	4	3	3	5	5	6	6	1	2	2	4	2	1	3	3	6	4	5	1	5	6	5
42	53	1	1	5	6	1	1	1	1	1	1	2	4	2	3	7	1	3	5	1	3	4	5	3	1	2	2	3	5	1	3	3	6	7	1	3	3	3	1	2	2	3	1	1	7	5	5	2	7
43	54	1	3	6	1	3	1	1	1	3	1	1	2	1	1	5	1	1	7	1	4	5	1	1	NA	1	2	1	1	2	6	1	5	5	7	1	1	2	1	1	1	3	3	1	1	1	5	5	6
44	55	2	2	6	7	3	1	3	1	4	6	1	7	4	7	7	4	6	5	2	4	7	7	7	1	1	3	6	2	4	4	4	7	2	1	1	2	6	1	4	2	4	3	6	7	2	4	2	6
45	56	2	1	3	1	2	1	1	2	1	1	1	1	1	2	4	1	1	5	1	5	2	2	2	2	1	4	1	1	2	2	2	1	4	1	2	2	2	2	6	2	1	1	2	1	3	2	3	1
46	57	7	7	3	4	7	6	7	5	7	3	5	3	4	3	3	7	4	5	4	7	5	2	6	5	6	3	3	5	4	6	6	NA	NA	4	5	7	7	7	4	7	6	4	4	6	1	NA	1	2
47	58	2	2	5	5	2	2	3	2	2	2	4	4	2	1	5	2	3	5	3	2	5	5	4	4	5	1	4	6	1	2	1	7	6	2	1	1	2	2	3	2	3	4	4	5	6	6	7	7
48	59	5	2	5	5	1	2	3	1	3	2	2	5	5	4	5	3	5	2	3	5	2	2	3	3	2	5	2	5	2	2	5	4	6	4	2	2	4	2	2	4	5	4	5	1	2	6	3	1
49	60	3	2	3	2	2	3	2	1	1	1	1	4	3	1	2	2	2	4	2	2	2	2	2	1	1	2	2	1	1	1	2	3	2	2	2	2	2	2	2	2	1	2	2	2	4	4	2	1
50	61	4	2	6	3	3	2	4	1	3	2	3	2	1	2	7	1	2	3	1	3	4	5	4	2	1	3	4	2	2	2	2	4	4	2	1	2	2	1	3	2	2	2	2	2	4	4	7	5
51	62	1	2	6	5	3	1	2	1	3	2	2	6	1	1	5	1	2	4	1	1	2	5	1	1	1	1	3	4	1	1	3	6	5	1	2	4	3	1	1	1	2	3	4	4	2	5	7	1
52	63	1	1	5	7	1	1	1	1	1	1	1	1	2	1	7	1	1	6	1	1	5	6	6	1	1	3	1	1	1	5	1	5	7	1	1	1	1	7	4	1	6	6	2	5	1	4	1	1
53	64	1	1	1	1	1	1	1	1	1	1	1	2	1	1	1	1	1	2	1	1	2	1	1	1	1	1	1	1	1	1	1	1	2	1	1	1	1	1	1	1	1	1	1	2	1	1	5	1
54	65	1	2	2	1	1	1	2	1	2	2	1	5	2	5	2	1	2	1	4	1	4	1	5	1	1	2	1	3	1	4	2	6	6	1	5	3	5	3	2	5	4	5	2	2	2	4	1	1
55	66	5	2	4	2	1	1	3	2	5	5	1	1	2	1	6	2	4	1	2	1	6	1	2	2	2	1	2	3	1	3	5	6	3	1	1	2	3	1	1	2	2	2	4	1	3	2	3	1
56	67	2	2	3	3	1	2	1	2	2	2	1	4	2	1	3	3	2	2	2	3	4	1	2	1	1	2	1	2	1	2	2	NA	3	2	2	3	3	1	2	2	3	3	2	2	2	5	5	3
57	68	1	6	2	4	3	3	5	2	6	5	2	2	6	5	2	3	2	5	7	2	2	5	6	3	2	6	3	1	7	2	6	7	4	6	2	1	4	3	7	2	7	6	2	6	2	6	6	6
[truncated: 56 more columns]
