# Supplementary material for: Four dimensions characterize attributions from faces using a representative set of English trait words
Source: Nat Commun. 2021 Aug 27;12:5168. doi: 10.1038/s41467-021-25500-y (PMC8397784; doi:10.1038/s41467-021-25500-y)
Supplement: Supplementary file 4 — Source Data [file 41467_2021_25500_MOESM4_ESM.zip › Source_Data/Figure5b_Remove_Subject_One_by_One_Rating_per_Trait/Rating_Youthful.csv]

	SubID	image.1	image.2	image.3	image.4	image.5	image.6	image.7	image.8	image.9	image.10	image.11	image.12	image.13	image.14	image.15	image.16	image.17	image.18	image.19	image.20	image.21	image.22	image.23	image.24	image.25	image.26	image.27	image.28	image.29	image.30	image.31	image.32	image.33	image.34	image.35	image.36	image.37	image.38	image.39	image.40	image.41	image.42	image.43	image.44	image.45	image.46	image.47	image.48
1	1	3	6	2	6	5	2	3	5	5	5	5	6	3	3	2	6	4	2	3	6	3	2	2	5	4	6	3	3	6	6	6	4	2	6	6	5	6	2	5	5	3	7	3	1	3	3	1	2
2	2	3	3	3	5	5	1	3	4	5	5	4	5	4	4	2	3	5	3	3	5	3	2	4	5	5	4	3	3	3	5	4	3	3	6	6	5	6	3	6	6	4	4	3	2	4	3	3	3
3	3	5	2	3	4	5	1	3	4	5	4	4	5	3	3	2	2	3	2	4	5	4	1	4	3	4	5	1	2	5	6	2	1	1	5	5	5	6	3	5	5	5	5	2	1	2	3	1	2
4	4	1	6	3	6	6	5	6	6	6	5	6	1	5	7	1	5	6	2	7	7	2	1	1	7	7	5	2	5	7	7	6	1	1	6	7	6	7	5	7	7	6	7	1	1	6	2	5	1
5	5	4	7	1	3	1	4	7	3	3	4	1	7	4	6	7	3	4	4	1	1	7	1	4	1	4	7	1	1	4	4	4	4	1	3	1	1	7	4	4	4	4	3	3	7	3	4	3	7
6	6	5	5	6	5	5	2	2	5	6	6	3	6	5	5	1	5	5	1	4	5	4	1	1	5	3	5	2	4	6	5	5	1	1	6	5	5	5	2	3	6	5	7	2	1	5	2	6	1
7	7	4	5	4	4	4	3	3	5	5	4	4	5	4	4	3	4	4	3	4	5	4	1	4	4	4	4	1	4	5	6	4	3	3	4	6	4	7	3	4	6	4	6	3	1	4	3	2	4
8	9	5	5	3	5	6	2	3	5	5	5	5	6	5	6	1	3	3	2	5	3	3	1	2	6	4	5	1	3	5	5	5	3	3	7	5	4	6	2	6	5	4	7	3	1	5	3	2	2
9	10	6	4	2	3	6	1	4	6	4	4	3	5	4	4	2	3	4	3	4	5	4	3	3	5	3	4	3	4	6	5	5	2	2	3	5	4	4	2	4	6	5	5	3	1	4	2	2	2
10	11	6	6	3	6	6	2	6	7	2	5	2	7	6	6	1	5	6	2	6	6	5	1	2	7	6	6	5	6	5	7	6	1	6	7	6	6	7	2	7	6	5	7	1	2	2	1	6	2
11	12	5	6	5	3	5	3	3	5	5	5	4	6	5	4	2	5	5	2	6	4	5	3	6	3	5	5	2	5	6	7	5	2	2	7	6	5	5	3	6	6	5	6	2	2	4	5	2	3
12	13	NA	4	4	5	5	2	4	5	5	4	4	5	4	3	2	4	4	3	5	5	3	2	4	5	5	4	3	4	5	6	5	3	2	5	5	5	6	3	5	4	5	6	3	2	5	3	3	3
13	14	6	5	5	6	5	1	6	6	5	5	5	5	5	5	1	5	5	2	6	6	2	1	5	6	5	5	1	5	7	6	6	2	3	6	5	5	7	3	6	6	6	7	3	3	3	3	3	3
14	15	4	4	2	5	4	1	3	5	5	4	3	4	3	2	1	3	2	2	3	5	2	1	2	4	3	5	1	4	5	6	3	2	1	3	5	4	5	2	6	4	3	6	2	1	3	1	1	2
15	16	4	4	4	5	5	2	3	5	4	3	3	6	5	4	1	4	4	2	5	5	5	1	3	5	5	5	2	4	5	5	4	3	1	5	5	2	5	3	6	5	6	6	2	1	4	3	2	3
16	17	5	4	4	7	6	4	4	6	6	5	6	7	5	3	2	4	4	3	5	4	2	1	3	6	7	4	2	6	6	5	5	1	1	7	5	2	7	2	6	6	6	6	2	1	3	3	4	2
17	18	3	3	3	4	3	2	5	3	5	4	3	4	5	4	3	3	4	3	5	3	3	2	3	3	3	6	3	3	4	4	4	3	4	5	4	4	4	3	5	5	5	5	3	2	3	3	4	5
18	19	5	4	4	6	5	3	5	6	5	6	5	6	4	5	2	5	5	4	4	6	5	3	5	5	6	5	5	5	5	7	5	4	5	4	6	5	5	3	6	5	5	5	3	3	4	3	4	4
19	20	5	3	3	3	4	1	3	5	3	3	4	5	3	3	1	5	3	2	5	4	3	2	2	4	4	5	2	3	5	5	3	4	2	5	5	3	4	2	5	5	5	3	2	2	3	4	3	2
20	21	3	5	3	5	3	1	5	6	6	4	3	6	5	4	1	4	4	2	4	5	4	1	4	5	5	5	1	3	5	5	3	1	2	5	5	4	6	3	3	5	3	7	5	3	6	1	2	6
21	22	3	5	4	3	5	1	4	6	6	5	3	7	3	3	1	4	2	1	1	7	1	1	1	1	5	7	1	3	6	6	5	1	1	6	6	4	5	2	7	6	6	7	2	1	6	4	3	1
22	23	4	4	4	4	4	1	4	4	4	4	3	5	4	4	3	3	4	2	4	4	4	2	4	4	4	4	2	4	5	5	4	1	2	5	5	5	5	2	5	6	5	7	3	1	3	4	2	2
23	24	5	6	3	3	5	1	2	5	3	5	5	6	5	4	1	6	5	2	5	3	3	1	2	5	4	2	3	4	3	6	5	2	2	3	2	5	3	1	4	6	5	6	2	1	3	1	5	2
24	25	4	3	3	4	3	1	3	5	4	3	6	5	3	5	1	4	3	5	5	5	2	2	3	3	6	6	2	3	7	6	6	2	3	6	6	6	5	6	7	3	7	5	2	1	3	2	5	3
25	26	5	4	4	5	6	3	5	5	4	4	5	4	5	5	3	4	5	4	6	5	4	3	4	5	6	4	4	5	4	6	5	4	2	5	6	5	4	2	5	6	6	6	3	3	4	3	3	3
26	27	2	7	3	6	2	2	6	4	2	7	5	6	4	3	3	3	7	4	7	2	4	2	2	NA	7	7	6	7	7	4	2	5	5	4	4	1	7	7	7	7	4	2	5	2	7	7	2	4
27	28	6	6	3	6	3	6	6	3	6	6	2	3	5	3	2	2	2	6	6	6	2	2	6	7	5	3	2	5	6	7	6	3	3	7	5	5	6	6	6	6	6	5	NA	NA	5	3	2	6
28	30	6	4	1	6	6	4	6	5	5	5	5	3	5	5	1	2	3	2	4	6	2	2	1	7	5	5	3	5	4	6	6	3	2	6	5	6	7	5	5	2	3	7	2	2	3	6	4	1
29	31	3	5	6	6	2	2	6	4	5	5	4	6	5	5	1	3	5	2	5	6	7	2	3	5	5	6	2	6	5	7	5	2	1	6	6	6	6	5	6	5	6	7	2	1	4	3	2	1
30	32	3	3	3	2	3	3	3	6	3	3	3	7	3	5	1	3	3	2	5	6	6	5	6	7	5	6	1	6	7	6	5	2	2	6	7	6	7	1	3	7	7	7	1	1	5	2	3	2
31	33	4	5	3	3	6	3	3	5	4	4	5	5	4	4	3	4	4	2	3	4	3	2	4	4	4	4	2	5	4	5	5	3	3	5	5	6	4	3	3	4	4	6	3	2	4	3	3	3
32	34	1	4	1	2	5	1	5	3	4	4	2	3	3	2	2	3	6	2	3	3	4	1	2	3	2	3	2	2	6	7	5	1	4	4	5	6	3	2	3	6	5	6	2	1	2	1	3	1
33	35	3	5	3	5	5	2	3	5	4	4	5	6	5	4	3	5	3	3	5	5	5	3	4	5	5	3	3	4	5	4	5	3	3	3	5	3	4	3	3	5	4	7	3	2	4	5	3	5
34	37	7	6	5	4	6	1	4	7	7	7	5	7	3	7	1	3	NA	1	7	6	4	1	4	6	7	6	1	6	6	4	7	3	4	7	7	7	7	4	7	7	6	4	3	1	3	1	4	1
35	38	5	6	2	4	5	2	4	5	4	4	3	6	3	2	2	3	3	2	2	3	4	1	6	4	3	5	1	2	5	5	3	3	3	3	4	3	5	2	5	5	3	6	3	1	3	2	2	2
36	39	2	6	2	5	4	1	6	6	6	6	3	6	4	4	2	2	3	2	6	6	3	1	3	3	6	3	1	2	6	6	6	1	1	5	7	5	2	3	4	5	7	7	2	1	5	1	1	5
37	40	7	6	2	6	7	1	2	7	7	7	3	6	1	5	1	5	5	1	7	5	5	1	5	7	5	6	1	5	7	7	7	2	1	6	6	3	7	1	7	6	7	5	5	1	6	1	2	2
38	41	5	5	3	5	5	1	4	5	5	4	4	6	4	4	3	5	5	2	4	7	4	1	1	5	4	4	2	4	6	6	5	3	1	6	3	4	6	1	6	6	5	6	2	1	6	2	3	2
39	43	2	3	1	3	6	1	4	5	5	3	2	7	5	3	2	3	3	3	4	5	5	1	3	5	5	3	1	5	6	4	3	3	1	4	6	4	5	3	5	5	3	7	2	1	3	2	3	3
40	44	4	4	4	4	4	2	1	3	3	4	4	6	4	3	2	4	3	2	4	6	5	2	3	4	4	5	2	5	4	4	3	2	1	3	4	5	4	2	5	5	5	7	3	1	4	2	2	2
41	45	6	5	2	5	5	2	3	6	6	3	3	6	4	4	2	5	5	2	3	5	2	2	3	6	5	6	2	3	6	7	7	2	2	7	6	6	6	5	6	6	5	6	2	1	5	3	2	1
42	46	3	3	3	3	4	2	5	3	4	4	3	5	3	4	2	3	4	2	3	3	4	2	3	5	3	3	2	3	4	4	4	2	5	5	4	4	3	2	3	3	5	7	2	2	4	4	4	1
43	47	2	4	3	5	6	1	5	5	4	5	5	6	3	5	2	3	4	2	3	5	5	1	4	3	4	5	2	4	3	7	4	3	2	5	6	6	7	2	3	6	6	6	2	1	4	1	2	2
44	48	3	5	3	6	4	1	5	6	5	5	2	6	6	2	3	5	3	3	5	5	5	2	3	5	5	6	3	6	6	6	6	3	7	5	5	5	6	2	3	6	5	7	2	2	3	5	3	3
45	49	5	4	4	5	5	4	4	5	4	4	5	5	4	4	2	4	4	3	4	4	4	2	4	5	5	5	3	4	5	5	5	4	3	5	5	4	5	4	5	5	5	5	3	3	4	4	2	3
46	50	6	6	6	4	3	2	3	6	5	3	4	7	6	5	2	5	4	1	5	7	6	1	5	4	6	3	1	3	6	5	4	1	2	2	4	4	6	3	5	7	5	7	6	2	6	6	5	4
47	51	5	4	5	4	NA	5	4	4	4	5	4	5	4	4	2	4	4	4	5	4	5	4	3	4	4	2	4	4	4	4	NA	4	5	4	5	NA	5	4	4	5	4	5	4	4	3	5	4	4
48	52	5	7	4	6	5	3	4	5	3	6	4	5	5	4	2	4	5	2	4	5	3	2	2	6	4	6	3	5	7	6	6	4	5	5	4	2	6	3	6	6	5	6	2	2	5	2	5	3
49	53	5	5	3	4	4	1	4	4	3	5	5	6	4	3	2	4	3	2	4	4	4	4	4	4	5	5	2	5	6	5	4	2	3	5	4	4	4	3	5	6	4	4	4	1	4	2	2	3
50	54	4	3	2	5	5	2	4	7	2	3	5	6	2	5	2	3	5	2	3	5	1	1	5	5	6	5	1	2	7	6	5	3	2	5	7	3	7	3	3	6	6	6	2	1	3	4	2	1
51	55	3	5	3	5	5	1	3	5	3	3	7	6	5	5	4	3	7	3	5	5	6	1	4	7	4	2	1	3	6	7	5	1	2	7	6	3	6	6	5	5	4	5	3	1	5	7	3	4
52	57	7	7	7	7	7	7	7	7	7	1	7	7	7	6	7	7	7	7	1	7	6	7	7	7	7	7	7	7	7	7	7	6	7	7	7	7	7	1	7	7	7	7	1	1	1	7	1	1
53	58	5	4	2	5	6	3	4	5	4	5	5	4	4	4	2	3	4	3	4	2	2	1	2	5	4	6	3	NA	5	5	4	3	1	3	6	3	6	3	6	2	4	5	3	1	3	3	2	4
54	60	5	4	4	5	6	6	4	5	6	6	5	4	5	4	2	5	5	3	5	5	6	4	4	NA	5	5	1	5	6	6	5	5	NA	6	6	5	5	5	6	4	NA	NA	3	1	6	4	4	2
55	61	6	4	4	7	6	3	3	4	7	6	7	3	3	5	4	4	2	5	6	3	3	1	3	5	5	5	4	3	3	5	7	4	2	6	4	5	2	2	4	6	6	6	2	2	4	3	1	2
56	62	4	4	3	5	6	3	4	5	5	5	6	5	5	4	3	5	4	2	5	5	5	2	4	6	5	5	2	4	5	5	5	3	2	5	5	5	4	3	3	6	5	7	3	1	5	3	3	3
57	63	5	4	5	5	2	3	5	3	5	3	4	3	5	3	2	3	4	3	3	4	3	2	2	3	3	4	2	3	3	4	4	1	1	3	3	3	2	2	4	3	3	7	3	1	3	4	2	2
58	64	6	5	5	6	2	3	4	6	6	5	5	7	6	6	4	5	6	4	5	6	7	3	4	6	6	5	5	5	6	6	6	4	4	5	6	5	5	5	6	6	5	7	3	3	5	3	4	4
59	65	4	6	4	7	6	1	4	6	6	4	3	6	5	4	2	5	4	5	5	4	5	1	2	6	4	7	2	4	6	7	3	1	1	4	5	4	6	1	7	6	6	6	4	1	6	5	2	3
60	66	5	6	6	4	6	1	3	6	5	5	4	7	6	5	3	3	3	1	4	5	4	2	4	6	6	5	2	5	6	7	5	1	1	5	5	3	6	1	7	7	6	5	2	1	4	1	5	2
[truncated: 56 more columns]
