# Supplementary material for: Four dimensions characterize attributions from faces using a representative set of English trait words
Source: Nat Commun. 2021 Aug 27;12:5168. doi: 10.1038/s41467-021-25500-y (PMC8397784; doi:10.1038/s41467-021-25500-y)
Supplement: Supplementary file 4 — Source Data [file 41467_2021_25500_MOESM4_ESM.zip › Source_Data/Figure5b_Remove_Subject_One_by_One_Rating_per_Trait/Rating_Abusive.csv]

	SubID	image.1	image.2	image.3	image.4	image.5	image.6	image.7	image.8	image.9	image.10	image.11	image.12	image.13	image.14	image.15	image.16	image.17	image.18	image.19	image.20	image.21	image.22	image.23	image.24	image.25	image.26	image.27	image.28	image.29	image.30	image.31	image.32	image.33	image.34	image.35	image.36	image.37	image.38	image.39	image.40	image.41	image.42	image.43	image.44	image.45	image.46	image.47	image.48
1	1	5	5	2	2	3	4	6	5	2	4	1	3	6	1	7	1	4	7	2	2	5	6	3	3	2	2	6	2	2	3	2	4	3	2	1	2	1	2	2	2	2	3	6	6	4	7	7	6
2	3	2	2	4	4	2	5	2	2	2	2	2	2	5	2	4	2	4	2	4	2	2	4	2	2	2	2	2	5	2	2	2	4	4	2	2	2	2	2	4	2	2	2	2	6	5	5	4	5
3	5	4	6	4	5	7	4	4	1	5	4	2	4	4	6	6	4	5	6	4	1	5	6	6	1	3	4	7	7	1	4	3	4	5	4	1	1	4	4	2	3	1	4	6	6	6	7	5	7
4	6	1	4	5	6	3	2	7	2	5	4	1	5	5	5	7	2	4	4	2	5	6	6	4	1	5	5	5	5	2	4	3	3	4	2	2	3	2	2	2	3	2	1	6	4	4	7	5	6
5	9	1	7	1	NA	5	2	7	6	1	7	1	7	7	5	2	7	1	7	1	5	7	2	2	1	7	5	5	5	1	1	1	3	2	1	1	6	1	1	1	2	1	1	7	7	4	2	5	7
6	10	5	5	4	2	5	6	5	3	3	3	3	2	5	2	5	5	5	2	5	5	4	6	3	2	5	3	2	5	3	3	2	5	2	5	2	5	4	5	3	3	4	2	3	4	2	5	2	5
7	11	2	2	2	3	2	5	5	2	2	1	2	1	2	1	1	3	2	2	4	1	2	5	1	1	3	1	3	2	3	2	1	5	2	1	1	2	2	2	2	3	1	1	5	5	5	3	3	2
8	12	1	2	4	2	1	1	1	2	3	1	3	2	3	3	4	2	2	4	2	1	4	3	2	2	2	3	1	3	2	3	3	2	1	1	1	2	1	1	1	1	3	2	5	5	5	6	5	6
9	13	5	6	7	7	4	7	6	5	1	5	4	5	6	4	6	6	6	3	3	4	7	5	2	1	5	6	3	7	2	2	1	2	3	7	2	4	3	1	2	3	2	1	1	3	2	3	5	6
10	14	6	3	4	2	4	4	4	5	5	5	5	5	3	5	5	6	4	4	4	5	2	4	2	4	5	5	4	4	4	3	4	1	2	2	5	4	6	4	3	4	4	3	4	5	4	6	3	4
11	16	6	4	3	4	4	6	3	4	6	4	3	4	2	4	2	4	3	3	3	4	3	2	4	4	3	2	3	2	7	4	4	2	6	6	4	4	4	6	7	6	4	4	2	2	3	3	4	1
12	17	6	3	4	6	6	3	6	4	6	2	2	7	6	3	6	4	6	2	6	5	4	2	1	6	7	6	4	3	6	6	6	2	4	6	6	7	7	6	5	6	6	7	2	3	3	1	3	1
13	19	5	3	6	5	5	5	5	3	3	3	3	3	6	3	6	5	5	3	3	3	5	5	5	3	3	3	6	5	1	3	3	5	2	3	3	2	3	5	3	2	2	2	6	7	6	5	6	6
14	20	6	4	4	4	5	4	2	NA	5	4	4	2	3	3	4	5	5	6	4	4	5	6	5	6	3	5	6	3	2	4	2	5	4	1	3	5	4	2	3	1	1	5	7	7	7	7	3	6
15	21	1	3	5	1	4	5	1	2	2	1	2	2	4	2	5	4	1	7	1	1	5	7	4	1	1	4	5	4	1	1	3	6	4	1	1	3	1	3	1	4	1	1	4	6	2	4	7	6
16	22	4	3	4	3	3	3	5	3	2	2	2	2	5	5	5	2	3	2	2	1	5	5	1	2	4	2	5	5	2	2	2	2	2	2	1	3	3	1	2	2	2	3	3	6	3	6	5	5
17	25	3	3	1	3	4	1	3	5	2	4	2	3	5	4	4	3	3	2	3	3	2	2	4	1	3	3	2	3	1	3	2	3	3	2	1	2	1	2	1	4	2	2	5	7	5	3	5	6
18	26	1	1	4	4	4	1	1	1	4	2	1	4	4	4	1	4	4	1	4	1	6	4	1	1	1	4	1	4	1	1	4	1	1	1	4	1	4	4	3	1	1	1	5	5	4	7	4	4
19	27	2	3	7	3	6	5	5	3	5	3	3	2	3	2	3	6	2	6	5	2	5	7	3	1	1	3	5	2	2	3	2	4	3	3	2	6	5	3	5	3	6	2	3	7	5	5	3	3
20	33	7	1	7	1	1	7	3	1	1	5	2	1	2	6	7	3	1	5	4	1	7	7	6	3	1	1	7	3	7	2	1	7	7	1	2	1	1	7	1	1	4	1	7	7	1	7	7	1
21	34	5	5	5	3	6	3	5	2	3	5	2	6	3	5	2	2	5	2	5	2	6	5	2	2	2	3	2	3	1	2	2	2	1	1	6	3	2	2	1	2	2	1	6	5	3	6	5	7
22	36	5	5	4	4	6	5	6	3	5	4	2	3	4	6	4	2	3	5	5	3	4	4	2	2	6	5	5	6	2	3	1	6	2	2	2	3	4	4	1	2	2	1	4	4	6	5	2	5
23	38	5	5	6	3	6	5	5	5	2	3	3	3	6	6	2	3	5	5	2	3	6	3	3	5	5	6	5	5	2	5	2	5	5	2	3	2	5	2	3	2	3	2	3	3	3	5	2	5
24	39	3	4	4	5	6	6	2	1	3	5	3	1	6	1	1	2	5	3	5	5	5	3	1	2	4	4	2	1	1	1	2	2	2	3	1	1	2	5	3	5	2	1	3	5	4	2	5	5
25	42	6	6	7	5	5	2	6	6	5	6	2	5	7	6	7	6	6	6	2	7	7	7	6	3	2	6	7	7	2	5	1	6	1	3	3	5	3	6	6	5	6	1	7	7	2	6	5	7
26	43	2	2	2	4	3	6	3	3	4	2	3	4	4	3	3	2	4	3	4	1	5	4	3	3	4	3	3	4	3	2	2	4	4	1	2	4	3	3	3	3	4	2	3	6	5	5	6	4
27	44	1	1	2	6	5	3	5	1	1	2	3	2	2	7	5	2	5	3	7	6	2	4	2	1	5	3	1	1	1	6	2	1	2	3	3	2	7	6	2	3	3	3	7	4	6	6	7	6
28	45	2	7	2	7	7	7	6	2	4	5	7	6	7	7	4	7	7	5	6	7	7	7	7	7	7	5	7	7	2	7	6	7	6	6	1	7	5	5	6	6	6	7	1	1	1	1	3	1
29	46	2	5	6	7	5	3	2	3	1	1	1	1	6	5	5	2	3	1	1	5	2	3	2	2	2	2	4	3	1	1	1	5	1	1	1	2	1	1	2	3	1	1	6	5	5	6	1	3
30	47	3	2	2	2	3	2	2	3	2	2	4	4	2	2	2	3	2	2	3	2	2	2	2	2	2	2	2	2	4	4	4	4	4	5	4	2	2	4	3	4	4	3	5	4	4	4	2	4
31	48	1	1	1	1	1	1	1	1	1	1	1	1	1	1	1	1	1	1	1	1	1	1	1	1	7	1	1	1	1	1	1	1	1	1	1	1	1	1	7	1	1	1	1	7	1	1	7	7
32	49	1	6	1	6	1	1	7	1	1	6	2	1	1	3	3	7	1	1	1	1	1	2	3	6	1	1	2	1	3	1	1	1	1	1	3	1	3	3	7	1	1	1	1	1	6	1	1	7
33	50	5	4	4	5	7	7	6	5	5	3	3	2	5	6	4	4	5	2	3	6	4	7	3	7	7	6	5	5	4	4	1	4	4	3	1	2	1	2	3	2	1	2	5	7	4	5	5	4
34	52	2	5	3	3	2	3	4	2	5	3	NA	1	5	6	4	4	4	5	5	3	6	4	1	5	4	5	3	2	3	5	4	3	4	4	2	3	2	5	6	4	2	3	3	5	3	2	3	6
35	54	2	3	6	5	2	4	4	2	1	2	1	6	2	6	6	6	3	3	2	3	5	5	3	3	2	5	6	4	3	6	3	2	3	1	2	5	6	2	3	1	3	2	5	5	6	7	5	6
36	55	5	5	5	5	6	5	6	5	5	5	4	6	6	6	4	5	5	5	6	5	5	6	5	5	5	6	6	6	2	2	1	1	2	2	1	3	2	1	2	5	2	3	6	6	3	7	6	2
37	56	5	5	3	4	4	5	7	5	5	3	5	5	4	2	2	3	3	3	5	2	4	3	1	3	6	6	1	5	4	2	2	4	1	1	2	4	4	4	4	2	1	4	5	4	2	2	4	4
38	57	1	3	5	3	3	2	6	3	1	4	2	5	3	3	6	1	4	4	5	6	5	5	5	2	3	5	3	1	2	6	4	5	7	6	3	5	2	6	5	3	4	2	6	4	4	7	5	3
39	58	4	5	5	4	5	4	6	4	4	3	4	4	5	5	5	4	3	4	5	3	5	6	4	2	4	5	4	6	2	3	2	5	4	3	2	3	4	2	5	3	2	1	4	4	5	7	5	6
40	59	5	5	7	6	7	7	6	6	4	4	2	1	5	7	7	5	5	6	6	3	7	7	5	3	4	6	6	5	1	4	5	6	5	4	1	3	5	5	3	3	3	1	5	5	5	7	4	6
41	60	3	6	4	2	3	1	4	4	2	5	5	1	5	3	3	4	2	2	5	1	6	4	3	3	2	1	3	3	3	3	3	5	1	1	2	3	5	2	2	2	2	5	4	6	6	7	5	6
42	61	2	4	6	3	2	4	5	4	6	4	1	4	7	3	2	6	5	4	4	4	6	4	1	1	6	7	4	3	3	4	2	5	4	1	1	2	2	1	3	1	1	4	4	6	5	6	5	6
43	62	6	2	4	1	5	6	6	3	3	3	5	2	6	7	1	4	5	3	3	5	3	6	1	2	5	6	4	5	1	1	1	4	1	1	3	3	3	1	3	3	3	3	3	5	4	7	3	1
44	64	4	5	7	6	6	6	6	3	3	3	5	3	6	5	2	4	4	3	6	6	5	5	2	4	5	5	5	3	1	5	4	6	3	1	5	3	6	4	4	3	3	5	4	6	5	7	5	5
45	65	3	4	4	4	6	2	6	4	2	3	2	5	4	2	2	3	4	1	5	2	5	4	1	1	4	5	3	4	1	4	1	3	1	1	1	2	1	1	2	3	1	2	4	4	5	4	2	5
46	66	1	1	1	1	1	1	1	1	1	1	1	1	1	1	1	1	1	1	1	1	1	2	1	1	1	1	2	1	1	1	1	2	1	1	1	1	1	1	1	1	1	1	1	2	1	2	1	1
47	67	1	1	5	2	4	1	7	1	7	2	1	2	6	6	1	5	2	2	2	2	7	1	7	3	2	2	2	6	1	2	6	2	2	7	2	2	1	2	2	2	2	7	1	7	2	7	7	6
48	68	6	3	5	7	5	6	3	1	1	5	1	5	6	2	6	6	3	7	5	5	7	7	2	1	3	6	7	5	3	1	2	5	5	1	1	5	3	5	2	3	2	1	5	7	3	6	6	5
49	69	4	6	6	6	6	6	6	5	2	3	3	1	7	5	1	6	4	2	5	5	4	5	2	2	2	5	2	4	1	5	1	5	2	3	2	2	1	4	4	7	1	1	4	6	6	6	1	5
50	70	7	4	2	6	7	3	5	6	7	6	3	2	3	7	2	4	6	4	4	4	4	6	4	5	2	2	5	4	2	5	3	3	7	2	4	5	4	6	6	2	3	3	6	6	3	6	6	3
51	71	7	4	2	4	3	5	4	7	4	6	6	3	6	5	7	4	6	7	4	3	4	7	2	1	6	6	3	3	5	5	2	6	5	3	5	6	1	1	4	5	3	4	2	6	6	6	7	7
52	72	3	5	4	3	3	6	5	2	3	4	1	4	5	5	5	4	4	6	1	2	2	4	1	4	3	5	4	2	2	2	2	2	2	3	3	5	4	3	2	1	1	2	5	6	5	7	5	6
53	73	2	2	4	2	2	3	2	2	2	3	2	5	5	4	6	4	2	3	2	2	6	5	4	3	2	3	4	4	3	3	1	2	3	2	2	2	2	3	2	3	2	2	6	7	6	5	6	7
54	74	1	1	6	6	1	2	1	2	1	1	1	5	1	1	4	2	2	1	1	1	2	6	1	1	6	5	1	3	1	1	1	1	6	1	1	1	2	1	6	1	1	1	2	5	1	6	2	6
55	75	6	3	7	7	7	6	2	6	3	4	6	5	6	NA	7	6	5	3	5	6	6	7	6	2	6	6	3	7	6	6	6	7	6	1	1	2	2	6	1	5	2	1	3	4	6	6	6	6
56	76	3	4	6	5	5	6	5	4	3	3	2	3	6	3	5	1	3	3	4	3	5	4	3	1	5	4	5	4	2	2	5	2	3	1	2	2	1	3	1	2	1	1	3	4	4	5	1	5
57	77	6	6	2	5	4	6	6	5	6	4	1	5	5	6	3	1	3	6	3	1	6	6	4	1	3	6	3	4	1	2	1	6	2	1	4	1	1	2	1	2	2	1	6	6	5	3	4	6
58	78	3	6	5	2	4	5	6	3	4	3	4	1	6	6	4	2	6	6	2	3	1	6	3	6	6	5	4	3	2	3	2	2	6	2	4	2	5	5	2	2	2	4	6	5	5	6	3	3
59	79	5	4	6	5	4	5	5	4	3	4	5	5	6	4	4	4	4	4	5	5	5	5	4	4	4	5	5	4	4	4	4	5	5	4	4	4	5	4	4	3	4	2	4	7	4	4	4	5
[truncated: 56 more columns]
