# Supplementary material for: Four dimensions characterize attributions from faces using a representative set of English trait words
Source: Nat Commun. 2021 Aug 27;12:5168. doi: 10.1038/s41467-021-25500-y (PMC8397784; doi:10.1038/s41467-021-25500-y)
Supplement: Supplementary file 4 — Source Data [file 41467_2021_25500_MOESM4_ESM.zip › Source_Data/Figure5b_Remove_Subject_One_by_One_Rating_per_Trait/Rating_Thrifty.csv]

	SubID	image.1	image.2	image.3	image.4	image.5	image.6	image.7	image.8	image.9	image.10	image.11	image.12	image.13	image.14	image.15	image.16	image.17	image.18	image.19	image.20	image.21	image.22	image.23	image.24	image.25	image.26	image.27	image.28	image.29	image.30	image.31	image.32	image.33	image.34	image.35	image.36	image.37	image.38	image.39	image.40	image.41	image.42	image.43	image.44	image.45	image.46	image.47	image.48
1	1	2	6	2	4	3	3	4	1	1	4	4	2	3	4	1	4	2	7	4	2	3	6	7	1	2	4	3	1	3	2	4	4	7	1	2	4	4	3	2	5	5	7	5	6	3	5	4	1
2	2	3	5	2	2	5	6	3	6	3	3	4	3	3	6	5	3	6	6	3	4	2	6	6	5	5	2	4	3	4	4	6	6	5	6	6	4	3	7	2	3	6	6	3	3	4	4	3	5
3	3	6	7	7	7	7	7	7	3	7	7	7	3	7	7	2	7	7	3	7	7	7	1	5	7	7	7	7	7	7	7	7	7	7	7	NA	7	7	7	7	2	7	7	7	3	3	2	4	1
4	4	4	3	1	1	4	4	4	5	4	3	3	1	5	4	7	2	4	4	4	3	4	7	3	5	6	4	7	3	4	4	4	6	7	4	3	7	4	6	3	4	5	4	4	1	3	1	1	3
5	5	4	4	2	6	4	3	3	2	2	4	4	2	3	3	7	6	5	4	3	2	7	3	6	3	3	2	6	2	2	6	3	3	6	2	2	2	2	2	3	2	2	3	6	4	3	3	4	2
6	6	3	4	3	3	4	3	4	5	5	3	4	4	3	3	2	4	4	4	3	5	3	3	3	5	5	3	4	5	5	5	5	2	2	4	6	6	6	3	5	5	5	6	4	4	3	3	5	3
7	7	5	5	6	5	3	1	3	2	2	5	3	6	5	6	7	2	2	7	2	3	6	7	6	2	2	2	7	3	2	3	1	1	2	1	2	3	2	1	2	2	3	1	5	3	5	6	6	5
8	8	6	4	2	3	3	7	4	5	1	5	5	5	2	5	2	5	3	3	6	4	2	6	2	5	4	4	7	7	5	3	6	7	2	6	5	5	6	2	4	3	2	3	2	2	5	5	1	6
9	9	5	4	2	2	2	4	5	1	5	5	NA	5	6	2	6	2	5	6	6	3	5	6	7	2	1	6	7	2	5	2	7	4	5	4	5	4	6	2	1	3	5	6	5	1	4	2	2	4
10	10	5	5	2	3	4	5	NA	6	4	4	6	5	6	4	3	4	4	5	5	3	4	5	2	6	6	4	5	5	4	4	6	5	3	6	6	5	4	6	5	5	4	3	6	3	5	5	2	3
11	11	3	5	5	6	5	2	3	3	3	3	3	5	5	5	6	5	5	6	3	6	4	6	2	7	4	3	5	5	4	3	5	6	6	2	6	3	7	2	5	3	2	2	6	5	6	6	3	5
12	12	3	2	7	2	5	4	6	2	3	2	2	2	2	6	7	5	6	1	2	1	6	7	7	4	2	7	4	1	6	2	2	7	1	1	3	1	5	3	3	7	2	4	6	7	5	7	2	7
13	13	5	5	3	3	4	5	6	5	5	4	6	6	3	5	4	5	5	3	4	4	2	5	2	5	6	5	6	5	5	5	5	7	6	3	4	5	5	6	4	3	4	4	6	6	5	4	6	6
14	15	1	3	5	4	3	3	4	2	1	3	4	4	4	5	5	5	2	6	3	2	5	7	6	2	4	2	6	4	4	2	3	6	3	3	4	2	3	4	4	1	2	2	6	6	2	6	4	3
15	17	6	6	7	6	5	3	6	7	7	5	6	6	4	7	1	4	4	5	6	1	4	7	6	6	6	3	7	5	5	2	6	6	2	2	3	6	7	6	6	4	5	4	5	1	2	1	1	3
16	18	6	4	7	5	3	5	5	3	3	6	5	6	6	5	7	6	3	6	6	6	7	7	7	2	5	5	7	6	3	5	4	4	6	3	3	5	3	3	2	2	4	5	3	4	5	6	5	2
17	19	3	3	1	2	3	6	5	4	5	3	5	2	3	4	2	2	3	3	3	3	2	4	4	5	5	2	7	3	4	5	2	5	3	2	2	2	1	6	5	3	3	4	5	3	5	3	3	6
18	20	4	5	2	1	3	3	6	3	5	5	3	6	3	5	5	6	3	6	5	1	2	7	5	5	3	4	5	4	5	6	4	5	5	4	5	5	5	7	2	3	5	3	5	6	5	3	6	5
19	21	2	3	4	2	4	2	3	1	2	3	3	5	5	5	6	4	4	4	2	1	5	4	5	2	2	2	4	4	2	3	3	6	6	2	2	3	5	2	3	3	4	3	4	5	3	7	6	3
20	23	2	1	3	6	7	6	7	1	7	7	5	1	4	5	1	4	7	1	2	1	5	1	1	7	5	7	7	1	6	4	1	5	2	1	7	7	7	6	6	3	7	6	7	1	2	2	1	7
21	24	4	3	5	5	3	3	3	4	4	4	5	5	5	4	4	3	4	5	NA	4	5	5	3	3	4	NA	4	4	3	4	3	4	3	5	3	3	4	3	5	3	3	5	NA	3	3	4	3	4
22	25	5	5	5	5	6	7	6	5	5	6	5	5	5	5	5	6	3	3	5	3	4	6	5	5	5	5	5	6	3	4	5	4	5	5	6	5	6	6	3	5	3	5	5	4	3	2	3	3
23	26	7	4	2	4	7	7	7	6	6	6	7	4	4	5	4	3	4	2	4	4	4	4	6	7	7	7	5	2	5	2	6	7	7	7	5	6	7	7	2	1	4	7	6	2	3	2	1	5
24	27	4	4	1	3	5	5	5	7	4	4	4	5	3	4	1	4	2	3	3	3	3	1	3	5	3	3	5	7	4	7	5	2	1	5	5	6	6	6	5	3	6	5	3	3	3	3	2	6
25	28	5	4	7	5	2	5	7	2	7	4	2	5	4	4	7	2	4	5	7	6	7	5	6	6	5	7	4	7	7	2	5	6	7	1	5	3	2	5	4	4	4	5	2	4	1	2	3	1
26	30	6	5	5	5	6	6	7	7	7	6	7	5	3	5	1	5	6	2	7	4	3	2	5	5	6	5	2	6	7	7	5	5	4	6	7	7	5	7	7	7	6	6	3	2	6	2	5	2
27	31	1	5	2	2	5	5	1	2	3	2	5	6	3	2	7	5	6	7	6	2	3	6	6	3	2	2	3	2	2	5	5	7	6	5	5	3	1	6	3	2	4	4	5	7	7	6	2	5
28	32	3	3	2	5	4	4	4	4	4	4	3	4	3	5	5	2	3	5	3	4	4	5	4	5	5	2	5	3	4	4	2	3	5	4	4	5	5	2	3	3	5	2	5	5	5	4	2	5
29	33	3	3	2	6	5	7	6	2	3	2	3	6	6	3	7	6	5	7	5	3	5	3	7	3	5	3	5	2	5	5	7	6	7	5	6	4	5	3	2	6	5	6	5	2	2	5	2	3
30	35	4	5	3	3	2	5	5	5	5	4	5	4	3	4	2	2	3	4	5	2	5	5	4	4	5	5	4	4	6	4	4	6	4	5	3	2	2	5	4	5	4	5	5	2	5	3	2	4
31	36	5	5	6	3	3	5	5	5	5	5	5	5	5	5	5	5	3	6	6	6	5	5	5	5	5	5	5	5	5	5	5	3	5	6	5	6	5	5	3	6	4	5	6	5	6	5	5	5
32	37	2	3	2	5	3	4	6	4	2	2	3	6	3	4	5	5	5	2	4	3	3	6	4	6	5	1	6	4	3	3	7	7	5	6	5	4	4	3	3	5	5	2	1	6	3	6	3	5
33	39	6	4	2	3	4	4	4	6	5	5	6	3	3	5	2	4	4	4	4	4	3	3	3	5	5	3	2	4	4	4	5	3	4	6	6	5	4	6	4	5	4	3	4	3	4	3	4	5
34	43	5	4	2	4	4	6	7	5	4	7	3	6	6	4	6	2	2	2	4	6	3	4	3	5	4	6	3	4	4	4	3	2	7	2	4	5	6	4	5	2	5	3	3	2	3	2	4	6
35	45	2	3	1	4	7	7	2	1	3	7	5	3	3	4	2	4	2	7	2	6	6	4	3	7	6	3	6	6	6	3	6	3	5	3	6	3	2	3	3	3	4	4	4	7	7	3	6	2
36	46	7	6	7	5	7	7	6	5	6	6	5	1	6	6	6	6	6	7	5	6	7	7	5	5	6	7	6	6	2	2	4	7	2	1	2	2	3	6	7	4	6	1	5	7	4	6	1	7
37	48	3	3	2	1	3	1	7	5	3	3	2	5	2	3	5	7	3	7	6	1	3	5	7	4	2	1	6	3	7	6	7	6	5	3	4	3	2	6	3	6	7	2	6	3	5	2	3	5
38	49	2	4	5	1	2	5	3	2	1	4	4	3	3	5	7	4	4	5	4	6	7	4	4	1	3	NA	4	4	3	NA	3	7	7	2	4	4	2	4	1	2	2	4	5	4	4	6	6	5
39	52	5	5	NA	6	6	5	1	5	2	5	5	6	6	5	1	6	5	1	4	5	4	5	4	2	6	1	5	5	5	3	5	2	2	6	2	5	2	2	6	6	NA	5	2	NA	5	1	1	2
40	53	6	3	5	2	3	5	3	6	3	5	5	3	3	5	2	5	3	5	5	3	5	6	5	2	3	3	6	5	3	5	6	2	3	5	6	5	6	5	5	5	5	2	3	4	3	1	3	3
41	54	4	7	7	6	5	5	1	5	2	4	3	4	3	1	7	3	5	7	2	1	6	6	3	2	5	1	5	1	5	6	5	7	7	4	5	6	6	5	2	3	6	5	3	4	4	4	3	4
42	55	2	2	3	4	3	7	5	5	6	2	1	6	5	7	5	2	1	1	6	1	7	6	3	7	5	7	6	2	1	5	6	7	4	6	7	3	5	6	1	3	2	1	2	1	5	6	1	4
43	56	2	3	5	3	5	3	6	5	3	5	3	5	5	3	6	5	5	6	4	1	5	5	3	6	6	5	5	4	2	1	5	5	5	5	2	5	5	2	3	5	5	5	2	6	6	6	6	5
44	57	3	5	2	2	3	5	5	2	3	4	3	4	4	4	6	5	4	5	4	4	4	6	5	3	3	2	6	3	3	4	5	5	5	4	3	4	6	5	3	5	3	3	5	6	4	4	4	5
45	58	3	2	1	5	6	6	3	2	3	1	5	3	4	3	5	6	4	2	4	2	2	2	2	6	4	2	3	2	5	4	6	3	2	6	6	5	6	7	3	5	5	5	5	5	6	4	5	2
46	59	3	5	3	5	1	6	2	3	4	4	3	3	2	5	6	5	2	7	7	2	5	7	7	2	2	2	6	5	6	3	6	7	7	1	2	4	2	7	2	4	3	3	6	6	3	6	3	5
47	60	4	5	6	3	5	4	3	4	1	4	4	5	3	4	5	4	6	5	5	2	6	6	5	2	3	4	5	3	5	3	4	6	5	3	1	2	7	3	2	2	2	4	2	6	4	3	4	4
48	61	3	2	1	3	3	3	2	2	3	3	2	1	2	1	2	2	2	4	2	3	3	2	2	2	3	2	1	2	2	2	1	2	2	2	NA	2	1	3	2	2	NA	2	3	1	3	2	3	2
49	62	6	6	3	6	3	3	3	3	7	6	6	7	1	3	1	3	3	3	6	5	3	2	3	3	3	3	3	5	7	6	NA	5	2	7	7	5	7	7	7	7	6	7	3	2	6	1	3	3
50	63	3	6	3	5	6	3	1	5	3	7	2	5	5	2	7	7	3	6	5	3	7	7	7	3	6	3	5	5	7	5	6	7	4	6	6	6	5	6	3	5	6	3	3	3	5	4	4	1
51	64	1	7	7	1	1	7	7	1	1	7	1	7	7	1	7	7	7	7	7	1	7	7	7	7	7	1	7	1	7	1	7	7	1	1	7	7	1	7	7	7	1	1	7	7	7	1	1	7
52	65	2	2	5	NA	2	4	5	3	3	6	6	3	5	5	3	4	1	3	3	4	5	1	4	3	2	2	2	3	NA	7	5	2	3	4	3	2	3	5	4	3	5	7	4	5	6	3	1	2
53	66	7	4	5	5	2	2	3	5	1	5	3	1	6	5	6	7	NA	4	6	2	5	6	3	3	6	4	6	4	5	2	5	4	6	5	2	2	4	1	3	5	2	7	1	NA	5	3	1	6
54	67	2	1	7	6	2	7	1	2	1	2	4	6	4	2	7	5	5	6	5	6	6	7	6	3	2	4	7	2	2	2	5	6	6	2	5	3	6	6	1	1	2	7	3	7	4	3	7	3
55	68	4	5	7	4	3	1	6	1	3	4	1	7	4	2	7	5	4	7	6	1	6	7	6	3	2	6	3	2	3	5	7	7	7	3	6	6	3	3	2	6	5	6	2	6	4	5	7	1
56	69	5	2	6	3	3	7	5	6	3	5	3	5	3	2	7	4	2	7	5	1	4	6	6	1	4	2	6	5	2	4	4	4	4	2	2	2	3	1	1	2	2	2	5	6	2	7	7	5
57	70	2	6	5	4	7	7	3	7	7	5	1	4	5	7	2	7	2	6	7	2	5	5	5	7	2	2	6	3	5	5	3	7	7	2	6	7	2	7	2	7	6	6	3	6	5	6	4	2
58	71	2	4	6	2	7	1	5	2	6	6	2	2	4	1	2	5	5	2	2	5	2	2	4	5	6	4	5	7	7	2	5	4	1	5	3	7	4	2	1	7	6	5	7	2	4	6	2	6
59	72	3	5	NA	3	3	5	4	4	2	3	3	5	4	4	6	6	3	5	2	5	3	5	5	2	3	2	3	2	3	3	2	4	5	5	3	5	4	NA	2	5	6	3	4	5	4	3	4	5
[truncated: 56 more columns]
