# Supplementary material for: Four dimensions characterize attributions from faces using a representative set of English trait words
Source: Nat Commun. 2021 Aug 27;12:5168. doi: 10.1038/s41467-021-25500-y (PMC8397784; doi:10.1038/s41467-021-25500-y)
Supplement: Supplementary file 4 — Source Data [file 41467_2021_25500_MOESM4_ESM.zip › Source_Data/Figure5b_Remove_Subject_One_by_One_Rating_per_Trait/Rating_Helpful.csv]

	SubID	image.1	image.2	image.3	image.4	image.5	image.6	image.7	image.8	image.9	image.10	image.11	image.12	image.13	image.14	image.15	image.16	image.17	image.18	image.19	image.20	image.21	image.22	image.23	image.24	image.25	image.26	image.27	image.28	image.29	image.30	image.31	image.32	image.33	image.34	image.35	image.36	image.37	image.38	image.39	image.40	image.41	image.42	image.43	image.44	image.45	image.46	image.47	image.48
1	1	3	6	1	1	5	5	2	5	5	6	6	6	5	6	1	5	5	5	6	6	1	1	6	6	3	1	5	6	7	6	5	1	2	7	7	7	7	5	2	5	6	7	3	1	7	1	7	6
2	3	4	2	3	2	3	4	3	4	6	3	4	2	2	1	5	5	2	5	4	5	2	4	6	6	3	1	2	2	5	4	5	4	4	5	7	6	3	7	6	5	5	5	4	4	4	2	4	3
3	4	5	3	3	5	5	5	3	3	5	5	5	5	5	3	5	5	5	2	5	3	5	3	5	6	3	3	5	5	5	5	5	3	4	5	5	5	5	5	5	5	3	5	5	5	5	3	3	3
4	5	2	2	2	3	3	2	2	2	2	2	2	3	2	1	2	3	2	2	2	3	5	3	6	3	3	2	6	5	6	6	6	6	6	6	6	6	6	6	5	6	6	6	5	6	5	3	6	5
5	6	3	4	3	2	2	5	3	3	2	5	5	4	1	3	3	3	3	2	3	3	5	2	2	3	5	2	3	5	6	4	4	2	3	6	5	3	5	6	2	5	5	3	3	4	5	5	5	2
6	7	5	5	5	3	5	3	5	3	5	4	3	4	4	5	4	5	5	5	3	3	5	3	6	6	6	2	3	3	6	6	6	4	4	5	4	5	5	3	5	6	3	5	5	2	5	2	4	5
7	8	6	4	2	1	6	4	3	4	5	5	6	2	3	6	2	6	3	3	5	1	2	4	4	5	3	5	5	4	6	4	5	3	1	6	7	5	7	5	5	6	7	6	5	7	4	5	5	6
8	10	6	6	2	6	3	5	6	5	5	5	6	2	2	2	2	2	5	2	2	2	2	2	5	6	5	2	2	2	6	7	6	6	3	6	6	7	6	6	2	5	7	6	4	1	5	3	3	5
9	11	6	1	4	4	2	6	6	7	6	6	5	1	2	3	1	6	1	3	7	1	1	1	5	6	4	3	5	6	1	6	6	6	7	6	6	6	5	1	1	6	7	6	1	5	2	6	5	1
10	13	5	5	6	6	5	6	5	6	7	5	7	5	6	6	5	7	5	5	5	6	5	4	5	7	7	5	5	7	5	7	7	6	3	4	7	6	6	5	5	7	4	7	4	1	4	2	4	4
11	14	5	5	2	2	6	3	6	5	5	3	6	6	2	7	6	4	3	3	3	5	3	2	4	6	4	3	5	6	3	5	6	3	2	5	6	2	3	3	4	3	5	5	4	3	5	2	4	2
12	15	4	6	6	6	5	3	3	4	5	5	5	5	5	2	5	4	2	6	3	6	3	3	6	4	4	5	5	3	5	6	6	6	5	6	6	5	5	7	3	5	6	5	4	3	4	1	3	2
13	16	5	3	1	2	6	5	6	7	7	6	5	5	2	2	1	2	5	2	5	6	NA	3	3	7	6	3	2	6	6	7	6	2	2	6	7	5	6	7	6	5	3	6	3	2	6	1	2	2
14	17	6	6	2	2	2	3	3	6	5	3	7	7	2	5	7	5	5	6	5	2	1	5	5	7	5	3	6	6	7	6	6	2	3	3	6	6	6	6	2	5	6	7	2	4	2	1	3	2
15	18	4	2	4	2	3	2	3	3	3	3	4	4	4	4	4	5	2	4	3	2	4	1	6	3	6	6	1	3	5	4	5	6	7	4	3	2	2	3	3	4	5	5	3	3	3	1	4	4
16	19	6	3	2	5	3	3	7	7	7	5	5	6	5	5	1	6	3	5	4	3	2	5	6	7	7	3	5	6	6	5	6	4	4	7	6	6	4	5	3	5	7	6	5	1	2	1	2	1
17	21	5	2	2	3	4	1	6	4	6	6	4	5	2	3	4	3	4	5	4	1	2	2	5	5	5	5	3	2	7	4	7	4	3	5	NA	6	4	5	3	5	6	7	5	5	4	5	5	4
18	23	6	3	3	3	4	4	5	1	7	6	3	6	3	5	3	4	3	6	4	1	1	1	5	7	6	6	2	2	6	5	5	4	3	6	7	5	7	6	5	6	7	7	2	3	2	1	5	4
19	24	3	5	5	4	NA	5	4	5	5	4	5	5	5	5	3	4	5	3	4	3	5	4	5	5	3	5	4	4	5	5	5	5	5	4	3	5	5	5	4	4	5	5	5	5	5	5	5	4
20	26	2	6	5	6	6	5	2	5	5	2	5	4	1	2	1	2	2	3	4	2	2	2	5	5	5	4	2	5	7	6	6	6	4	6	7	5	5	4	6	4	7	2	2	1	4	1	1	5
21	27	5	2	3	6	7	2	1	2	2	5	4	1	4	4	7	5	3	4	7	3	2	5	7	6	1	2	6	2	7	6	6	4	7	6	7	3	5	6	6	5	7	6	3	6	5	1	4	4
22	28	6	6	1	2	3	2	1	7	6	6	6	2	1	6	1	6	6	5	5	6	1	1	6	6	3	2	1	6	NA	5	5	2	7	6	6	6	7	5	6	5	6	7	2	1	6	1	6	1
23	29	5	6	1	1	3	3	5	6	6	5	5	6	6	2	3	5	2	2	2	2	1	2	2	6	4	3	6	3	5	2	5	1	2	2	6	3	6	5	2	5	4	3	5	1	6	3	3	5
24	30	2	5	3	3	2	2	6	5	6	5	4	5	2	3	2	6	2	2	3	5	2	3	3	5	6	2	2	3	6	6	5	2	3	5	7	7	2	2	5	6	5	2	2	2	2	2	2	1
25	32	5	4	3	3	4	3	4	4	5	7	7	5	3	5	2	5	5	3	4	5	2	3	4	4	3	4	2	4	3	7	5	1	5	4	7	5	4	4	4	5	3	7	6	4	3	3	2	3
26	33	6	7	5	2	6	4	1	5	6	7	3	6	6	1	7	4	6	3	1	6	3	3	1	5	6	6	NA	4	7	5	6	5	3	4	6	6	2	5	5	5	6	7	5	5	6	2	7	5
27	34	2	2	2	1	4	7	2	7	4	7	4	7	4	4	2	2	4	4	7	7	2	4	1	4	7	7	4	4	4	4	7	2	1	7	7	4	4	7	4	7	7	7	2	2	4	4	7	7
28	35	5	5	1	5	3	4	4	4	6	4	6	3	4	5	6	2	2	5	4	4	1	5	6	5	4	1	6	3	6	5	6	4	5	7	6	5	6	7	6	3	7	5	1	1	2	1	3	2
29	36	1	6	3	1	6	6	1	1	6	2	2	5	6	1	7	1	7	5	5	1	7	6	4	3	2	2	7	1	7	4	6	7	4	2	4	4	6	4	1	5	6	4	6	2	2	1	1	2
30	37	3	5	3	7	2	3	4	2	6	3	2	6	6	2	1	1	5	3	2	2	3	4	1	2	5	2	6	6	5	6	2	2	2	1	7	3	2	NA	7	6	1	2	4	6	5	2	4	2
31	38	6	2	5	7	7	2	5	3	7	5	1	3	6	1	6	5	5	5	6	7	3	5	7	5	NA	6	2	3	5	5	5	6	1	6	3	2	5	7	2	3	3	5	3	2	2	7	4	5
32	39	3	3	1	1	1	2	4	4	3	3	6	5	2	2	1	5	3	5	2	3	1	3	3	4	1	3	3	4	4	4	5	3	2	3	6	3	3	4	2	4	3	7	1	3	3	1	7	2
33	40	4	6	2	2	1	5	1	6	7	7	5	3	1	5	1	4	6	1	1	1	2	2	7	7	6	1	5	1	6	4	6	6	6	6	6	5	7	5	4	5	7	6	5	2	3	1	6	5
34	41	5	6	6	5	6	5	6	6	6	3	4	3	3	5	6	5	7	3	5	5	2	4	4	5	2	5	4	3	4	5	5	3	5	5	5	5	6	4	5	5	5	5	4	4	6	3	4	3
35	42	4	4	4	6	6	5	3	5	6	7	7	5	3	3	5	7	NA	4	5	3	4	5	4	NA	7	4	4	5	7	5	4	3	5	5	7	4	7	7	6	6	5	4	5	5	4	4	5	6
36	43	4	4	4	6	5	5	6	6	4	5	5	6	4	6	5	4	5	6	4	3	3	5	6	5	5	4	6	3	6	5	6	6	5	5	6	6	6	5	6	4	6	4	2	2	2	3	3	4
37	44	5	6	4	4	4	5	4	6	6	6	5	4	4	5	4	4	4	4	5	4	3	4	4	5	4	4	4	4	3	5	4	4	4	6	5	4	4	4	5	5	4	5	4	4	4	3	3	4
38	45	6	5	5	5	6	NA	5	6	7	6	5	4	4	5	4	6	6	6	5	7	4	3	6	6	6	3	7	6	4	3	5	5	5	5	3	5	6	5	5	5	4	4	7	4	3	5	6	6
39	46	7	6	2	6	5	5	7	6	4	5	6	3	7	7	5	7	2	5	7	5	3	5	6	6	6	3	6	3	3	4	5	3	4	7	6	3	6	7	6	6	3	5	3	2	5	1	3	3
40	47	2	7	1	3	3	5	4	3	6	4	5	6	2	3	6	3	4	6	3	3	1	4	6	5	5	1	3	5	6	4	5	3	1	7	7	6	3	6	5	6	6	7	3	1	3	1	2	4
41	48	5	4	5	4	NA	4	4	4	3	4	2	3	6	3	6	4	4	5	4	3	4	4	2	2	3	4	5	4	4	3	3	NA	5	5	1	4	5	4	3	4	3	3	5	5	6	5	5	6
42	50	7	2	1	1	6	7	7	2	2	7	2	3	2	2	1	5	6	6	6	7	7	2	1	7	7	2	1	7	7	7	7	3	3	7	7	7	5	6	2	6	2	3	3	2	1	1	5	1
43	51	2	4	1	1	2	6	6	5	6	5	3	2	2	5	5	3	6	6	2	1	6	2	7	6	2	2	1	3	5	7	6	5	6	7	7	6	7	7	5	6	7	7	5	1	3	1	5	3
44	52	3	7	3	1	4	6	3	7	5	3	5	5	3	3	5	6	2	6	5	5	2	5	3	4	2	3	3	5	6	5	6	4	3	6	7	6	3	6	5	4	7	6	3	2	3	2	4	3
45	53	4	4	1	6	1	1	2	1	3	1	6	4	1	2	5	5	1	5	1	6	1	3	6	3	5	2	4	1	1	3	1	1	6	4	6	3	6	2	5	5	5	6	7	2	5	1	5	7
46	54	6	6	4	5	6	6	4	7	6	6	5	4	4	4	1	6	5	3	6	6	2	1	7	7	6	3	4	5	5	6	6	2	1	7	7	7	6	7	6	7	6	7	3	2	5	3	1	2
47	55	7	7	7	7	7	7	7	7	7	7	7	7	7	7	1	1	7	1	7	7	7	1	7	7	7	7	7	NA	7	7	7	7	7	7	7	7	7	7	7	7	7	7	1	1	1	1	1	1
48	56	5	3	2	1	3	4	3	6	4	5	4	5	3	3	5	5	3	5	2	2	4	3	6	6	3	2	3	2	6	6	5	2	2	6	7	6	6	6	5	4	5	5	5	1	4	1	3	3
49	57	2	5	5	4	2	4	2	3	2	2	1	2	5	4	5	4	3	2	2	3	3	4	2	1	2	3	2	2	2	2	1	4	4	1	1	1	2	1	2	2	2	2	6	5	5	6	6	7
50	58	6	3	4	4	4	3	7	7	2	6	3	4	4	3	2	6	5	2	7	7	4	2	3	4	7	6	2	6	2	4	7	3	3	7	7	7	2	4	2	7	7	3	2	2	3	4	4	3
51	59	6	6	3	3	3	3	3	6	5	6	3	5	1	2	4	5	4	4	3	3	1	2	4	6	4	2	4	5	7	5	5	2	2	3	7	6	7	7	6	3	7	6	2	4	3	2	5	1
52	61	4	4	4	2	2	5	6	3	3	7	4	2	1	4	2	4	3	6	2	3	5	7	7	6	4	5	2	5	7	7	4	7	7	5	6	5	6	3	7	1	6	7	2	2	5	5	6	7
53	63	4	3	1	6	5	2	5	4	5	4	6	5	1	3	1	5	2	1	3	2	3	1	5	5	4	4	1	2	7	5	5	3	4	7	7	5	6	7	5	6	6	6	1	3	5	1	1	5
54	64	5	4	2	1	5	4	4	6	6	6	4	5	3	2	3	2	6	3	3	6	4	1	7	6	7	2	5	6	5	4	5	6	5	7	7	5	6	5	4	6	7	7	2	3	2	1	5	5
55	66	4	4	NA	5	7	5	5	5	6	5	5	5	1	6	6	3	2	2	3	6	3	5	3	6	6	6	2	5	5	5	3	2	6	6	6	6	2	5	5	3	2	4	6	2	4	5	4	2
56	67	6	5	3	4	4	6	6	5	6	5	4	3	4	6	3	6	5	5	6	5	3	3	4	7	6	5	5	5	6	5	6	3	4	6	7	6	7	4	6	5	7	7	3	2	4	2	6	3
57	68	6	5	3	2	5	1	3	3	5	3	6	5	6	5	3	5	5	2	3	4	2	2	6	7	4	2	6	3	7	5	7	4	5	5	7	6	5	5	5	7	5	7	2	5	7	2	2	3
58	69	3	2	3	3	4	2	3	2	3	4	4	5	4	3	4	4	4	5	4	4	4	3	4	5	3	1	2	4	4	4	3	3	1	5	NA	4	3	4	4	4	4	6	3	2	3	1	4	4
[truncated: 56 more columns]
