# Supplementary material for: Four dimensions characterize attributions from faces using a representative set of English trait words
Source: Nat Commun. 2021 Aug 27;12:5168. doi: 10.1038/s41467-021-25500-y (PMC8397784; doi:10.1038/s41467-021-25500-y)
Supplement: Supplementary file 4 — Source Data [file 41467_2021_25500_MOESM4_ESM.zip › Source_Data/Figure5b_Remove_Subject_One_by_One_Rating_per_Trait/Rating_Cruel.csv]

	SubID	image.1	image.2	image.3	image.4	image.5	image.6	image.7	image.8	image.9	image.10	image.11	image.12	image.13	image.14	image.15	image.16	image.17	image.18	image.19	image.20	image.21	image.22	image.23	image.24	image.25	image.26	image.27	image.28	image.29	image.30	image.31	image.32	image.33	image.34	image.35	image.36	image.37	image.38	image.39	image.40	image.41	image.42	image.43	image.44	image.45	image.46	image.47	image.48
1	1	3	2	4	3	4	2	3	4	1	2	2	3	5	3	4	5	4	5	4	2	5	5	3	2	3	5	6	3	1	3	1	6	4	2	1	1	1	3	4	2	1	1	4	4	2	3	4	2
2	2	3	1	3	2	3	NA	5	2	4	5	2	5	2	3	NA	2	3	3	NA	2	4	5	6	2	2	4	3	4	5	5	2	4	4	6	2	5	1	2	4	6	5	3	5	2	4	2	2	3
3	3	5	5	6	6	3	4	5	4	3	4	4	1	5	5	2	1	4	4	5	5	3	2	2	4	5	4	3	4	3	2	4	5	3	4	1	2	4	3	4	3	1	2	3	4	4	6	1	6
4	4	4	5	6	4	7	5	5	7	7	5	5	7	5	4	4	5	7	5	3	5	4	5	5	7	3	6	4	7	4	7	5	5	5	7	5	5	5	5	5	4	5	5	2	3	5	2	5	5
5	5	3	4	5	4	4	4	3	4	3	5	3	4	4	4	3	4	4	3	4	4	4	5	2	3	5	5	5	5	2	3	2	4	4	3	2	3	2	3	3	4	2	2	5	5	4	5	5	5
6	6	5	6	5	3	5	7	7	6	2	2	5	4	2	5	3	2	7	2	5	NA	6	6	1	5	5	7	5	5	2	5	3	4	4	1	1	2	3	6	3	3	2	2	5	7	3	6	1	6
7	7	4	4	5	6	5	3	4	2	2	4	2	5	2	4	5	3	4	6	2	4	5	6	5	3	3	6	6	1	6	4	2	4	3	2	2	2	3	4	3	2	2	2	5	7	4	6	4	5
8	9	5	7	7	1	3	4	3	4	1	7	1	1	7	3	5	NA	2	7	6	5	7	6	4	3	5	2	7	3	4	1	7	NA	5	4	2	6	4	5	3	2	6	1	3	6	5	4	7	7
9	10	3	3	6	2	5	5	2	3	3	3	3	2	5	2	2	2	5	5	5	2	2	5	3	2	3	6	6	5	3	1	2	7	2	1	2	5	7	5	6	2	2	2	5	5	2	5	3	2
10	11	3	2	6	5	3	3	5	2	2	3	5	5	5	3	5	5	3	3	4	3	6	5	4	1	2	5	5	3	2	2	3	5	5	2	2	3	2	1	2	2	1	1	5	6	4	6	4	6
11	13	2	5	4	1	4	4	3	2	2	2	2	2	2	2	3	3	2	2	2	2	5	2	2	2	2	5	4	3	1	2	1	3	2	1	1	2	3	4	4	2	2	1	2	4	3	5	2	2
12	14	4	7	3	3	2	5	7	3	3	7	4	5	5	5	1	6	6	2	5	6	5	6	4	3	7	6	3	5	3	3	2	4	1	4	2	1	1	2	3	5	2	2	5	4	6	5	5	1
13	15	3	6	6	5	6	2	7	6	4	3	5	5	6	6	6	7	6	6	1	3	7	6	3	4	4	6	6	6	2	2	3	7	6	3	6	6	6	4	4	5	6	2	6	1	4	7	3	2
14	16	2	2	5	2	2	2	2	2	2	2	2	2	2	2	2	2	2	2	2	2	6	2	2	2	2	2	2	2	2	2	2	2	2	2	2	2	2	2	2	2	2	2	2	2	2	2	2	2
15	17	1	1	1	1	1	1	1	1	1	1	1	1	1	1	1	1	1	1	1	1	1	1	1	1	1	1	1	4	1	1	1	1	1	1	1	1	5	1	1	1	1	1	1	1	1	1	1	1
16	18	2	3	5	4	3	5	3	3	3	4	5	2	5	3	3	4	5	3	3	3	4	5	3	2	2	3	4	4	3	1	3	4	1	3	2	5	3	3	2	1	2	4	3	6	4	6	3	6
17	19	4	4	5	6	1	2	4	6	4	3	2	5	6	2	2	3	3	4	5	2	3	4	2	2	4	6	5	7	1	1	2	5	3	3	2	4	3	3	4	5	4	2	3	5	6	5	5	3
18	20	6	1	5	6	2	1	2	6	1	1	2	1	5	5	6	6	6	6	7	2	5	7	3	1	1	5	5	5	1	1	1	6	6	1	1	1	1	1	1	2	1	1	2	6	2	5	2	7
19	21	3	3	7	4	5	4	6	5	6	2	3	2	3	3	4	6	3	6	4	3	3	3	2	6	6	6	5	5	2	3	6	3	3	3	2	4	3	3	4	3	5	3	2	5	4	4	4	3
20	22	4	3	4	5	5	7	6	1	2	4	3	2	4	5	6	2	6	4	3	2	4	5	3	5	5	5	4	4	1	3	2	4	1	1	2	2	2	5	2	2	2	1	5	4	3	6	5	3
21	23	5	2	3	5	5	6	1	3	3	3	3	3	5	5	4	5	2	2	5	2	5	3	3	1	1	NA	2	3	2	5	3	2	2	2	2	3	1	4	1	2	4	3	4	NA	4	2	6	4
22	24	6	1	6	3	5	5	6	5	3	3	2	5	3	3	5	2	3	5	3	2	6	7	3	1	1	6	5	3	2	1	2	5	3	2	1	1	3	2	1	2	1	1	6	6	6	7	5	5
23	25	3	3	7	5	2	7	2	3	3	2	3	2	3	3	3	2	6	7	3	1	7	7	2	2	1	3	6	2	2	6	2	2	1	1	1	2	3	1	3	1	1	1	3	7	6	7	6	7
24	26	6	6	7	3	5	3	6	6	5	5	2	5	6	6	6	5	6	6	5	2	7	7	4	3	5	7	7	4	6	2	4	7	4	2	3	7	4	2	3	5	4	1	4	7	6	7	7	7
25	27	4	2	5	5	4	1	3	4	1	4	2	4	3	1	7	3	7	4	4	1	7	7	3	1	4	2	5	5	1	4	1	5	4	1	3	1	2	3	4	1	4	1	6	4	3	3	2	6
26	28	4	3	5	4	6	5	4	3	1	3	5	4	4	3	4	4	5	4	5	4	5	4	4	1	2	5	4	5	4	5	3	5	5	3	4	3	3	4	5	3	3	4	6	5	6	5	2	6
27	29	4	6	5	6	5	6	6	4	6	4	3	5	7	6	4	2	3	4	6	6	7	5	6	3	5	6	6	6	5	4	2	7	2	2	2	2	5	3	4	5	2	1	5	2	3	6	5	5
28	30	3	3	2	6	3	5	5	3	4	5	2	4	2	3	2	3	2	NA	2	3	5	6	3	3	4	5	5	4	1	1	4	5	3	2	5	3	6	3	3	2	3	1	3	3	3	3	1	4
29	31	3	1	7	5	5	5	7	3	2	2	2	5	5	5	3	3	5	2	5	3	3	7	1	2	5	3	3	3	1	1	2	3	3	1	2	2	1	1	1	1	2	1	3	7	6	7	7	6
30	33	6	1	7	1	5	1	1	1	3	1	1	1	6	1	5	3	7	6	1	1	7	6	3	2	7	7	5	2	5	3	1	2	3	1	2	5	3	6	1	1	1	1	1	1	2	1	1	5
31	34	6	3	NA	1	2	5	3	2	2	3	2	2	2	2	3	2	2	5	5	2	2	3	1	1	2	2	2	2	2	3	2	2	1	1	1	2	1	1	2	1	1	3	2	5	2	2	2	2
32	35	5	4	2	3	5	5	6	6	4	4	2	6	3	3	4	4	4	3	4	3	7	4	4	3	5	4	5	6	1	3	4	5	3	1	2	3	2	3	3	4	4	1	4	6	4	6	6	7
33	36	3	4	4	3	5	3	2	4	2	2	2	4	4	1	3	2	2	4	4	3	5	5	3	3	4	2	5	3	1	3	1	4	4	1	1	1	1	3	1	1	1	2	6	6	5	7	2	6
34	37	6	6	3	6	6	6	5	3	2	3	6	3	6	3	3	3	3	6	3	6	6	6	3	6	2	2	6	6	2	3	3	6	6	3	2	3	2	6	3	6	2	6	6	7	6	3	6	6
35	40	6	2	3	5	2	3	6	1	2	2	2	3	5	3	3	2	3	3	6	4	3	4	2	1	5	2	4	5	2	1	1	6	3	1	1	2	1	2	1	2	1	2	2	5	2	5	3	3
36	41	4	3	6	6	4	5	5	3	4	3	3	2	4	5	4	4	3	4	4	6	4	4	4	2	3	3	4	4	3	2	3	4	4	4	2	2	3	4	3	4	1	2	4	2	4	6	4	6
37	42	2	6	6	4	5	6	5	3	2	2	3	5	5	6	3	5	6	3	2	2	5	5	4	6	6	2	2	2	1	3	2	6	6	2	6	2	2	2	2	3	3	2	2	6	1	6	1	2
38	43	4	2	5	5	2	4	4	4	3	3	3	5	3	3	4	4	4	3	3	4	4	5	4	3	4	4	4	3	2	4	2	4	5	2	2	3	4	4	3	2	3	3	4	5	4	4	5	5
39	44	2	3	6	2	6	4	5	3	3	3	2	6	5	3	2	2	5	1	5	2	5	4	1	1	5	7	2	6	1	5	1	4	1	1	1	2	1	2	2	5	1	2	5	5	4	5	1	5
40	45	5	5	1	2	1	1	1	1	5	3	5	1	1	3	1	5	5	7	5	3	2	6	NA	3	5	1	5	2	7	6	7	1	7	3	6	1	6	5	1	5	1	6	1	1	3	1	7	1
41	46	6	5	7	7	5	7	5	7	5	3	4	3	5	7	3	4	7	4	7	3	7	6	3	6	7	7	1	7	1	3	1	7	7	2	2	6	1	4	6	5	3	1	3	1	2	5	2	6
42	47	6	1	7	2	2	7	7	2	7	3	NA	2	7	6	1	2	4	1	2	2	7	1	1	2	2	2	4	7	3	2	1	1	7	3	1	3	7	2	2	2	7	2	2	7	4	5	5	5
43	48	1	1	6	6	6	1	6	1	4	1	1	2	7	6	1	2	1	1	6	1	6	7	2	1	7	1	4	7	1	1	1	7	1	1	1	2	1	1	1	1	1	4	4	7	6	7	5	4
44	49	1	1	1	1	6	4	1	1	1	1	3	2	2	3	7	4	3	6	3	1	1	6	5	2	3	1	1	6	2	2	2	2	5	1	1	2	3	2	1	2	4	2	5	6	6	6	7	2
45	50	6	2	2	1	4	6	6	5	3	6	2	5	5	6	5	3	4	2	3	3	4	4	1	3	5	6	3	6	3	3	2	2	1	2	2	1	5	2	2	1	2	1	6	4	2	7	4	6
46	52	2	6	5	6	2	6	5	3	3	3	4	2	5	5	4	4	5	3	7	2	2	6	5	4	4	5	3	6	2	3	1	3	2	6	1	2	1	2	6	4	3	1	5	7	7	6	1	5
47	54	6	7	7	5	5	7	6	3	5	6	3	6	6	5	7	5	5	7	3	3	7	7	6	2	6	6	7	5	2	3	2	4	4	1	2	5	4	1	4	2	2	1	4	7	2	4	4	4
48	55	3	3	7	5	6	2	3	3	2	4	2	1	5	3	2	2	5	3	5	1	6	5	3	1	7	2	5	2	1	1	2	2	2	1	1	2	2	2	1	2	2	3	5	2	4	6	3	6
49	56	1	1	1	1	4	1	1	5	1	2	1	1	1	1	1	1	1	1	6	1	1	5	1	6	3	1	6	1	1	6	7	1	1	1	5	1	1	1	1	1	3	1	4	1	5	4	5	6
50	57	4	5	4	3	4	4	5	3	3	3	4	3	4	5	4	3	4	4	4	4	4	6	3	3	3	5	4	3	3	3	3	5	3	4	3	3	3	4	3	3	3	3	4	4	4	5	3	4
51	58	6	5	5	3	6	5	6	4	7	4	5	5	5	2	1	7	5	4	4	7	7	5	2	1	7	5	6	5	3	3	4	7	1	3	6	7	4	6	3	5	5	6	4	5	5	7	5	5
52	59	7	7	7	7	2	7	7	6	6	5	7	4	2	7	4	6	6	7	7	7	6	7	6	6	7	7	2	7	7	6	6	7	5	6	2	2	6	5	7	6	6	5	2	7	1	3	7	2
53	61	3	3	3	1	6	4	1	1	1	5	2	1	2	3	6	1	5	5	1	6	6	7	2	1	3	6	7	1	1	1	1	3	6	1	1	2	1	2	4	1	2	3	5	1	4	7	3	5
54	62	1	3	3	5	5	3	6	6	3	3	2	5	7	5	7	6	7	5	6	2	5	6	4	2	1	5	5	4	1	2	1	6	4	2	1	2	2	5	1	2	1	1	4	7	6	6	6	6
55	63	5	6	1	5	5	5	7	6	5	3	5	2	5	5	5	5	3	5	3	7	6	6	4	6	2	5	5	7	5	4	4	6	5	3	5	1	4	4	5	3	6	5	5	1	3	1	3	2
56	64	1	1	5	6	6	7	4	2	3	5	3	1	1	6	6	1	6	4	7	6	7	6	1	1	6	7	2	1	1	1	7	6	7	1	1	1	6	1	1	1	4	1	7	7	6	6	6	5
57	65	5	2	5	5	3	5	6	4	5	4	2	3	3	4	2	3	3	3	4	3	4	3	3	3	3	4	5	4	3	2	3	3	2	2	2	2	2	3	2	3	2	2	4	7	5	6	6	5
58	66	2	2	6	5	6	7	7	3	5	3	1	1	6	5	2	2	3	2	3	6	6	5	2	2	2	7	2	5	2	1	2	7	3	3	2	2	3	6	6	2	3	1	5	4	6	6	5	3
59	67	3	4	7	3	3	4	4	2	3	2	2	2	6	6	6	2	2	6	4	2	6	5	2	1	3	2	3	3	2	2	2	6	4	2	1	3	2	4	2	2	2	1	2	5	2	4	6	4
[truncated: 56 more columns]
