# Supplementary material for: Four dimensions characterize attributions from faces using a representative set of English trait words
Source: Nat Commun. 2021 Aug 27;12:5168. doi: 10.1038/s41467-021-25500-y (PMC8397784; doi:10.1038/s41467-021-25500-y)
Supplement: Supplementary file 4 — Source Data [file 41467_2021_25500_MOESM4_ESM.zip › Source_Data/Figure5b_Remove_Subject_One_by_One_Rating_per_Trait/Rating_Self-pitying.csv]

	SubID	image.1	image.2	image.3	image.4	image.5	image.6	image.7	image.8	image.9	image.10	image.11	image.12	image.13	image.14	image.15	image.16	image.17	image.18	image.19	image.20	image.21	image.22	image.23	image.24	image.25	image.26	image.27	image.28	image.29	image.30	image.31	image.32	image.33	image.34	image.35	image.36	image.37	image.38	image.39	image.40	image.41	image.42	image.43	image.44	image.45	image.46	image.47	image.48
1	1	6	3	6	5	3	5	5	2	5	3	5	5	5	4	6	4	3	4	6	2	5	3	2	3	2	3	6	3	4	6	3	3	6	2	3	3	5	4	5	2	3	2	2	5	4	5	6	3
2	2	2	2	7	7	6	5	6	4	2	3	1	2	7	5	6	2	4	2	2	2	5	6	7	2	3	5	6	2	2	2	2	5	7	4	1	1	1	2	5	5	5	1	6	5	4	6	1	6
3	3	6	5	7	5	7	6	7	7	7	6	7	6	5	6	2	5	6	3	6	5	7	2	2	5	6	7	1	7	3	5	3	2	3	2	2	2	3	5	6	5	4	2	3	1	1	2	1	1
4	4	5	3	5	5	2	5	6	2	5	6	2	3	3	5	6	5	5	4	3	3	2	2	5	2	3	2	6	3	3	3	3	6	5	3	2	5	3	3	3	2	2	3	2	1	2	2	2	7
5	5	3	4	3	5	2	4	5	NA	5	4	2	2	6	5	5	4	5	1	4	3	5	6	5	2	1	5	5	5	2	3	4	5	5	1	2	5	4	5	2	2	1	4	4	2	2	4	4	3
6	7	6	1	4	6	6	1	3	5	3	3	3	1	2	1	1	1	1	4	5	1	2	1	6	2	1	4	1	2	4	4	3	3	6	4	2	3	2	1	3	2	3	4	1	2	1	2	3	5
7	8	3	3	6	5	3	3	2	2	3	2	5	3	3	3	3	3	5	3	4	6	5	4	5	2	2	5	6	6	3	2	3	3	5	5	3	3	3	5	3	2	3	5	3	3	2	6	2	2
8	9	2	4	3	4	4	3	2	3	2	2	5	2	3	7	6	2	3	6	5	2	5	3	7	5	3	2	5	2	2	5	5	2	7	5	3	5	2	5	5	6	3	5	5	3	3	3	3	6
9	10	4	3	4	5	5	4	2	4	3	4	3	3	5	5	5	4	4	4	4	3	4	4	5	2	2	5	4	2	3	3	2	4	5	5	4	2	3	3	3	4	4	2	5	5	4	4	3	4
10	11	2	3	6	5	2	4	2	1	2	2	6	3	6	2	7	2	3	3	3	1	5	6	2	1	2	4	3	1	2	1	2	5	7	2	1	2	2	1	1	3	2	2	5	6	2	4	2	1
11	12	5	3	2	6	5	4	3	3	6	5	4	2	7	6	4	2	3	2	5	6	2	4	7	3	5	4	1	2	5	4	7	3	6	3	6	2	2	3	6	3	3	5	2	2	2	6	5	6
12	13	3	5	5	4	5	3	3	2	2	3	4	3	5	5	3	3	3	5	6	2	5	3	6	2	2	5	3	4	3	4	3	5	6	3	1	3	2	3	4	2	2	2	5	4	5	5	5	5
13	16	7	2	7	7	7	7	5	2	2	5	7	1	7	1	5	5	7	4	1	7	7	7	7	1	3	7	7	4	2	1	2	7	7	6	1	5	4	2	2	7	4	1	3	2	2	2	1	7
14	17	4	2	1	6	3	3	4	5	3	4	2	5	3	7	6	4	6	2	2	3	5	5	7	1	4	6	5	1	2	5	4	3	7	5	3	5	1	5	7	5	3	3	5	5	3	4	3	6
15	18	5	2	3	6	4	5	2	2	3	3	2	3	2	5	4	5	4	6	5	3	3	2	6	4	4	3	3	2	5	5	3	5	7	5	4	4	4	3	4	5	5	6	5	2	4	6	6	5
16	19	2	5	1	4	5	5	4	5	2	4	3	4	3	3	1	4	3	4	4	4	5	5	4	2	1	4	5	5	3	4	5	5	6	1	5	6	5	4	3	5	2	6	6	3	5	2	5	1
17	20	4	1	4	5	6	3	4	4	5	5	4	1	4	4	7	2	5	6	3	2	5	6	7	2	5	2	3	5	5	5	5	6	6	2	3	4	4	1	4	2	5	2	2	5	4	5	3	5
18	21	3	5	5	5	5	6	6	4	6	3	2	3	6	5	2	5	5	6	5	6	6	6	2	3	6	7	7	6	3	5	2	7	3	3	2	2	3	5	2	2	3	1	3	5	3	6	5	6
19	23	5	6	6	7	1	3	2	5	5	7	5	7	5	3	6	6	6	4	7	5	7	5	5	2	5	4	6	3	5	7	2	1	6	3	5	3	7	1	2	5	3	3	6	1	4	3	6	4
20	24	5	1	2	6	2	4	5	5	1	3	3	3	3	3	7	5	6	6	5	2	6	7	7	2	5	5	1	6	2	2	2	6	7	2	1	1	2	4	2	1	2	2	6	2	1	2	4	1
21	25	4	3	5	6	5	3	3	6	2	3	4	3	3	7	7	2	6	6	5	5	7	7	7	1	1	5	6	5	2	3	4	7	6	2	6	3	3	3	3	6	6	5	6	6	4	6	3	1
22	26	1	2	2	4	4	1	3	1	1	5	4	2	4	2	7	4	5	6	2	1	5	6	5	1	2	2	6	6	1	1	1	7	7	1	1	4	3	1	5	2	2	2	3	2	5	2	1	5
23	28	2	4	2	5	5	5	5	2	5	3	4	2	5	3	2	3	7	5	4	NA	2	2	2	4	6	2	2	3	4	3	4	3	6	3	7	7	3	2	5	2	5	4	5	2	2	4	2	2
24	29	2	2	7	7	3	1	1	2	6	6	5	6	6	3	7	3	7	7	5	2	7	2	7	2	1	6	2	3	3	4	3	7	7	2	2	2	4	2	2	4	6	3	1	1	4	1	6	6
25	30	3	1	6	6	3	5	4	1	2	5	3	2	5	5	6	4	4	5	5	2	5	3	6	2	3	3	5	4	2	3	3	6	6	3	2	3	3	3	4	3	5	1	4	5	2	3	1	6
26	32	5	5	6	3	5	3	5	5	4	5	5	2	6	5	6	5	6	5	5	6	6	5	5	2	3	6	3	3	3	2	3	6	7	2	3	2	3	3	5	2	3	2	5	6	5	6	6	6
27	33	3	2	6	6	5	7	6	4	3	4	3	3	6	6	5	5	3	4	6	5	4	5	5	3	3	6	5	6	3	5	2	2	5	3	5	5	6	4	6	5	6	3	3	2	3	2	2	2
28	34	1	1	7	1	2	1	1	1	1	2	1	7	3	2	7	7	3	7	1	1	7	7	2	1	1	7	2	5	1	1	1	7	3	1	1	1	1	1	1	1	1	3	1	1	1	2	1	1
29	35	3	4	6	1	5	5	4	3	1	3	4	3	5	5	4	3	3	3	5	3	5	4	7	3	1	5	3	1	2	5	2	4	7	3	3	3	2	2	5	2	3	4	5	1	4	3	2	7
30	36	7	7	1	7	1	7	7	2	6	6	7	6	7	7	7	4	1	7	1	6	7	2	7	6	2	7	6	7	7	6	7	2	5	7	5	NA	6	2	7	1	1	2	6	1	1	1	1	1
31	37	NA	7	4	7	3	1	3	3	6	4	6	6	2	5	3	3	4	1	6	6	6	7	6	4	2	NA	1	1	2	2	1	1	3	4	6	6	6	3	2	2	2	NA	6	1	3	5	6	5
32	38	2	6	2	5	5	6	6	5	5	2	6	6	5	6	5	6	6	3	6	5	6	3	6	6	6	5	5	6	5	6	6	5	5	2	3	5	5	6	6	5	5	6	2	2	2	2	6	3
33	39	5	4	4	5	5	4	5	4	2	2	2	2	2	4	2	4	5	4	2	2	2	6	5	1	4	5	5	4	2	1	2	4	6	1	2	2	3	2	2	1	2	2	2	6	2	6	2	5
34	40	4	5	3	6	5	5	6	2	6	5	3	5	2	2	2	5	5	5	5	2	5	3	2	6	5	6	5	5	2	2	5	2	2	6	6	2	5	5	2	2	5	6	6	5	3	2	5	6
35	41	4	2	3	3	3	1	1	3	2	2	4	7	3	4	1	6	5	3	3	5	5	2	6	2	2	2	5	3	3	3	5	3	5	2	4	3	5	2	2	5	3	2	5	4	2	3	3	1
36	42	6	6	2	6	6	4	7	6	5	6	5	2	3	6	3	6	5	2	6	5	4	4	7	5	5	5	2	7	6	6	6	6	5	6	6	7	7	4	6	6	7	4	3	2	2	1	2	5
37	43	2	1	5	3	4	4	4	2	2	3	3	6	6	4	7	7	4	5	3	5	5	5	6	2	3	5	6	3	1	2	3	6	7	2	5	3	4	3	3	3	5	1	4	1	3	6	4	4
38	44	5	7	2	5	5	3	2	5	2	3	2	2	2	2	5	3	3	3	6	4	2	4	6	5	5	2	2	6	3	3	2	3	5	2	2	5	2	2	3	3	5	4	3	5	5	3	3	2
39	45	3	1	6	4	3	6	6	1	3	5	6	5	6	6	6	5	1	3	5	5	3	3	6	1	2	2	4	6	6	6	4	5	6	5	1	3	3	3	5	1	3	3	5	3	5	4	3	5
40	46	4	5	5	2	3	3	4	3	4	4	3	5	4	2	5	5	4	3	4	2	3	3	6	3	5	4	3	6	3	3	4	4	5	4	3	4	4	6	4	3	3	5	2	1	2	3	2	2
41	47	4	5	2	6	7	4	6	5	5	6	7	5	7	5	5	6	5	6	6	5	7	3	7	6	7	5	5	7	3	6	4	5	7	2	2	6	5	4	3	3	3	2	3	1	3	6	3	3
42	49	3	3	7	7	5	1	5	1	1	2	1	3	5	2	6	3	2	1	2	1	5	3	7	1	1	2	2	3	1	1	1	2	6	1	1	2	1	1	1	3	1	2	2	2	1	5	1	1
43	50	NA	5	4	4	6	4	3	4	4	5	4	4	2	3	6	3	4	3	3	2	4	4	4	3	2	5	5	4	4	5	4	4	5	4	2	4	5	3	3	4	4	4	5	4	4	4	4	4
44	51	6	5	6	3	6	5	6	6	6	3	5	5	7	5	6	6	6	6	6	5	5	6	5	2	6	3	7	6	6	6	6	2	5	6	3	6	4	3	6	6	4	6	6	5	5	6	6	5
45	52	5	6	6	5	5	6	6	5	2	3	5	5	6	6	6	4	6	3	6	5	2	6	7	5	4	6	6	6	4	3	5	6	6	4	5	5	2	6	6	2	5	3	3	5	5	6	3	5
46	55	3	6	6	5	4	5	5	3	3	5	4	5	2	5	6	4	3	5	5	3	4	6	6	2	3	5	4	3	2	5	6	5	6	3	5	3	4	3	2	4	3	2	6	6	3	6	3	7
47	56	6	5	NA	3	5	3	6	6	5	5	6	5	6	1	4	6	NA	6	1	5	3	2	6	3	5	5	3	5	NA	6	5	4	5	6	4	4	3	3	6	NA	3	4	6	3	6	5	1	4
48	57	2	5	5	2	2	2	3	3	2	1	5	2	3	5	2	5	3	4	2	5	3	6	6	2	6	3	5	2	2	2	3	4	5	2	2	2	2	3	1	1	4	3	6	5	3	2	1	2
49	58	5	3	7	5	5	5	5	2	5	2	3	3	3	3	6	5	3	6	2	2	5	5	6	3	5	5	5	5	3	2	2	3	5	2	3	4	5	2	2	3	4	3	5	6	2	2	6	6
50	59	5	4	4	2	2	2	7	3	3	2	4	5	2	5	1	3	4	7	2	7	6	5	5	4	1	3	4	1	3	1	4	7	2	7	2	2	3	4	1	1	2	1	5	3	6	3	4	3
51	60	3	3	6	7	6	7	6	7	3	5	1	4	5	5	7	3	3	5	5	6	6	6	6	2	2	7	5	5	2	6	2	7	7	5	1	5	7	5	2	3	5	3	3	7	7	7	2	3
52	61	1	1	2	2	1	1	1	1	2	2	2	3	1	6	7	3	1	3	2	1	2	2	2	1	1	1	1	1	7	1	3	7	7	3	2	2	1	2	1	2	6	7	6	1	6	6	6	3
53	63	4	3	6	7	4	1	6	1	3	6	3	7	7	2	6	5	3	6	6	3	6	5	1	2	6	1	6	6	2	3	2	6	7	2	3	2	3	2	2	4	3	2	3	1	3	1	6	2
54	64	5	3	2	5	3	4	4	3	5	3	5	5	2	4	2	5	5	6	4	5	2	4	2	6	4	4	3	6	5	5	4	4	5	5	3	5	3	5	3	2	6	4	2	5	2	5	3	4
55	65	2	3	2	2	4	3	5	4	5	3	4	4	6	2	3	2	2	4	2	1	3	1	2	4	5	5	4	2	7	2	3	2	2	2	2	2	3	2	2	2	2	5	5	5	2	2	4	1
56	66	2	5	6	5	4	3	5	3	2	3	2	1	6	4	5	5	2	4	5	3	5	7	6	1	3	6	7	3	1	3	1	1	1	2	1	1	1	2	2	1	2	1	4	6	6	6	3	6
57	67	2	5	6	2	2	2	2	1	2	1	1	2	1	2	6	1	2	6	2	6	2	1	2	1	2	2	2	1	1	6	2	1	6	6	4	6	2	6	6	4	2	6	5	1	1	6	6	1
[truncated: 56 more columns]
