# Supplementary material for: Four dimensions characterize attributions from faces using a representative set of English trait words
Source: Nat Commun. 2021 Aug 27;12:5168. doi: 10.1038/s41467-021-25500-y (PMC8397784; doi:10.1038/s41467-021-25500-y)
Supplement: Supplementary file 4 — Source Data [file 41467_2021_25500_MOESM4_ESM.zip › Source_Data/Figure5b_Remove_Subject_One_by_One_Rating_per_Trait/Rating_Conscientious.csv]

	SubID	image.1	image.2	image.3	image.4	image.5	image.6	image.7	image.8	image.9	image.10	image.11	image.12	image.13	image.14	image.15	image.16	image.17	image.18	image.19	image.20	image.21	image.22	image.23	image.24	image.25	image.26	image.27	image.28	image.29	image.30	image.31	image.32	image.33	image.34	image.35	image.36	image.37	image.38	image.39	image.40	image.41	image.42	image.43	image.44	image.45	image.46	image.47	image.48
1	1	6	7	3	6	6	7	6	7	6	6	5	3	7	5	6	5	3	3	5	7	2	3	4	7	6	7	6	3	7	6	6	1	2	5	6	5	7	5	6	6	7	7	5	2	1	2	7	7
2	2	5	NA	4	2	3	3	5	5	1	5	5	6	5	7	1	4	3	1	1	2	5	2	4	7	5	1	3	NA	3	3	3	2	6	1	3	5	4	5	7	7	5	5	2	5	3	5	3	3
3	3	5	3	7	3	2	3	1	2	2	2	2	2	3	3	5	2	2	7	2	3	3	5	2	5	1	3	2	3	3	5	2	3	6	2	1	6	2	2	3	2	2	3	6	3	6	6	7	7
4	4	6	6	6	7	6	7	6	6	5	7	7	7	6	6	3	5	7	5	6	4	5	3	6	6	6	7	3	7	7	7	5	5	2	6	7	7	6	7	6	6	7	6	7	7	7	3	4	7
5	6	3	2	2	3	2	4	3	3	3	2	2	5	2	3	3	5	3	5	3	2	3	3	2	4	2	3	1	5	2	4	5	2	2	2	5	1	3	3	4	6	3	2	3	3	2	2	2	2
6	7	1	2	2	3	2	6	5	5	3	5	5	6	2	6	2	5	2	2	6	7	2	2	5	6	3	5	2	2	7	6	7	6	7	6	7	6	6	5	7	7	7	5	6	5	6	5	7	6
7	8	3	1	5	6	6	5	3	2	7	2	5	6	1	2	5	5	6	6	3	6	6	2	3	5	6	6	5	5	5	2	5	2	2	6	7	6	2	2	7	6	5	5	5	5	2	2	2	1
8	9	2	5	3	4	6	6	2	6	6	3	6	6	2	5	3	5	2	3	6	3	2	2	6	6	2	2	2	3	6	7	6	2	6	6	7	7	3	6	3	7	7	7	5	6	6	5	7	6
9	10	4	6	3	1	5	2	3	2	6	6	5	3	6	5	2	6	5	2	5	2	5	2	2	5	5	5	5	6	6	2	6	4	5	6	6	5	4	6	2	6	5	3	5	2	3	2	2	3
10	11	2	3	2	3	3	5	3	4	6	2	5	2	3	2	3	2	4	3	4	2	1	1	2	5	4	2	3	5	2	5	5	2	3	5	6	6	4	6	2	6	5	4	3	2	4	2	6	4
11	12	5	5	5	6	6	5	5	6	6	6	5	5	6	6	5	5	6	3	6	5	5	3	6	7	6	6	3	6	6	5	6	6	5	5	5	5	6	5	6	6	5	5	5	6	5	3	5	6
12	13	5	6	2	3	6	5	7	7	6	5	6	5	5	5	4	5	6	3	4	4	3	5	5	7	6	5	6	6	6	5	7	5	5	3	5	5	6	6	4	4	6	3	7	6	4	2	5	6
13	14	4	6	4	3	4	3	4	5	5	5	6	7	3	4	2	6	4	5	5	4	2	2	2	6	5	2	3	5	6	6	6	4	2	5	7	6	5	5	4	6	6	6	5	3	7	2	5	2
14	15	2	5	5	3	6	6	6	5	6	2	5	2	2	5	6	3	3	5	2	2	3	2	6	6	6	4	5	6	5	6	5	2	5	6	6	5	7	5	2	6	2	5	3	1	1	1	2	2
15	17	2	5	5	7	6	NA	7	2	6	6	7	6	2	7	7	3	7	7	7	6	6	5	2	6	2	6	6	6	7	6	6	2	1	7	7	2	2	2	1	6	6	7	3	2	2	2	2	7
16	18	4	1	5	5	2	3	5	3	5	4	2	3	4	2	4	3	5	3	1	3	5	2	1	1	5	2	2	3	1	4	2	2	2	1	1	2	3	1	3	2	2	3	2	2	3	6	5	5
17	19	3	5	3	6	6	3	4	3	NA	4	7	3	2	4	1	7	3	4	6	NA	3	7	7	3	4	3	7	4	3	5	6	7	5	5	7	3	4	3	5	4	4	6	6	7	6	6	5	4
18	20	6	5	2	5	6	6	6	6	6	2	4	3	3	6	6	4	1	5	6	3	1	7	6	3	5	4	6	2	5	4	3	3	7	4	1	2	5	4	7	7	5	2	6	3	7	7	5	7
19	21	4	2	7	3	4	1	4	1	2	2	5	1	5	5	7	4	3	7	2	2	4	6	5	6	3	3	6	3	1	2	2	4	5	1	2	5	4	4	1	3	6	3	5	2	3	6	6	5
20	22	2	3	1	4	6	1	6	1	4	6	5	6	6	5	1	2	5	6	7	5	7	7	2	6	6	6	6	5	3	7	2	6	7	7	6	6	6	1	2	2	5	2	2	6	6	6	6	7
21	23	1	3	7	7	7	6	6	7	7	7	3	5	7	6	3	5	7	6	6	7	3	4	6	6	6	7	7	6	5	1	6	3	7	6	4	7	1	7	6	7	6	2	4	7	3	3	4	3
22	24	3	3	2	2	3	6	6	6	3	7	6	6	6	7	6	6	6	6	5	2	6	7	7	7	7	1	7	7	7	2	6	7	7	6	7	3	2	6	1	6	2	3	6	2	2	2	1	7
23	25	4	5	3	1	5	6	4	7	5	6	6	4	2	3	1	5	3	2	3	5	3	4	3	5	5	6	5	5	6	3	5	3	2	6	7	5	6	5	7	6	6	6	4	4	3	1	5	5
24	26	3	5	4	5	6	5	5	6	5	5	6	5	4	7	5	6	3	NA	4	6	4	6	6	6	5	3	3	6	3	5	4	4	3	7	5	2	3	5	5	6	6	3	5	2	NA	1	1	3
25	27	4	6	4	5	6	6	5	6	5	6	3	4	5	4	3	4	4	4	5	5	4	4	5	5	6	5	4	5	5	6	5	4	4	4	6	5	5	5	5	5	4	5	4	4	4	3	5	5
26	28	6	6	2	2	4	5	4	5	6	6	5	5	6	5	2	5	5	1	6	5	5	5	4	6	3	5	3	3	5	4	6	5	4	5	5	6	6	4	2	3	5	4	7	3	5	5	1	5
27	29	3	3	5	2	2	3	4	3	5	4	3	4	2	3	5	5	3	4	4	3	4	7	4	3	2	4	3	3	4	5	2	4	3	2	4	5	2	2	3	2	4	5	5	4	4	5	6	3
28	30	4	6	3	3	6	7	4	6	3	4	5	6	5	4	2	5	3	3	6	6	NA	3	4	7	6	5	5	5	6	3	NA	7	6	6	6	5	5	6	7	7	6	7	5	4	3	4	1	3
29	32	3	3	2	2	3	4	2	3	5	5	4	2	3	4	2	3	3	2	6	2	2	2	3	3	4	3	2	6	5	5	5	2	2	6	6	5	3	6	2	5	5	4	5	4	5	2	4	2
30	35	5	5	2	6	6	2	2	6	5	5	4	3	6	2	3	1	2	2	3	2	2	1	3	6	6	2	1	2	6	7	5	6	2	6	5	5	6	2	5	4	6	3	2	2	5	3	1	2
31	36	3	5	6	2	5	1	6	7	5	2	2	5	2	7	6	3	4	5	1	2	6	7	5	2	2	2	6	6	2	6	2	2	2	1	6	2	3	1	2	3	6	6	6	4	6	6	7	6
32	37	2	5	1	4	3	6	4	6	1	5	5	6	6	6	1	5	6	5	6	2	5	2	5	6	6	6	4	5	5	7	7	3	4	7	5	6	4	3	5	6	2	5	5	7	3	4	3	7
33	41	5	3	2	6	5	6	6	4	5	3	5	2	3	5	4	4	3	3	5	4	3	5	3	5	5	5	5	5	6	5	6	3	3	6	6	3	5	6	5	7	3	5	4	5	3	5	3	4
34	43	2	2	2	2	2	2	2	3	1	3	2	2	2	2	3	4	2	3	2	3	2	6	2	2	4	3	6	2	1	2	2	2	2	2	3	2	2	2	2	2	2	2	2	2	2	2	5	4
35	44	4	3	4	3	5	7	5	3	6	5	5	3	2	5	6	6	3	3	4	2	3	6	4	6	6	5	2	6	6	7	7	7	5	4	6	6	7	6	2	6	7	6	3	2	1	2	2	3
36	46	2	2	2	2	1	6	4	1	5	1	5	5	2	2	5	6	5	2	6	2	4	6	6	7	2	1	4	5	2	6	6	2	6	2	6	3	6	2	5	6	6	6	6	6	6	5	2	6
37	48	7	7	2	6	6	6	2	6	6	7	6	2	6	6	2	1	6	3	7	6	3	2	7	6	7	6	2	6	6	6	7	6	6	6	7	6	7	6	6	6	6	7	6	1	7	2	6	6
38	49	4	3	2	4	4	2	4	4	3	6	6	4	2	3	3	3	3	4	6	6	2	4	5	2	4	4	4	2	4	2	3	3	4	4	7	4	2	2	2	4	6	4	2	4	1	4	2	4
39	50	4	4	2	5	1	5	1	3	5	3	1	4	2	5	6	6	4	6	4	2	5	NA	6	2	7	NA	3	NA	1	6	1	5	6	5	7	5	7	2	1	4	6	5	NA	4	3	3	4	2
40	51	5	1	1	4	4	4	4	7	7	7	3	5	4	3	1	5	6	1	NA	7	6	5	5	7	7	4	1	7	7	2	5	1	1	7	7	3	5	4	7	4	5	2	3	4	6	7	1	7
41	52	6	4	2	3	6	6	3	6	6	2	6	6	5	4	4	6	3	4	6	4	5	5	5	6	2	5	3	6	5	6	7	5	3	6	2	6	6	7	5	7	6	5	5	6	3	3	4	3
42	53	5	5	2	6	6	6	2	5	6	6	3	2	2	7	1	2	5	6	6	6	2	6	6	7	7	6	6	7	7	6	6	6	6	6	6	7	7	6	3	5	5	7	2	7	6	2	2	7
43	54	3	5	5	6	4	1	2	1	5	2	7	5	5	7	6	7	7	6	5	6	2	5	7	2	1	5	6	3	6	2	7	2	6	1	2	2	1	5	3	5	2	3	6	3	6	6	6	2
44	55	4	7	1	3	3	6	3	1	3	3	4	7	5	5	7	4	5	4	6	5	5	6	3	7	4	3	6	3	6	5	6	5	6	4	7	5	4	6	4	6	5	6	3	6	3	2	2	3
45	58	6	4	5	3	6	5	3	6	2	3	6	7	5	5	4	4	3	3	6	2	6	4	5	7	6	5	6	5	5	5	6	6	5	5	5	6	6	5	5	5	5	5	6	6	5	3	5	5
46	59	1	1	1	4	4	7	4	4	1	4	4	1	1	4	1	1	7	1	4	1	1	1	1	7	1	4	1	4	4	4	4	4	1	7	4	4	4	4	1	4	4	4	4	1	7	4	7	1
47	60	3	4	3	3	3	4	4	4	5	3	4	5	3	3	4	5	4	4	3	5	3	4	3	5	5	3	5	4	5	5	5	3	3	5	5	6	6	3	5	4	5	6	4	4	3	3	5	3
48	61	5	5	2	5	3	6	4	6	5	5	6	3	6	6	2	4	5	3	3	4	3	3	4	6	6	5	2	5	4	5	5	2	3	6	6	6	5	5	7	5	5	5	4	3	5	3	2	3
49	62	4	5	5	5	5	5	5	5	4	5	5	4	3	5	4	4	4	3	5	5	2	3	3	6	5	4	5	4	6	6	7	6	5	6	5	5	5	6	6	6	6	4	2	4	3	4	4	2
50	63	4	5	2	6	5	6	4	5	4	5	6	5	4	4	5	6	6	2	6	4	4	4	6	5	4	6	3	5	5	5	5	6	6	6	4	5	3	5	5	5	6	6	5	5	5	5	2	7
51	64	7	7	2	7	7	5	7	5	7	6	6	7	6	6	5	7	6	7	6	7	5	3	7	7	6	5	6	6	7	3	7	6	7	7	7	7	7	7	6	7	7	6	7	7	7	3	7	7
52	65	7	1	1	7	4	6	2	6	6	7	6	2	6	3	1	7	6	4	6	7	4	1	6	3	2	5	3	6	6	2	7	3	2	6	1	6	7	7	7	7	3	7	1	2	6	6	1	2
53	66	5	6	1	2	5	6	5	5	6	6	7	7	6	7	1	6	6	6	7	6	1	2	7	7	6	2	6	6	7	6	7	1	1	7	7	6	7	7	2	6	7	7	5	1	6	1	7	7
54	67	7	6	3	6	6	7	6	7	6	7	6	5	6	5	1	5	5	2	6	4	5	2	6	7	6	7	5	5	6	5	4	2	1	6	5	3	5	6	5	5	5	6	2	1	5	2	2	2
55	68	3	6	1	3	3	5	3	3	3	3	6	6	4	5	4	5	3	3	5	4	4	5	3	6	5	4	5	3	4	5	6	6	6	4	6	6	2	6	4	4	5	6	5	5	3	1	3	4
56	69	3	6	1	5	3	5	5	6	6	5	5	1	2	6	5	1	7	5	6	3	2	6	7	7	5	1	7	1	7	5	6	6	7	5	6	5	5	6	5	5	7	7	6	6	6	2	2	6
57	70	1	2	2	6	6	5	5	5	6	5	3	6	7	3	6	5	6	3	5	2	5	7	5	6	6	2	3	6	7	1	7	3	7	5	5	6	2	5	5	5	6	3	6	3	5	2	3	3
58	71	6	3	2	6	6	6	5	5	6	6	3	6	6	5	3	5	6	3	6	3	4	6	5	6	5	6	5	5	6	4	6	4	6	6	5	7	6	6	5	6	6	6	2	2	5	2	4	5
[truncated: 56 more columns]
