# Supplementary material for: Four dimensions characterize attributions from faces using a representative set of English trait words
Source: Nat Commun. 2021 Aug 27;12:5168. doi: 10.1038/s41467-021-25500-y (PMC8397784; doi:10.1038/s41467-021-25500-y)
Supplement: Supplementary file 4 — Source Data [file 41467_2021_25500_MOESM4_ESM.zip › Source_Data/Figure5b_Remove_Subject_One_by_One_Rating_per_Trait/Rating_Confident.csv]

	SubID	image.1	image.2	image.3	image.4	image.5	image.6	image.7	image.8	image.9	image.10	image.11	image.12	image.13	image.14	image.15	image.16	image.17	image.18	image.19	image.20	image.21	image.22	image.23	image.24	image.25	image.26	image.27	image.28	image.29	image.30	image.31	image.32	image.33	image.34	image.35	image.36	image.37	image.38	image.39	image.40	image.41	image.42	image.43	image.44	image.45	image.46	image.47	image.48
1	1	5	5	6	6	3	6	6	7	5	5	6	6	6	5	5	6	6	6	6	6	5	5	6	6	5	5	5	5	4	6	6	6	6	6	6	5	5	6	6	5	5	5	5	5	6	5	5	6
2	2	3	6	4	5	4	6	5	6	6	4	4	5	6	4	4	3	4	4	3	6	6	5	2	6	7	4	5	5	5	5	4	6	1	5	6	4	4	7	5	5	4	5	5	5	4	5	4	5
3	3	6	7	2	2	7	4	5	7	7	6	3	4	2	5	1	5	5	3	6	5	3	7	1	6	6	3	6	6	5	3	5	4	4	5	7	7	5	7	7	5	5	5	5	7	6	6	3	5
4	4	7	7	7	6	6	6	6	6	6	7	6	3	7	6	2	1	1	2	7	7	1	1	1	7	7	6	1	5	6	2	6	1	1	6	6	1	6	6	2	6	7	1	2	6	6	1	1	6
5	5	7	4	7	6	7	4	4	4	4	6	4	5	4	4	4	5	NA	4	4	7	4	7	NA	4	2	4	NA	5	7	4	4	5	4	4	6	4	4	4	7	2	4	6	4	4	6	4	5	6
6	6	6	7	3	3	2	7	6	6	7	5	5	2	3	3	1	2	5	2	5	6	2	2	2	6	6	6	5	7	6	3	4	1	1	6	5	3	3	6	2	6	2	6	5	5	5	3	5	6
7	7	2	6	3	1	3	3	4	5	7	2	4	6	3	7	2	3	4	4	1	4	3	4	1	5	5	2	4	3	4	4	2	4	2	3	4	5	3	2	5	4	2	4	2	4	6	4	2	6
8	9	2	6	2	3	3	5	4	5	3	4	5	6	7	2	1	7	6	5	5	6	6	1	1	5	6	5	6	6	3	3	2	1	1	6	7	2	2	6	6	6	2	7	6	5	3	6	5	7
9	10	4	6	6	6	3	3	3	3	4	3	2	2	3	6	3	2	7	4	4	5	3	3	6	6	3	5	3	3	6	5	2	5	3	3	6	6	4	3	5	4	3	6	5	2	3	3	4	4
10	11	5	2	3	2	5	5	2	2	2	5	2	2	6	6	2	5	2	5	6	6	3	2	3	2	6	5	6	6	3	2	6	2	2	1	2	3	2	5	5	5	5	5	5	2	5	2	5	5
11	12	3	2	2	5	3	1	2	4	4	5	3	5	5	2	5	5	5	2	5	3	6	3	6	6	3	5	3	2	3	6	2	3	6	2	1	3	7	2	3	2	6	3	3	7	2	6	5	2
12	13	3	6	3	2	3	3	4	5	5	3	4	4	3	3	4	4	4	5	3	5	3	3	3	6	5	4	4	5	5	4	5	4	2	4	6	6	6	3	5	4	5	6	3	3	3	3	4	3
13	14	2	5	2	3	2	5	2	6	6	3	5	2	2	2	3	3	3	3	3	5	3	6	3	6	3	6	3	3	6	6	5	3	1	6	6	3	6	6	5	5	6	7	6	6	2	2	5	3
14	15	3	5	5	3	5	5	7	6	6	4	5	2	2	5	3	4	4	5	3	6	4	4	2	5	4	3	6	5	6	4	4	6	2	5	5	5	4	6	5	3	6	5	5	4	6	5	6	6
15	16	4	3	3	3	6	6	6	6	6	5	5	4	3	5	2	5	5	4	3	4	1	3	2	5	7	7	5	5	4	4	4	2	1	5	6	6	5	5	3	4	5	5	5	2	6	6	4	7
16	17	1	5	4	3	3	4	4	3	2	2	1	5	6	5	6	3	5	3	2	5	5	5	4	2	3	3	6	1	2	2	1	5	5	1	1	2	3	2	2	2	1	1	6	5	3	7	4	3
17	18	4	5	5	6	3	5	3	4	5	5	4	5	6	3	3	5	4	4	4	5	4	5	4	5	5	2	5	6	4	4	3	3	3	5	4	5	6	4	5	4	5	5	4	3	4	3	6	5
18	19	4	6	2	2	6	5	5	7	5	5	4	4	3	5	2	4	4	4	3	7	2	4	4	5	6	5	NA	5	3	7	3	5	2	5	5	5	4	5	4	3	3	4	3	4	5	5	6	6
19	20	5	5	5	5	5	6	6	5	5	6	5	2	5	5	1	3	4	2	5	5	4	4	5	6	5	5	5	6	5	3	5	3	2	6	5	5	5	6	5	3	5	5	5	4	3	2	5	6
20	21	4	6	2	4	2	6	5	7	1	3	4	4	3	5	2	4	3	2	4	6	3	6	4	6	2	5	5	4	4	4	4	6	1	3	5	5	2	4	3	5	4	2	5	4	5	7	2	7
21	22	6	5	1	5	5	5	2	7	4	7	5	2	3	1	1	2	3	2	3	3	1	2	3	7	4	1	1	5	6	4	4	3	1	6	4	5	4	3	7	4	5	6	7	1	4	1	3	7
22	23	7	5	1	3	6	5	7	6	3	3	5	6	4	6	2	4	3	4	4	6	2	5	2	7	7	5	7	6	5	6	3	4	3	4	5	4	6	6	5	4	4	3	6	7	3	2	7	7
23	24	5	6	5	6	5	7	6	5	7	5	3	3	5	6	1	5	3	6	5	6	5	5	5	6	6	5	5	5	1	3	2	1	5	3	5	5	3	6	5	2	6	3	5	3	3	6	5	6
24	25	6	6	6	3	6	6	5	5	6	3	6	7	3	6	3	6	3	6	3	6	6	6	4	5	7	3	5	4	7	6	6	3	3	7	6	6	2	5	6	5	6	3	7	2	5	3	7	6
25	26	4	5	3	3	4	7	7	7	5	5	5	5	7	5	4	5	6	4	7	5	3	6	5	7	7	4	5	7	5	4	5	3	2	6	6	5	6	6	7	6	4	5	5	3	7	5	6	7
26	27	4	6	1	2	6	3	3	6	6	4	6	6	2	6	2	2	4	2	4	6	6	2	2	6	6	4	6	6	4	3	4	4	3	2	2	3	4	2	4	4	5	6	6	4	NA	4	4	5
27	28	6	5	3	6	2	2	6	6	5	6	5	6	6	6	6	6	6	3	6	NA	5	5	5	5	6	7	5	7	6	6	NA	5	3	3	5	2	5	5	6	5	2	6	3	7	5	5	5	3
28	30	7	4	6	4	4	5	7	5	5	4	6	5	6	3	3	4	7	5	5	6	2	2	3	6	7	6	4	5	3	6	5	4	3	5	5	4	4	7	5	5	4	5	3	3	6	3	6	4
29	31	6	7	6	6	6	7	7	6	7	6	7	2	6	7	1	6	6	1	7	6	2	7	2	6	6	2	6	7	3	2	6	7	1	2	4	1	1	6	6	6	6	1	5	3	5	6	7	7
30	32	5	5	2	3	5	1	5	5	5	1	2	6	2	3	6	5	6	3	5	7	3	5	5	7	5	1	5	2	7	6	5	5	3	6	7	2	6	3	1	6	7	7	3	6	5	5	6	6
31	33	5	6	2	5	6	6	5	6	5	6	4	2	5	4	4	4	3	5	5	3	3	4	5	5	4	4	5	6	5	4	4	2	3	3	3	4	3	5	3	3	3	4	6	6	5	6	4	6
32	34	4	6	1	4	6	4	4	6	6	6	5	2	3	2	1	3	6	1	6	7	2	1	3	6	4	5	1	6	6	5	5	2	4	5	7	5	6	6	4	7	4	4	5	4	7	2	7	6
33	35	4	6	6	7	5	6	5	6	4	6	5	5	5	6	4	2	4	5	4	3	6	5	2	6	6	3	5	5	6	5	4	3	3	5	4	5	5	4	5	6	5	5	6	6	6	6	5	4
34	37	2	5	1	1	7	7	3	5	5	4	7	3	2	6	3	7	1	6	5	7	6	5	2	7	7	1	5	7	6	3	5	4	3	7	6	7	6	6	7	7	6	6	4	4	5	2	4	5
35	38	2	6	4	2	5	4	5	5	6	2	3	6	2	1	3	5	1	6	5	5	2	3	1	6	7	5	5	4	6	3	2	1	1	3	5	3	5	7	6	5	3	6	4	6	3	4	6	3
36	39	5	5	1	1	3	7	5	6	3	1	2	2	6	6	2	6	1	2	1	6	1	6	1	6	6	6	7	5	6	5	5	2	4	5	2	5	2	5	6	3	5	5	5	7	2	1	6	7
37	40	7	7	1	7	6	1	7	7	7	7	7	4	1	5	3	6	4	2	5	NA	1	5	6	7	4	3	1	3	7	7	6	2	5	7	3	3	6	5	7	3	6	2	5	1	6	2	7	5
38	41	2	6	5	1	1	7	1	3	4	6	5	1	7	1	2	6	3	6	2	6	7	4	2	3	5	7	1	4	6	NA	3	2	1	5	6	2	3	1	5	2	3	2	5	7	2	1	1	6
39	43	4	6	2	3	3	7	3	2	3	3	4	3	4	4	2	3	5	3	4	4	5	4	6	3	4	5	6	4	4	4	4	2	1	3	2	3	2	4	3	3	3	6	5	5	4	4	3	5
40	44	6	5	4	2	3	5	5	4	6	6	3	6	3	3	3	4	7	4	2	5	3	6	3	5	7	4	5	5	5	4	5	6	1	4	3	5	4	5	4	4	4	4	4	6	5	5	6	4
41	45	4	5	3	4	3	3	7	7	7	3	5	6	5	5	3	4	3	3	5	6	2	3	2	5	6	3	5	3	4	6	6	2	2	6	6	5	6	3	5	5	4	5	5	4	6	5	6	6
42	46	4	6	4	5	6	5	NA	5	5	6	4	6	4	3	2	5	5	5	4	5	4	3	2	NA	NA	6	2	5	6	5	5	6	3	4	3	5	5	4	5	6	5	6	5	3	6	3	6	5
43	47	3	7	5	7	6	7	6	5	6	4	4	2	6	4	2	6	5	3	6	5	5	6	3	6	5	6	3	5	5	5	4	5	3	3	6	3	4	5	5	3	4	5	5	4	6	6	3	6
44	48	5	6	2	2	4	2	7	5	6	6	5	7	3	3	3	6	3	2	5	7	1	2	4	7	7	4	2	3	7	4	6	1	1	5	7	5	7	2	5	5	7	7	6	5	2	5	5	3
45	49	4	6	5	5	4	4	6	4	6	5	5	4	6	4	2	4	4	4	5	4	4	6	3	4	6	6	6	4	5	4	4	3	2	4	6	5	4	4	4	4	5	4	4	6	4	5	4	5
46	50	5	6	4	4	6	5	6	7	5	5	6	7	6	6	3	6	5	4	6	6	4	7	4	6	7	7	4	4	4	7	5	3	3	4	5	6	5	4	6	5	5	5	5	5	6	5	5	6
47	51	4	4	4	4	4	NA	4	4	4	4	4	4	4	4	4	5	4	4	4	4	4	3	3	3	4	4	4	4	4	4	4	4	4	4	4	6	3	4	4	4	4	4	4	4	4	4	5	4
48	52	4	4	3	7	7	4	4	4	3	6	6	3	5	3	6	4	4	4	4	3	6	6	4	5	3	6	4	3	3	4	4	5	6	6	2	3	2	4	3	5	2	4	6	5	5	6	4	6
49	53	5	4	5	3	6	6	6	6	4	4	5	3	5	4	1	5	3	3	2	3	3	5	6	4	4	3	5	4	NA	3	5	4	3	6	4	5	5	3	5	4	5	4	5	5	6	4	6	3
50	54	4	5	2	3	3	3	4	4	7	4	4	5	3	6	2	4	4	5	7	6	3	6	1	6	6	7	6	3	5	3	5	5	2	4	7	5	6	4	3	4	5	5	4	3	5	5	3	2
51	55	4	7	1	2	1	3	4	6	3	4	3	4	2	2	1	2	5	1	5	5	1	1	3	7	4	2	1	1	5	5	6	1	1	7	4	4	4	4	5	5	5	2	5	1	3	1	6	2
52	57	1	1	7	7	1	1	1	1	1	1	1	1	1	1	7	1	1	7	1	1	1	1	1	1	1	1	1	1	1	1	1	7	1	1	1	1	1	1	1	1	1	1	7	1	1	1	1	1
53	58	3	7	NA	2	5	4	5	4	4	3	5	2	4	6	2	2	4	3	5	5	4	4	4	7	6	5	2	4	5	4	6	3	1	3	4	3	2	3	3	4	6	6	3	2	4	3	4	5
54	60	4	3	6	5	4	6	2	4	2	6	5	4	3	4	6	4	4	6	1	2	7	2	4	6	1	7	4	6	5	6	7	3	3	5	6	5	1	NA	6	4	3	5	3	2	5	2	4	1
55	61	5	5	2	5	6	4	5	3	5	4	4	5	2	6	7	4	5	4	4	7	6	3	4	6	5	3	5	5	7	4	3	6	6	4	4	3	3	4	5	3	3	6	5	3	3	3	3	3
56	62	4	5	3	2	5	5	7	5	5	4	4	6	2	2	3	4	4	4	3	6	4	3	3	5	5	4	5	4	4	4	4	4	1	5	6	5	5	5	4	4	6	6	4	4	5	4	3	3
57	63	6	3	2	2	6	6	7	6	7	6	6	4	6	4	2	3	5	3	6	3	3	3	2	5	7	6	4	6	3	6	2	2	1	4	6	4	5	6	4	6	4	2	4	3	5	2	4	2
58	64	5	4	4	2	6	5	5	6	5	3	2	4	5	3	3	5	6	3	2	6	2	3	2	5	7	NA	6	7	6	3	6	4	2	5	7	4	6	7	2	4	5	6	3	5	3	4	3	2
59	65	3	3	4	3	2	4	5	1	1	4	5	3	1	2	6	5	4	4	5	4	6	5	2	3	2	3	5	4	5	2	2	7	6	1	4	3	2	4	3	4	1	2	3	6	4	7	3	4
60	66	6	6	2	3	5	7	6	6	6	5	4	3	3	2	1	4	3	3	3	5	2	3	2	5	6	6	4	3	6	3	5	2	3	4	6	3	1	5	4	4	5	6	5	5	4	3	4	5
[truncated: 56 more columns]
