# Supplementary material for: Four dimensions characterize attributions from faces using a representative set of English trait words
Source: Nat Commun. 2021 Aug 27;12:5168. doi: 10.1038/s41467-021-25500-y (PMC8397784; doi:10.1038/s41467-021-25500-y)
Supplement: Supplementary file 4 — Source Data [file 41467_2021_25500_MOESM4_ESM.zip › Source_Data/Figure5b_Remove_Subject_One_by_One_Rating_per_Trait/Rating_White.csv]

	SubID	image.1	image.2	image.3	image.4	image.5	image.6	image.7	image.8	image.9	image.10	image.11	image.12	image.13	image.14	image.15	image.16	image.17	image.18	image.19	image.20	image.21	image.22	image.23	image.24	image.25	image.26	image.27	image.28	image.29	image.30	image.31	image.32	image.33	image.34	image.35	image.36	image.37	image.38	image.39	image.40	image.41	image.42	image.43	image.44	image.45	image.46	image.47	image.48
1	1	7	6	7	7	7	7	7	7	7	7	7	6	7	7	1	7	7	6	7	7	7	1	7	6	7	7	1	7	7	7	7	7	7	7	7	7	7	7	7	7	7	7	5	7	7	7	7	7
2	2	5	3	4	6	6	5	6	6	5	6	5	5	6	6	2	6	4	4	6	6	4	1	5	4	6	6	3	6	4	5	5	6	6	5	5	6	5	6	5	6	5	7	2	6	6	6	4	6
3	3	7	4	6	7	7	7	7	7	7	7	7	3	7	6	2	7	7	3	7	6	5	1	5	6	7	7	1	7	6	7	7	7	7	7	7	6	7	7	7	7	7	7	2	7	7	7	6	7
4	4	7	6	6	7	7	7	7	7	7	7	7	7	7	7	1	7	6	6	7	6	2	1	7	6	7	7	6	7	7	7	7	7	7	7	7	7	7	7	7	7	7	7	2	7	7	7	6	7
5	5	7	4	7	7	7	7	7	7	7	7	7	7	5	5	5	7	7	7	7	7	7	4	7	7	7	7	5	7	7	7	7	7	7	7	7	7	7	7	7	7	7	7	5	7	7	7	7	7
6	7	6	1	5	5	3	6	7	6	6	6	7	5	3	3	2	7	7	2	7	5	3	2	3	5	7	7	3	7	7	6	7	6	6	7	7	7	7	6	7	7	7	7	3	5	7	3	2	3
7	8	7	1	3	7	6	7	6	7	7	6	6	6	5	5	2	6	7	2	6	6	3	1	3	6	7	6	2	7	6	7	7	5	7	7	7	7	6	7	7	7	6	7	2	6	5	5	1	6
8	9	7	2	6	7	6	7	7	2	5	6	7	5	3	3	1	7	6	3	6	3	3	1	3	2	5	7	2	7	4	6	7	7	6	7	6	6	7	7	7	7	7	7	4	6	6	6	3	3
9	10	6	2	2	5	5	7	5	5	6	7	7	4	4	5	2	7	5	2	7	1	2	1	4	4	6	7	2	5	4	6	6	6	6	7	6	6	7	7	7	7	5	7	3	7	6	7	5	6
10	11	7	4	6	7	7	7	7	7	7	7	6	4	6	5	3	7	7	5	7	6	4	2	6	5	5	7	4	7	6	NA	7	7	7	7	7	7	7	7	7	7	6	7	4	7	6	7	7	6
11	12	7	1	1	7	7	7	7	7	7	7	7	1	7	1	1	7	1	1	7	1	1	1	7	7	7	7	1	7	1	7	7	7	7	7	7	7	7	7	7	7	1	7	1	7	7	7	1	1
12	13	7	3	6	7	4	6	7	6	4	7	6	2	3	2	1	4	2	4	5	3	3	1	5	4	6	7	4	4	6	6	6	7	7	7	7	6	6	6	7	7	6	6	3	5	5	6	5	4
13	14	7	NA	6	7	3	7	7	7	7	7	7	5	7	7	3	7	3	7	7	6	7	1	6	6	7	7	3	7	7	7	7	7	6	7	7	7	7	7	7	7	7	7	3	7	7	7	1	NA
14	15	7	3	7	7	6	7	7	7	7	7	7	4	6	7	3	7	6	5	7	6	5	3	7	5	7	7	5	NA	6	7	7	7	7	7	7	7	7	7	7	7	7	7	3	7	7	7	7	7
15	16	7	2	4	7	3	7	7	6	7	6	7	2	4	5	1	7	3	4	7	6	3	2	4	3	5	7	2	6	NA	5	7	7	6	7	7	6	7	7	7	6	7	7	4	7	6	7	3	6
16	17	6	3	7	7	5	7	6	6	6	5	5	6	6	5	2	5	3	3	7	5	4	1	5	4	6	5	2	7	5	6	5	7	7	6	6	7	7	6	7	5	7	6	3	7	6	7	3	7
17	18	7	6	7	7	7	7	7	7	7	7	7	7	7	6	6	7	7	7	7	7	7	6	7	7	7	7	7	7	7	7	7	7	7	7	7	1	7	7	7	7	7	7	7	7	7	7	6	7
18	19	7	2	7	7	7	7	7	7	7	7	7	3	7	7	1	7	5	5	7	5	2	1	7	1	6	7	2	7	6	7	7	7	7	7	7	7	7	7	7	7	7	7	3	7	7	7	5	7
19	20	7	3	7	7	5	6	6	7	6	7	7	3	NA	NA	3	6	3	7	6	7	3	3	5	6	6	7	5	6	5	7	7	6	6	6	6	7	7	6	6	7	6	7	NA	6	7	NA	3	6
20	21	7	3	5	7	7	7	7	7	7	7	7	4	7	7	2	7	7	7	7	4	7	3	7	5	7	7	4	7	6	7	7	7	7	7	7	7	7	7	7	7	7	7	5	7	7	7	7	7
21	22	7	6	7	7	7	7	7	7	7	7	7	6	7	7	3	7	7	5	7	7	6	5	7	6	7	7	6	7	7	7	7	7	7	7	7	7	7	7	7	7	7	7	7	7	7	7	6	7
22	23	6	1	3	6	3	6	7	6	6	6	7	2	3	3	1	7	3	2	7	2	3	1	7	3	6	7	1	6	3	7	7	6	7	7	7	7	7	7	7	7	6	7	5	7	6	7	3	5
23	24	7	2	5	7	7	7	7	7	7	7	7	7	7	7	2	7	7	7	7	5	7	1	7	3	7	7	3	7	7	7	7	7	7	7	7	7	7	7	7	7	7	7	2	7	7	6	1	7
24	25	6	2	4	7	5	6	7	6	5	5	7	4	4	4	1	5	3	3	7	6	2	1	4	3	5	7	4	6	5	5	6	6	7	7	6	6	7	7	7	6	5	7	1	7	7	6	2	4
25	27	6	3	5	7	5	7	7	7	7	6	7	3	7	5	1	7	3	5	6	6	2	2	5	4	7	7	3	7	5	5	7	7	7	7	7	7	7	7	7	7	7	7	2	4	7	7	3	6
26	28	6	2	2	5	4	6	5	6	7	5	7	4	5	6	1	7	3	2	7	2	2	1	4	3	6	7	2	5	3	6	6	6	6	7	7	7	7	7	7	6	7	6	3	7	5	7	4	6
27	30	7	6	7	7	3	7	7	7	7	7	7	5	5	6	1	7	2	4	7	2	2	4	7	7	7	7	4	5	7	6	7	6	7	7	7	7	7	7	7	7	7	7	7	7	7	7	4	6
28	31	6	1	7	7	4	7	7	7	7	6	6	5	7	6	1	7	6	3	7	7	4	4	6	6	6	7	4	7	7	6	6	7	7	6	7	7	7	7	7	7	6	7	4	6	6	6	4	5
29	32	7	5	7	7	7	7	7	7	7	7	7	7	7	7	6	7	7	6	7	7	7	5	7	6	7	7	6	7	6	7	7	7	7	7	7	7	7	7	7	7	6	7	6	7	7	7	6	7
30	33	5	1	4	7	5	6	7	6	6	7	NA	6	6	6	3	6	7	5	7	6	4	3	5	3	6	7	3	6	5	7	7	6	7	6	7	7	7	7	7	7	6	7	4	5	6	6	7	5
31	34	7	2	7	7	7	7	7	7	7	7	7	7	7	7	1	7	7	4	7	7	7	1	7	7	7	7	4	7	7	7	7	7	7	7	7	7	7	7	7	7	7	7	7	7	7	7	7	7
32	35	7	5	7	7	6	7	7	7	7	5	7	7	7	6	6	7	7	7	7	5	7	6	6	7	6	7	5	7	7	7	7	7	7	7	7	7	7	7	7	7	7	7	6	7	7	7	6	7
33	36	7	2	7	7	7	7	7	7	7	7	7	7	5	7	1	7	7	5	7	6	7	1	7	5	7	7	1	7	6	7	7	7	7	7	7	7	7	7	7	7	7	7	1	7	7	7	7	7
34	37	7	1	6	7	1	7	7	7	7	6	7	2	1	2	7	6	7	1	7	7	7	2	7	7	6	7	7	2	7	6	7	7	6	7	7	7	7	7	7	7	7	7	1	7	7	7	1	1
35	38	7	6	7	7	6	7	7	7	7	7	7	6	7	6	2	7	6	6	7	7	7	5	7	7	7	7	7	7	7	7	7	7	7	7	7	7	7	7	7	7	7	7	5	6	7	7	5	6
36	40	7	2	6	7	3	7	7	6	7	7	7	3	6	7	1	7	5	4	7	6	2	1	7	4	6	7	5	7	5	7	6	7	7	7	7	7	7	7	7	7	7	7	3	7	6	7	1	5
37	41	7	2	7	7	7	7	7	7	6	6	7	6	7	5	1	7	6	6	7	3	5	1	6	5	6	7	3	6	5	6	7	7	7	7	7	7	6	7	7	7	7	7	3	6	7	7	6	7
38	42	5	1	1	6	1	6	7	6	6	4	6	1	5	5	1	6	5	1	5	6	1	1	5	1	6	5	1	1	5	5	6	6	6	7	5	5	5	7	7	5	3	7	1	6	5	5	1	1
39	43	NA	3	3	7	3	6	6	2	6	6	5	3	7	2	NA	5	4	2	6	2	3	1	4	2	3	7	6	5	1	6	5	5	6	7	6	6	6	6	6	7	6	7	1	4	6	5	1	3
40	44	7	2	4	7	7	7	7	7	7	7	7	4	5	5	2	7	7	3	7	6	3	3	5	3	7	7	3	7	7	7	7	7	7	7	7	7	7	7	7	7	7	7	5	7	7	7	5	7
41	47	7	2	3	7	6	7	7	7	7	7	7	4	3	4	2	6	6	2	7	4	3	1	5	4	7	7	2	7	7	7	7	7	7	7	7	7	7	7	7	7	7	7	3	7	7	7	3	6
42	49	7	1	7	7	6	1	7	7	6	5	7	7	5	1	1	3	1	1	7	7	7	1	3	7	6	7	1	7	7	7	7	7	7	7	7	7	7	7	7	7	7	7	1	5	7	1	3	7
43	50	7	4	5	7	7	7	7	7	7	7	7	7	7	6	1	7	6	4	7	3	7	3	7	5	6	7	4	7	4	4	7	7	7	7	7	7	7	7	7	7	7	7	7	7	7	6	7	7
44	53	7	4	7	7	4	7	7	7	7	7	7	5	5	7	2	7	7	7	7	7	2	2	4	7	7	7	3	7	6	7	7	7	7	7	7	7	7	7	7	7	7	7	4	7	7	7	5	6
45	54	7	4	3	7	5	7	7	6	7	6	7	3	4	5	2	7	4	2	7	2	NA	2	7	4	5	7	2	7	5	5	6	6	7	7	7	5	7	7	7	6	5	7	2	6	7	7	2	5
46	55	7	6	6	7	3	6	7	4	3	6	7	4	3	3	3	6	3	3	7	7	3	3	3	3	3	5	3	7	3	3	4	7	6	6	6	3	7	7	6	3	3	7	6	7	6	3	3	3
47	56	7	3	7	7	7	7	7	7	7	7	7	3	7	6	1	7	5	3	7	5	4	1	7	3	7	7	1	5	5	7	7	7	7	7	7	7	7	7	7	7	7	7	3	7	7	7	7	5
48	57	7	4	7	7	7	7	7	7	7	7	7	7	7	7	1	7	6	4	7	7	6	1	7	7	7	7	3	7	6	7	7	7	7	7	7	7	7	7	7	7	7	7	7	7	7	7	5	7
49	58	7	1	2	6	4	7	7	6	7	3	7	7	4	6	1	7	5	2	7	3	4	2	5	NA	NA	7	4	7	2	7	7	7	7	7	7	7	7	7	7	7	7	7	1	7	7	7	2	4
50	59	7	1	5	7	6	7	7	7	7	7	7	5	6	7	3	7	7	6	7	3	3	1	6	7	7	7	2	7	2	7	7	7	7	7	7	7	7	7	7	7	7	7	5	7	7	7	2	6
51	60	7	2	3	7	4	7	7	7	7	7	7	3	7	7	1	7	7	1	7	4	4	2	6	4	5	7	2	7	7	7	7	7	7	7	7	7	7	7	7	7	7	7	3	7	7	7	7	7
52	62	5	3	4	7	2	3	6	6	6	4	6	5	3	2	3	3	5	2	4	3	4	3	3	4	3	6	5	6	2	5	5	5	6	6	6	4	7	5	7	4	6	7	2	3	3	5	2	3
53	63	7	4	6	7	4	7	6	7	6	6	7	4	4	4	4	6	5	4	7	4	5	2	5	2	3	7	3	5	6	4	7	7	6	7	7	6	6	7	7	7	5	7	5	6	6	6	5	6
54	64	3	1	5	7	5	7	7	7	7	7	7	2	7	7	2	7	5	1	7	5	3	2	7	2	7	7	5	5	7	7	7	7	7	7	7	5	7	7	7	7	7	7	1	7	7	7	1	3
55	65	7	4	5	3	2	7	7	2	7	7	7	2	7	7	2	5	6	3	7	4	2	2	3	7	6	7	3	7	6	6	4	6	7	7	7	7	5	6	7	6	4	7	3	3	7	7	1	6
56	66	3	3	2	7	4	5	3	4	4	4	7	4	2	5	2	6	5	3	7	4	2	2	5	3	4	7	3	3	5	6	7	7	7	6	6	6	5	7	7	7	6	7	1	7	6	7	1	7
57	67	7	1	7	7	7	7	7	7	7	7	7	4	7	1	1	7	7	1	7	4	4	1	7	7	7	7	1	7	7	4	7	7	7	7	7	7	7	7	7	7	4	7	1	7	7	7	1	4
58	69	7	1	5	7	7	7	7	7	5	7	7	3	3	6	1	7	5	7	7	4	3	3	3	7	5	7	1	7	6	7	7	7	7	6	7	7	7	7	7	7	7	5	6	7	7	7	7	7
59	70	7	3	7	7	3	7	7	7	7	7	7	3	7	7	1	7	7	3	7	7	7	3	7	7	7	7	1	7	7	7	7	7	7	7	7	7	7	7	7	7	7	7	7	7	7	7	7	7
[truncated: 56 more columns]
