# Supplementary material for: Four dimensions characterize attributions from faces using a representative set of English trait words
Source: Nat Commun. 2021 Aug 27;12:5168. doi: 10.1038/s41467-021-25500-y (PMC8397784; doi:10.1038/s41467-021-25500-y)
Supplement: Supplementary file 4 — Source Data [file 41467_2021_25500_MOESM4_ESM.zip › Source_Data/Figure5b_Remove_Subject_One_by_One_Rating_per_Trait/Rating_Humble.csv]

	SubID	image.1	image.2	image.3	image.4	image.5	image.6	image.7	image.8	image.9	image.10	image.11	image.12	image.13	image.14	image.15	image.16	image.17	image.18	image.19	image.20	image.21	image.22	image.23	image.24	image.25	image.26	image.27	image.28	image.29	image.30	image.31	image.32	image.33	image.34	image.35	image.36	image.37	image.38	image.39	image.40	image.41	image.42	image.43	image.44	image.45	image.46	image.47	image.48
1	1	2	7	2	3	2	2	6	7	2	6	5	6	2	3	7	5	5	3	3	6	5	2	7	6	2	1	3	4	5	6	7	2	7	5	6	4	6	5	2	7	6	6	3	3	3	2	5	5
2	2	3	2	2	7	5	7	5	1	7	5	3	4	2	7	5	6	7	1	7	6	2	6	7	7	1	6	1	7	7	5	5	5	7	2	2	7	4	3	NA	1	7	7	7	7	7	2	2	6
3	3	2	7	1	3	3	6	3	1	6	4	6	3	5	7	1	6	6	5	5	3	2	3	5	6	2	3	3	5	7	5	6	5	7	5	5	6	6	6	5	6	5	5	2	1	3	6	7	2
4	4	4	5	5	2	5	3	4	2	6	1	4	6	4	5	7	2	1	5	5	6	4	2	5	5	7	NA	5	5	2	6	3	4	5	6	2	5	4	1	5	2	3	5	4	2	2	2	5	3
5	6	3	5	6	2	2	5	5	5	2	4	1	3	2	3	6	2	6	5	2	4	5	5	2	5	1	5	5	5	5	2	1	5	4	3	1	3	7	5	2	4	3	2	1	3	6	5	2	3
6	7	2	2	3	1	3	6	2	2	3	3	2	7	3	3	6	5	2	6	2	7	2	7	3	6	2	3	7	1	7	7	7	7	7	7	7	6	7	3	3	7	NA	7	6	6	6	1	7	7
7	8	5	5	5	6	5	5	6	5	5	5	5	6	6	6	5	5	6	6	6	5	6	1	6	6	6	7	6	5	6	7	6	6	2	6	7	6	5	5	5	6	6	2	2	3	2	2	2	1
8	9	3	2	3	6	3	3	3	4	5	3	5	3	3	2	3	1	5	6	6	1	2	5	7	5	4	3	1	3	6	7	6	2	7	7	6	5	2	6	3	7	3	7	2	6	2	6	3	3
9	10	3	4	2	2	2	5	1	2	1	5	6	6	2	6	7	6	6	6	7	3	6	7	6	6	2	2	6	2	5	5	7	7	7	6	6	7	7	6	1	6	6	1	6	6	2	1	5	3
10	11	3	2	3	2	2	3	4	2	6	3	3	6	3	2	2	2	2	5	2	5	2	5	4	6	2	2	3	2	3	5	5	5	2	2	2	2	3	2	3	4	2	3	3	1	4	3	2	4
11	12	6	5	6	6	5	5	4	5	5	5	5	5	6	5	3	5	6	6	6	6	6	4	5	6	5	5	5	6	5	4	5	6	5	6	5	6	6	5	5	5	5	5	6	5	5	3	6	5
12	13	4	4	4	5	4	3	2	4	5	5	5	5	5	2	5	5	6	5	3	3	4	6	4	4	4	1	6	5	6	4	7	4	6	3	5	5	4	5	5	5	4	5	3	5	5	1	6	4
13	14	4	6	4	5	1	3	4	2	5	5	5	7	3	4	6	4	5	5	3	1	3	6	5	4	1	1	5	3	3	6	4	5	6	2	4	5	3	5	1	3	3	2	6	5	6	5	4	4
14	15	5	6	5	1	5	5	6	1	6	3	3	3	3	3	5	3	5	6	3	5	3	5	6	6	5	3	5	5	4	6	5	1	6	6	6	5	6	5	3	7	5	6	3	2	3	1	2	2
15	17	6	1	6	6	1	2	2	3	2	1	1	2	6	3	7	2	3	1	2	1	1	6	6	3	1	6	1	6	1	2	6	1	6	3	3	2	1	1	1	1	1	1	6	7	3	2	1	2
16	18	3	3	3	1	3	6	2	5	3	5	5	5	3	2	7	4	5	7	6	3	6	6	3	7	2	2	7	3	7	2	4	6	NA	5	4	3	7	4	1	7	5	7	2	4	3	2	3	4
17	19	7	5	3	3	1	7	4	4	6	5	7	5	4	4	7	4	6	4	7	5	5	2	4	6	5	5	2	5	6	NA	6	6	7	3	6	5	3	5	6	3	6	6	1	1	4	2	4	4
18	20	4	6	5	3	5	4	6	2	2	1	4	4	6	1	5	2	1	4	1	7	1	5	4	3	4	5	4	3	3	5	6	4	6	2	6	3	5	5	5	2	3	4	7	7	4	4	3	7
19	21	3	4	1	3	5	6	3	4	6	6	7	6	4	4	2	4	4	6	6	6	2	3	4	5	7	5	5	6	7	5	6	5	3	7	7	6	6	5	6	7	5	6	6	6	6	1	5	4
20	22	4	6	2	6	2	6	1	2	5	4	1	6	4	4	2	6	6	3	6	2	5	2	5	2	6	6	4	4	6	6	5	5	6	5	4	6	6	1	2	2	6	7	6	2	5	2	7	6
21	23	2	7	2	7	2	2	2	1	7	7	4	7	3	7	2	2	1	1	7	4	2	3	7	7	7	7	1	2	7	7	7	3	5	7	7	4	7	2	7	7	1	6	1	1	3	3	2	2
22	24	2	2	3	6	3	7	6	3	2	6	6	6	7	7	7	6	5	7	7	1	7	7	6	7	4	1	7	3	6	4	6	7	7	6	3	6	5	7	2	7	6	3	7	1	6	1	1	6
23	25	2	5	6	5	3	4	6	1	4	5	2	6	5	6	6	3	6	7	2	5	5	6	6	2	3	4	7	6	5	3	3	3	3	1	2	4	6	4	1	4	2	6	4	6	3	7	2	3
24	26	6	2	5	2	4	7	3	1	1	2	1	4	3	2	6	3	3	5	6	1	4	5	7	2	2	1	6	1	2	3	4	5	7	5	6	2	5	5	1	4	4	5	4	1	3	1	3	3
25	27	5	5	3	5	5	5	5	5	3	5	3	3	5	3	3	5	5	3	5	4	4	3	5	5	5	5	3	5	5	5	5	3	3	5	5	5	5	5	5	5	3	5	4	5	3	3	3	3
26	28	2	3	3	2	3	7	4	7	2	2	1	6	5	3	6	2	5	7	6	4	2	7	5	6	5	4	6	2	2	5	7	6	7	6	7	7	6	6	2	3	5	2	4	2	2	5	4	2
27	29	5	2	4	4	5	6	2	3	2	4	3	5	NA	5	1	2	5	5	1	2	5	6	6	4	2	5	5	3	2	2	4	4	4	4	NA	3	2	3	3	4	2	4	5	5	6	5	5	3
28	30	5	7	2	3	2	5	2	2	4	6	2	6	2	2	7	3	2	6	6	3	5	6	5	7	1	3	2	5	4	2	7	6	7	3	4	6	5	6	1	4	4	5	6	2	2	6	4	2
29	32	3	2	2	2	2	2	3	2	2	5	2	5	3	3	2	3	2	3	4	4	2	2	2	4	2	4	5	2	3	3	3	2	2	3	2	3	2	2	3	3	4	3	5	3	5	2	3	3
30	35	5	6	3	5	1	3	3	2	6	6	6	1	6	6	2	4	3	6	5	4	3	2	5	5	5	1	6	3	5	6	6	2	5	6	1	6	2	6	6	6	5	2	3	1	2	2	2	2
31	36	2	6	2	2	2	5	5	5	5	6	2	4	1	5	5	6	7	5	1	5	5	4	6	1	2	1	6	2	7	6	5	5	7	2	6	5	4	6	6	6	6	2	5	5	3	2	3	6
32	37	4	5	1	6	4	5	4	6	2	3	4	6	4	2	1	4	3	1	4	4	5	3	6	6	6	5	3	2	4	5	6	7	6	7	6	6	4	2	4	7	6	7	4	7	5	3	2	7
33	41	4	3	2	2	2	5	3	3	2	3	6	3	4	3	3	5	5	3	6	6	2	3	5	5	3	5	4	2	2	6	5	2	4	5	6	5	5	4	5	5	3	4	3	2	2	1	3	1
34	43	2	2	7	2	7	7	2	7	2	2	7	7	2	7	7	7	7	7	7	2	7	7	7	2	7	2	7	7	2	7	2	7	7	2	2	7	2	7	7	2	2	7	2	2	7	7	2	2
35	44	4	3	6	3	1	3	2	1	1	3	1	5	2	3	7	5	4	3	5	3	6	7	7	2	2	3	1	1	5	3	6	7	7	3	5	2	7	1	2	4	3	2	7	6	3	5	6	4
36	46	1	2	6	5	5	4	2	3	3	1	2	6	3	4	6	4	6	3	2	1	6	3	6	1	1	6	7	4	6	6	6	3	7	3	4	3	6	3	6	6	6	6	5	3	5	4	6	2
37	48	1	2	2	2	6	1	2	3	6	3	7	6	2	6	7	3	6	6	6	5	2	2	1	7	5	1	3	2	2	6	6	6	5	NA	6	1	2	5	2	7	2	3	2	1	1	1	4	7
38	49	2	2	1	3	1	2	3	2	2	2	1	1	3	1	3	4	3	5	2	3	1	3	3	1	2	4	3	1	2	4	4	2	1	2	2	3	2	3	3	3	2	2	1	3	3	2	1	2
39	50	6	7	2	3	2	1	2	6	2	5	4	5	3	5	3	2	6	4	2	5	2	2	1	5	2	2	6	3	7	2	6	7	5	2	1	2	4	3	3	2	5	6	1	7	2	3	3	3
40	51	6	5	3	3	1	2	4	5	1	2	6	5	2	1	1	5	1	2	6	2	5	6	5	5	2	2	5	6	2	5	5	4	2	5	5	5	6	1	3	2	5	4	6	5	3	2	5	5
41	52	4	4	5	6	4	4	3	2	3	2	4	5	4	5	4	5	4	2	2	3	5	5	5	4	2	4	3	4	6	7	5	6	7	4	5	5	3	3	2	5	4	2	4	4	4	3	3	3
42	53	2	6	2	6	6	5	2	2	3	6	3	2	3	2	6	2	2	6	6	3	3	6	7	6	2	1	6	1	6	7	6	7	7	6	2	6	6	6	2	5	7	7	2	2	5	2	6	3
43	54	3	2	6	4	6	2	1	4	6	6	6	2	1	7	3	6	4	2	1	2	1	1	6	6	2	1	3	6	1	5	3	1	3	2	7	2	2	7	1	5	7	5	2	6	6	5	5	3
44	55	2	2	1	3	5	2	3	1	4	6	5	7	5	4	7	6	4	5	4	4	5	2	7	5	5	3	4	2	6	4	6	2	3	6	6	7	3	6	2	5	5	7	1	4	5	1	4	2
45	58	3	2	4	4	3	3	4	3	3	4	3	6	4	5	3	5	4	7	3	5	3	4	6	4	2	5	4	4	4	6	6	4	6	6	3	5	4	6	5	3	6	5	3	5	3	1	3	5
46	59	4	4	1	7	2	4	4	4	4	1	NA	4	4	4	4	4	4	4	4	1	4	7	6	7	4	4	4	1	7	4	4	4	7	4	3	1	2	4	4	4	4	4	1	4	4	1	1	4
47	60	3	4	3	3	3	3	5	3	4	3	3	5	3	4	4	4	4	4	3	4	4	3	3	5	4	3	4	4	6	5	4	3	3	3	5	5	6	3	5	4	4	6	4	4	3	3	4	4
48	61	5	6	2	6	2	1	1	5	2	2	6	6	5	6	3	6	2	2	3	4	2	2	6	6	2	2	5	1	6	7	7	2	6	7	7	7	6	6	2	7	6	7	4	1	4	5	2	2
49	62	3	5	5	5	4	5	5	3	3	5	6	6	6	5	7	5	4	6	5	5	7	7	5	3	4	6	5	5	6	5	6	6	6	6	6	3	4	5	6	5	5	3	4	6	3	5	5	2
50	63	3	5	2	2	5	2	2	5	4	3	5	6	4	3	5	3	2	3	5	2	5	5	6	4	3	3	2	4	5	6	6	3	7	5	6	6	6	3	4	6	7	5	3	2	4	1	3	1
51	64	3	6	1	7	5	3	5	2	6	4	5	7	4	7	6	7	1	6	4	6	3	1	7	6	3	6	5	5	7	5	7	4	6	7	5	4	6	7	5	7	7	5	5	6	5	1	5	5
52	65	6	5	1	7	2	6	6	3	6	6	7	1	2	7	2	7	7	1	2	5	6	2	NA	3	6	6	2	5	1	7	7	7	7	1	5	5	6	5	6	6	1	7	2	4	7	3	3	6
53	66	3	6	1	1	3	6	1	2	6	6	7	6	6	6	2	6	6	6	7	6	2	1	7	6	7	2	6	6	7	6	7	1	2	7	7	6	6	6	1	6	7	7	2	1	6	1	7	7
54	67	1	2	6	1	1	2	3	1	1	1	2	3	2	3	7	3	7	7	2	NA	5	7	3	1	1	1	3	7	2	3	2	6	5	1	3	7	2	3	2	2	3	2	6	NA	6	7	7	5
55	68	2	5	2	4	3	4	2	2	1	3	7	5	4	3	5	5	3	5	6	1	5	4	5	5	3	5	5	2	6	4	6	6	7	6	6	4	4	3	3	5	5	3	4	5	4	1	3	5
56	69	2	3	2	7	3	6	1	1	6	6	5	6	1	6	6	3	7	5	6	2	3	7	7	3	1	2	6	1	5	6	6	7	7	2	7	3	5	3	5	5	6	7	1	1	5	2	3	3
57	70	2	5	5	5	5	6	5	1	7	6	3	2	6	5	7	6	7	7	5	5	3	7	6	5	3	1	7	5	3	5	3	6	6	2	3	5	5	3	2	3	5	3	7	7	7	3	6	6
58	71	6	2	3	5	5	2	6	4	5	5	4	4	4	3	4	4	5	6	6	3	3	6	3	4	6	3	3	3	6	4	6	6	6	7	6	5	7	6	7	4	6	6	3	1	4	1	6	2
[truncated: 56 more columns]
