# Supplementary material for: Four dimensions characterize attributions from faces using a representative set of English trait words
Source: Nat Commun. 2021 Aug 27;12:5168. doi: 10.1038/s41467-021-25500-y (PMC8397784; doi:10.1038/s41467-021-25500-y)
Supplement: Supplementary file 4 — Source Data [file 41467_2021_25500_MOESM4_ESM.zip › Source_Data/Figure5b_Remove_Subject_One_by_One_Rating_per_Trait/Rating_Defensive.csv]

	SubID	image.1	image.2	image.3	image.4	image.5	image.6	image.7	image.8	image.9	image.10	image.11	image.12	image.13	image.14	image.15	image.16	image.17	image.18	image.19	image.20	image.21	image.22	image.23	image.24	image.25	image.26	image.27	image.28	image.29	image.30	image.31	image.32	image.33	image.34	image.35	image.36	image.37	image.38	image.39	image.40	image.41	image.42	image.43	image.44	image.45	image.46	image.47	image.48
1	1	2	5	6	4	2	6	5	4	3	6	2	5	3	2	6	4	5	6	3	2	6	5	4	2	2	5	2	5	3	4	5	6	4	3	5	5	3	3	4	4	3	2	6	6	5	4	4	5
2	2	6	3	7	6	7	7	7	7	1	5	6	5	6	7	7	5	3	3	3	5	7	7	6	2	3	7	7	1	1	5	1	7	6	1	1	5	1	5	5	5	1	2	6	7	3	7	2	6
3	3	6	3	3	6	5	6	6	6	6	6	6	3	6	7	5	3	7	3	5	3	6	5	3	7	5	7	4	7	5	3	3	3	5	3	3	5	5	5	6	3	3	2	7	1	2	5	2	3
4	4	6	4	4	4	2	3	6	6	6	6	5	5	6	6	6	5	6	6	5	6	6	4	6	3	2	6	6	6	2	3	3	6	3	1	3	6	5	3	1	2	1	2	6	7	6	7	3	4
5	5	3	4	2	6	6	4	5	6	4	4	2	2	7	6	6	6	4	6	4	6	6	7	6	2	4	7	4	4	4	4	4	7	5	2	3	2	2	4	3	4	2	2	6	7	4	7	2	7
6	7	3	6	7	7	6	5	5	4	2	5	4	6	7	7	2	4	5	3	5	6	7	6	2	1	4	6	3	5	1	1	1	4	1	2	1	2	7	1	2	4	2	1	4	3	6	5	2	5
7	8	3	5	2	3	6	3	5	3	5	6	3	2	4	3	3	5	3	3	2	6	3	4	2	3	3	3	5	3	6	2	2	4	3	2	2	5	6	5	4	5	3	6	5	3	5	6	3	4
8	9	3	4	3	6	5	6	2	5	5	6	2	3	3	6	2	2	5	3	2	6	6	6	4	5	5	6	5	5	3	3	2	6	1	3	2	2	5	2	5	3	3	3	5	3	5	7	5	6
9	10	4	4	5	5	5	4	3	4	3	4	4	3	5	5	4	3	4	4	4	3	5	5	4	4	3	5	4	5	3	4	4	5	5	4	3	3	3	5	5	5	3	3	4	5	5	5	4	5
10	11	4	2	7	7	7	7	7	3	4	3	2	7	7	5	5	4	5	5	7	3	7	7	5	2	4	5	6	7	2	5	4	5	5	3	2	5	2	7	5	2	2	1	2	7	6	7	2	5
11	12	6	2	6	5	7	5	2	2	2	3	2	3	6	7	3	3	2	2	5	6	3	2	6	4	3	2	2	6	3	6	4	3	4	2	3	6	4	3	5	5	2	2	3	1	2	2	3	2
12	13	3	5	2	3	5	5	4	3	3	5	3	2	4	5	6	5	4	4	5	3	3	3	5	2	2	5	2	5	2	6	3	4	5	5	2	4	4	2	4	4	5	2	5	4	6	6	2	5
13	16	7	3	7	2	2	2	7	7	7	6	1	2	6	5	7	2	3	7	3	7	7	7	5	4	7	7	2	1	1	2	3	4	1	1	5	4	7	1	1	1	1	2	3	1	3	7	5	7
14	17	6	6	4	2	6	5	5	4	2	2	5	5	6	1	2	6	6	1	6	3	2	6	4	4	5	6	4	7	3	4	3	3	5	2	5	7	7	1	5	3	6	1	4	4	3	3	4	6
15	18	4	5	5	3	5	5	6	3	7	5	2	4	5	6	5	4	6	3	3	2	6	6	4	3	6	5	6	6	2	4	2	3	2	2	6	5	6	4	2	3	3	3	6	5	4	5	3	5
16	19	4	4	6	6	4	5	4	4	2	4	6	4	6	4	7	5	3	3	5	3	5	7	4	4	4	3	3	4	2	5	3	2	4	3	2	5	5	4	3	5	5	3	4	7	6	6	3	4
17	20	4	4	5	5	4	3	5	4	3	2	3	5	3	3	7	3	4	4	3	4	4	4	4	2	2	6	2	3	1	3	3	6	4	3	2	3	3	1	5	3	2	3	3	5	2	3	3	6
18	21	2	3	5	7	5	5	7	2	5	3	2	5	6	6	3	6	3	5	3	7	6	6	5	2	6	6	7	7	2	3	2	6	2	2	3	2	3	3	5	3	3	5	3	2	5	6	5	7
19	23	5	6	6	7	6	1	2	2	4	6	3	6	6	6	5	5	6	2	7	7	7	3	1	5	7	7	3	6	2	6	1	1	3	4	5	1	6	2	3	6	5	3	7	1	1	1	6	3
20	24	6	3	1	6	5	1	3	3	6	3	4	2	4	2	1	4	5	6	2	5	4	1	4	3	3	2	2	6	4	6	4	3	6	5	3	7	4	4	7	5	6	6	3	2	4	2	1	5
21	25	4	2	2	4	4	3	2	4	NA	2	3	5	5	2	7	5	7	6	6	5	6	5	7	2	3	3	5	2	5	3	4	5	6	4	2	7	3	4	4	3	2	3	3	5	3	2	1	5
22	26	5	2	7	2	6	5	5	1	3	3	2	5	4	5	2	7	3	6	3	3	6	7	3	1	4	5	6	7	1	2	1	1	1	2	1	1	4	1	3	3	4	1	1	2	4	2	7	5
23	28	7	1	3	5	2	2	6	2	6	2	5	4	3	4	2	5	3	1	6	2	5	6	4	6	3	NA	5	1	5	6	3	6	5	6	4	2	7	1	2	2	1	6	6	3	3	5	5	5
24	29	2	7	7	6	5	7	3	6	6	3	4	2	5	6	5	7	6	2	6	7	5	6	1	2	4	7	7	7	4	3	1	7	6	1	2	2	6	2	1	7	1	1	2	7	2	7	6	7
25	30	3	2	5	5	6	5	6	2	1	5	5	3	4	6	4	5	5	3	4	2	6	6	5	1	2	6	5	6	3	4	2	6	4	3	3	5	6	2	4	2	5	2	NA	5	2	5	3	5
26	32	5	6	6	5	5	5	6	5	5	5	5	2	6	NA	6	5	5	4	6	7	6	6	4	3	3	6	6	4	3	5	3	5	6	2	4	3	3	3	5	3	5	2	6	6	4	7	7	6
27	33	3	2	6	6	5	7	6	3	3	6	3	2	6	5	1	4	3	1	6	3	3	2	5	4	3	5	6	5	4	5	3	2	2	2	2	3	6	5	5	2	6	2	3	2	5	2	2	5
28	34	3	5	7	1	1	1	1	1	1	1	1	7	5	7	7	7	7	7	5	1	1	7	1	1	1	7	5	1	1	1	1	7	5	1	1	1	1	1	1	1	5	3	1	1	1	7	1	1
29	35	5	4	7	2	5	6	7	5	3	4	4	3	5	3	5	6	5	2	5	2	5	5	5	4	4	5	6	5	2	5	4	6	4	2	1	4	3	3	4	5	3	7	4	2	5	5	1	5
30	36	2	7	6	6	7	7	1	1	2	1	1	2	7	7	7	7	7	7	1	2	1	7	1	7	6	1	7	3	1	1	6	1	1	7	1	1	1	6	1	7	2	1	1	7	7	1	6	7
31	37	3	2	3	3	4	3	4	6	6	3	7	1	6	1	1	5	3	7	5	4	3	1	7	7	6	5	6	4	3	7	6	6	NA	5	6	7	1	3	5	NA	2	3	6	2	4	4	6	7
32	38	NA	3	2	3	6	6	3	2	3	3	5	3	3	3	NA	5	3	2	3	2	3	5	3	2	2	3	6	2	2	3	2	5	6	2	NA	3	2	3	2	6	3	3	3	2	6	6	6	5
33	39	5	2	5	2	5	5	5	2	5	5	4	2	4	5	2	3	6	3	4	3	5	5	7	6	3	6	5	5	2	2	2	3	3	2	1	4	3	5	4	2	2	1	2	5	2	7	2	6
34	40	5	4	3	6	5	3	5	4	4	5	4	3	5	2	2	4	4	3	2	2	3	3	2	5	3	4	4	5	5	5	5	3	3	5	5	5	2	NA	6	5	6	5	4	4	4	4	3	5
35	41	5	6	3	3	5	7	5	5	5	6	4	3	3	3	1	5	5	2	4	4	3	5	3	3	6	6	3	5	3	5	5	3	5	5	5	6	6	2	5	5	6	6	3	3	4	3	2	6
36	42	5	4	2	4	6	2	3	5	3	6	6	3	4	1	4	5	3	3	5	2	1	2	6	5	3	2	3	6	6	3	5	5	4	6	5	4	1	5	4	4	6	5	5	1	2	2	1	2
37	43	5	6	7	4	7	5	6	6	6	6	5	2	6	7	2	2	6	3	5	5	4	5	1	6	7	5	4	6	2	2	3	3	1	3	6	4	7	6	5	3	1	2	6	6	6	5	3	6
38	44	6	3	3	3	3	6	5	3	2	NA	3	2	3	3	2	3	3	3	6	3	3	2	7	1	3	5	2	2	1	2	1	3	7	1	6	3	3	3	1	2	1	2	5	7	3	7	2	5
39	45	5	6	6	5	7	7	7	6	6	6	6	6	6	6	5	7	6	6	6	4	7	6	3	5	6	6	6	7	6	4	7	3	2	3	5	5	3	6	2	5	3	4	7	6	6	6	3	7
40	46	4	5	3	5	4	4	6	4	6	3	5	2	7	5	5	6	3	5	5	5	5	2	5	5	3	5	3	6	3	4	5	5	5	2	5	4	4	2	2	3	4	5	3	5	3	5	3	5
41	47	1	2	3	1	1	1	1	5	4	3	4	3	2	1	6	2	5	4	1	3	1	1	3	6	1	1	3	1	5	4	3	4	4	6	6	3	5	1	3	6	5	7	2	6	6	3	6	2
42	49	2	5	7	7	5	5	5	5	1	2	3	2	5	3	5	5	5	2	3	3	5	3	5	4	5	2	3	3	2	3	2	5	1	1	1	2	2	3	3	5	1	3	5	6	3	6	3	3
43	50	4	2	2	4	4	4	4	4	5	4	3	4	4	2	5	4	4	3	2	4	3	4	3	4	5	5	4	4	4	3	3	3	2	4	4	4	4	4	4	3	6	3	4	2	2	4	2	3
44	51	6	2	5	6	5	5	5	2	6	2	2	5	6	6	2	4	6	5	5	4	6	6	5	6	2	6	5	2	4	6	3	6	5	5	5	5	1	5	6	3	5	2	2	5	7	7	6	4
45	52	6	3	6	6	6	3	3	6	3	7	5	4	7	7	7	4	5	6	6	2	6	5	3	4	2	7	6	3	3	6	3	6	6	3	6	5	6	5	3	3	5	3	5	6	6	6	4	5
46	55	6	5	4	2	5	5	3	4	6	3	3	3	2	5	6	1	5	3	3	3	2	5	5	6	6	3	5	3	3	6	3	6	6	2	3	2	2	4	4	3	3	5	4	6	6	5	5	6
47	56	5	3	4	3	4	5	4	2	3	3	4	5	3	2	5	NA	4	2	4	3	3	4	3	5	4	2	4	3	4	3	3	4	2	2	5	3	4	5	3	5	2	4	3	3	3	2	3	4
48	57	6	3	5	5	5	3	2	NA	6	3	3	2	6	5	2	3	NA	3	2	5	4	6	6	2	4	2	3	3	3	6	4	3	7	5	5	4	6	4	6	2	6	3	2	1	3	5	2	2
49	58	6	4	5	2	4	5	3	4	3	5	4	3	5	3	2	3	2	2	2	3	4	2	2	2	5	6	2	5	4	3	5	2	5	3	3	4	2	4	3	6	3	2	3	6	3	6	2	4
50	59	2	2	7	1	1	NA	3	1	1	1	4	7	1	1	6	7	2	2	5	7	2	6	7	1	2	3	4	1	6	1	1	5	1	2	4	1	5	6	1	2	2	5	7	3	5	6	2	2
51	60	2	1	7	3	7	5	1	2	3	1	2	3	5	5	7	3	5	7	6	3	7	7	6	1	7	6	7	7	1	7	3	1	5	2	5	1	7	2	3	1	3	3	5	7	5	7	6	5
52	61	6	7	7	7	7	7	7	7	1	7	7	6	7	7	7	1	7	7	7	7	6	7	2	7	6	7	7	7	1	7	1	3	2	1	1	2	3	7	7	7	5	2	7	6	2	6	2	5
53	63	4	5	7	7	6	7	3	5	4	5	3	3	6	5	NA	3	5	5	2	4	5	7	5	3	2	5	7	5	2	5	2	NA	6	2	2	4	2	2	4	5	2	2	6	7	2	6	4	5
54	64	5	5	4	2	3	5	5	4	4	5	3	2	3	5	2	5	4	4	3	3	6	4	5	5	5	4	4	NA	5	3	5	5	5	4	2	5	NA	4	3	4	4	4	5	5	5	5	2	3
55	65	2	2	5	5	2	5	6	3	6	6	3	2	3	3	2	5	6	3	5	3	5	3	2	4	NA	3	3	2	2	6	5	3	3	1	4	4	5	5	3	2	3	6	6	6	2	2	3	2
56	66	2	6	5	2	2	6	2	3	2	3	2	1	4	5	3	4	4	6	3	4	6	7	2	1	2	3	6	2	1	2	4	1	2	2	2	2	2	4	2	2	2	2	3	7	4	5	5	7
57	67	7	7	6	6	6	6	6	6	6	6	7	6	2	7	7	7	6	2	6	6	6	7	7	7	6	7	7	6	6	2	6	7	2	2	2	1	2	6	6	5	6	2	6	6	6	7	7	7
[truncated: 56 more columns]
