# Supplementary material for: Four dimensions characterize attributions from faces using a representative set of English trait words
Source: Nat Commun. 2021 Aug 27;12:5168. doi: 10.1038/s41467-021-25500-y (PMC8397784; doi:10.1038/s41467-021-25500-y)
Supplement: Supplementary file 4 — Source Data [file 41467_2021_25500_MOESM4_ESM.zip › Source_Data/Figure5b_Remove_Subject_One_by_One_Rating_per_Trait/Rating_Disorderly.csv]

	SubID	image.1	image.2	image.3	image.4	image.5	image.6	image.7	image.8	image.9	image.10	image.11	image.12	image.13	image.14	image.15	image.16	image.17	image.18	image.19	image.20	image.21	image.22	image.23	image.24	image.25	image.26	image.27	image.28	image.29	image.30	image.31	image.32	image.33	image.34	image.35	image.36	image.37	image.38	image.39	image.40	image.41	image.42	image.43	image.44	image.45	image.46	image.47	image.48
1	1	2	1	5	2	2	3	2	2	3	4	1	3	2	2	6	2	2	5	3	2	5	3	3	2	2	2	3	2	2	2	2	3	4	1	2	2	2	2	2	1	2	2	4	3	2	5	2	3
2	2	4	4	2	2	6	3	7	6	7	6	5	6	6	6	7	2	2	6	3	5	7	5	5	6	4	4	7	4	2	7	6	4	4	6	4	4	6	2	2	7	2	7	5	5	6	7	6	6
3	3	3	3	7	6	4	4	7	2	4	3	2	4	3	6	5	2	3	7	3	4	5	5	5	2	1	2	4	4	4	5	2	3	6	3	3	6	3	4	2	2	5	2	2	5	3	5	7	6
4	4	7	7	5	5	7	4	5	5	4	5	3	5	5	7	7	5	5	4	7	5	5	5	5	5	7	7	3	4	4	3	4	7	7	3	5	7	5	5	7	7	5	5	4	7	5	5	7	5
5	5	2	3	5	3	3	2	3	2	3	3	4	3	4	5	3	5	3	3	3	5	3	3	3	3	4	3	3	3	3	3	2	2	2	3	2	3	3	2	3	2	2	2	5	5	3	5	5	4
6	6	5	5	7	6	6	2	7	3	3	1	2	2	3	5	6	2	3	7	5	6	3	3	5	2	2	1	4	2	4	7	3	5	6	5	4	7	1	2	3	5	6	6	3	1	5	3	7	5
7	7	1	3	3	1	3	2	3	2	1	4	2	4	4	2	5	4	2	3	2	4	4	3	2	3	1	3	5	5	4	4	3	1	3	2	1	5	2	2	3	3	3	1	4	6	3	4	2	3
8	9	5	2	4	2	1	3	3	2	2	1	7	5	4	3	5	4	6	3	2	1	3	5	1	4	3	2	4	1	5	1	3	4	4	7	5	2	5	4	4	3	4	3	7	6	7	4	2	6
9	10	3	5	2	3	5	1	3	5	2	5	3	1	3	3	6	2	2	5	2	3	5	6	6	3	2	2	6	5	1	2	2	1	6	2	3	2	2	2	2	1	3	2	5	5	3	2	2	2
10	11	2	5	7	6	2	1	4	2	3	2	5	5	6	4	5	5	4	6	4	2	6	5	3	1	4	5	4	1	2	2	3	4	4	1	2	2	2	1	2	2	1	1	3	6	3	6	6	5
11	13	5	7	2	5	6	5	2	6	4	6	5	5	6	6	2	6	3	2	6	3	3	2	5	6	5	7	3	5	5	6	6	3	6	5	6	5	5	5	4	4	4	7	5	6	3	6	2	6
12	14	3	3	7	5	2	1	6	1	NA	4	2	6	6	3	7	5	3	7	5	3	7	7	5	4	4	3	5	3	5	5	4	3	6	2	5	3	1	4	2	4	5	1	4	4	5	3	7	2
13	15	2	5	3	5	6	2	5	5	4	4	6	4	4	6	7	5	5	7	2	2	5	6	3	5	3	6	5	6	1	7	4	4	3	3	2	6	2	5	2	7	5	1	5	2	3	5	2	2
14	16	4	4	6	5	4	4	4	3	5	3	5	3	3	3	6	4	4	4	5	1	5	4	4	4	4	3	4	5	3	2	2	3	4	2	3	3	4	4	2	2	3	4	5	4	3	4	5	4
15	17	3	3	6	5	2	1	6	1	1	1	1	1	1	1	1	1	1	2	1	1	1	1	1	1	1	1	1	1	1	2	1	5	3	1	1	1	1	2	1	1	1	1	1	1	1	1	2	1
16	18	4	3	5	5	5	6	2	3	2	3	5	4	3	2	5	5	3	5	3	2	5	5	4	3	6	2	5	5	2	3	5	6	5	3	3	2	4	3	2	2	3	3	5	4	5	2	3	NA
17	19	4	3	7	6	4	6	5	5	5	6	5	5	7	4	4	7	2	6	4	5	6	2	4	2	2	3	3	6	4	3	5	4	3	2	3	2	1	2	2	5	4	3	4	2	3	6	7	3
18	20	2	6	7	5	4	1	6	1	6	2	2	1	6	7	6	6	2	7	6	5	6	7	1	1	3	1	5	7	1	2	1	1	1	1	1	2	2	1	2	1	1	1	3	6	7	7	7	7
19	21	4	6	3	4	4	3	2	5	5	5	2	5	2	4	4	3	4	3	4	2	2	5	1	2	5	5	2	3	4	6	4	2	3	5	2	5	5	3	4	5	4	2	6	4	5	2	5	2
20	22	5	4	6	5	3	4	5	1	3	5	4	4	4	6	7	3	4	6	2	2	5	6	3	2	3	3	4	4	4	2	3	5	4	1	2	5	2	3	4	4	5	1	3	5	3	5	7	2
21	23	5	5	6	3	4	2	6	2	1	2	2	2	4	4	7	4	1	5	1	2	5	4	4	3	3	1	3	1	4	1	1	1	5	3	2	1	3	2	7	4	5	2	2	1	3	2	5	2
22	24	5	1	7	6	5	3	5	3	3	5	2	3	4	5	7	5	3	7	5	6	7	5	4	1	1	1	2	5	2	1	3	3	3	2	2	3	2	1	3	2	3	2	6	6	5	7	6	3
23	25	3	2	7	3	3	1	3	2	2	2	6	3	3	3	2	2	5	7	2	3	6	1	2	1	2	3	3	3	1	NA	2	3	3	2	2	2	2	2	2	2	2	NA	3	6	5	7	7	5
24	26	5	4	7	5	3	3	5	3	4	4	2	2	4	3	7	2	4	6	3	2	6	7	4	2	2	2	7	3	1	2	2	5	3	1	2	3	3	4	2	3	4	2	4	7	4	7	7	7
25	27	4	4	7	7	4	1	3	1	4	4	1	4	1	1	7	1	7	7	1	1	1	4	1	1	1	1	4	7	1	3	1	4	3	1	1	3	4	4	1	4	7	4	1	4	1	7	7	1
26	28	3	4	6	3	2	4	3	3	3	3	NA	3	3	5	6	4	4	6	2	3	4	4	4	1	3	3	4	3	4	3	2	6	5	2	3	4	3	2	5	3	5	5	5	4	4	5	5	5
27	29	7	4	1	2	3	6	7	1	2	2	3	4	3	7	7	4	3	7	6	5	6	6	5	1	1	1	5	4	1	2	7	5	6	6	1	6	1	1	2	3	3	2	6	7	4	7	6	1
28	30	2	5	7	6	4	4	7	5	5	4	2	4	3	2	3	2	3	5	2	4	2	2	2	4	2	2	5	4	1	5	1	4	3	4	2	5	3	2	2	1	5	2	4	1	4	2	7	2
29	31	1	2	7	3	3	1	3	1	5	3	1	5	5	5	3	3	5	5	3	3	5	7	5	1	2	1	2	5	2	1	3	5	5	3	1	5	3	3	1	1	3	1	6	1	3	7	7	7
30	33	7	1	7	3	1	1	1	3	2	3	5	6	3	3	7	1	1	1	3	1	5	7	7	3	1	1	1	2	1	1	3	3	7	1	NA	5	5	2	1	1	1	1	5	6	1	5	5	1
31	34	3	5	6	3	3	1	2	2	3	2	3	2	5	5	3	3	2	3	2	3	3	3	2	2	1	2	3	2	1	1	2	5	5	1	1	2	3	1	2	2	3	1	3	1	2	2	6	5
32	35	2	5	7	7	2	4	2	2	4	2	6	2	2	2	4	2	2	4	4	4	5	2	4	2	4	2	4	4	2	4	2	4	2	2	4	6	5	5	6	2	4	4	4	4	4	6	5	4
33	36	3	4	5	3	5	3	2	3	2	1	4	4	3	2	6	2	3	5	4	2	5	5	4	1	2	3	3	3	1	1	1	5	3	2	1	3	1	1	2	1	2	2	5	7	6	7	6	5
34	37	2	6	7	3	6	6	6	1	6	6	2	3	3	2	3	3	2	7	3	2	2	6	6	3	2	2	6	6	3	6	2	3	7	6	3	6	3	1	3	2	7	5	6	5	2	2	3	4
35	40	3	3	6	6	3	3	2	5	4	4	3	2	2	3	6	4	6	6	3	6	5	2	2	3	2	2	5	3	3	3	3	3	5	5	2	3	4	3	7	3	2	2	2	3	5	2	7	2
36	41	6	4	7	6	2	3	6	1	3	3	4	5	4	6	5	4	2	6	4	6	5	5	5	4	3	4	6	5	2	5	2	2	5	1	2	3	3	4	2	3	1	4	4	4	4	6	7	5
37	42	6	3	6	4	3	4	3	5	3	6	4	7	2	3	3	4	3	7	3	4	6	6	7	4	3	3	3	5	3	3	3	4	5	3	3	5	4	4	4	3	3	3	6	3	6	7	4	3
38	43	2	3	6	5	3	3	2	2	3	2	3	4	4	2	5	5	4	4	2	2	4	5	4	2	5	2	4	4	2	4	2	4	4	2	2	3	2	3	2	2	2	4	4	5	4	4	6	4
39	44	3	2	7	6	2	4	3	1	4	3	2	4	4	5	7	4	3	5	5	2	7	6	4	1	3	4	4	5	1	2	1	3	3	4	1	2	1	2	3	3	2	2	3	2	6	5	6	2
40	45	3	1	7	6	2	2	1	3	1	1	5	3	7	5	7	3	3	6	2	5	7	1	6	3	4	5	5	5	1	3	1	2	6	1	2	3	1	3	4	3	3	2	7	7	7	6	1	7
41	46	3	2	7	7	2	1	3	3	7	1	3	1	4	5	5	1	6	1	4	1	5	1	1	1	7	2	1	3	2	5	1	1	1	3	1	3	2	1	4	3	6	3	1	1	5	4	5	6
42	47	7	1	7	6	1	5	1	1	1	7	5	1	6	7	7	3	5	7	1	1	7	1	5	1	1	1	1	7	2	3	7	7	3	3	4	1	2	3	5	1	3	7	6	2	5	2	7	6
43	48	7	7	7	3	7	7	7	6	7	7	1	1	1	4	7	2	1	7	1	1	4	1	6	1	1	1	7	7	1	7	1	7	5	1	1	4	1	4	1	6	2	1	2	1	2	1	7	2
44	49	2	2	7	5	2	5	4	4	4	6	1	6	4	6	7	5	3	2	1	3	3	7	7	2	3	2	6	2	5	1	6	6	7	1	1	5	1	3	2	6	4	2	6	7	3	3	7	1
45	50	2	2	6	3	2	1	6	2	2	2	2	6	3	1	6	2	3	6	2	1	3	1	2	1	2	1	3	1	2	2	2	3	5	3	2	2	3	2	3	2	3	2	3	4	2	4	7	3
46	52	5	5	6	7	3	5	6	2	4	3	3	5	4	1	1	4	3	5	3	6	3	2	3	2	2	2	1	3	2	2	3	5	3	2	1	NA	1	2	1	4	5	1	3	2	4	3	7	3
47	54	4	6	7	5	4	6	5	4	5	5	4	2	5	6	7	4	5	7	4	4	3	7	5	5	5	7	1	6	2	1	4	2	3	2	1	5	4	2	5	3	1	1	3	7	4	4	4	4
48	55	5	2	7	6	3	5	4	5	1	5	1	3	5	5	3	5	5	3	3	5	6	5	2	1	1	3	4	5	2	2	4	2	1	1	1	3	2	4	1	2	1	1	3	3	1	6	4	4
49	56	1	1	1	1	6	1	2	1	1	1	1	2	1	1	7	5	1	1	2	1	1	7	1	1	1	1	1	1	1	1	3	1	1	6	1	5	2	1	2	1	1	1	1	5	1	1	1	1
50	57	5	3	5	5	3	5	4	3	3	4	4	3	5	5	6	3	4	4	5	3	5	5	5	2	3	5	5	3	3	3	3	5	6	4	2	2	2	5	3	3	3	2	4	4	5	5	4	4
51	58	3	6	7	7	3	3	1	2	6	6	2	2	1	2	6	2	5	6	3	3	3	3	5	2	1	1	3	4	6	7	3	3	5	2	3	6	1	5	1	6	6	2	2	1	2	3	6	3
52	59	2	2	5	3	1	5	2	2	2	2	2	4	2	2	7	NA	2	5	4	1	6	4	5	1	2	2	3	3	3	2	2	5	5	2	1	2	5	4	2	4	3	3	3	6	6	6	7	6
53	61	2	3	5	1	2	4	1	1	1	1	1	1	4	NA	7	2	5	5	1	2	3	7	2	2	1	3	6	1	1	2	1	4	1	1	1	4	2	1	2	4	1	1	3	5	5	6	3	2
54	62	1	3	7	5	3	1	6	2	2	4	1	5	2	2	6	5	2	6	2	2	5	5	5	1	1	1	3	2	2	5	1	5	5	2	1	6	2	2	2	3	5	1	3	6	3	6	7	6
55	63	3	4	5	5	3	2	5	3	5	4	2	2	3	3	3	2	2	5	4	2	5	3	4	1	2	2	4	5	3	3	2	NA	4	2	2	5	2	2	3	1	5	1	2	1	2	4	5	3
56	64	6	5	2	NA	5	5	6	2	6	5	6	1	5	4	3	5	5	2	5	6	5	5	3	5	7	5	6	7	7	2	7	5	6	7	5	6	7	4	7	7	7	6	1	2	2	2	2	6
57	65	4	3	6	6	3	6	6	3	3	5	2	3	4	4	5	2	3	6	4	4	3	6	3	2	2	4	4	4	3	5	3	3	3	3	2	4	2	3	3	2	2	2	4	3	5	6	7	4
58	66	5	3	7	6	3	1	2	2	3	5	1	2	6	3	5	3	6	2	3	6	6	2	2	2	2	2	1	5	2	1	2	1	3	1	5	2	6	1	6	2	3	1	6	2	6	7	6	7
59	67	4	3	7	6	5	6	6	2	6	3	3	2	3	6	5	3	5	7	3	1	2	7	6	2	1	2	6	6	2	4	2	6	7	3	1	2	3	6	3	2	6	1	4	2	3	6	7	6
[truncated: 56 more columns]
