# Supplementary material for: Four dimensions characterize attributions from faces using a representative set of English trait words
Source: Nat Commun. 2021 Aug 27;12:5168. doi: 10.1038/s41467-021-25500-y (PMC8397784; doi:10.1038/s41467-021-25500-y)
Supplement: Supplementary file 4 — Source Data [file 41467_2021_25500_MOESM4_ESM.zip › Source_Data/Figure5b_Remove_Subject_One_by_One_Rating_per_Trait/Rating_Intense.csv]

	SubID	image.1	image.2	image.3	image.4	image.5	image.6	image.7	image.8	image.9	image.10	image.11	image.12	image.13	image.14	image.15	image.16	image.17	image.18	image.19	image.20	image.21	image.22	image.23	image.24	image.25	image.26	image.27	image.28	image.29	image.30	image.31	image.32	image.33	image.34	image.35	image.36	image.37	image.38	image.39	image.40	image.41	image.42	image.43	image.44	image.45	image.46	image.47	image.48
1	1	5	4	5	2	5	5	6	6	5	5	5	3	3	3	5	5	5	4	3	3	5	6	3	3	3	3	5	5	3	5	4	6	3	5	3	5	NA	3	3	5	5	2	4	5	5	6	5	3
2	2	3	6	6	5	5	6	6	3	1	5	5	6	5	7	4	4	5	4	5	2	7	6	1	3	5	4	7	5	2	3	1	4	3	3	1	5	6	2	2	3	4	3	4	5	3	5	3	4
3	3	4	4	6	2	5	4	2	5	3	4	2	2	4	5	5	4	3	5	4	2	5	5	3	4	4	2	5	5	5	3	2	2	2	4	3	1	5	3	3	3	5	3	3	5	3	5	5	NA
4	4	5	2	5	6	7	5	7	5	2	2	3	2	5	5	1	2	5	2	3	6	6	7	2	2	6	7	7	6	2	5	3	7	5	2	1	5	6	5	5	2	3	1	5	3	3	6	1	5
5	5	6	5	6	6	6	6	7	7	7	6	5	3	6	7	6	5	3	1	3	7	2	6	2	6	6	6	5	7	3	2	3	6	3	3	3	3	7	6	6	2	2	5	2	2	2	5	3	2
6	6	5	3	7	7	5	2	7	6	3	2	2	2	5	5	6	2	5	2	2	3	7	7	2	1	5	7	3	2	2	2	1	7	7	1	1	2	1	1	6	2	2	1	5	6	2	7	1	5
7	7	4	3	3	2	2	4	2	3	6	5	5	4	2	3	3	4	6	3	3	4	2	2	2	6	4	3	3	2	7	3	5	2	6	6	7	6	3	4	5	6	6	5	2	3	4	3	4	2
8	8	3	3	4	3	4	3	3	2	1	2	2	4	4	4	5	3	3	5	3	3	5	5	5	4	4	4	5	3	2	3	3	5	5	3	2	3	4	1	3	2	1	4	5	6	4	6	5	7
9	9	5	4	5	3	4	4	4	3	4	3	3	4	4	5	4	4	4	4	5	4	5	5	4	4	4	4	6	4	4	4	3	4	3	3	4	5	4	4	3	4	4	4	5	5	4	4	5	4
10	10	4	4	5	2	7	5	6	4	5	5	2	5	4	6	4	6	4	5	2	5	6	5	4	3	5	3	5	6	2	2	2	2	2	2	4	3	5	2	2	2	2	5	6	6	6	5	4	5
11	11	7	1	2	5	2	6	5	5	5	4	3	2	3	7	6	5	2	5	5	3	6	6	5	2	3	3	7	2	1	1	5	6	7	2	6	4	7	5	5	2	5	1	4	5	6	7	7	6
12	12	7	7	7	6	6	7	6	2	6	6	4	6	6	6	5	7	7	6	6	6	6	3	6	5	7	7	6	7	7	6	6	6	4	2	7	6	6	6	7	6	6	4	6	6	3	4	3	3
13	15	7	5	6	6	5	3	6	5	2	4	4	3	5	5	6	3	6	5	5	5	6	6	7	2	6	6	6	3	2	5	3	5	5	4	4	5	4	3	4	5	5	3	5	6	6	5	3	6
14	16	7	2	6	5	6	4	6	5	6	5	4	2	6	7	4	6	6	3	5	6	6	4	4	2	7	6	6	3	2	3	2	2	2	2	6	5	7	1	5	3	2	2	4	7	1	6	1	7
15	17	4	3	2	5	6	6	6	5	4	5	5	3	6	7	3	2	6	3	4	2	3	5	4	3	6	6	5	5	2	5	3	5	3	4	6	5	5	4	3	4	3	3	5	5	5	5	4	6
16	18	5	6	4	3	5	4	7	7	5	5	6	5	6	6	2	3	4	4	5	4	3	5	2	6	6	6	6	5	3	6	4	1	1	5	7	5	7	6	4	5	5	2	5	3	5	1	3	2
17	19	4	4	3	4	5	3	4	3	4	4	5	5	4	3	4	5	5	5	5	4	4	2	4	6	5	4	3	4	4	4	3	4	4	4	4	4	4	5	5	3	5	5	2	1	3	4	6	5
18	21	7	5	3	4	7	2	6	5	5	5	5	1	2	5	2	2	3	5	2	2	2	6	5	4	2	2	2	6	1	1	5	6	1	2	6	5	7	2	3	2	6	2	2	5	6	6	3	6
19	22	5	3	6	7	5	6	6	6	5	5	5	6	6	6	1	5	6	5	5	6	6	3	7	5	5	6	7	5	3	5	3	2	5	3	3	3	7	6	5	3	5	3	3	5	5	5	2	5
20	23	5	2	4	6	6	4	4	4	2	3	1	4	2	5	1	4	6	2	2	1	6	7	2	2	4	6	6	5	1	4	2	5	4	4	1	2	4	4	4	4	4	2	5	5	2	5	4	3
21	24	4	4	5	5	5	5	6	4	3	5	3	2	5	5	2	2	3	2	6	5	2	2	6	4	3	5	5	6	3	4	5	2	2	4	4	4	6	6	4	2	6	2	5	3	2	3	3	6
22	25	4	5	5	3	6	4	5	4	5	5	4	4	6	4	5	5	5	4	4	2	5	5	4	3	4	6	5	5	4	3	2	2	4	2	4	4	4	4	4	3	4	1	5	4	3	7	4	5
23	26	7	6	6	5	3	3	4	7	3	6	5	2	4	2	1	2	2	2	6	5	2	6	1	7	2	4	3	5	5	5	6	1	1	5	5	5	5	2	5	5	7	7	2	5	4	1	2	1
24	27	5	3	6	6	5	5	7	5	2	6	4	3	6	6	7	3	6	3	7	3	5	7	6	2	5	6	7	3	2	5	3	7	6	3	2	5	2	5	6	3	3	1	5	6	5	6	1	7
25	28	6	3	5	5	1	6	2	1	3	2	2	5	6	6	1	5	4	2	5	1	4	7	2	4	4	5	5	2	3	5	6	7	2	4	3	3	2	3	5	4	3	1	6	7	5	7	7	5
26	29	3	3	5	6	6	6	3	4	2	2	5	3	5	4	6	5	3	3	4	3	7	4	4	2	3	5	6	3	2	1	2	4	4	3	1	3	4	4	3	5	3	1	5	4	4	7	3	4
27	30	6	5	3	6	5	7	6	5	6	5	3	5	5	6	6	6	3	3	5	6	6	6	2	5	6	6	6	6	5	3	5	6	3	1	5	3	6	3	2	2	3	2	3	6	3	7	3	6
28	31	4	5	5	5	5	6	6	5	4	5	3	5	5	5	3	3	6	1	3	2	5	6	4	4	3	4	5	5	3	4	3	5	2	2	2	5	3	5	6	4	3	2	6	3	4	5	1	7
29	32	5	6	3	2	5	6	6	5	2	4	4	4	4	6	5	3	5	5	5	2	6	7	5	3	6	4	5	3	2	5	3	6	5	3	5	6	5	5	2	2	3	1	6	5	4	6	2	5
30	33	2	4	4	5	3	4	3	4	2	2	3	5	5	5	1	5	3	4	3	5	2	3	3	5	5	6	4	4	4	5	2	4	2	2	4	3	4	2	3	2	2	3	4	7	4	3	4	NA
31	34	3	5	5	3	6	5	2	7	2	6	5	6	6	7	5	4	6	6	6	3	5	7	5	6	2	3	7	7	1	6	2	7	6	3	5	6	5	5	7	6	6	2	6	7	2	7	7	2
32	35	2	6	5	6	6	6	7	5	2	2	5	3	6	3	2	6	5	4	6	1	5	7	3	3	2	6	7	2	5	2	4	7	7	2	1	3	1	3	2	5	2	2	5	6	7	6	4	7
33	36	2	4	3	3	3	3	6	2	3	2	3	3	3	4	5	2	5	3	3	3	5	3	4	2	4	4	6	5	2	2	3	4	5	2	3	3	2	2	3	2	3	2	5	6	5	5	3	6
34	37	4	4	4	2	5	3	4	5	4	4	5	3	4	4	3	4	5	4	4	4	6	4	4	4	4	5	4	4	3	4	4	2	2	3	4	6	4	5	6	3	3	3	5	3	4	6	4	4
35	38	3	6	6	6	5	4	4	6	3	6	4	NA	6	2	4	4	5	3	2	6	2	4	4	6	2	6	2	4	5	6	2	1	3	2	2	6	6	4	6	6	7	4	6	4	5	7	1	4
36	39	1	1	1	1	1	1	1	1	1	1	1	1	1	1	1	4	1	1	1	1	1	1	1	1	1	1	1	1	4	4	1	1	1	1	1	1	1	1	1	1	1	1	1	1	1	4	NA	1
37	40	3	3	5	5	2	6	3	3	3	5	5	5	5	3	6	3	5	3	5	5	6	2	6	3	3	3	6	5	5	3	5	6	3	5	5	3	5	3	2	5	3	2	5	5	5	3	3	5
38	41	5	1	6	1	6	6	6	2	2	5	3	5	7	6	7	6	6	3	3	2	6	5	1	5	6	6	5	7	1	2	2	5	1	2	1	NA	5	1	2	1	3	2	5	6	3	6	2	7
39	42	3	1	5	5	7	4	7	4	4	6	2	1	2	7	6	3	5	2	5	3	2	5	3	1	1	7	7	6	4	7	6	1	5	1	7	7	7	2	6	1	1	1	5	4	2	6	2	6
40	43	3	3	3	3	6	4	6	4	4	4	2	2	3	5	2	3	5	1	4	3	3	6	2	4	6	3	6	3	2	1	2	1	1	2	3	4	5	5	2	1	2	1	5	7	2	3	6	5
41	44	6	3	6	6	6	3	6	2	1	6	5	3	6	6	5	3	6	3	6	2	3	6	3	2	4	6	5	4	2	2	4	5	4	1	5	5	5	3	1	1	4	1	3	5	2	5	3	5
42	45	3	6	7	6	5	6	5	6	2	5	2	5	5	3	6	3	6	6	2	1	7	6	1	1	1	NA	7	5	2	5	1	2	1	1	1	5	1	5	1	5	1	1	6	7	5	6	3	6
43	46	5	5	7	7	5	6	5	4	3	4	4	1	5	6	1	2	7	6	7	6	2	2	3	4	6	4	6	5	2	4	4	6	1	4	4	5	6	5	5	3	2	3	4	4	4	6	4	4
44	47	6	5	5	3	5	3	5	4	3	4	4	4	3	6	4	3	4	3	5	3	5	6	5	3	3	4	4	5	3	4	4	6	5	4	4	3	2	4	4	3	4	3	4	4	4	6	4	5
45	48	4	4	4	2	6	5	6	3	3	5	3	5	3	6	3	5	5	2	4	1	6	7	1	3	5	6	6	6	3	4	4	5	1	2	5	6	6	3	4	3	3	2	5	5	3	5	4	5
46	49	1	6	1	7	6	1	7	5	1	7	4	6	6	7	6	3	4	5	6	5	6	1	4	1	5	4	6	4	3	5	2	1	2	3	1	2	1	5	7	5	4	5	1	3	5	5	1	7
47	50	4	2	5	5	5	2	5	4	3	2	3	3	6	5	6	4	5	3	7	2	6	6	5	2	3	NA	6	5	2	5	3	6	5	2	1	3	2	4	4	4	3	3	4	6	5	5	3	7
48	51	7	5	5	4	5	7	6	5	7	6	1	5	6	5	1	1	5	2	2	7	6	2	2	5	4	7	5	5	1	2	2	2	1	1	2	1	4	4	6	2	5	1	2	6	2	6	6	7
49	52	1	3	7	3	1	1	1	4	2	2	2	4	3	2	7	4	3	7	2	6	5	2	4	3	2	2	2	3	5	4	3	2	3	4	3	2	1	3	6	6	4	3	4	4	7	3	7	3
50	53	2	6	5	1	6	5	5	3	6	6	2	1	6	6	6	2	6	1	3	7	1	6	2	6	3	6	6	5	1	1	2	1	6	7	1	3	7	2	2	7	2	3	6	7	3	6	6	2
51	54	5	3	5	5	3	5	5	4	4	3	4	6	5	2	7	4	5	5	4	2	4	6	4	1	1	5	5	3	3	3	3	5	1	4	3	3	2	5	2	4	3	3	2	6	5	6	4	6
52	55	4	5	5	5	5	7	5	4	5	2	4	2	3	5	6	4	2	4	3	4	4	6	1	5	4	5	6	5	2	5	2	4	4	5	2	3	5	5	4	4	4	4	4	5	5	1	5	3
53	56	4	2	2	4	3	4	3	2	2	3	3	3	2	2	3	3	3	3	4	3	2	3	2	3	3	2	3	2	3	2	4	3	3	3	3	4	2	4	3	4	3	4	3	2	4	4	3	2
54	57	7	3	3	1	6	7	6	7	2	5	2	4	6	7	6	2	6	2	3	5	3	7	5	6	6	6	6	5	1	6	1	6	6	2	6	6	7	1	2	2	5	2	2	2	2	5	1	2
55	58	6	6	7	5	6	7	7	5	6	4	3	6	6	5	5	7	5	3	5	7	7	5	1	2	5	7	6	6	6	2	2	6	2	1	2	1	2	1	4	2	1	2	4	7	5	6	3	5
56	60	3	2	3	2	5	6	5	1	2	2	1	2	3	5	2	6	3	2	1	2	1	5	2	2	1	1	6	5	3	2	2	4	2	2	3	3	6	1	1	1	3	2	3	6	3	6	7	6
57	61	5	5	6	4	2	7	5	3	4	4	2	1	5	3	2	2	4	3	5	3	4	5	4	5	6	4	5	3	2	1	3	5	2	3	4	2	6	5	3	2	4	1	5	4	2	6	4	3
58	63	6	6	7	6	6	7	7	3	2	3	5	5	7	7	7	5	6	6	5	2	7	7	6	5	6	6	7	2	2	3	2	2	6	3	3	3	5	3	2	3	2	2	5	5	3	7	1	5
[truncated: 56 more columns]
