# Supplementary material for: Four dimensions characterize attributions from faces using a representative set of English trait words
Source: Nat Commun. 2021 Aug 27;12:5168. doi: 10.1038/s41467-021-25500-y (PMC8397784; doi:10.1038/s41467-021-25500-y)
Supplement: Supplementary file 4 — Source Data [file 41467_2021_25500_MOESM4_ESM.zip › Source_Data/Figure5b_Remove_Subject_One_by_One_Rating_per_Trait/Rating_Feminine.csv]

	SubID	image.1	image.2	image.3	image.4	image.5	image.6	image.7	image.8	image.9	image.10	image.11	image.12	image.13	image.14	image.15	image.16	image.17	image.18	image.19	image.20	image.21	image.22	image.23	image.24	image.25	image.26	image.27	image.28	image.29	image.30	image.31	image.32	image.33	image.34	image.35	image.36	image.37	image.38	image.39	image.40	image.41	image.42	image.43	image.44	image.45	image.46	image.47	image.48
1	1	7	1	3	7	7	6	7	7	7	7	7	5	5	6	3	5	5	3	7	7	5	6	5	NA	7	NA	5	6	NA	6	6	5	3	6	7	7	NA	7	6	7	7	7	2	1	NA	2	1	5
2	2	6	4	4	5	6	5	7	6	6	5	6	3	5	7	3	5	5	5	6	6	4	5	5	4	6	4	3	5	3	5	5	4	4	5	5	5	4	5	5	6	5	5	2	1	3	3	3	5
3	3	5	6	4	5	5	6	6	5	5	4	6	3	4	4	2	5	5	6	3	5	5	6	5	4	5	5	2	4	6	6	6	7	7	2	5	6	5	5	7	6	4	7	1	1	6	6	3	3
4	4	7	5	5	7	7	6	7	7	7	7	7	6	6	6	5	6	6	6	7	7	5	6	7	7	7	7	6	7	7	7	7	5	5	7	6	6	6	7	7	6	6	3	1	1	1	1	1	1
5	6	4	6	5	4	7	5	5	7	5	5	5	4	5	7	3	2	3	3	5	6	2	6	5	6	6	4	3	4	6	6	5	3	3	6	7	7	6	7	7	5	5	5	1	1	3	1	3	4
6	8	7	7	7	6	7	6	7	7	2	6	7	5	6	7	6	7	6	6	6	7	7	5	5	6	6	7	7	7	7	7	6	2	5	6	7	6	7	7	7	6	7	6	2	1	2	2	2	2
7	9	7	7	1	7	7	7	2	7	7	7	7	7	7	7	3	7	7	3	7	7	3	7	7	7	7	7	7	1	7	7	7	7	7	7	7	7	7	7	7	7	7	7	1	1	1	1	1	1
8	10	6	6	5	5	5	5	7	5	5	6	6	5	6	6	4	5	3	3	5	6	2	6	4	6	7	6	6	6	6	7	5	5	7	7	6	6	5	6	7	6	7	5	5	2	3	2	2	1
9	11	7	4	4	6	6	5	5	7	7	7	7	6	5	7	3	6	5	4	7	7	5	1	5	7	6	6	6	6	7	7	7	3	4	7	7	6	5	6	6	7	5	7	1	1	1	1	1	1
10	12	5	7	5	7	6	5	6	7	7	7	5	7	6	7	4	5	6	6	5	7	5	4	6	7	7	7	4	6	7	7	6	3	6	6	7	6	6	5	7	7	5	7	1	1	1	3	2	1
11	13	7	6	6	6	5	4	7	7	5	5	6	3	5	6	1	2	7	4	5	5	2	3	5	NA	5	5	4	5	7	6	5	4	3	7	6	5	6	6	6	5	6	6	1	1	2	2	1	1
12	14	5	4	5	6	7	6	7	7	7	7	6	2	3	5	2	3	4	5	7	5	1	2	5	7	7	5	3	3	7	7	6	1	1	7	7	5	6	7	7	7	7	6	1	1	1	1	1	1
13	15	6	5	5	5	5	5	5	7	5	6	6	5	5	6	5	5	6	5	5	7	5	5	5	7	7	6	5	6	6	5	6	5	5	7	7	4	6	6	7	6	5	5	1	1	1	1	1	1
14	16	5	5	3	5	6	5	6	6	6	6	6	4	5	6	5	3	6	5	6	7	4	5	6	5	4	3	4	5	7	6	6	4	6	6	6	5	4	6	7	6	7	5	1	1	3	3	1	2
15	17	7	5	3	7	6	7	6	7	7	6	7	2	4	NA	1	4	5	3	7	7	2	5	4	6	7	7	5	2	7	7	7	5	3	6	5	5	6	7	7	5	6	4	2	1	6	1	1	1
16	18	7	5	5	7	5	6	5	7	7	7	5	5	4	6	4	5	5	5	5	7	4	3	6	6	5	7	4	5	7	6	5	4	4	7	6	5	6	6	6	5	5	5	2	1	2	1	1	2
17	19	7	7	7	7	7	7	7	7	7	7	7	7	7	7	7	7	7	NA	7	7	1	7	7	7	7	7	7	7	7	7	7	7	7	7	7	7	7	7	7	7	7	7	1	1	1	1	1	1
18	20	3	6	6	2	6	6	6	6	7	7	7	6	7	6	7	6	6	6	7	5	6	6	7	5	7	7	7	7	7	7	6	4	1	7	6	6	6	6	6	7	7	1	1	1	2	1	1	2
19	21	7	5	4	7	7	7	7	7	7	5	5	5	6	4	4	4	6	5	4	5	4	4	6	7	6	7	4	6	6	6	6	5	3	6	6	7	6	7	7	6	5	6	1	1	1	1	1	1
20	22	5	5	4	5	3	4	3	6	4	4	4	3	4	3	2	4	4	2	5	4	5	2	4	4	4	5	3	4	7	5	4	4	2	7	4	5	5	3	7	2	6	6	2	1	3	2	2	2
21	23	6	6	6	6	7	7	6	7	7	7	6	5	6	7	4	6	NA	4	6	7	5	5	6	7	7	6	6	7	5	7	7	5	4	7	7	7	6	7	7	7	6	4	1	1	1	2	2	1
22	24	6	7	7	6	5	7	6	7	7	5	7	6	5	6	5	7	6	6	7	5	6	5	7	7	7	7	6	5	7	7	6	5	4	6	5	5	5	5	7	6	7	7	1	1	1	1	1	1
23	25	7	6	5	5	7	7	7	7	7	6	6	6	6	6	5	6	5	5	6	6	6	6	6	7	7	6	6	6	6	7	6	5	5	6	6	6	6	6	6	6	6	4	2	1	2	1	2	1
24	26	6	6	5	5	6	6	7	7	6	6	6	5	5	2	4	6	5	4	7	6	5	5	5	7	7	6	5	5	4	5	5	4	4	6	6	5	5	5	6	7	6	3	2	1	3	3	3	1
25	28	2	5	4	2	6	6	6	7	5	6	7	3	6	3	2	3	5	5	5	6	2	4	6	7	6	7	4	6	6	5	6	3	6	7	6	2	5	7	7	3	3	3	1	1	1	1	1	1
26	30	5	5	5	4	5	5	4	5	5	5	5	4	5	5	4	4	5	5	7	5	4	5	4	6	6	5	5	6	7	5	5	4	4	6	5	5	5	5	5	5	6	4	2	2	4	2	2	2
27	31	5	5	6	6	5	4	6	5	6	4	5	4	5	5	6	7	5	4	7	5	6	4	6	7	7	7	3	5	7	6	6	4	5	7	6	4	4	5	5	5	7	4	2	1	2	2	3	1
28	32	5	6	4	5	6	5	7	7	6	6	7	5	5	6	5	7	5	7	5	7	5	5	7	7	5	5	3	5	5	7	5	2	2	6	7	6	5	6	6	7	5	4	2	1	1	1	2	2
29	33	6	5	7	5	5	4	5	6	7	6	5	4	5	6	4	5	5	2	7	5	2	4	5	7	6	6	3	5	6	6	7	3	4	4	6	7	7	6	7	7	6	4	1	1	1	3	1	1
30	35	7	7	7	7	7	7	7	7	7	7	7	7	6	6	5	7	7	5	7	7	7	6	6	7	7	7	7	7	7	7	7	7	1	7	7	7	7	7	7	7	7	6	1	1	1	1	1	1
31	37	7	6	4	5	7	4	5	6	7	6	5	4	6	6	2	7	5	3	7	7	3	2	4	6	5	6	4	6	7	5	5	4	3	7	5	5	5	6	4	5	5	5	1	1	1	1	2	2
32	38	6	5	5	6	7	5	6	7	5	5	6	4	5	5	4	4	4	5	5	6	5	5	5	7	5	6	5	5	6	7	4	5	5	6	5	5	6	5	5	6	5	4	2	1	1	2	1	1
33	39	6	6	4	5	6	7	7	7	6	7	6	4	5	6	3	5	5	4	6	6	6	6	5	5	7	6	4	6	7	6	6	5	4	7	5	7	7	6	7	6	5	5	3	1	2	2	1	2
34	40	7	7	7	6	7	6	7	NA	7	7	6	6	7	6	5	7	7	7	7	7	NA	7	7	7	6	7	6	7	7	6	NA	6	7	7	6	6	6	NA	7	7	7	1	2	1	1	1	1	1
35	41	6	7	5	6	6	6	7	5	6	6	5	6	6	6	6	6	6	4	4	7	6	5	5	6	6	5	6	5	6	7	6	3	5	5	6	5	5	6	7	6	6	6	1	1	2	NA	1	1
36	43	5	6	6	7	6	6	6	7	7	6	7	4	6	5	4	5	6	5	6	6	4	4	6	6	6	5	5	5	7	7	5	4	4	7	7	6	7	7	6	7	7	2	2	2	2	2	2	2
37	44	7	7	7	7	7	7	7	7	7	7	7	7	7	7	2	6	7	3	7	7	6	5	7	7	7	7	7	7	7	7	7	5	3	7	7	7	7	7	7	7	7	7	1	1	1	1	1	1
38	45	4	5	3	5	6	6	6	7	6	6	5	5	4	6	2	6	5	5	5	4	2	5	5	7	6	4	5	5	6	6	5	2	3	7	6	4	4	4	6	6	5	6	2	1	2	1	4	1
39	47	5	5	6	4	6	6	6	6	6	6	6	4	4	6	5	5	4	4	5	5	4	5	6	7	6	6	5	6	6	6	6	4	4	6	6	6	5	6	7	6	6	6	2	1	2	2	2	2
40	48	6	6	6	5	6	5	5	7	5	6	5	3	6	5	3	4	5	5	6	6	3	5	5	6	5	6	5	6	6	6	5	5	5	7	6	7	6	5	7	6	5	6	3	1	2	3	1	1
41	49	6	6	5	6	6	6	7	6	6	6	6	5	6	6	5	6	6	5	6	6	5	4	5	7	6	6	5	5	7	6	6	5	5	7	7	6	5	6	6	6	6	3	1	1	1	1	1	1
42	50	3	5	5	4	4	5	6	5	6	5	5	4	4	4	2	3	3	1	5	4	1	1	7	4	3	3	1	5	5	7	6	2	7	6	7	4	5	4	5	6	5	7	1	1	3	2	1	1
43	51	7	6	5	6	6	5	6	7	6	7	6	5	6	6	4	5	6	5	6	6	5	6	5	6	7	6	5	6	7	6	6	4	4	7	5	6	6	5	6	6	6	5	2	1	2	1	2	1
44	52	7	7	6	6	7	7	7	7	7	7	7	7	7	7	5	5	7	7	7	7	5	7	7	7	7	7	7	7	7	7	7	2	5	7	7	7	7	7	7	7	7	5	1	1	1	1	1	1
45	53	6	5	5	5	7	5	5	7	7	6	5	5	5	5	4	5	5	6	6	6	4	5	5	5	6	6	6	6	5	7	5	4	5	7	6	5	7	5	6	6	5	4	2	2	2	1	1	2
46	54	6	6	5	6	6	6	5	7	6	6	7	5	6	7	5	6	7	5	6	6	5	5	5	7	7	6	5	6	6	5	6	4	4	6	7	6	7	6	6	6	7	5	1	1	2	1	1	2
47	55	5	5	5	5	5	4	5	5	5	5	5	4	5	5	4	3	4	3	3	5	4	4	4	5	6	5	4	5	5	6	5	5	5	6	5	6	6	4	7	5	5	5	2	2	3	3	1	2
48	56	6	6	5	5	6	5	7	7	7	6	6	5	5	6	3	5	4	5	5	5	5	5	4	7	6	6	5	6	7	6	6	5	4	7	7	6	5	6	6	6	5	6	1	1	2	2	1	2
49	57	6	5	4	6	6	6	6	6	6	6	6	5	5	6	4	6	5	4	6	6	5	5	7	7	6	6	4	5	7	7	7	4	5	7	7	7	6	7	6	7	6	7	1	1	1	1	1	1
50	58	2	NA	2	2	1	2	2	1	1	1	1	3	2	2	4	2	3	3	1	1	2	4	2	1	1	1	3	2	1	1	1	3	3	1	1	2	1	2	2	2	2	4	7	7	6	7	6	6
51	59	1	2	5	2	2	1	2	1	2	1	1	4	2	3	3	3	2	5	3	3	5	4	4	1	2	1	2	1	1	1	1	5	NA	1	2	3	1	1	1	2	2	2	7	7	7	6	7	7
52	60	7	6	5	6	6	6	6	7	7	6	7	4	6	5	3	5	5	5	5	6	4	5	6	7	6	5	6	6	6	6	5	5	5	7	6	6	6	6	6	6	6	5	2	1	2	2	1	1
53	61	6	6	3	3	5	5	6	5	5	4	6	3	5	5	3	4	4	4	5	6	1	3	5	6	6	4	4	6	5	5	5	2	1	6	5	6	5	5	7	5	6	5	3	1	4	1	1	4
54	63	5	5	5	6	6	7	7	6	6	6	7	5	5	6	4	6	6	4	6	5	6	6	5	7	6	7	5	6	7	7	7	7	1	7	7	7	7	5	7	6	6	5	1	1	1	1	1	1
55	65	6	7	5	6	7	6	7	7	6	7	7	2	6	7	3	6	6	1	6	7	2	2	5	7	7	7	5	7	7	7	7	2	2	7	7	6	7	5	7	7	7	6	2	1	1	2	1	1
56	66	5	5	5	5	4	5	5	5	5	6	5	5	4	4	1	5	5	4	5	5	4	4	5	6	5	3	5	5	5	5	4	2	5	4	5	4	5	4	5	4	5	5	5	1	2	2	1	2
57	67	7	7	5	5	5	5	5	6	6	6	7	5	6	6	4	5	7	5	6	7	4	4	4	6	7	7	5	6	6	5	6	5	4	7	7	6	6	5	7	6	6	4	1	1	1	2	2	1
58	68	6	7	4	4	7	6	5	7	7	7	5	4	6	5	2	5	3	3	5	6	4	6	5	7	4	6	5	5	5	6	5	3	4	5	5	5	6	4	7	6	6	5	2	1	3	3	2	1
59	69	6	6	1	2	6	2	7	6	6	7	3	6	7	7	5	5	6	6	7	7	5	7	6	7	5	6	3	6	7	7	7	1	7	7	6	7	6	6	7	6	6	3	2	1	1	1	1	2
60	70	6	2	2	3	3	3	5	3	3	3	6	2	3	5	1	2	3	2	3	5	2	1	6	6	5	5	1	2	7	5	5	7	7	7	6	6	6	3	7	6	7	6	2	1	2	2	1	2
[truncated: 56 more columns]
