# Supplementary material for: Four dimensions characterize attributions from faces using a representative set of English trait words
Source: Nat Commun. 2021 Aug 27;12:5168. doi: 10.1038/s41467-021-25500-y (PMC8397784; doi:10.1038/s41467-021-25500-y)
Supplement: Supplementary file 4 — Source Data [file 41467_2021_25500_MOESM4_ESM.zip › Source_Data/Figure5b_Remove_Subject_One_by_One_Rating_per_Trait/Rating_Strong.csv]

	SubID	image.1	image.2	image.3	image.4	image.5	image.6	image.7	image.8	image.9	image.10	image.11	image.12	image.13	image.14	image.15	image.16	image.17	image.18	image.19	image.20	image.21	image.22	image.23	image.24	image.25	image.26	image.27	image.28	image.29	image.30	image.31	image.32	image.33	image.34	image.35	image.36	image.37	image.38	image.39	image.40	image.41	image.42	image.43	image.44	image.45	image.46	image.47	image.48
1	1	3	6	6	6	2	7	5	1	1	2	1	6	3	6	6	6	6	6	5	5	7	7	6	1	5	7	2	6	2	7	1	6	5	1	1	1	2	3	1	6	2	1	6	7	6	7	7	7
2	2	4	1	3	4	3	6	4	5	3	5	3	6	2	3	3	4	3	4	3	5	3	3	2	5	3	3	3	5	3	2	4	4	3	2	2	5	2	4	2	3	3	4	6	3	6	5	5	3
3	3	2	4	6	3	4	4	1	3	3	3	2	5	4	5	2	5	NA	1	3	3	5	4	3	5	2	2	5	4	6	2	4	3	4	3	3	2	6	2	2	2	NA	4	3	6	4	5	6	6
4	4	4	5	4	4	4	5	4	4	3	4	5	5	6	4	5	5	5	5	4	4	4	5	4	5	4	4	5	4	4	5	4	4	3	5	4	4	4	4	3	4	3	4	6	6	6	6	6	6
5	6	2	4	4	2	2	5	4	2	3	3	5	5	5	4	5	4	5	3	6	2	6	3	3	4	2	5	4	5	1	2	2	3	3	1	2	2	2	2	1	3	2	2	5	7	5	6	6	5
6	8	3	2	5	1	2	6	2	3	2	2	3	2	2	3	6	2	3	2	5	2	6	3	3	3	6	3	3	3	2	2	2	2	3	3	5	6	3	3	3	2	3	6	6	6	6	5	5	5
7	9	1	1	3	2	1	2	2	1	2	2	2	4	3	2	5	3	2	3	2	3	2	3	2	2	2	2	3	4	1	2	2	1	1	1	1	1	1	2	1	2	1	2	4	7	5	5	5	6
8	10	1	2	1	3	NA	3	4	2	2	3	5	3	3	4	NA	5	5	2	3	3	2	3	2	6	4	5	2	5	3	2	2	6	4	4	3	1	2	1	2	3	2	5	6	5	3	4	7	5
9	11	2	3	3	2	2	3	3	2	3	3	5	5	5	3	5	5	6	3	5	5	5	2	2	2	2	5	5	5	2	3	3	2	3	3	3	4	1	5	2	5	2	1	7	7	6	6	6	6
10	12	2	5	2	4	4	4	4	4	4	4	4	5	4	4	1	5	4	2	5	4	3	2	4	5	4	5	4	4	6	4	7	4	4	4	7	4	5	5	3	6	5	5	4	2	6	2	2	6
11	13	2	4	3	3	3	5	3	2	3	2	3	3	5	6	6	5	5	5	4	3	5	5	3	2	4	4	5	3	4	3	6	5	3	3	3	3	2	3	2	2	3	1	6	7	6	3	3	6
12	14	1	3	4	1	1	2	2	1	2	1	2	4	5	2	2	5	2	3	1	2	5	1	2	1	1	2	4	5	1	1	2	3	1	1	1	2	2	1	1	1	1	4	4	6	6	5	3	4
13	15	1	2	2	3	2	2	2	2	1	2	2	2	2	2	2	2	2	3	2	1	2	2	2	3	2	2	2	2	2	2	2	2	2	2	2	2	1	3	4	2	2	3	6	7	5	4	6	5
14	16	3	5	5	2	5	6	4	4	4	5	5	4	5	3	1	5	5	3	5	2	4	3	1	4	2	4	5	5	2	3	4	2	1	3	2	3	4	4	4	5	4	4	6	5	4	3	3	4
15	17	1	1	2	6	3	2	1	1	4	1	3	5	6	4	7	5	1	3	3	2	4	1	1	1	1	2	2	1	4	2	3	4	4	2	3	1	1	2	1	3	3	3	3	7	7	7	4	6
16	18	2	5	2	1	2	2	2	1	3	2	3	4	4	4	4	4	3	4	3	3	4	4	2	3	4	1	5	4	3	4	3	2	2	1	2	3	3	4	3	3	3	2	5	7	6	4	4	6
17	19	1	2	7	7	3	1	2	2	1	2	2	2	2	2	7	1	1	6	6	7	2	6	1	2	6	1	2	6	7	3	7	1	2	2	2	2	1	2	3	2	5	6	7	7	7	7	7	7
18	20	3	NA	7	5	6	5	5	NA	5	6	5	5	5	5	7	5	NA	5	6	6	NA	5	6	5	6	5	4	5	4	4	5	7	4	5	6	5	5	5	4	5	5	3	7	NA	6	NA	5	6
19	21	1	2	6	2	1	1	2	1	2	3	3	3	4	1	1	1	2	2	1	2	2	1	1	1	4	3	4	3	3	1	4	3	5	6	2	4	1	2	5	2	4	3	7	7	7	5	7	7
20	22	6	4	3	3	3	3	4	5	4	2	3	3	4	4	2	4	6	4	4	3	6	3	4	3	4	3	6	6	6	3	4	2	3	2	3	6	4	4	2	3	3	6	6	4	5	3	3	6
21	23	3	5	6	5	3	3	2	4	4	4	3	6	3	4	6	6	4	5	5	3	5	3	4	3	4	3	4	2	3	3	5	5	2	5	4	4	3	5	5	5	4	5	5	6	5	3	3	6
22	24	2	2	3	3	3	2	2	2	1	2	2	1	2	3	5	3	2	1	2	1	5	2	3	2	2	2	3	2	1	2	3	3	4	2	2	3	2	2	3	3	1	2	5	7	6	5	5	7
23	25	3	3	2	3	3	6	2	2	2	5	4	4	5	5	5	5	4	5	3	5	5	5	3	3	5	5	5	4	4	3	3	6	5	5	3	4	3	5	3	3	3	2	6	6	5	5	5	5
24	26	4	3	5	2	3	5	5	5	3	2	4	3	3	5	5	5	4	4	5	5	4	4	2	4	5	5	5	5	3	3	5	4	2	5	2	5	3	4	3	4	2	5	5	7	5	5	5	6
25	28	3	4	4	3	3	5	5	2	4	1	1	3	3	2	6	7	4	5	3	1	5	3	1	3	1	1	5	3	2	3	2	6	6	1	2	4	3	5	1	2	2	5	5	4	3	2	2	6
26	30	5	4	5	4	5	6	3	3	4	4	4	6	6	4	4	5	5	6	4	4	6	4	5	5	6	4	4	3	3	4	4	6	3	3	4	4	4	4	4	4	3	4	7	7	6	6	6	7
27	31	2	3	2	4	3	4	4	4	2	3	2	4	3	4	2	4	3	4	2	3	3	2	2	3	2	1	5	4	2	2	4	3	1	4	4	4	4	5	5	2	3	3	6	5	6	5	5	6
28	32	1	4	2	3	3	5	3	2	1	2	4	5	4	4	3	3	5	5	4	3	5	5	3	2	4	4	5	2	3	2	2	5	5	3	2	3	3	5	1	3	2	3	6	7	5	5	5	7
29	33	4	2	4	4	2	4	5	2	3	3	3	4	4	4	5	5	4	4	3	2	6	3	4	2	4	3	6	4	2	3	3	3	2	1	2	2	5	1	2	2	2	4	6	7	5	4	5	4
30	35	1	1	1	1	1	2	1	1	1	1	1	1	2	1	2	1	1	1	1	1	2	2	1	1	1	1	3	7	1	1	1	1	7	1	1	2	1	2	1	1	1	1	6	2	6	5	7	7
31	37	2	4	5	3	2	4	4	4	5	1	3	2	5	4	7	4	2	2	3	4	6	4	3	4	1	3	4	3	1	2	3	2	1	3	2	4	1	2	3	2	3	3	4	7	7	4	5	6
32	38	3	3	4	3	3	3	2	4	3	4	4	4	4	4	3	5	4	3	3	2	5	3	4	4	4	3	5	5	3	3	4	3	4	4	2	4	3	3	3	3	3	4	5	6	4	6	4	6
33	39	3	2	2	3	2	4	2	1	4	2	2	4	3	3	4	4	2	3	3	3	4	2	3	2	2	3	4	2	3	3	3	3	4	2	3	2	2	3	3	3	3	5	7	7	6	7	5	6
34	40	4	5	5	4	4	4	5	4	7	6	4	5	5	3	5	5	5	5	3	4	5	5	4	3	3	4	5	4	4	2	4	4	4	4	4	4	4	4	3	5	6	2	6	7	6	5	6	6
35	41	3	5	3	4	3	4	5	5	4	4	3	4	4	3	3	4	4	NA	4	4	3	5	5	NA	4	4	3	5	4	5	4	4	6	5	4	5	4	4	6	4	4	5	6	2	3	3	3	2
36	43	4	4	4	4	3	5	4	4	3	4	3	4	4	4	5	5	4	5	4	5	5	5	5	4	3	4	6	4	3	4	5	4	4	4	3	3	4	4	4	3	3	4	6	6	6	5	6	6
37	44	1	2	5	2	6	2	3	1	3	3	1	6	7	3	7	7	6	3	6	5	6	3	6	1	1	1	6	6	1	1	1	1	3	2	1	3	2	2	2	3	1	3	7	7	6	7	7	7
38	45	3	5	7	3	4	3	4	3	6	5	5	6	6	4	4	5	4	3	3	5	6	1	2	2	3	4	4	5	5	3	3	6	1	2	4	4	5	5	2	4	5	3	6	7	6	6	5	7
39	47	2	3	3	2	2	1	2	2	2	2	2	3	4	2	4	3	3	3	2	2	5	3	1	2	2	4	3	2	2	2	2	3	2	2	2	2	2	2	2	3	2	3	6	7	6	5	5	4
40	48	2	3	2	3	2	6	3	4	3	2	3	3	3	6	3	3	5	5	5	3	6	6	3	3	5	2	6	2	1	1	5	6	5	3	3	3	2	4	2	3	3	2	6	7	6	5	6	7
41	49	1	5	4	4	2	4	5	1	2	2	3	4	3	4	6	5	4	6	4	2	5	5	4	5	5	4	3	5	1	4	5	5	5	2	5	1	1	1	3	4	3	5	4	6	7	6	4	6
42	50	3	4	6	5	4	6	3	3	4	3	3	5	5	3	5	5	5	6	1	2	5	7	1	5	2	6	6	4	5	2	4	5	1	2	1	3	1	5	5	3	5	1	7	6	5	6	7	7
43	51	2	3	2	4	3	3	4	2	3	1	3	4	4	2	5	4	3	2	3	2	3	3	2	3	3	4	3	4	3	1	2	4	1	1	3	2	2	3	3	2	3	4	6	7	5	7	6	6
44	52	1	3	1	2	1	3	2	1	1	2	5	2	4	3	1	1	3	3	1	1	1	3	1	1	2	2	4	2	3	3	5	4	1	3	2	2	2	5	1	3	2	5	5	5	2	4	2	4
45	53	2	2	2	2	3	3	4	3	2	2	3	4	4	2	1	3	3	3	3	3	2	2	3	4	2	2	3	2	4	4	4	2	4	3	2	2	2	2	3	3	2	3	5	7	5	5	5	6
46	54	3	3	3	3	3	2	3	2	3	3	3	3	3	2	4	3	3	3	3	2	3	3	3	3	2	2	3	4	3	3	3	3	2	4	3	3	2	2	3	3	3	3	NA	6	5	3	4	6
47	55	3	3	2	3	4	4	3	3	2	3	4	5	4	4	5	4	4	5	3	5	5	4	4	3	4	2	5	4	2	3	2	2	5	4	2	NA	3	3	4	3	3	3	5	6	5	5	5	6
48	56	2	2	3	4	1	3	3	2	1	1	2	3	3	2	5	4	2	4	4	2	4	3	4	1	2	3	2	2	2	3	4	1	1	2	1	2	2	2	2	2	3	2	5	6	6	6	5	6
49	57	2	4	5	3	4	4	5	2	4	4	3	5	4	4	2	5	5	3	3	2	5	5	1	4	2	3	4	5	3	2	2	5	2	1	5	3	1	3	2	3	4	1	6	6	7	6	4	6
50	58	2	2	4	2	1	2	4	2	3	2	3	3	4	3	4	4	2	3	2	2	4	2	2	1	2	1	4	2	2	2	2	1	2	2	1	1	2	2	2	2	2	5	5	6	4	6	6	6
51	59	1	5	5	5	1	1	1	2	2	3	3	5	3	4	5	5	2	5	2	5	7	4	1	1	1	1	5	1	2	2	2	3	2	1	2	1	2	2	1	2	2	3	3	7	6	5	5	6
52	60	3	5	5	3	2	4	4	4	4	4	3	5	4	3	5	5	5	4	5	2	5	4	2	3	3	5	5	5	3	3	3	4	4	4	4	3	2	3	2	4	2	4	5	6	5	5	6	5
53	61	3	4	5	5	3	4	3	2	3	3	4	5	4	4	7	4	3	5	3	4	7	4	5	2	4	5	5	4	3	2	3	4	6	3	2	2	3	4	2	4	3	4	6	NA	6	3	4	6
54	63	2	4	3	1	1	1	1	1	1	4	1	5	2	1	5	4	4	3	3	3	5	1	1	1	1	1	1	1	1	1	3	2	4	3	2	2	1	2	1	2	1	3	5	5	4	4	6	5
55	65	NA	5	5	5	1	3	3	2	1	3	2	2	6	2	5	5	6	6	1	2	3	6	3	1	3	1	NA	1	2	2	2	5	6	1	2	3	5	2	1	2	1	6	7	6	7	7	6	7
56	66	3	5	3	3	5	4	5	3	4	3	5	4	5	4	5	3	3	4	3	3	4	4	3	3	5	3	3	5	3	3	5	4	5	4	5	3	4	5	4	4	4	3	4	5	4	4	3	3
57	67	3	3	2	3	3	5	3	1	2	4	3	1	4	3	5	3	3	4	5	5	5	4	3	2	4	2	5	3	1	3	2	5	2	2	1	3	3	3	1	3	4	5	5	7	6	6	5	6
58	68	1	3	4	1	1	1	3	1	2	2	3	4	1	1	7	5	2	3	2	1	4	1	4	1	1	6	1	2	2	1	3	1	1	1	2	3	2	1	7	3	3	1	7	7	7	4	5	7
59	69	1	1	1	1	1	2	2	1	3	1	1	3	5	2	7	1	1	1	2	1	1	3	1	2	1	1	6	2	1	2	1	7	7	1	1	1	2	2	1	1	2	1	6	7	5	6	6	6
60	70	2	5	6	3	2	5	5	2	3	3	3	6	5	3	7	6	5	5	3	3	5	6	1	2	2	5	6	5	2	1	3	1	1	1	2	2	1	5	1	2	1	1	6	7	5	5	5	6
[truncated: 56 more columns]
