# Supplementary material for: Four dimensions characterize attributions from faces using a representative set of English trait words
Source: Nat Commun. 2021 Aug 27;12:5168. doi: 10.1038/s41467-021-25500-y (PMC8397784; doi:10.1038/s41467-021-25500-y)
Supplement: Supplementary file 4 — Source Data [file 41467_2021_25500_MOESM4_ESM.zip › Source_Data/Figure5b_Remove_Subject_One_by_One_Rating_per_Trait/Rating_Manipulative.csv]

	SubID	image.1	image.2	image.3	image.4	image.5	image.6	image.7	image.8	image.9	image.10	image.11	image.12	image.13	image.14	image.15	image.16	image.17	image.18	image.19	image.20	image.21	image.22	image.23	image.24	image.25	image.26	image.27	image.28	image.29	image.30	image.31	image.32	image.33	image.34	image.35	image.36	image.37	image.38	image.39	image.40	image.41	image.42	image.43	image.44	image.45	image.46	image.47	image.48
1	1	3	6	5	5	5	6	4	3	2	3	3	5	5	1	2	3	3	5	2	1	6	4	3	2	5	6	3	4	1	1	1	4	3	2	3	1	4	4	1	2	4	4	3	3	3	7	5	6
2	3	5	1	6	7	6	7	6	5	6	2	1	1	5	5	2	1	5	2	3	6	3	2	1	2	2	7	1	6	2	1	2	7	3	5	1	3	2	6	7	2	2	5	5	5	5	6	5	6
3	5	4	4	4	4	4	4	4	4	4	4	4	4	3	4	4	4	4	4	3	4	4	4	4	3	4	4	4	4	4	4	4	4	4	3	3	4	4	4	4	4	4	4	4	4	4	3	4	4
4	6	2	6	7	7	3	2	2	2	2	2	6	2	6	3	2	6	2	2	6	6	2	3	2	2	3	6	2	2	3	6	2	2	2	2	2	3	2	3	6	2	2	6	2	2	3	3	2	3
5	7	2	5	5	3	5	4	2	6	7	6	6	7	4	4	1	5	7	4	7	3	5	1	1	6	7	7	3	7	6	4	7	7	1	1	7	5	4	5	6	7	6	1	1	3	2	1	1	6
6	10	4	4	3	4	6	4	3	5	5	5	5	5	6	4	4	4	3	5	4	2	3	3	3	3	4	3	3	5	4	3	3	4	3	3	3	4	3	3	3	4	3	2	3	5	5	3	6	4
7	11	5	4	7	4	2	5	5	1	2	NA	4	7	4	1	4	6	5	5	1	6	5	6	5	2	7	4	3	4	7	6	5	5	4	2	1	6	NA	5	7	NA	5	5	4	5	4	7	7	5
8	12	5	4	5	1	6	3	6	4	5	4	1	2	6	4	2	3	5	2	3	3	6	1	2	5	6	3	5	6	1	1	1	5	1	2	1	5	1	NA	1	1	1	1	5	7	4	6	7	7
9	13	3	6	6	2	3	5	6	5	3	5	2	5	3	5	3	3	4	4	NA	3	5	3	2	6	6	3	4	6	2	2	3	5	4	5	3	6	3	5	5	3	2	3	4	3	5	3	5	4
10	14	1	1	6	2	5	4	6	4	5	4	1	5	7	2	1	4	2	5	1	4	7	2	2	1	1	1	5	7	1	4	1	6	2	1	2	4	3	1	1	2	3	1	1	2	1	7	4	7
11	15	2	4	2	4	3	2	2	2	4	4	3	4	4	NA	3	4	2	3	3	2	2	5	3	4	2	2	5	4	2	3	2	4	4	4	2	2	2	3	3	2	4	4	3	3	4	5	4	4
12	16	3	4	2	2	3	4	2	4	1	2	4	5	4	3	5	6	5	6	6	4	6	5	5	6	2	2	6	5	7	6	3	6	4	3	6	2	3	3	3	3	3	7	2	6	5	5	5	5
13	17	7	1	7	7	5	1	2	1	6	6	3	1	6	6	6	7	6	1	5	6	6	5	5	4	3	1	4	6	2	5	1	1	1	1	2	2	NA	6	1	2	1	5	4	3	NA	7	1	2
14	18	3	3	5	4	3	5	3	3	2	1	1	3	4	2	4	3	2	5	4	2	3	4	3	2	1	3	5	1	2	3	2	3	5	2	2	5	2	3	2	1	1	2	5	6	4	2	5	4
15	19	3	2	5	3	2	6	4	3	2	5	2	3	3	2	4	3	6	1	4	6	4	3	2	1	3	6	3	4	7	2	2	3	4	3	4	2	2	2	7	1	1	2	6	1	6	7	7	6
16	20	3	6	5	3	6	4	6	5	6	4	5	3	6	4	4	5	6	3	5	2	3	5	2	3	3	5	6	5	4	6	3	4	3	3	3	4	2	6	4	4	5	3	2	4	5	5	4	5
17	21	1	3	7	2	1	5	7	1	2	2	1	6	5	4	6	2	6	NA	2	1	5	3	5	1	1	7	2	7	4	7	1	7	6	3	2	1	3	1	3	4	6	NA	5	4	2	6	NA	NA
18	22	3	5	5	5	6	2	2	3	5	4	3	6	2	2	3	5	3	2	2	3	3	2	2	5	3	2	2	2	2	3	2	2	3	2	3	3	2	5	2	3	2	2	3	2	2	2	2	3
19	23	2	3	2	1	6	7	7	7	2	2	3	2	5	7	7	7	6	1	2	3	2	2	4	2	6	7	2	7	3	2	2	3	1	3	6	6	1	7	7	6	7	2	6	7	2	6	1	6
20	25	3	4	5	5	5	5	5	4	5	4	4	4	6	4	6	5	4	4	5	4	5	3	2	3	3	6	4	5	5	5	4	5	2	5	4	4	5	6	4	6	5	5	5	5	3	5	3	4
21	27	6	6	5	2	7	6	6	5	6	3	4	6	7	6	6	6	5	4	3	6	6	2	6	5	3	6	5	6	6	4	4	6	7	2	6	3	4	5	7	NA	5	6	5	4	6	6	6	7
22	28	5	3	3	2	6	5	5	5	4	2	4	3	3	4	2	4	4	2	5	4	4	4	5	5	4	5	4	5	4	6	2	5	2	5	4	2	3	5	3	5	4	2	4	4	4	5	3	4
23	29	6	6	7	6	2	3	5	1	2	6	6	5	3	6	2	5	4	NA	2	2	2	1	1	1	2	6	6	3	6	5	3	6	1	6	6	6	6	2	6	6	6	5	5	2	1	6	6	4
24	33	3	5	2	3	5	4	6	5	5	3	1	6	6	6	1	5	5	2	5	4	5	6	1	7	6	5	2	6	3	3	2	7	1	3	2	3	6	2	4	2	2	3	7	2	3	5	2	7
25	34	5	1	6	5	2	1	5	6	2	7	3	2	3	5	6	4	4	2	1	2	1	6	4	2	3	4	6	5	1	1	4	5	4	2	2	4	2	5	5	2	2	1	6	6	4	7	6	5
26	35	5	4	6	5	5	2	4	4	4	4	3	3	5	3	3	3	3	5	4	4	6	3	5	3	5	3	2	4	4	4	3	5	5	5	2	3	3	3	5	4	3	3	3	3	4	5	7	3
27	36	2	3	6	6	7	6	7	7	2	2	5	6	5	6	5	2	6	6	6	3	6	5	1	5	7	6	5	7	1	7	2	3	1	7	6	2	1	2	2	2	3	3	3	2	2	6	7	6
28	37	7	6	7	7	6	2	7	7	6	6	5	6	6	4	1	5	2	1	6	7	2	3	1	7	7	6	6	6	5	3	3	1	1	7	6	3	6	3	5	5	5	4	3	1	4	2	2	3
29	38	2	6	2	1	3	2	5	5	7	6	2	2	3	3	2	2	6	2	3	5	1	3	3	5	2	3	2	2	2	5	3	5	2	2	2	2	6	3	2	1	2	5	2	6	2	2	3	3
30	39	3	6	6	6	3	5	6	5	4	6	5	5	7	5	7	6	5	6	5	3	7	7	7	3	5	5	7	3	3	2	1	2	4	2	1	2	2	1	1	2	2	1	5	5	5	6	7	7
31	40	2	6	2	2	2	7	6	1	2	6	6	6	4	2	7	5	5	1	5	2	6	2	4	1	2	2	2	2	1	2	4	6	5	6	5	1	5	5	1	2	NA	1	2	7	6	6	2	6
32	41	3	3	5	6	4	6	5	5	4	2	3	3	5	5	2	4	4	3	4	4	4	3	5	5	5	4	3	6	2	3	3	2	2	2	2	2	4	2	4	5	3	2	4	2	4	4	4	5
33	43	5	4	2	6	3	3	4	4	3	5	3	5	5	3	5	4	3	4	5	3	3	5	6	4	2	5	5	5	6	5	3	5	6	5	4	6	6	6	5	6	5	4	3	3	2	4	5	2
34	44	3	5	7	5	6	5	3	3	3	4	5	5	5	5	5	5	3	5	5	5	7	6	1	5	5	5	5	6	1	3	1	5	2	2	2	3	5	5	3	3	2	1	6	6	6	6	5	6
35	46	2	5	6	6	5	7	6	7	2	6	6	5	3	6	4	5	5	2	5	4	2	6	2	7	5	6	4	6	5	3	2	4	3	6	3	2	3	5	3	3	5	3	6	6	4	6	5	2
36	47	4	6	4	1	4	4	6	4	6	NA	7	4	3	7	1	4	6	3	4	6	3	1	3	6	7	6	1	6	3	4	3	1	1	3	4	6	6	3	6	4	1	3	4	3	6	4	1	5
37	48	4	5	6	2	6	3	6	6	6	6	2	5	5	7	5	4	4	5	2	5	5	4	4	5	7	5	5	6	3	5	3	3	4	3	4	4	5	4	4	4	4	3	4	4	NA	5	6	4
38	49	3	5	4	2	3	1	3	7	7	2	4	2	3	5	5	4	5	1	NA	6	7	4	1	6	5	6	6	7	6	6	2	1	5	1	1	3	2	1	6	5	2	3	2	1	5	1	3	6
39	50	7	2	7	2	7	4	5	7	7	6	6	2	4	7	1	3	3	1	5	7	3	1	1	6	5	7	1	7	6	3	1	2	1	7	6	2	7	2	7	7	6	1	6	4	5	3	7	7
40	51	5	5	3	5	4	5	5	7	2	5	2	2	4	3	1	2	3	1	4	1	2	3	1	4	3	4	4	6	4	1	2	1	2	2	2	3	2	2	5	1	1	1	4	2	4	7	2	5
41	52	4	6	6	6	7	5	6	5	2	6	5	2	6	6	3	4	5	2	5	7	4	1	2	7	6	7	3	6	1	2	2	2	1	1	1	1	2	2	2	3	2	4	6	3	5	6	4	3
42	53	3	5	6	7	7	2	7	2	5	7	2	4	7	7	1	1	6	1	3	7	3	1	1	5	7	4	1	7	3	1	1	1	1	2	7	7	1	4	2	6	4	1	6	1	7	3	3	7
43	54	7	1	2	1	7	7	4	7	7	1	4	6	6	1	1	1	7	2	1	7	2	1	2	5	6	4	6	7	7	6	4	2	1	5	1	6	4	7	6	1	7	1	1	1	1	1	1	2
44	55	6	6	1	5	7	5	4	6	NA	6	3	4	6	3	6	6	5	3	7	4	5	7	3	5	4	4	6	7	5	7	4	4	5	5	6	4	6	6	5	5	6	4	2	5	4	5	4	4
45	56	1	6	6	2	5	4	5	4	2	7	2	2	4	3	2	6	4	1	5	3	5	3	3	3	3	2	4	4	3	1	1	3	4	1	3	4	4	5	4	2	1	2	6	6	2	6	5	2
46	57	5	6	2	1	4	3	2	6	5	3	3	2	5	4	1	5	4	1	6	7	3	5	2	5	5	7	3	7	4	5	4	4	2	5	5	5	5	3	4	3	5	3	3	2	3	2	2	3
47	58	5	7	6	7	2	7	2	2	5	3	2	5	3	5	1	5	3	3	5	6	6	5	3	2	2	5	1	5	2	1	3	6	1	2	5	2	1	6	6	7	2	3	1	1	6	6	6	5
48	59	2	1	1	2	5	1	3	1	1	1	5	3	1	1	4	1	1	1	1	1	1	3	1	1	1	5	2	4	1	1	1	7	1	1	2	3	1	1	6	1	1	1	1	1	1	5	5	4
49	60	2	6	7	4	2	2	4	2	7	4	6	1	7	7	1	2	3	2	1	6	5	1	2	1	6	2	2	2	5	3	3	1	1	3	4	1	2	1	3	2	2	1	6	2	5	5	3	2
50	61	3	7	5	2	5	3	3	5	6	3	4	6	3	5	2	6	3	3	6	5	6	3	2	2	5	6	3	7	1	4	1	1	1	2	3	3	5	3	5	5	3	2	3	3	6	7	4	5
51	62	2	5	5	5	5	4	3	3	1	5	3	4	5	4	2	3	4	3	6	6	3	2	2	3	7	4	1	5	2	3	3	3	1	4	1	3	3	2	4	4	2	2	4	3	5	6	4	3
52	63	5	5	7	4	3	7	7	5	5	3	3	4	5	3	1	3	1	1	7	2	7	4	1	5	7	6	1	7	6	6	5	7	1	3	1	7	1	1	2	6	6	1	2	4	6	7	7	6
53	64	6	5	5	7	7	2	7	7	6	4	3	3	6	5	1	3	6	1	6	5	6	3	1	6	7	7	1	7	1	1	1	5	7	1	2	5	6	1	7	1	5	3	1	1	1	6	3	6
54	65	3	5	7	2	4	1	4	4	2	2	1	2	6	6	2	4	6	6	NA	5	2	4	1	3	6	7	6	7	1	2	1	1	1	1	2	4	6	4	6	1	2	2	3	6	3	7	6	4
55	66	5	6	4	4	5	6	7	6	6	5	5	6	4	4	3	5	4	5	3	5	4	7	3	5	4	5	7	6	5	6	6	5	4	5	6	6	6	7	5	5	6	6	4	3	5	6	5	6
56	67	3	6	6	7	6	7	2	1	2	5	6	7	6	3	7	3	2	2	6	5	2	7	5	6	6	6	7	6	5	2	2	6	5	5	5	5	7	5	6	5	1	6	6	7	6	7	1	6
57	68	4	2	5	5	5	5	2	5	5	1	3	3	5	5	3	5	4	3	6	5	3	3	5	2	5	5	2	1	5	1	6	1	2	4	2	1	2	2	5	3	3	1	5	2	5	2	3	5
58	69	3	5	4	4	2	2	5	3	5	2	1	3	4	6	2	2	3	3	4	2	3	3	2	2	6	3	5	6	6	3	4	5	4	2	2	2	3	2	4	2	5	2	3	4	2	4	3	6
59	70	3	6	6	2	7	6	3	6	6	2	6	7	3	3	4	7	2	4	3	7	3	4	3	6	5	3	6	3	6	1	2	2	6	5	2	3	2	NA	5	2	3	6	3	5	5	NA	6	3
60	71	3	3	6	4	5	4	5	6	4	4	4	3	6	4	3	4	4	3	5	5	4	4	4	4	3	4	4	6	3	4	3	4	4	4	4	3	3	4	3	4	3	3	5	5	6	4	4	3
[truncated: 56 more columns]
