# Supplementary material for: Four dimensions characterize attributions from faces using a representative set of English trait words
Source: Nat Commun. 2021 Aug 27;12:5168. doi: 10.1038/s41467-021-25500-y (PMC8397784; doi:10.1038/s41467-021-25500-y)
Supplement: Supplementary file 4 — Source Data [file 41467_2021_25500_MOESM4_ESM.zip › Source_Data/Figure5b_Remove_Subject_One_by_One_Rating_per_Trait/Rating_Curious.csv]

	SubID	image.1	image.2	image.3	image.4	image.5	image.6	image.7	image.8	image.9	image.10	image.11	image.12	image.13	image.14	image.15	image.16	image.17	image.18	image.19	image.20	image.21	image.22	image.23	image.24	image.25	image.26	image.27	image.28	image.29	image.30	image.31	image.32	image.33	image.34	image.35	image.36	image.37	image.38	image.39	image.40	image.41	image.42	image.43	image.44	image.45	image.46	image.47	image.48
1	1	1	5	1	2	3	6	5	2	6	6	7	7	1	6	2	6	5	6	5	6	2	2	6	7	5	2	5	6	6	7	7	3	2	7	7	6	7	6	3	3	7	7	2	1	6	1	7	6
2	3	4	2	4	3	4	4	2	2	6	4	6	5	2	3	4	4	3	4	5	5	2	2	5	5	4	1	1	2	7	4	7	3	5	5	7	5	5	7	5	3	5	6	3	3	3	1	5	3
3	4	6	5	5	3	5	5	6	5	5	5	6	5	5	5	3	5	5	3	5	2	3	3	3	5	5	5	3	5	6	5	6	5	5	5	3	5	5	3	5	5	5	5	3	6	5	3	3	5
4	5	1	6	1	5	2	1	2	1	3	1	1	5	1	1	1	5	2	2	2	2	2	5	2	2	2	5	2	2	5	6	5	5	7	6	5	6	7	6	5	5	5	3	3	3	5	2	6	5
5	6	NA	4	5	3	6	NA	5	5	6	4	5	4	6	3	6	5	5	4	4	6	5	5	5	6	3	6	NA	6	3	6	3	6	4	3	5	6	3	4	5	4	5	5	4	5	3	5	4	4
6	7	4	4	5	6	4	2	5	5	5	5	4	4	5	4	2	3	5	4	3	3	5	2	4	5	5	3	5	3	5	6	5	3	3	5	5	5	5	4	5	6	5	5	4	4	4	3	3	3
7	8	6	7	1	5	5	6	6	4	6	5	5	3	3	5	3	7	2	3	6	2	1	4	5	4	5	3	4	4	6	5	6	1	1	6	6	3	5	5	6	3	7	4	6	1	5	1	7	5
8	10	6	2	5	6	6	5	6	7	6	6	5	5	6	4	2	2	3	2	6	5	2	1	5	6	4	4	3	5	6	6	7	2	3	6	5	6	6	5	7	6	2	2	2	2	6	4	2	5
9	11	6	2	6	6	4	6	4	4	7	6	7	5	3	6	2	5	5	5	7	3	4	2	5	6	6	5	3	6	5	6	5	7	7	6	4	4	5	6	5	6	5	6	5	7	5	4	5	6
10	13	1	5	4	4	4	4	7	6	5	4	7	5	4	5	6	5	5	6	4	5	4	5	4	2	5	6	3	2	6	2	6	6	5	6	6	6	7	4	6	4	5	7	4	1	5	4	3	5
11	14	2	4	3	2	3	2	3	5	2	4	3	5	3	3	4	5	3	2	3	5	2	2	3	5	5	3	2	5	6	5	6	3	2	3	4	4	2	4	6	5	5	6	2	2	3	2	2	3
12	15	5	5	4	3	3	2	6	5	4	6	2	5	4	5	5	5	4	5	5	6	5	4	3	5	5	6	3	2	4	4	6	5	6	4	4	6	2	3	4	5	4	6	5	2	3	4	2	3
13	16	6	6	1	2	7	6	2	6	6	6	5	6	2	3	1	3	6	1	2	5	2	1	2	5	5	6	3	7	5	7	6	3	3	7	6	6	5	6	7	6	6	6	2	3	5	3	2	1
14	17	3	3	2	2	3	3	6	6	6	3	7	6	3	6	1	6	3	6	5	3	1	2	3	7	5	1	3	5	6	6	5	6	2	2	7	7	6	7	6	2	6	7	1	3	1	7	6	1
15	18	3	3	1	2	4	3	2	3	4	3	2	5	3	2	4	3	3	2	3	2	2	2	NA	4	4	2	2	3	4	3	3	7	6	3	5	2	5	4	3	1	3	6	4	4	3	5	7	6
16	19	6	6	1	3	5	3	3	5	6	5	6	5	3	5	1	3	5	2	3	5	1	1	2	5	5	3	1	5	6	3	5	2	1	5	NA	7	6	6	4	3	7	5	5	1	3	2	3	4
17	21	6	2	2	2	3	1	3	5	5	3	4	5	2	2	1	3	4	1	3	3	1	1	5	4	3	5	1	3	5	5	7	1	2	5	7	6	6	3	6	2	7	7	5	2	3	1	4	6
18	23	6	6	2	6	6	5	7	4	7	5	3	4	3	6	4	3	4	NA	4	1	2	3	4	6	5	7	4	5	7	NA	6	6	7	5	4	6	5	5	6	4	6	7	6	4	2	1	5	5
19	24	3	3	3	3	3	3	3	4	3	3	3	3	3	3	3	3	3	3	3	4	3	3	3	3	5	3	5	4	3	4	5	3	3	3	3	3	5	3	3	5	3	3	3	3	5	4	3	3
20	26	2	4	3	6	2	2	2	2	6	5	5	6	5	4	2	6	5	6	5	5	2	2	4	5	6	6	4	5	6	3	3	1	3	2	5	6	6	2	2	3	6	2	2	2	5	3	2	2
21	27	6	3	4	4	4	3	5	4	5	3	5	2	3	6	3	4	4	5	2	6	4	5	2	4	2	2	5	2	6	6	7	5	5	5	7	6	5	3	3	6	6	5	4	3	5	4	5	3
22	28	6	1	2	3	2	1	3	7	6	5	2	7	1	2	1	3	1	1	NA	1	4	1	2	2	3	2	1	3	5	3	6	1	1	3	5	6	7	2	5	3	7	7	2	1	2	1	2	4
23	29	2	6	7	6	2	6	6	3	2	6	2	2	5	3	5	2	3	2	5	2	7	6	2	2	2	7	7	1	2	1	2	2	2	6	7	2	1	2	1	2	2	6	6	6	2	7	6	5
24	30	3	6	4	3	3	3	3	5	5	3	3	7	2	3	2	3	5	3	3	6	2	2	6	7	5	2	5	4	5	6	5	1	3	6	7	5	4	7	5	6	7	2	3	3	2	2	2	3
25	32	3	3	4	4	5	7	3	6	6	7	5	4	5	2	3	5	5	2	3	5	1	5	4	5	5	6	4	4	4	4	5	4	2	5	4	4	6	4	6	5	4	6	3	3	3	6	5	4
26	33	4	4	5	2	6	4	6	3	4	4	5	4	4	4	2	5	6	5	6	4	3	2	5	5	5	5	5	5	6	2	3	3	2	5	5	2	5	4	7	5	5	5	3	5	6	3	3	4
27	34	2	2	6	7	6	NA	2	7	6	7	6	2	2	6	2	2	2	6	2	6	2	2	2	6	6	6	7	7	7	6	2	2	2	2	2	6	7	2	6	2	2	2	2	2	2	2	7	2
28	35	6	6	4	5	3	1	7	3	6	4	4	4	4	5	2	2	2	2	4	6	5	4	5	6	7	2	2	6	7	6	6	2	2	6	6	2	6	6	7	6	6	5	1	1	5	2	5	5
29	36	4	2	2	NA	2	6	7	7	4	5	4	2	2	4	3	3	3	3	1	3	6	6	4	5	3	2	7	5	6	6	2	7	1	3	4	2	7	4	5	7	2	3	5	5	3	2	7	7
30	37	3	3	4	6	6	2	3	3	2	5	4	6	3	2	1	3	5	2	4	3	3	3	2	6	4	5	1	7	3	6	2	4	6	5	4	4	6	6	7	6	6	7	1	3	2	4	6	2
31	38	NA	6	6	1	6	7	6	1	3	4	6	6	5	2	4	6	6	2	6	3	3	3	7	6	2	6	4	7	3	4	6	7	5	6	7	7	6	4	4	NA	5	6	4	6	5	NA	5	4
32	39	4	4	4	4	4	4	6	4	6	2	4	4	2	5	1	5	3	2	4	6	1	1	4	4	3	2	1	2	4	3	3	5	2	4	6	3	7	5	5	6	5	2	3	1	4	2	6	7
33	40	NA	7	2	4	6	2	5	4	6	6	4	2	2	5	1	6	7	2	4	3	1	3	3	7	7	4	3	6	4	5	6	3	2	5	7	7	7	5	5	3	6	5	5	3	6	6	4	7
34	41	2	2	3	2	3	4	4	3	3	3	3	4	3	3	3	3	5	3	2	5	3	2	3	4	5	4	5	5	3	3	3	4	2	2	5	5	6	3	5	5	5	6	3	5	5	3	3	5
35	42	3	2	7	5	5	3	2	2	5	6	5	5	3	5	4	4	3	3	3	3	2	3	2	6	6	4	3	6	5	4	5	4	2	2	2	6	6	6	4	3	2	2	4	5	4	6	3	2
36	43	4	4	3	4	5	5	4	4	5	4	4	2	4	5	2	4	4	3	4	5	2	3	2	4	4	4	3	4	5	5	6	6	6	4	6	5	5	6	6	6	6	4	5	2	5	4	3	2
37	44	5	4	2	2	6	5	6	6	4	6	6	2	6	4	4	5	4	5	4	4	6	4	4	3	6	2	5	6	2	3	5	6	5	5	6	6	3	6	7	5	7	5	6	4	2	4	4	6
38	45	3	5	5	5	5	6	7	3	4	6	2	5	4	6	5	5	2	7	4	5	6	5	6	3	5	3	5	6	4	6	6	2	6	6	7	6	2	6	7	7	5	5	2	3	7	3	6	5
39	46	3	5	3	3	6	3	5	6	5	5	7	6	3	6	3	7	3	2	6	2	7	6	2	6	7	7	3	2	6	3	6	2	5	6	6	6	6	3	7	6	4	6	5	1	2	2	5	4
40	47	3	4	1	1	5	2	4	2	6	4	4	7	1	4	4	2	2	4	1	2	1	4	2	6	4	1	2	4	5	7	6	5	5	7	4	7	5	5	2	6	6	5	2	1	4	1	4	2
41	48	4	4	2	4	5	5	5	4	5	5	5	6	5	4	3	5	5	5	5	5	5	2	3	5	5	5	6	5	5	5	6	3	2	6	6	6	5	5	5	5	6	2	2	4	5	2	2	3
42	50	7	7	3	2	6	3	3	7	6	7	2	5	7	7	5	3	6	3	3	1	2	3	2	6	7	6	5	5	7	6	3	2	3	1	1	7	7	5	1	6	6	7	3	2	1	1	1	1
43	51	3	2	1	3	6	5	6	6	7	5	3	3	4	3	4	1	5	3	4	3	1	1	1	5	3	5	3	7	5	7	6	6	5	6	3	6	5	6	6	6	6	6	6	1	3	2	7	3
44	52	5	5	3	3	4	4	5	6	6	6	4	5	2	5	4	4	2	4	3	3	2	4	3	5	5	3	3	6	5	5	6	4	3	7	7	6	6	4	5	4	7	6	3	1	4	3	5	3
45	53	2	6	3	1	3	4	4	3	5	6	4	7	1	2	2	7	4	5	3	6	5	3	5	7	5	1	2	1	5	1	2	1	1	1	7	7	6	1	2	6	6	7	6	1	2	1	3	2
46	54	5	6	3	3	4	5	3	4	5	5	4	6	5	5	NA	7	6	5	6	6	2	1	6	6	5	4	1	6	3	5	6	1	3	6	7	7	5	NA	5	5	6	6	2	2	2	1	3	2
47	55	1	5	5	5	1	1	1	1	1	1	NA	2	5	1	5	5	1	5	5	1	5	5	5	5	1	5	1	1	1	5	5	NA	5	1	1	1	NA	1	5	1	1	5	5	1	1	1	5	5
48	56	3	2	1	1	2	5	6	2	3	2	2	5	1	1	3	6	3	5	6	5	2	2	4	2	5	5	6	2	5	2	5	6	5	3	3	3	7	5	2	6	5	3	3	2	2	6	2	5
49	57	4	4	1	6	3	4	5	4	7	4	6	3	5	1	4	5	5	6	5	4	4	4	6	7	5	6	3	6	6	5	4	3	4	5	6	1	5	5	5	5	5	5	3	1	4	2	1	3
50	58	7	3	2	6	7	2	6	7	7	3	6	NA	3	2	2	3	6	2	2	7	2	2	2	7	7	6	2	7	3	4	7	2	2	7	4	7	7	4	2	7	3	2	2	2	3	2	2	2
51	59	7	7	1	3	6	3	6	6	7	5	2	5	2	5	1	5	5	1	2	6	1	1	3	5	5	3	5	6	5	5	5	1	1	5	7	5	7	6	6	3	7	6	3	2	4	1	6	1
52	61	6	NA	3	3	NA	3	3	3	2	2	3	2	2	3	3	3	3	5	6	6	3	2	6	4	6	4	2	6	2	6	6	4	3	4	7	2	4	7	4	5	NA	4	5	4	5	4	6	4
53	63	4	4	1	4	2	3	5	4	6	5	5	6	1	4	1	5	3	4	3	5	4	1	5	6	6	5	2	4	4	4	4	NA	4	5	6	3	4	5	3	5	4	6	4	1	3	1	2	4
54	64	2	3	2	2	2	4	6	6	4	2	3	5	2	1	1	3	4	1	2	1	2	4	3	6	6	2	2	4	3	5	2	7	5	5	7	5	7	3	1	6	5	5	4	2	4	3	5	3
55	66	1	6	4	5	6	5	2	5	3	3	4	2	4	5	2	1	7	2	5	3	3	3	7	4	1	5	6	3	7	2	3	3	3	6	6	6	2	5	3	6	5	5	5	6	1	5	5	3
56	67	5	3	5	4	5	4	4	6	6	5	4	3	3	6	2	6	6	5	3	6	2	2	2	6	6	6	3	6	7	7	7	4	3	7	6	6	7	4	7	7	4	7	2	1	4	2	6	2
57	68	5	6	6	5	5	1	2	2	5	6	6	2	3	3	1	2	1	1	4	4	1	2	2	5	6	2	3	3	5	6	5	6	5	4	5	5	3	4	3	5	5	7	2	3	5	2	5	5
58	69	3	3	3	3	3	3	2	4	5	4	4	4	4	3	1	4	3	3	3	3	3	1	4	5	6	4	4	3	4	3	3	2	1	3	5	4	3	3	4	4	5	6	4	1	4	3	3	4
[truncated: 56 more columns]
