# Supplementary material for: Four dimensions characterize attributions from faces using a representative set of English trait words
Source: Nat Commun. 2021 Aug 27;12:5168. doi: 10.1038/s41467-021-25500-y (PMC8397784; doi:10.1038/s41467-021-25500-y)
Supplement: Supplementary file 4 — Source Data [file 41467_2021_25500_MOESM4_ESM.zip › Source_Data/Figure5b_Remove_Subject_One_by_One_Rating_per_Trait/Rating_Criminal.csv]

	SubID	image.1	image.2	image.3	image.4	image.5	image.6	image.7	image.8	image.9	image.10	image.11	image.12	image.13	image.14	image.15	image.16	image.17	image.18	image.19	image.20	image.21	image.22	image.23	image.24	image.25	image.26	image.27	image.28	image.29	image.30	image.31	image.32	image.33	image.34	image.35	image.36	image.37	image.38	image.39	image.40	image.41	image.42	image.43	image.44	image.45	image.46	image.47	image.48
1	1	3	2	7	4	5	1	4	5	1	1	1	2	5	1	7	2	2	2	1	1	6	7	1	1	1	5	2	2	1	1	2	5	5	1	1	2	1	1	4	1	1	1	3	7	1	6	1	2
2	3	4	6	4	5	5	3	5	3	2	3	4	5	5	4	2	4	3	5	3	3	6	5	1	3	5	5	6	4	1	2	2	5	3	3	1	2	6	1	3	2	4	2	4	4	5	6	3	3
3	4	2	3	5	4	3	3	4	3	3	2	2	3	2	4	5	2	3	3	2	6	3	3	5	3	3	3	6	5	2	2	2	3	3	2	3	3	2	4	2	2	5	3	3	5	2	7	5	2
4	5	3	2	2	5	2	3	1	3	3	2	3	2	5	5	5	2	1	3	1	1	3	2	1	2	3	2	2	2	1	2	2	3	2	1	2	1	1	2	1	1	2	2	1	3	2	5	2	1
5	6	3	3	5	6	5	3	5	2	4	3	3	4	5	3	2	5	4	5	3	3	2	6	5	2	6	5	4	4	1	4	4	5	2	2	2	2	2	4	2	3	5	5	5	5	3	5	2	6
6	7	4	3	4	5	3	4	2	2	2	3	4	3	4	4	2	5	5	5	5	3	5	6	2	3	2	3	4	5	2	2	2	6	4	2	2	2	2	3	2	2	2	2	3	6	2	6	3	5
7	8	4	4	7	7	6	2	3	4	2	2	5	5	6	3	5	3	6	5	3	4	6	4	5	1	1	2	2	3	1	1	1	6	7	1	1	2	2	1	1	1	1	1	4	3	4	7	6	5
8	10	6	5	6	2	3	3	2	1	2	3	2	2	2	2	5	7	6	6	2	2	5	3	3	1	2	2	6	5	2	1	1	5	2	3	2	2	3	2	3	2	3	2	2	6	6	6	6	3
9	11	7	7	1	1	7	2	1	1	1	2	3	3	3	2	5	2	1	1	6	2	7	6	6	6	1	2	3	1	2	2	1	2	6	2	2	1	1	6	6	1	2	1	1	7	3	1	6	2
10	13	2	1	4	2	5	3	2	5	3	1	2	2	1	1	4	6	4	4	3	3	2	4	1	1	6	3	3	2	2	2	1	2	4	3	3	2	3	2	1	2	4	2	4	6	4	6	6	5
11	14	3	3	7	7	5	3	6	1	3	3	2	1	5	5	5	2	3	5	5	3	5	5	5	2	3	4	4	3	2	4	4	4	6	1	2	3	4	2	2	3	2	2	5	6	5	5	6	5
12	15	5	3	6	3	3	4	3	2	5	3	3	2	3	3	4	2	3	3	2	2	6	4	3	3	4	4	2	2	2	2	3	3	2	1	1	3	2	3	3	2	1	2	5	6	3	6	5	2
13	16	3	2	6	5	3	3	2	1	2	2	1	3	3	5	6	3	2	3	2	3	5	5	6	2	2	2	3	2	3	2	1	5	3	1	3	2	6	1	2	2	3	2	2	5	2	6	2	3
14	17	3	1	7	7	5	1	5	3	4	5	1	1	5	5	2	1	4	1	3	5	7	3	2	1	2	5	1	5	1	2	2	3	2	5	2	2	2	3	3	1	2	1	3	4	5	7	5	6
15	18	2	3	6	2	2	4	2	4	3	3	2	5	4	5	3	3	2	5	3	6	4	6	2	2	2	2	4	4	1	4	2	1	1	2	2	2	5	1	1	1	2	1	3	4	3	7	4	4
16	19	3	3	7	3	2	2	2	2	3	4	2	3	3	7	7	2	6	3	1	5	7	4	3	1	2	3	3	3	5	3	2	2	5	1	3	1	5	1	3	1	2	2	7	7	4	7	7	7
17	21	2	6	7	2	3	1	1	1	1	2	1	1	6	2	5	5	5	3	2	7	7	3	2	2	2	2	5	3	1	1	1	1	1	1	1	1	1	1	1	1	1	1	5	6	5	7	7	5
18	23	1	2	5	3	2	1	2	1	2	1	1	3	5	2	4	4	2	3	1	6	NA	3	2	1	1	1	3	1	1	1	2	1	1	1	1	1	1	1	1	3	1	1	2	4	3	7	3	4
19	24	3	5	3	3	3	5	3	5	NA	5	5	3	3	3	3	3	NA	5	5	3	3	3	5	5	3	3	6	5	5	NA	3	5	3	5	3	4	5	3	3	NA	5	3	3	3	3	3	5	3
20	26	6	5	5	4	4	4	2	3	4	4	4	5	1	1	1	3	4	2	4	5	2	5	2	5	4	4	1	4	4	2	5	2	5	4	4	5	4	4	4	6	3	4	3	1	4	3	2	2
21	27	3	4	3	3	2	5	7	6	6	2	4	7	2	2	1	3	3	2	2	1	3	2	1	2	7	5	2	7	1	1	1	4	1	2	2	5	5	5	2	3	1	4	6	2	4	6	4	5
22	28	1	3	5	2	5	1	3	1	1	1	1	4	5	2	6	3	1	NA	2	1	3	6	1	3	1	2	5	1	1	1	2	2	4	1	1	1	1	1	1	1	1	1	4	5	5	1	5	7
23	29	3	2	6	5	2	2	2	4	2	2	2	2	2	2	5	5	2	5	2	5	2	2	2	2	1	2	3	2	3	2	1	6	2	3	2	2	2	3	3	3	2	5	3	5	3	6	6	2
24	30	2	2	5	3	2	5	3	2	2	1	2	2	6	6	2	1	2	5	2	1	2	5	1	2	2	2	3	2	1	2	1	5	6	2	2	1	5	4	1	1	3	2	6	5	6	2	5	2
25	32	4	4	3	2	1	2	4	1	1	4	2	2	4	3	5	3	3	6	1	1	3	3	5	1	4	1	3	1	1	5	2	3	2	2	1	1	5	2	1	5	1	NA	5	6	1	6	3	5
26	33	4	1	5	3	2	4	3	1	2	1	2	1	1	3	1	5	5	1	1	4	1	3	1	1	6	2	4	5	2	1	2	6	3	1	1	4	4	3	1	1	5	1	2	2	4	5	1	3
27	34	1	2	6	2	2	2	1	6	1	1	2	6	2	4	6	4	2	6	2	1	6	4	3	1	NA	1	4	2	2	2	1	2	6	1	2	3	2	2	1	1	2	2	6	6	6	6	6	6
28	35	1	3	7	6	NA	2	4	2	2	3	2	2	5	2	4	6	4	4	3	6	6	2	2	NA	3	7	4	6	3	4	3	4	2	1	1	3	1	1	2	1	1	2	4	6	5	6	6	6
29	36	7	1	1	6	1	5	6	3	5	6	7	1	2	2	1	4	6	7	5	6	1	3	2	5	5	7	5	6	4	3	6	1	1	6	5	6	2	1	6	4	1	1	1	6	7	7	7	6
30	37	6	6	7	6	5	6	3	2	5	2	2	5	4	2	6	5	2	5	3	4	6	6	4	4	4	3	2	2	1	1	2	6	2	1	2	2	3	2	2	2	3	1	2	5	4	5	2	6
31	38	2	1	1	6	4	3	5	5	7	4	2	7	6	1	6	6	7	5	1	3	1	7	3	1	7	6	7	1	7	6	1	1	6	6	3	1	7	5	1	1	4	6	3	6	2	6	4	7
32	39	5	1	7	6	5	5	1	4	3	3	2	2	5	7	1	3	1	5	5	5	5	6	2	2	3	2	7	5	1	3	1	2	5	2	1	1	5	1	3	1	1	1	3	5	6	7	5	5
33	40	2	4	7	6	5	3	2	1	2	2	1	2	5	5	2	5	3	5	4	6	5	4	1	1	7	6	2	6	3	3	2	4	2	1	3	2	3	1	3	2	1	1	2	5	5	6	6	2
34	41	2	2	4	4	4	2	3	4	3	2	2	3	3	3	3	3	2	4	4	4	3	4	4	4	4	5	3	4	2	2	5	2	4	3	2	5	2	NA	4	2	4	3	3	4	2	3	4	4
35	42	5	7	5	6	2	5	4	7	6	7	3	3	5	4	4	7	6	3	6	6	5	5	4	2	6	5	5	5	3	5	6	5	6	5	5	5	6	6	2	3	3	6	6	4	5	7	5	3
36	43	3	3	3	3	3	3	5	2	3	3	3	4	4	2	2	4	4	3	4	4	5	4	3	2	2	4	2	2	2	2	2	2	2	2	2	2	2	2	2	2	2	2	5	6	4	4	5	4
37	44	2	1	2	2	1	2	2	2	1	2	1	2	3	2	3	3	2	2	3	2	1	4	3	1	1	2	3	3	2	3	2	3	3	1	1	1	3	3	2	1	2	1	1	3	1	2	3	2
38	45	NA	3	4	3	3	1	5	3	4	2	2	3	NA	4	3	3	3	2	4	2	3	3	2	2	2	2	4	3	2	2	2	2	2	4	2	5	3	2	4	2	4	3	2	2	2	2	3	NA
39	46	2	2	7	2	2	3	2	1	2	2	2	2	3	3	5	2	2	6	2	3	2	3	2	2	2	2	3	2	2	2	2	7	3	2	3	2	2	1	2	1	4	1	7	6	2	7	3	4
40	47	3	1	7	5	5	3	3	2	2	3	5	2	5	3	5	3	5	2	7	7	5	5	2	2	4	7	2	2	1	1	3	2	3	1	3	1	2	2	4	1	4	1	4	7	2	7	7	4
41	48	2	1	6	5	2	1	2	1	1	2	2	2	2	2	6	2	2	5	2	2	5	5	2	1	2	2	1	2	2	2	2	6	2	2	1	2	1	2	2	2	2	2	5	6	5	6	5	7
42	50	1	2	6	2	7	2	1	1	1	2	1	3	5	6	3	7	2	2	1	2	1	2	6	1	1	2	5	2	1	1	1	2	1	2	1	1	1	2	6	6	2	1	2	7	1	5	7	7
43	51	4	1	1	6	2	2	2	1	4	1	1	3	4	1	1	2	5	4	5	7	4	1	1	2	6	5	3	5	1	1	1	6	5	1	3	5	2	2	5	1	1	1	5	7	2	6	1	7
44	52	2	1	6	3	1	1	1	3	4	4	1	1	5	2	2	4	4	1	1	6	6	5	1	1	6	2	5	1	1	2	1	1	1	1	1	1	3	1	1	1	2	1	4	6	2	6	7	3
45	53	5	3	7	4	5	3	6	5	5	2	4	1	5	5	2	1	6	6	3	2	2	2	1	2	3	5	3	7	1	3	1	6	1	4	5	5	6	3	3	2	3	1	6	5	7	7	6	6
46	54	2	1	6	4	3	2	1	2	2	2	1	2	3	2	5	1	4	5	2	2	6	6	2	1	1	2	4	3	1	1	1	4	3	1	1	1	2	1	1	2	1	1	2	6	4	7	6	5
47	55	7	1	7	7	1	7	1	7	1	7	1	7	7	7	7	1	7	7	1	1	1	7	7	1	7	1	7	1	1	1	1	1	7	1	1	1	1	1	1	1	1	1	1	7	1	1	7	7
48	56	5	4	7	6	5	2	6	3	3	3	5	5	5	5	2	2	3	5	5	5	5	5	3	1	5	5	5	5	2	3	2	4	5	1	5	3	6	3	5	3	5	3	5	5	5	7	7	6
49	57	2	3	4	5	4	4	3	2	5	1	2	4	3	4	7	4	3	6	3	5	4	4	3	2	2	2	4	2	4	4	3	3	6	2	2	2	2	3	2	2	2	4	7	5	6	6	7	7
50	58	1	1	1	6	1	1	1	1	1	1	1	1	1	1	1	1	1	5	1	1	1	1	1	1	1	1	1	1	1	1	1	1	1	1	1	1	1	1	1	1	1	1	5	1	1	5	1	5
51	59	1	3	7	3	3	1	2	1	3	2	3	6	5	3	7	3	3	6	3	3	7	7	6	2	3	5	7	3	2	1	2	5	5	2	1	1	1	2	2	3	1	3	5	7	3	6	5	7
52	61	2	2	5	4	6	2	1	2	2	7	2	5	2	6	7	7	2	6	5	1	5	6	2	5	2	1	6	6	1	2	2	6	4	2	1	1	1	4	5	2	1	2	6	3	6	2	2	5
53	63	5	6	7	4	4	6	2	1	3	5	1	3	7	5	7	4	6	7	3	5	6	7	3	3	1	3	6	5	2	3	4	6	5	1	3	5	2	3	1	2	1	1	4	7	6	5	7	5
54	64	5	5	6	4	3	2	1	2	1	3	5	1	5	3	6	3	3	6	2	1	6	5	1	1	4	6	3	2	2	2	2	4	1	1	1	2	1	3	6	2	1	1	5	6	5	6	5	5
55	66	5	3	2	3	2	1	2	2	3	3	4	3	5	3	5	1	1	1	1	5	3	2	2	2	3	2	3	3	3	1	2	6	3	4	3	3	3	1	3	2	1	2	1	1	2	4	3	3
56	67	2	2	2	2	2	4	3	2	2	2	3	5	1	3	4	1	3	3	2	3	4	4	3	2	2	2	2	3	1	3	1	4	3	2	1	3	1	3	1	1	1	1	4	7	7	7	2	4
57	68	4	1	1	2	3	5	3	3	2	5	1	6	4	5	3	2	6	2	5	1	5	2	1	1	5	7	3	6	2	2	1	5	1	1	1	1	2	1	1	1	2	2	6	5	2	7	6	5
58	69	4	4	5	5	4	3	5	4	4	4	4	3	4	5	4	4	4	6	4	4	4	5	4	3	4	4	4	4	5	4	4	5	5	4	3	4	5	4	4	4	4	1	5	5	4	5	5	4
[truncated: 56 more columns]
