# Supplementary material for: Four dimensions characterize attributions from faces using a representative set of English trait words
Source: Nat Commun. 2021 Aug 27;12:5168. doi: 10.1038/s41467-021-25500-y (PMC8397784; doi:10.1038/s41467-021-25500-y)
Supplement: Supplementary file 4 — Source Data [file 41467_2021_25500_MOESM4_ESM.zip › Source_Data/Figure5b_Remove_Subject_One_by_One_Rating_per_Trait/Rating_Atypical.csv]

	SubID	image.1	image.2	image.3	image.4	image.5	image.6	image.7	image.8	image.9	image.10	image.11	image.12	image.13	image.14	image.15	image.16	image.17	image.18	image.19	image.20	image.21	image.22	image.23	image.24	image.25	image.26	image.27	image.28	image.29	image.30	image.31	image.32	image.33	image.34	image.35	image.36	image.37	image.38	image.39	image.40	image.41	image.42	image.43	image.44	image.45	image.46	image.47	image.48
1	1	2	2	4	3	1	2	1	1	2	2	1	5	2	2	7	2	4	4	3	3	5	7	2	1	2	3	3	3	4	1	4	5	6	4	2	2	3	3	3	4	4	4	4	4	1	5	6	4
2	2	6	3	5	3	6	4	6	2	6	3	5	2	3	5	6	6	6	5	2	1	6	6	5	2	2	3	6	2	4	5	3	6	6	2	5	5	6	1	1	3	1	6	5	5	1	7	6	6
3	3	3	4	4	3	5	5	4	5	6	4	5	4	6	3	5	4	3	4	5	4	4	5	3	6	6	5	3	5	3	4	3	3	4	4	4	4	4	3	4	NA	5	4	4	3	5	5	6	6
4	5	5	3	6	6	4	3	2	2	1	1	1	5	2	5	7	6	5	6	1	5	6	6	5	1	1	3	6	5	7	5	6	7	6	1	2	5	4	2	5	1	3	2	1	2	2	3	3	3
5	6	5	1	5	4	1	3	2	5	1	2	1	5	2	4	4	3	2	4	1	2	4	3	1	4	3	6	5	3	4	5	2	6	7	1	1	2	7	3	5	1	5	4	1	1	3	3	6	3
6	8	6	3	5	5	6	6	6	1	7	3	6	5	5	4	7	5	7	6	5	3	5	5	6	4	5	6	6	5	3	4	5	4	3	2	3	3	4	3	5	3	5	5	3	3	2	4	7	2
7	9	6	5	3	6	5	6	6	5	6	6	6	3	4	6	2	5	4	3	6	5	3	3	6	3	5	6	3	7	5	5	5	5	3	4	5	6	6	6	7	6	3	5	2	6	6	3	NA	6
8	10	5	6	5	5	6	7	7	7	7	7	NA	6	7	7	2	5	6	7	6	6	4	5	NA	6	6	7	7	7	6	7	7	2	3	7	7	7	6	7	7	2	6	6	5	6	5	6	6	4
9	11	5	4	7	6	2	4	4	5	1	2	2	3	2	1	7	4	6	6	1	4	5	6	7	2	1	1	6	2	6	1	4	5	6	5	3	5	6	5	2	1	5	4	4	3	2	2	7	2
10	12	3	3	7	6	3	5	1	1	1	2	1	5	2	4	6	3	7	6	3	3	5	5	4	1	2	3	7	4	3	1	2	6	7	1	2	3	5	1	2	1	5	3	2	5	3	7	7	5
11	13	4	4	4	4	3	3	3	3	4	3	3	3	3	3	5	4	5	4	2	4	4	5	4	3	4	3	4	4	4	4	4	5	4	3	4	3	4	3	3	3	4	3	4	2	3	3	4	3
12	14	4	2	6	2	2	3	3	3	3	3	3	3	4	3	7	3	2	6	2	4	3	6	6	2	2	4	4	4	4	4	5	6	5	1	3	2	3	2	4	3	6	3	3	3	7	4	4	4
13	15	5	3	7	6	1	6	2	1	6	1	1	3	5	6	7	6	6	5	5	1	7	7	6	2	1	6	4	5	4	2	5	6	7	1	1	1	6	2	1	5	6	7	3	1	1	7	6	1
14	16	2	5	3	1	2	4	3	1	2	3	2	3	3	2	7	1	4	4	3	1	6	6	6	2	1	2	2	3	3	2	3	4	7	1	3	2	4	1	3	1	1	6	1	3	1	1	7	2
15	17	2	3	6	7	2	4	5	2	3	3	1	6	4	2	6	4	1	6	3	5	5	6	3	2	2	2	6	6	5	5	2	6	6	1	2	5	4	1	6	2	7	4	3	3	2	6	4	4
16	18	6	7	NA	5	4	6	4	1	2	7	3	1	6	3	2	6	4	6	1	1	6	3	3	1	7	6	2	6	2	7	6	6	4	2	6	6	NA	NA	3	6	6	3	4	7	7	3	2	6
17	19	3	3	5	3	3	2	3	5	3	3	2	5	2	3	3	5	3	3	5	5	3	3	5	2	2	3	3	3	2	2	3	5	6	2	2	2	6	3	3	3	6	5	2	6	1	2	4	2
18	20	3	2	5	4	2	4	2	2	3	2	1	5	3	4	7	4	1	5	2	2	1	6	2	2	1	2	3	3	1	3	2	4	6	2	1	3	4	1	1	1	2	3	3	5	2	5	6	3
19	21	2	5	6	5	5	2	3	6	5	6	6	7	3	2	3	1	1	5	2	5	5	2	2	6	1	7	2	2	6	2	6	6	7	1	2	4	4	5	3	6	6	5	2	6	6	2	2	2
20	22	6	7	2	5	5	6	3	3	3	2	5	5	2	5	7	5	5	5	3	5	7	5	5	3	3	6	5	6	3	3	6	7	6	2	5	3	4	3	5	3	3	5	2	3	2	6	6	5
21	23	6	5	5	3	6	3	6	3	3	5	1	3	3	3	7	4	6	6	3	2	3	7	3	3	1	1	5	3	2	2	3	7	7	1	3	3	5	2	2	4	4	2	4	5	2	7	5	3
22	24	6	7	1	3	7	7	4	6	4	3	5	6	5	4	2	3	3	7	6	7	4	3	6	4	5	2	2	7	4	3	2	6	6	6	6	6	7	6	7	3	5	6	5	6	6	3	1	3
23	25	5	3	6	3	3	3	3	2	5	2	3	2	2	3	6	2	6	2	2	6	3	5	3	2	2	2	2	3	6	2	5	5	5	3	3	2	2	2	5	2	6	2	3	6	3	6	6	3
24	26	2	5	3	5	5	5	3	3	3	5	6	2	4	3	1	2	2	2	5	3	2	2	3	5	5	5	3	4	5	5	4	1	1	6	5	4	3	5	4	6	3	3	3	3	5	2	4	5
25	27	3	7	4	6	6	6	5	7	6	7	7	5	5	6	6	5	4	6	7	5	2	5	5	7	5	6	6	6	6	7	7	7	5	7	6	6	6	7	7	7	6	5	5	3	6	2	5	5
26	29	6	5	5	6	5	2	5	6	2	3	2	6	3	3	5	4	6	3	2	5	5	6	2	3	5	4	5	5	6	5	2	6	4	3	5	2	5	2	5	1	3	2	2	2	2	5	5	2
27	31	2	1	7	5	1	1	3	2	5	1	1	2	2	1	7	1	3	1	1	2	6	7	2	1	1	5	1	1	3	2	1	6	7	1	1	1	3	1	1	1	1	5	5	6	1	2	1	2
28	32	3	4	6	4	3	3	2	4	2	5	1	3	5	3	5	3	3	6	1	4	5	5	3	3	2	1	4	3	2	1	2	6	7	2	1	3	2	1	5	2	2	5	3	1	3	5	7	2
29	33	4	3	6	6	3	3	3	2	3	3	5	5	5	3	6	6	6	3	2	3	5	6	4	3	4	5	3	3	3	3	3	6	6	3	6	2	4	2	2	5	2	2	5	4	2	5	5	3
30	34	2	7	6	3	6	5	3	3	2	5	6	5	6	1	4	2	5	1	3	4	4	3	3	5	4	5	NA	2	5	5	4	2	1	4	5	7	3	3	3	3	6	5	4	6	3	6	4	3
31	36	4	1	3	4	1	1	4	1	1	2	1	4	2	3	2	3	2	3	2	2	3	6	2	1	1	1	4	2	1	2	1	5	4	1	2	2	5	1	1	1	2	2	4	2	1	3	5	1
32	37	5	2	7	6	1	1	3	2	3	1	1	1	1	1	7	2	2	2	2	1	6	7	1	1	1	2	1	1	1	2	1	6	6	1	2	1	5	1	6	1	1	5	3	5	1	2	1	1
33	38	2	2	NA	4	2	2	4	2	NA	3	2	5	2	2	6	4	5	6	3	2	6	6	2	4	2	3	3	4	6	3	1	6	6	2	NA	3	6	2	3	2	5	2	2	4	2	3	5	1
34	40	3	2	7	3	1	3	2	1	2	2	1	3	1	4	7	2	2	7	2	2	5	7	5	2	3	2	2	5	2	2	2	7	6	4	1	1	4	1	2	2	1	2	4	6	4	5	7	5
35	41	5	6	7	2	6	5	5	6	4	2	5	6	3	5	2	6	3	2	7	2	2	6	3	5	5	2	2	5	5	2	2	6	6	6	5	2	6	6	2	NA	2	2	3	6	3	3	6	6
36	42	7	4	7	6	6	2	5	6	6	7	1	2	2	6	2	2	3	2	2	2	2	5	3	5	5	5	2	2	1	1	2	2	6	1	6	2	2	4	3	1	2	5	2	1	4	5	7	5
37	43	4	NA	2	1	3	1	2	6	5	3	1	3	6	6	6	3	3	6	1	6	3	2	NA	3	1	3	2	6	2	6	5	4	6	3	2	6	1	6	NA	4	6	6	1	4	6	2	3	5
38	44	3	3	5	6	1	1	1	1	3	1	1	4	1	3	6	5	1	4	2	5	5	5	2	1	1	2	5	3	2	4	1	5	4	2	5	4	3	2	5	2	3	5	4	4	4	4	7	4
39	45	5	4	NA	2	6	3	5	5	6	7	1	2	5	6	7	2	5	2	1	NA	7	7	1	5	2	5	6	5	4	6	2	4	5	6	2	6	3	2	2	3	6	1	6	6	6	6	7	1
40	46	7	1	1	1	1	1	7	1	1	1	1	7	1	1	7	1	1	1	1	1	7	1	1	7	1	1	7	1	1	1	1	7	1	7	1	1	7	1	1	1	7	7	1	1	1	7	7	1
41	47	5	5	6	4	6	4	5	5	3	3	2	6	5	6	7	6	6	5	2	5	7	6	5	7	4	3	7	7	5	5	5	6	6	3	5	5	6	4	4	3	5	5	3	5	1	6	6	2
42	48	1	NA	2	1	1	5	1	1	2	1	1	1	1	1	2	1	1	2	1	1	4	5	1	1	1	1	1	1	1	2	1	7	6	1	1	2	2	1	1	1	1	1	1	1	1	6	6	3
43	49	5	2	5	4	2	5	1	6	5	2	2	2	2	1	2	5	2	4	1	5	2	7	1	1	2	2	2	5	4	7	5	7	6	1	2	2	2	7	2	2	1	1	5	6	1	7	7	1
44	50	4	3	5	3	2	2	4	1	2	2	3	3	2	5	5	3	2	4	3	3	4	4	5	2	3	2	2	2	1	4	2	2	6	1	2	2	5	2	3	1	2	2	5	4	2	7	5	2
45	51	2	2	7	7	2	3	1	1	7	1	1	7	5	3	7	3	2	5	1	1	1	7	2	1	1	5	2	2	1	3	1	5	5	1	1	1	1	2	1	1	1	2	1	1	1	5	1	1
46	52	6	6	1	4	6	5	3	5	4	6	6	5	6	6	NA	6	6	2	5	5	2	3	3	5	5	6	6	5	7	5	5	1	1	6	5	3	7	6	6	5	3	5	6	4	6	2	1	2
47	53	4	7	6	6	7	5	6	7	6	7	5	5	7	4	1	3	6	4	7	6	5	4	4	7	7	6	5	7	6	7	3	2	2	7	5	7	2	7	5	6	3	6	4	5	7	2	5	7
48	55	5	2	3	5	2	2	4	4	4	4	4	3	2	3	6	3	1	2	3	4	2	2	4	2	3	5	3	3	3	3	3	4	7	4	2	3	5	2	5	3	5	2	1	3	2	3	2	4
49	56	2	4	6	2	2	4	2	2	4	4	1	4	3	2	6	2	3	5	3	4	6	4	3	3	2	2	5	3	3	2	3	6	7	2	2	2	3	2	3	2	4	6	2	3	2	3	7	2
50	58	2	1	2	2	2	2	5	1	3	3	2	3	2	1	6	2	3	5	1	1	1	5	2	5	2	1	4	1	2	2	1	5	5	1	1	2	1	1	1	1	1	2	2	5	1	3	6	1
51	59	3	3	5	6	1	6	2	3	4	5	3	5	3	2	5	2	2	4	5	3	6	6	3	1	6	6	6	5	6	2	5	5	5	6	3	3	6	3	5	2	3	6	5	6	5	5	6	2
52	60	4	1	6	2	3	7	3	2	6	2	3	3	3	2	7	3	4	6	2	2	6	6	4	2	1	2	3	2	2	2	1	3	6	2	1	2	4	1	2	2	1	1	4	4	2	6	7	1
53	61	2	1	5	2	1	1	3	1	3	1	2	3	1	1	6	1	2	7	4	1	5	6	2	1	1	6	6	1	1	1	1	4	5	2	1	1	1	1	2	1	1	1	3	4	1	5	6	3
54	62	7	7	1	1	2	2	5	7	6	1	6	2	6	6	1	3	6	1	2	7	1	1	5	7	7	6	6	1	2	7	7	1	1	7	6	6	3	2	6	6	7	6	1	1	1	1	1	1
55	63	4	2	6	5	2	4	4	3	2	3	2	5	3	4	7	4	2	5	3	3	6	6	5	2	3	3	5	3	4	3	3	6	6	1	4	3	3	4	4	2	5	1	2	7	4	5	5	2
56	64	5	4	5	1	1	6	1	1	1	1	1	3	3	5	7	1	4	6	1	4	5	6	4	1	1	3	6	4	4	3	3	6	4	1	1	1	3	2	3	1	4	1	4	1	1	5	4	1
57	65	6	4	4	2	4	5	3	3	3	5	5	5	3	2	7	4	3	6	3	4	5	6	5	3	5	3	5	4	2	3	3	7	7	2	2	5	3	3	3	2	5	3	3	4	5	5	3	3
[truncated: 56 more columns]
