# Supplementary material for: Four dimensions characterize attributions from faces using a representative set of English trait words
Source: Nat Commun. 2021 Aug 27;12:5168. doi: 10.1038/s41467-021-25500-y (PMC8397784; doi:10.1038/s41467-021-25500-y)
Supplement: Supplementary file 4 — Source Data [file 41467_2021_25500_MOESM4_ESM.zip › Source_Data/Figure5b_Remove_Subject_One_by_One_Rating_per_Trait/Rating_Jealous.csv]

	SubID	image.1	image.2	image.3	image.4	image.5	image.6	image.7	image.8	image.9	image.10	image.11	image.12	image.13	image.14	image.15	image.16	image.17	image.18	image.19	image.20	image.21	image.22	image.23	image.24	image.25	image.26	image.27	image.28	image.29	image.30	image.31	image.32	image.33	image.34	image.35	image.36	image.37	image.38	image.39	image.40	image.41	image.42	image.43	image.44	image.45	image.46	image.47	image.48
1	1	5	3	3	4	5	3	3	5	2	4	3	5	4	1	1	5	4	2	4	3	2	2	3	1	4	3	3	5	2	5	4	2	2	1	4	5	5	2	5	4	2	4	3	4	4	2	1	1
2	2	4	4	5	5	5	5	5	5	3	4	4	3	6	5	3	3	5	3	5	3	6	6	5	3	4	5	4	5	3	4	4	6	5	3	3	3	3	4	4	5	3	2	5	4	4	6	3	5
3	3	2	5	6	3	6	3	3	5	5	5	1	5	6	3	3	3	6	5	2	3	3	5	6	2	6	5	6	6	4	2	3	5	2	2	3	2	2	2	3	5	2	3	5	3	2	3	2	5
4	4	5	5	3	6	6	6	5	5	4	5	4	4	5	5	4	3	5	4	6	6	6	4	4	5	5	6	5	6	3	5	4	6	4	4	4	5	5	5	5	4	5	4	4	3	3	5	1	2
5	5	5	4	6	4	6	3	4	3	5	5	4	6	6	5	4	6	4	4	5	3	6	7	3	4	4	5	6	7	3	3	3	2	2	3	5	5	5	3	3	3	3	3	5	6	4	4	2	5
6	6	5	6	7	3	2	6	6	4	6	3	4	5	5	2	5	3	4	7	2	2	6	2	7	3	2	5	NA	5	2	5	5	7	2	3	4	3	6	6	4	2	5	5	4	3	2	6	7	5
7	7	5	5	6	6	6	5	7	6	2	2	2	2	2	2	7	3	3	3	2	2	7	7	1	2	3	7	3	3	2	2	2	6	6	1	1	2	1	2	7	2	2	1	5	7	3	7	1	6
8	8	5	7	6	4	7	7	6	5	5	5	1	1	6	7	6	2	5	2	6	4	7	4	6	1	4	6	6	6	2	4	4	6	5	6	2	1	7	5	5	6	2	1	2	4	4	7	1	5
9	9	6	3	6	6	2	6	5	2	7	5	2	6	6	5	6	7	5	5	4	5	6	6	6	2	6	5	6	4	5	6	2	6	6	2	6	2	7	5	2	2	2	5	3	4	5	2	6	2
10	10	5	4	6	5	3	6	2	4	2	2	5	6	7	6	4	6	5	6	6	6	4	5	6	3	2	2	6	2	5	3	2	5	6	3	3	6	5	2	5	4	2	3	4	4	5	5	3	6
11	11	5	5	6	4	5	2	5	3	5	3	3	6	5	5	3	2	5	3	3	3	2	3	2	5	6	5	2	5	2	3	2	4	3	3	2	3	5	3	6	2	6	4	5	2	5	6	5	5
12	12	6	6	5	4	7	3	7	4	4	2	5	3	6	5	6	6	2	2	6	2	5	3	6	6	7	2	7	6	6	3	3	6	1	3	3	2	4	2	5	2	3	3	6	3	6	1	1	6
13	13	3	6	5	7	5	6	5	1	7	5	3	6	3	7	7	7	6	7	2	2	7	4	5	7	3	7	7	6	3	5	4	3	4	2	2	3	3	NA	3	4	6	3	1	4	3	7	2	4
14	14	7	3	6	1	4	2	6	2	3	3	2	4	5	7	7	6	7	6	4	2	1	1	4	1	6	5	6	3	3	1	5	2	4	7	NA	6	7	1	1	2	NA	2	1	7	NA	6	6	6
15	16	4	4	6	5	5	4	6	3	3	5	4	4	5	6	5	3	3	2	6	2	6	4	4	1	4	4	4	5	2	4	3	4	5	1	3	4	6	2	3	4	2	1	4	4	3	6	4	6
16	17	6	7	6	4	4	7	1	4	6	2	6	2	2	1	6	1	4	1	4	1	6	7	5	4	6	7	5	2	1	1	4	2	1	1	2	2	1	2	2	6	1	1	7	6	3	2	6	6
17	19	3	7	5	5	7	6	5	5	6	6	5	2	5	5	3	7	5	3	5	3	2	5	6	6	5	6	5	6	6	6	6	3	3	6	7	5	7	6	6	2	7	6	5	7	6	6	5	6
18	21	1	5	4	1	7	7	7	7	1	1	2	1	7	5	1	1	7	4	3	4	7	6	7	2	2	7	7	7	7	1	1	7	1	2	1	1	1	1	2	7	1	1	1	7	7	7	1	7
19	22	3	7	7	7	6	5	6	5	1	2	1	3	7	5	5	2	7	1	3	7	3	3	3	5	6	5	2	7	5	5	1	1	1	3	2	2	3	1	6	6	2	6	5	3	1	5	1	2
20	25	4	6	6	6	4	6	7	5	5	3	4	3	6	4	2	4	5	5	7	6	5	5	2	5	3	6	5	6	4	3	3	3	3	4	3	5	3	5	3	3	3	3	6	7	5	6	5	7
21	26	6	5	5	3	1	6	3	4	3	2	5	4	NA	6	3	1	1	5	3	4	6	5	4	5	4	7	2	1	2	5	6	3	4	4	1	5	4	4	2	3	2	5	4	4	4	5	6	5
22	27	6	5	6	7	5	2	7	7	5	6	4	6	6	6	4	5	6	5	5	5	6	4	7	2	6	7	2	6	7	6	5	3	6	6	7	6	6	5	7	5	7	5	3	1	4	6	6	1
23	30	7	3	3	5	2	7	7	2	6	6	4	4	5	5	3	2	4	4	4	4	2	2	2	2	5	5	4	7	4	4	6	3	2	2	6	7	7	3	2	3	2	4	4	4	6	7	7	6
24	31	5	7	5	6	6	6	3	5	3	2	3	3	6	5	4	5	2	2	5	6	6	1	4	5	2	7	2	3	2	5	2	2	2	4	1	4	3	3	3	5	2	5	6	1	4	2	2	2
25	32	2	2	5	3	3	3	3	2	3	3	2	5	2	3	3	2	3	2	3	3	2	6	1	2	4	5	5	3	3	2	2	6	2	3	3	3	2	3	3	3	2	2	3	3	3	2	3	3
26	34	5	NA	3	6	4	4	4	6	2	6	3	6	3	6	7	4	4	5	6	3	7	3	4	7	2	6	7	5	5	3	6	3	3	7	5	5	3	NA	3	6	3	5	4	5	5	4	3	3
27	35	5	4	5	6	4	3	6	5	1	5	4	7	5	5	1	4	5	2	4	5	4	3	2	5	6	7	6	6	1	1	1	4	2	1	3	4	7	1	5	2	4	3	1	1	2	4	2	4
28	36	7	1	4	7	7	7	4	7	6	7	7	6	1	7	7	4	7	1	6	5	6	1	7	7	2	7	7	7	6	7	4	2	1	7	1	6	7	7	7	7	4	7	1	1	4	2	7	2
29	38	6	6	5	6	6	7	2	6	2	6	6	6	6	2	7	2	6	2	6	3	5	7	6	6	6	5	5	6	6	2	2	6	6	6	2	7	2	6	7	2	3	3	3	3	3	6	2	3
30	39	3	2	7	5	2	1	3	2	2	5	2	1	5	3	2	1	5	2	3	3	6	1	1	2	2	2	1	6	1	1	1	6	2	1	1	2	3	1	5	6	2	3	4	3	2	2	3	2
31	40	4	4	6	5	7	7	5	3	3	3	3	4	4	4	2	1	6	6	2	6	4	4	3	6	2	4	6	6	4	NA	2	2	1	2	3	5	2	6	3	2	4	2	4	2	2	4	2	3
32	41	4	4	5	5	5	6	2	2	6	5	5	3	2	6	2	6	3	6	6	4	4	5	3	6	6	4	6	5	3	3	2	6	5	5	2	4	6	4	3	4	2	2	5	6	5	2	5	4
33	43	5	6	7	4	7	7	6	2	3	6	6	1	6	6	2	3	6	2	7	5	7	7	5	6	6	2	5	6	4	6	2	2	2	5	5	3	4	6	6	2	4	2	4	5	3	2	4	2
34	45	5	4	6	5	6	5	5	7	5	3	2	6	5	5	4	6	5	2	6	6	5	5	4	6	7	6	5	5	5	6	1	6	3	1	4	4	1	6	6	6	2	3	4	5	5	6	5	6
35	47	5	6	7	7	3	6	2	5	6	6	5	3	6	6	2	2	5	5	6	7	7	4	6	7	5	5	6	5	3	2	2	2	2	2	4	3	1	3	5	4	4	4	5	6	6	4	7	3
36	48	3	5	7	3	4	4	5	4	5	3	3	5	5	6	3	6	3	3	4	5	6	4	2	4	6	7	5	6	4	4	3	5	4	2	2	2	3	5	2	1	2	2	5	6	6	6	4	6
37	49	7	2	6	2	7	7	7	5	6	2	7	3	7	4	3	6	6	6	4	6	6	5	6	5	6	5	3	6	3	7	3	4	6	1	5	6	7	6	4	7	7	3	2	3	2	2	6	2
38	50	5	6	1	1	6	7	2	7	6	6	4	3	3	6	1	5	4	1	7	2	2	2	2	2	7	6	6	7	6	1	4	3	2	4	3	4	2	3	4	2	5	2	6	5	4	5	4	5
39	51	4	2	3	1	4	3	3	NA	3	3	NA	5	4	4	6	2	3	5	4	2	4	5	5	4	2	5	5	3	4	3	3	3	NA	4	3	3	3	2	2	2	3	4	5	7	4	6	7	6
40	52	1	2	2	1	1	2	6	1	1	1	1	2	2	1	6	2	1	2	1	2	5	6	1	1	1	2	2	1	1	2	1	1	1	2	3	2	1	1	1	1	5	1	7	6	2	7	7	7
41	55	5	2	6	6	5	2	5	3	6	6	3	2	5	3	3	5	2	4	6	6	5	2	5	3	5	5	6	6	3	5	3	3	2	5	5	5	3	5	5	5	5	3	5	6	5	6	3	2
42	56	5	6	5	5	1	1	5	1	7	1	6	4	7	7	NA	7	5	3	7	NA	6	6	6	6	6	7	5	5	7	7	5	3	6	7	3	7	5	1	7	2	3	3	6	5	7	3	6	5
43	57	5	5	6	7	6	2	6	1	6	5	3	2	4	5	6	3	6	3	7	3	6	5	7	2	1	2	2	6	3	4	5	7	5	4	4	7	5	5	4	5	6	5	2	1	5	7	1	3
44	59	6	3	6	1	2	3	6	7	2	3	4	6	4	3	7	6	6	7	4	3	7	7	1	6	5	7	7	7	7	6	4	2	1	2	1	NA	3	1	2	2	5	1	7	7	4	7	5	7
45	60	6	5	6	5	6	6	6	6	5	6	5	3	6	6	7	7	5	6	6	5	7	6	5	5	7	7	7	5	2	5	3	5	3	3	5	5	7	7	7	3	5	2	5	2	6	5	5	5
46	61	4	5	4	2	5	6	3	3	5	3	3	3	6	5	2	3	4	3	6	2	2	5	6	3	5	5	4	4	3	6	4	6	3	2	3	5	4	3	5	3	3	4	6	5	5	5	5	4
47	62	6	6	7	5	7	6	6	7	7	7	6	3	6	7	2	7	7	2	5	3	3	1	5	6	7	6	5	5	2	7	7	4	4	5	6	6	3	6	7	4	6	2	5	7	6	7	2	3
48	63	6	3	6	4	2	5	5	3	6	2	3	4	5	4	7	6	5	3	6	5	3	6	5	2	3	5	6	5	3	4	5	5	6	2	5	3	2	4	5	1	6	2	6	5	4	6	7	2
49	64	5	2	7	7	6	3	6	6	2	2	2	2	NA	2	7	3	2	2	2	2	7	7	1	1	2	7	3	2	2	2	1	7	7	1	1	2	1	3	7	2	2	1	6	7	2	7	1	5
50	65	6	5	2	3	7	5	5	7	6	7	6	2	6	6	1	6	6	4	5	3	3	4	3	7	7	6	3	2	5	7	3	5	5	6	7	4	6	5	3	6	4	7	3	1	2	4	2	3
51	66	4	6	4	2	6	7	7	4	5	4	4	7	6	6	5	6	7	4	6	4	1	7	3	4	7	6	6	7	2	6	1	7	6	1	4	7	6	4	4	1	4	1	6	7	4	7	1	7
52	67	3	3	5	4	2	4	3	3	4	3	4	7	4	4	6	5	4	3	5	4	3	6	3	4	5	4	3	2	4	4	6	3	6	6	6	5	5	3	5	6	4	5	3	6	4	2	3	2
53	68	5	6	6	2	6	6	6	6	6	4	3	3	6	5	3	4	6	5	4	5	3	4	5	7	5	5	3	5	2	5	6	5	4	5	3	7	5	3	6	6	6	6	3	3	4	3	3	3
54	69	5	2	7	5	1	2	2	2	5	2	1	3	2	6	1	1	4	1	2	2	2	1	2	2	5	5	1	5	1	4	1	1	1	2	5	6	4	1	7	2	4	6	5	7	6	6	7	2
55	70	4	6	6	4	7	7	6	6	1	6	2	3	5	5	2	5	1	5	7	1	3	6	3	6	4	7	6	7	4	2	3	6	2	1	1	2	2	2	3	4	1	1	3	4	3	4	3	NA
56	71	7	5	3	3	6	3	2	7	5	5	3	3	5	4	2	3	5	2	3	3	2	1	3	6	6	5	3	3	3	5	5	6	2	2	3	5	5	3	3	5	5	5	2	3	3	3	6	3
[truncated: 56 more columns]
