# Supplementary material for: Four dimensions characterize attributions from faces using a representative set of English trait words
Source: Nat Commun. 2021 Aug 27;12:5168. doi: 10.1038/s41467-021-25500-y (PMC8397784; doi:10.1038/s41467-021-25500-y)
Supplement: Supplementary file 4 — Source Data [file 41467_2021_25500_MOESM4_ESM.zip › Source_Data/Figure5b_Remove_Subject_One_by_One_Rating_per_Trait/Rating_Wise.csv]

	SubID	image.1	image.2	image.3	image.4	image.5	image.6	image.7	image.8	image.9	image.10	image.11	image.12	image.13	image.14	image.15	image.16	image.17	image.18	image.19	image.20	image.21	image.22	image.23	image.24	image.25	image.26	image.27	image.28	image.29	image.30	image.31	image.32	image.33	image.34	image.35	image.36	image.37	image.38	image.39	image.40	image.41	image.42	image.43	image.44	image.45	image.46	image.47	image.48
1	1	3	2	1	1	6	6	1	7	6	5	6	2	6	3	3	6	1	6	3	2	1	2	2	7	6	5	6	2	6	7	6	5	2	7	6	5	5	6	6	5	6	5	6	1	5	1	2	1
2	2	6	3	2	2	5	4	5	6	5	3	5	2	3	6	2	3	3	3	6	5	2	5	3	5	6	3	3	5	5	5	5	3	5	5	5	6	5	6	5	6	5	5	3	5	3	2	3	5
3	3	4	3	4	6	2	3	5	3	4	NA	5	4	3	3	4	2	3	2	2	4	5	5	4	4	3	NA	2	5	3	3	3	4	3	2	4	4	5	2	4	4	3	5	4	4	5	2	1	3
4	4	4	4	4	4	4	6	5	5	5	5	5	4	4	5	4	5	5	6	5	4	4	6	6	6	5	5	5	4	4	3	5	5	5	5	4	5	3	6	5	4	5	4	5	7	4	4	5	6
5	6	3	3	1	2	1	5	1	5	2	2	3	3	2	2	3	4	3	2	2	5	1	2	4	2	3	2	2	3	5	5	4	4	2	7	5	6	3	6	5	3	4	6	3	3	5	2	3	3
6	8	3	3	3	1	2	1	2	6	5	2	3	5	6	2	4	2	2	2	2	2	2	3	1	5	2	6	3	5	5	2	3	6	5	2	3	2	1	5	2	6	5	3	2	6	3	2	5	2
7	9	3	4	3	3	5	6	3	4	4	2	4	4	3	4	2	4	4	3	4	4	3	4	3	2	5	4	4	3	5	4	4	5	5	4	5	5	5	5	3	4	4	6	3	4	3	2	4	5
8	10	6	2	3	3	2	7	3	6	2	6	6	3	6	6	3	3	3	2	6	5	2	2	6	3	3	6	2	7	6	7	6	3	7	7	6	6	3	5	7	6	6	6	2	6	3	2	2	5
9	11	6	5	6	5	5	7	7	2	5	5	6	3	5	6	7	5	6	7	6	4	6	7	5	5	5	5	7	6	5	2	5	4	7	5	4	6	3	6	3	6	7	2	7	7	5	5	7	7
10	12	2	5	2	3	6	3	4	4	5	4	4	6	3	5	1	5	2	3	6	3	2	1	4	6	6	4	4	5	5	5	5	2	2	5	6	3	6	6	2	5	5	2	5	4	5	2	1	5
11	13	3	3	6	3	6	2	2	3	2	6	3	6	4	2	7	6	2	3	5	7	7	5	5	3	4	6	4	2	2	6	2	5	3	2	5	5	6	1	5	6	2	4	6	6	3	7	7	2
12	14	5	4	2	2	5	7	6	6	3	3	6	3	5	6	5	5	3	7	5	2	3	7	6	5	3	7	7	5	5	3	6	7	6	6	6	5	6	7	2	2	5	5	5	6	4	4	2	6
13	15	3	4	3	4	4	5	4	4	4	4	4	3	4	4	3	3	4	4	4	3	4	5	4	5	5	3	4	4	5	4	5	6	5	3	3	4	3	5	3	3	4	4	5	5	4	3	4	5
14	16	6	7	2	5	5	7	6	6	7	5	4	3	5	3	1	3	5	2	7	1	3	3	2	6	6	5	2	5	6	5	6	3	3	5	5	5	4	6	3	6	6	5	6	4	5	4	4	4
15	17	5	5	5	5	4	7	5	5	6	6	6	4	7	6	5	3	5	6	6	7	4	5	4	6	5	7	6	5	5	6	6	4	4	5	3	6	4	6	4	5	3	5	7	1	6	3	5	4
16	18	1	4	2	2	2	7	5	2	4	2	3	3	2	3	6	5	4	5	4	4	3	6	5	4	4	1	5	4	4	4	5	5	3	5	4	5	1	6	3	3	4	5	5	6	4	3	4	5
17	19	7	5	1	3	6	6	6	7	5	7	6	6	6	7	3	6	5	6	7	7	3	6	5	6	7	7	6	6	6	7	7	7	3	7	7	5	7	6	7	7	7	2	2	6	2	2	2	3
18	20	3	7	4	4	4	4	3	4	4	6	4	4	4	5	6	4	4	4	4	4	4	4	3	4	4	5	4	4	4	3	4	6	7	4	4	4	3	NA	3	4	3	3	4	4	4	4	4	5
19	21	1	2	2	3	5	5	2	3	6	6	6	3	3	2	1	4	3	3	4	1	2	2	3	3	5	4	5	2	4	1	6	1	1	4	7	3	1	2	6	6	6	6	3	3	2	2	2	2
20	22	4	6	4	5	4	3	6	6	4	3	5	4	5	4	3	4	NA	6	3	4	4	3	3	4	5	4	3	3	6	4	6	4	6	6	4	6	3	6	2	3	4	6	3	4	3	3	2	5
21	23	6	4	2	3	4	7	6	5	7	6	4	3	3	6	1	4	3	3	5	4	4	3	4	5	7	2	3	3	5	5	6	4	3	7	7	5	6	7	3	2	6	7	3	4	5	5	4	6
22	24	2	4	2	6	6	2	6	3	2	3	3	6	3	2	5	2	3	4	2	4	2	6	6	4	6	3	4	3	7	2	6	6	1	2	2	4	6	7	2	4	6	6	6	3	1	2	3	6
23	25	5	3	1	2	2	1	5	5	2	3	4	3	2	4	3	5	3	6	3	2	4	6	5	3	4	3	6	6	3	5	3	6	6	4	2	6	2	5	5	2	4	6	3	2	3	6	3	3
24	26	5	6	2	2	3	7	5	5	5	3	5	3	3	5	3	5	5	5	5	2	3	6	3	5	5	3	3	3	7	3	3	4	3	3	5	3	3	5	4	4	3	6	6	5	5	2	6	6
25	28	3	2	1	3	5	5	4	7	2	5	5	2	2	2	1	4	6	2	3	1	3	1	5	7	7	4	2	6	5	5	5	3	4	5	5	2	5	5	5	6	5	6	4	2	2	2	4	2
26	30	4	5	5	4	5	6	5	6	6	6	5	3	7	5	3	4	6	3	4	3	4	3	4	6	5	5	6	5	6	5	5	4	3	4	5	4	3	4	5	4	4	4	6	5	5	3	3	5
27	31	3	2	1	4	3	5	5	5	5	4	3	5	2	2	1	3	2	3	3	1	3	5	2	3	2	2	6	4	4	4	5	6	5	5	4	5	4	4	4	4	4	5	6	6	4	3	6	7
28	32	2	5	3	2	6	6	6	1	5	6	3	6	6	6	3	2	6	3	6	4	3	6	3	6	6	5	5	6	6	6	3	5	5	5	5	5	3	6	2	2	3	3	4	6	3	3	2	6
29	33	4	6	3	5	4	4	5	7	6	5	5	4	5	3	3	6	4	5	3	5	6	2	4	6	3	4	5	5	5	2	5	6	3	5	5	7	4	5	6	5	5	6	6	1	4	2	3	2
30	35	3	1	4	2	1	1	2	4	3	4	2	2	2	7	1	1	3	7	5	1	3	6	1	2	3	1	6	2	3	2	6	1	3	4	2	1	4	2	2	2	2	2	2	6	5	NA	6	7
31	37	6	6	2	3	6	1	6	4	5	6	3	5	3	5	2	5	4	3	6	6	2	2	4	6	6	6	3	4	7	6	5	4	4	5	6	3	7	5	6	7	6	5	4	4	2	2	4	5
32	38	3	2	3	3	4	6	5	4	3	4	4	3	3	3	2	4	3	4	3	3	3	4	3	4	3	5	4	4	3	3	2	6	6	3	5	6	3	4	2	2	5	3	5	6	6	6	3	6
33	39	3	4	3	2	5	1	2	2	3	2	3	3	4	3	4	5	3	4	5	3	4	2	2	2	2	2	2	3	2	4	6	3	4	5	6	3	5	4	6	3	6	6	3	2	4	3	3	2
34	40	5	5	5	3	3	7	6	5	5	6	5	4	5	5	3	3	6	4	3	4	4	4	4	5	5	5	5	2	5	4	5	6	5	5	5	4	4	6	4	5	4	2	6	5	5	3	6	5
35	41	4	4	NA	3	5	6	6	3	5	3	6	4	4	5	4	5	4	5	3	4	4	6	5	3	4	4	6	5	6	3	5	6	3	4	5	NA	4	6	6	4	5	3	4	5	4	5	5	NA
36	43	5	5	4	5	5	4	5	5	6	5	5	5	5	5	3	5	4	4	4	4	3	4	5	6	5	5	4	5	5	6	5	3	4	6	5	4	5	4	5	5	6	4	4	3	4	3	3	4
37	44	1	3	2	2	3	5	5	2	6	6	4	2	2	3	1	6	3	5	3	2	3	2	3	6	5	4	2	3	1	6	6	6	6	6	6	6	7	3	3	7	6	7	6	5	3	2	6	5
38	45	4	5	5	5	3	5	3	2	2	2	3	5	3	5	5	5	5	5	NA	6	5	2	3	3	3	2	2	2	1	3	3	2	2	3	2	2	7	4	5	3	6	5	2	3	6	5	7	6
39	47	4	4	2	2	3	7	4	2	4	2	2	5	5	4	7	4	4	6	2	3	6	5	5	2	4	3	6	3	3	4	3	5	5	2	4	3	4	6	3	4	3	6	5	5	2	2	1	5
40	48	4	5	5	5	6	7	4	2	3	6	5	5	6	5	4	3	6	5	5	5	3	5	5	6	5	3	5	5	2	6	6	6	7	5	5	5	5	6	4	6	6	3	4	2	5	3	2	5
41	49	4	4	4	4	3	5	4	5	4	3	5	5	3	4	2	3	6	4	5	5	3	6	4	5	6	4	5	4	7	5	7	5	5	7	4	4	5	7	4	5	5	3	3	4	3	1	7	5
42	50	5	7	4	2	6	6	7	7	3	4	5	7	4	5	1	2	3	5	6	3	1	3	4	7	5	7	5	5	4	7	7	5	2	5	5	3	7	7	3	3	6	4	6	6	3	5	7	7
43	51	5	5	2	3	5	6	6	4	4	4	6	5	5	6	4	6	5	3	5	5	2	6	3	6	6	5	7	5	5	4	6	5	4	3	4	4	5	6	5	3	5	3	6	6	5	1	6	6
44	52	3	2	1	2	3	6	3	3	3	2	5	1	1	3	2	3	2	6	2	1	1	5	3	3	3	2	5	1	2	3	5	5	5	5	3	3	3	6	2	1	3	3	5	5	3	1	5	5
45	53	2	3	2	5	2	7	3	3	1	3	5	4	3	5	7	2	4	6	4	2	2	7	3	3	3	2	7	2	3	3	6	7	6	2	2	3	3	2	6	3	2	2	6	7	5	2	1	7
46	54	5	4	4	5	4	4	5	5	4	6	5	6	4	2	6	5	4	3	5	5	5	2	6	3	3	4	4	4	4	5	3	3	5	4	5	5	3	4	5	5	5	4	3	2	4	6	4	4
47	55	5	5	3	5	5	4	5	6	5	4	3	4	4	4	3	3	4	6	5	5	4	4	4	6	5	2	5	5	6	6	6	4	3	6	5	6	5	5	6	5	5	6	3	2	6	5	6	3
48	56	6	1	1	2	5	5	6	6	4	5	3	7	5	6	2	5	2	7	2	1	1	5	5	6	3	2	6	1	7	5	5	4	4	7	6	7	2	6	5	1	2	6	6	1	5	1	1	2
49	57	5	5	3	5	6	6	6	6	5	6	4	4	4	6	4	3	3	3	5	6	3	5	6	6	5	5	6	4	5	6	5	5	4	6	1	7	2	6	3	5	1	5	3	3	3	2	4	6
50	58	6	6	2	4	2	5	7	4	5	5	3	4	3	6	1	5	2	2	4	5	2	1	4	6	5	6	5	5	3	5	6	5	3	5	5	5	2	6	3	6	2	4	2	2	1	4	3	2
51	59	4	3	5	5	3	5	3	2	3	2	3	4	3	5	5	3	3	4	3	3	3	5	4	2	2	2	3	3	3	2	3	4	5	3	2	3	2	3	5	3	3	3	5	5	4	7	5	6
52	60	5	4	3	5	4	6	3	4	6	4	5	3	4	4	4	5	3	5	2	4	5	4	4	5	4	3	5	4	3	5	4	5	4	5	5	6	5	7	3	5	4	5	5	5	5	2	5	5
53	61	6	7	1	1	5	7	2	7	7	5	5	3	6	5	3	6	4	6	5	5	2	7	3	7	5	4	6	5	6	5	4	5	3	5	7	7	6	7	4	6	5	5	5	4	4	2	1	4
54	63	4	4	4	5	3	6	5	4	6	5	5	4	4	6	5	5	4	6	5	4	2	6	6	3	5	3	7	7	5	4	6	7	4	5	4	3	3	7	5	2	4	4	6	7	5	4	4	6
55	65	7	2	3	4	6	1	2	1	3	3	3	1	3	2	5	3	6	6	3	3	6	3	6	6	6	2	6	1	7	3	7	7	7	7	2	3	5	7	2	2	7	5	2	6	5	1	6	2
56	66	3	2	4	3	5	5	6	4	5	4	2	2	4	2	1	5	4	3	4	3	2	3	4	2	3	5	3	4	4	3	4	4	3	4	5	NA	4	5	5	5	4	6	2	3	5	5	5	5
57	67	5	5	2	2	4	7	3	5	5	4	5	4	4	2	2	5	5	4	4	4	4	4	4	6	5	4	3	4	6	3	5	6	3	6	6	5	5	6	6	5	6	6	4	3	5	1	2	5
58	68	1	3	1	1	4	7	1	4	3	6	1	5	2	3	3	5	1	5	4	5	3	6	5	4	2	2	7	3	3	4	5	7	1	3	5	1	1	2	3	1	3	1	5	4	4	6	3	6
59	69	2	1	1	1	1	7	1	6	1	1	6	5	6	1	7	4	3	7	1	1	6	1	7	7	1	1	6	1	NA	3	3	7	7	1	7	1	2	7	7	6	6	1	6	1	2	7	1	7
60	70	5	2	1	3	2	2	2	2	3	3	5	3	2	5	1	5	2	3	5	3	2	1	2	6	6	5	2	1	6	5	5	5	6	7	6	3	5	3	6	3	5	6	2	1	4	2	3	3
[truncated: 56 more columns]
