# Supplementary material for: Four dimensions characterize attributions from faces using a representative set of English trait words
Source: Nat Commun. 2021 Aug 27;12:5168. doi: 10.1038/s41467-021-25500-y (PMC8397784; doi:10.1038/s41467-021-25500-y)
Supplement: Supplementary file 4 — Source Data [file 41467_2021_25500_MOESM4_ESM.zip › Source_Data/FigureS7_Ratings_80Traits_86Participants/KE6.csv]

	aggressive	agreeable	ambitious	angry	anxious	articulate	atypical	autistic	baby-faced	beautiful	bossy	careful	charismatic	clever	combative	competent	compulsive	condescending	confident	conscientious	consistent	courageous	creative	critical	cruel	curious	defensive	determined	dignified	disorderly	easygoing	emotional	empathetic	energetic	ethical	feminine	flexible	grumpy	happy	healthy	helpful	humble	ignorant	income	independent	intellectual	intense	jealous	leader-like
1	1	7	7	2	7	7	1	1	7	7	2	7	6	6	1	7	2	1	4	7	7	7	7	1	7	7	1	7	7	2	7	7	7	7	3	7	7	1	6	5	7	7	1	5	3	6	1	2	7
2	7	7	6	1	1	7	1	1	7	7	1	7	7	6	1	7	6	7	7	7	7	7	7	1	1	7	7	7	7	2	7	7	7	7	3	7	7	1	7	7	7	7	1	6	2	7	1	7	7
3	3	7	1	4	1	7	1	1	1	5	7	1	4	4	4	7	1	1	7	1	2	3	5	1	1	1	1	1	1	6	7	7	6	1	6	7	7	1	3	7	7	7	7	4	2	2	1	7	3
4	7	1	1	6	7	7	7	6	7	6	7	1	5	4	6	7	3	7	7	1	1	1	1	7	7	7	7	7	1	5	1	7	1	7	2	7	1	7	2	3	7	1	7	1	2	2	7	1	1
5	7	7	7	6	7	7	1	4	7	6	7	1	5	7	7	7	3	7	4	7	1	7	3	7	7	7	7	7	1	6	1	7	1	7	2	7	3	7	3	6	1	1	7	6	7	6	6	7	4
6	1	1	7	6	7	7	7	1	1	5	7	7	6	6	6	7	7	7	7	7	7	7	7	1	7	7	7	7	7	1	1	7	1	1	7	7	7	1	4	7	7	1	1	7	7	7	7	7	1
7	7	1	1	7	7	1	7	7	1	6	7	1	4	7	7	1	1	7	7	7	1	7	2	4	7	1	1	7	1	7	1	7	1	7	1	7	1	7	1	2	1	1	7	6	3	1	7	7	1
8	7	7	7	1	1	7	1	1	7	6	6	7	7	6	4	7	6	7	7	1	5	7	6	1	1	6	1	7	6	1	1	7	7	7	3	7	7	1	3	6	1	7	2	7	6	7	5	6	2
9	1	7	7	2	1	7	7	1	7	5	3	1	7	5	1	1	7	7	1	7	6	7	7	7	1	6	7	7	6	6	7	7	6	7	6	7	7	1	2	5	7	7	7	7	7	7	5	6	6
10	7	7	7	1	1	7	1	1	7	6	6	7	3	6	1	7	3	7	7	1	3	6	7	1	1	6	7	1	3	5	1	7	6	7	6	7	7	1	3	7	7	7	1	5	NA	6	5	7	5
11	7	7	7	1	7	7	1	1	1	6	2	7	5	7	2	7	7	7	7	7	7	7	5	1	1	6	7	1	3	1	1	1	5	7	3	7	7	7	3	6	7	7	7	7	7	7	4	1	3
12	4	7	7	1	1	7	1	1	7	3	1	7	6	3	1	7	7	1	7	7	6	2	7	3	1	1	7	1	7	1	7	7	6	7	6	7	7	7	6	7	7	7	1	7	6	6	1	1	6
13	7	1	5	5	7	1	7	1	7	7	7	7	2	6	6	7	7	7	4	7	6	7	7	7	7	6	7	7	2	1	1	1	2	7	2	7	4	1	3	7	1	1	7	7	7	7	7	7	5
14	7	1	4	7	7	1	7	7	1	2	7	7	1	5	7	7	6	7	7	1	1	7	4	7	7	7	7	7	1	2	1	1	1	NA	1	7	1	7	1	6	1	1	7	5	7	1	7	7	1
15	7	1	1	1	1	1	1	7	1	4	7	7	1	2	6	1	5	1	4	1	4	3	4	4	7	1	7	1	2	5	1	1	1	1	3	1	3	7	4	4	1	1	1	1	7	6	4	6	1
16	5	7	7	2	1	1	1	1	1	2	6	1	2	6	6	1	7	7	7	7	2	7	4	1	1	2	1	7	7	1	7	1	7	7	6	7	7	1	6	6	7	1	2	7	7	7	4	7	7
17	7	1	7	1	7	7	1	1	7	6	1	7	6	7	1	7	7	7	7	7	6	7	7	4	7	6	7	7	2	1	4	7	6	7	7	7	7	1	6	7	7	7	2	5	7	7	1	2	6
18	2	1	7	6	7	1	1	4	1	4	5	1	1	3	7	7	1	1	7	7	3	2	3	7	1	1	1	7	1	5	1	7	1	7	7	4	2	1	3	3	1	1	6	1	7	2	3	2	4
19	7	1	4	6	7	7	1	1	1	6	7	7	5	7	6	7	7	7	7	7	7	7	7	1	1	6	7	7	4	1	1	7	3	7	6	7	3	7	3	7	1	7	1	6	7	6	5	7	5
20	1	7	7	1	1	7	1	1	7	7	1	7	7	7	1	7	7	1	4	7	7	6	7	7	7	7	7	7	7	1	7	7	7	7	7	7	7	1	7	7	7	7	1	7	6	7	1	1	7
21	4	1	4	7	7	1	1	4	1	4	7	7	4	4	7	7	7	1	7	7	3	6	2	4	7	2	7	7	4	1	1	1	4	1	7	7	7	7	3	6	1	1	7	4	2	4	7	7	1
22	4	1	4	7	1	7	7	4	1	2	7	7	4	3	7	1	1	1	7	1	2	4	4	7	1	1	1	1	4	4	4	1	4	1	4	4	1	7	4	4	1	1	6	7	5	4	5	7	6
23	7	1	7	5	1	1	7	1	1	3	5	1	4	6	5	7	7	7	7	1	6	6	5	1	1	7	1	1	4	2	1	1	1	1	3	7	7	1	2	5	1	1	1	2	5	5	2	7	4
24	1	7	7	1	1	7	1	1	7	7	1	7	7	6	2	7	7	7	7	7	7	7	7	7	1	7	7	7	7	1	4	7	7	7	7	7	7	1	5	7	7	7	1	7	7	7	5	1	7
25	4	7	5	2	1	7	7	6	7	5	7	7	6	6	6	7	2	7	7	1	6	2	2	4	7	7	7	7	5	2	7	7	5	1	3	7	7	1	6	5	7	7	6	6	7	6	5	1	3
26	7	1	7	2	7	7	7	6	7	6	7	7	4	3	7	7	6	NA	7	7	1	7	1	7	7	7	7	7	1	1	1	7	1	7	2	7	1	7	1	4	1	1	6	3	7	3	7	7	1
27	1	7	6	5	7	7	7	1	1	5	2	7	7	6	1	7	5	1	7	7	5	3	7	1	1	7	7	7	7	1	1	7	7	7	5	7	4	1	6	5	7	1	1	6	6	6	1	2	7
28	7	7	7	2	7	7	1	1	1	5	7	1	4	7	6	1	3	7	7	1	6	6	7	7	7	7	1	7	4	2	3	7	3	7	6	7	7	7	5	7	7	1	7	7	7	6	5	7	5
29	1	7	7	1	1	1	1	1	1	4	5	7	6	5	1	7	7	1	7	1	6	7	4	1	1	5	7	7	6	2	7	1	6	7	6	7	7	1	6	7	7	7	1	6	3	7	1	1	7
30	4	7	7	2	7	7	7	1	7	6	5	1	3	7	5	1	7	7	7	1	6	7	4	7	7	6	7	7	2	6	1	7	6	7	2	7	3	7	4	7	7	1	7	6	7	7	2	7	5
31	1	7	7	1	1	1	1	1	1	5	2	1	3	6	1	7	7	1	7	1	6	7	7	1	1	3	7	1	6	1	7	1	6	7	7	7	7	1	7	6	7	7	1	6	7	6	1	1	7
32	7	1	1	5	7	1	1	1	1	2	7	7	1	5	7	7	7	1	7	1	3	2	7	7	7	2	7	1	2	1	1	1	1	1	6	7	7	1	4	3	1	1	7	2	7	5	6	7	1
33	7	1	6	6	1	7	7	5	1	2	7	7	4	3	7	1	3	1	7	7	3	4	2	7	7	1	7	7	1	2	1	1	1	7	6	1	7	7	3	5	1	1	2	3	7	5	7	2	1
34	1	1	7	1	1	7	1	1	7	5	1	7	3	6	1	7	6	1	7	1	6	6	6	1	1	6	7	1	5	1	1	1	6	7	7	7	7	1	6	6	7	7	1	6	7	7	1	2	6
35	1	7	6	1	1	1	1	1	7	7	1	7	6	3	1	7	7	1	7	1	6	7	7	7	1	5	7	7	7	1	7	1	1	7	7	7	7	1	7	7	7	7	1	7	7	6	1	1	7
36	3	7	6	1	7	7	1	1	1	5	2	1	3	2	1	7	3	1	7	7	6	6	7	7	1	7	1	7	2	4	4	1	3	7	6	7	7	1	6	7	7	7	7	3	7	7	1	1	3
37	2	1	5	2	7	7	7	6	1	4	6	7	4	6	6	7	7	7	4	7	2	6	4	7	1	7	7	1	1	3	1	1	2	1	2	7	4	1	4	7	1	1	6	7	6	2	1	7	1
38	7	1	7	3	7	1	1	1	1	4	6	7	2	6	5	7	7	1	7	7	2	7	6	7	1	2	7	7	1	1	1	1	1	1	7	7	7	7	7	5	1	1	4	2	7	6	6	5	2
39	4	7	1	1	1	1	1	1	7	6	1	7	6	2	2	7	7	1	7	1	7	6	5	1	1	7	1	1	6	1	7	1	4	7	7	7	7	1	6	7	7	7	1	7	7	7	1	1	3
40	4	7	7	1	1	7	1	1	1	5	1	1	4	5	7	7	6	1	7	7	7	7	7	7	1	6	1	7	6	1	7	1	3	7	7	7	7	1	6	6	7	7	1	6	7	7	5	1	6
41	1	7	7	1	1	7	1	1	1	5	1	1	7	5	1	7	6	1	7	7	6	3	7	1	1	6	7	1	7	1	7	1	7	7	7	7	7	1	7	7	7	7	1	7	6	7	1	1	7
42	1	7	7	1	1	7	1	1	7	7	1	7	7	7	1	7	7	1	1	1	7	7	7	1	1	7	7	7	7	1	7	7	7	1	7	1	7	1	7	7	7	7	1	2	7	7	1	1	7
43	4	7	7	1	1	7	1	1	1	3	5	1	7	7	1	7	7	7	7	1	7	7	7	1	7	6	7	7	7	1	7	7	3	7	7	7	7	1	7	7	7	7	1	7	7	6	1	7	7
44	5	7	7	1	1	7	1	1	7	7	1	7	7	7	1	7	7	1	7	1	7	7	7	7	1	7	7	7	7	1	1	7	6	NA	7	7	7	1	6	7	7	7	1	7	5	6	1	1	6
45	3	1	7	2	1	1	1	5	1	4	1	7	4	6	7	7	7	1	1	1	7	7	5	1	1	7	7	7	1	2	7	7	6	7	6	7	7	1	6	7	7	7	6	4	4	7	1	2	6
46	1	1	7	1	7	7	1	1	1	6	6	7	7	7	6	7	7	1	7	7	6	7	7	7	1	7	1	1	3	1	1	1	6	7	7	7	7	1	4	7	1	7	1	6	7	7	5	1	5
47	7	7	7	1	1	7	1	1	7	7	6	7	7	6	1	7	7	1	7	7	7	7	7	7	1	7	1	7	7	7	1	7	7	7	7	7	7	7	6	6	7	7	1	7	2	7	1	6	5
48	6	7	7	1	1	7	1	1	7	6	1	7	7	2	1	7	7	1	1	7	6	7	7	1	1	6	1	1	7	1	7	7	7	7	2	7	7	1	7	7	7	7	1	7	2	7	1	1	7
49	3	7	7	2	1	7	1	3	1	5	2	7	6	5	1	7	7	1	7	1	6	7	7	7	1	6	7	1	7	1	7	7	7	1	7	7	7	1	7	7	1	7	1	5	7	7	2	3	6
50	1	7	7	1	1	7	1	1	1	6	1	7	7	7	1	7	7	1	1	7	7	6	7	1	1	6	1	1	7	1	7	7	7	7	7	1	7	1	7	7	7	7	1	7	7	7	1	1	7
51	5	7	7	2	1	7	1	1	1	5	2	7	7	6	1	7	7	1	4	7	7	7	7	4	1	7	1	7	6	1	1	1	6	NA	7	1	7	7	6	7	7	1	1	7	7	7	1	1	7
52	7	1	7	5	7	7	1	1	1	1	7	7	3	6	7	7	7	7	7	1	6	7	3	7	7	7	7	7	1	2	1	1	1	1	7	1	7	7	3	7	1	1	1	7	7	7	7	1	1
53	7	7	1	1	1	7	1	1	1	5	2	7	6	6	5	7	7	1	7	7	7	6	5	7	1	6	1	7	6	2	1	1	3	1	6	1	7	7	5	7	1	7	1	7	7	7	7	1	1
54	7	7	7	1	1	7	1	1	1	4	2	7	5	7	1	7	7	1	7	7	6	6	6	1	1	7	7	7	4	1	7	1	7	7	7	1	7	7	6	6	7	1	1	7	6	6	1	2	6
55	1	7	7	1	1	7	1	1	1	6	1	1	7	7	1	7	7	7	7	1	6	7	7	1	1	7	1	7	7	2	7	7	7	7	7	1	7	1	7	7	7	7	1	7	7	7	1	1	7
56	7	1	7	5	7	7	7	6	1	4	7	7	3	7	7	7	7	1	7	7	2	7	6	7	7	7	7	7	1	2	1	1	1	1	6	1	1	7	4	6	7	1	7	7	7	7	7	1	1
57	1	7	7	1	1	7	1	1	7	6	1	7	7	7	1	7	7	1	7	7	6	7	7	1	1	7	1	7	7	1	7	1	7	7	7	1	7	1	7	7	7	7	1	7	7	7	1	1	7
58	5	1	7	5	1	1	1	1	1	5	1	7	7	7	6	7	7	1	1	7	6	7	7	7	1	6	1	7	4	1	1	1	2	7	7	1	7	7	4	7	1	1	1	6	7	7	1	2	1
59	7	1	1	5	1	7	1	1	1	4	7	7	3	5	7	7	6	7	7	7	7	6	7	7	1	1	1	7	4	5	1	7	2	1	2	1	5	7	3	4	1	1	7	6	3	7	5	7	2
60	7	1	7	5	7	7	7	6	1	4	7	7	3	7	7	7	7	7	7	7	7	7	6	7	7	7	NA	7	5	1	1	1	1	7	7	1	1	7	2	6	1	1	1	7	7	7	1	7	1
61	7	1	1	7	7	1	1	7	1	2	6	7	2	5	7	7	6	1	1	7	2	6	2	7	1	1	1	1	3	1	1	1	1	7	7	1	1	7	2	2	1	1	7	2	NA	2	7	7	6
62	6	7	7	1	1	1	1	1	1	5	2	7	7	7	1	7	7	1	7	7	7	7	6	7	1	7	7	7	6	1	7	1	6	7	7	1	7	1	6	7	7	7	1	6	7	7	1	1	4
63	2	7	7	2	1	7	1	1	1	6	2	7	5	7	6	7	7	1	4	7	5	7	5	4	1	6	7	7	5	1	1	1	5	7	7	1	7	7	4	6	1	1	2	6	6	7	5	2	2
64	1	1	7	2	1	1	1	1	1	2	5	7	3	5	1	7	6	1	7	7	6	6	7	4	7	1	1	7	4	1	1	1	3	7	7	1	5	7	2	7	1	1	3	7	6	6	5	2	4
65	3	7	7	1	1	1	7	1	1	3	2	7	7	7	1	7	7	1	7	7	3	7	7	7	1	7	7	7	7	1	4	1	6	7	6	7	7	7	6	4	7	1	1	7	7	7	1	6	7
66	7	1	7	4	1	7	1	1	1	5	1	7	6	7	3	7	7	1	4	7	6	7	7	3	1	6	7	1	5	1	1	1	2	7	6	1	7	7	3	6	1	1	2	5	6	7	6	4	1
67	5	1	7	2	1	7	1	1	1	5	6	7	3	7	3	7	6	1	7	7	7	6	2	7	1	2	7	1	5	1	1	1	6	7	6	1	1	7	5	6	7	1	1	6	7	7	6	5	1
68	7	1	7	1	7	7	1	1	1	6	7	1	5	6	3	7	7	1	7	7	6	7	7	7	7	7	7	7	6	1	1	1	4	7	7	1	7	7	4	7	1	1	5	6	7	7	1	1	4
69	5	1	1	4	7	1	7	7	1	3	7	1	4	2	4	1	4	1	4	7	4	1	4	4	1	1	7	1	1	7	3	7	4	1	1	1	4	7	4	3	1	1	7	1	4	4	4	7	4
70	6	7	7	2	7	7	7	1	1	2	7	7	3	3	5	1	7	1	1	1	7	7	7	7	1	1	7	1	5	2	1	1	4	7	6	1	5	7	5	6	1	1	7	7	7	5	6	7	5
71	6	7	7	6	1	7	1	1	1	4	7	1	3	6	6	7	3	1	7	7	2	7	7	7	1	6	7	1	1	1	4	1	5	7	7	1	7	7	5	7	7	1	1	6	7	6	5	7	2
72	1	1	7	2	1	1	1	1	1	3	7	7	6	6	3	1	7	1	7	7	2	3	6	7	7	2	7	1	5	1	1	1	1	7	7	1	7	7	6	7	1	1	6	5	7	6	6	7	3
73	6	7	1	5	1	7	1	1	1	4	7	7	4	6	1	7	2	1	1	7	5	2	7	1	1	2	NA	7	3	1	3	1	5	7	7	1	2	1	5	3	1	1	6	3	7	6	6	6	5
74	7	1	7	1	1	7	1	1	1	6	1	1	5	7	2	7	6	1	7	7	6	7	7	5	1	7	7	7	6	1	1	1	2	7	6	1	7	1	6	7	1	1	2	7	6	7	1	2	7
75	6	7	7	7	7	1	1	1	1	7	7	7	7	6	5	1	7	1	1	7	7	6	5	7	7	7	1	7	6	1	1	7	2	7	3	1	1	7	5	4	7	1	7	2	2	7	5	7	2
76	7	1	5	5	7	7	7	7	1	5	6	7	4	2	3	1	1	1	7	7	1	7	4	4	1	7	7	1	4	3	1	7	1	7	7	1	4	7	2	4	1	1	7	1	7	3	5	7	1
77	1	1	7	1	7	7	1	1	7	6	7	1	7	6	6	7	6	7	7	7	1	7	7	7	1	6	7	1	1	1	1	7	6	7	3	7	7	7	5	5	7	7	7	4	3	6	1	1	7
78	5	1	7	2	7	7	7	1	1	5	2	7	5	6	4	1	6	1	1	7	6	6	7	7	1	6	7	7	7	2	4	1	6	1	6	1	7	7	6	3	1	1	6	6	7	7	1	1	6
79	7	1	5	5	7	1	1	5	7	6	7	7	5	6	6	7	7	1	1	7	7	6	7	7	1	6	7	7	1	1	1	7	1	7	2	1	2	1	2	7	1	1	7	1	1	7	6	7	1
80	3	1	7	7	7	7	1	1	1	4	2	7	3	6	6	7	7	1	4	7	6	3	7	7	1	6	7	7	3	1	3	1	4	7	7	1	2	7	3	6	1	1	3	3	7	7	2	2	7
81	4	1	7	1	1	1	7	1	1	2	6	1	5	2	3	7	6	1	4	7	2	4	7	7	1	1	1	7	6	2	7	7	6	7	7	1	7	1	7	7	7	1	2	3	3	6	1	6	2
82	7	1	4	NA	1	1	1	1	1	3	2	7	5	6	7	7	6	1	4	7	3	7	5	1	1	7	7	1	4	1	1	1	2	7	7	7	7	7	4	5	1	1	1	4	7	2	1	1	4
83	1	7	7	1	1	7	1	1	7	7	5	7	7	6	1	7	7	1	7	1	7	7	6	7	1	7	7	7	6	1	1	7	5	NA	3	1	7	1	7	7	7	7	1	7	7	7	1	2	7
84	1	1	7	1	1	7	7	1	1	4	3	1	4	3	1	7	7	1	4	1	3	2	1	7	1	1	7	7	5	4	1	1	6	7	6	1	3	1	3	6	1	1	3	1	3	7	1	2	7
85	7	1	7	1	1	7	1	1	7	6	2	1	7	7	1	7	7	1	7	7	6	7	7	7	1	7	7	7	7	1	1	7	1	NA	7	1	7	7	3	7	7	7	1	7	7	7	5	1	4
86	4	7	7	1	1	7	1	1	7	6	1	7	7	7	1	7	7	1	7	7	7	7	7	7	1	7	1	1	7	1	1	7	7	7	7	1	7	1	7	7	7	7	1	7	7	7	1	1	7
87	4	7	7	1	1	1	1	1	7	5	1	7	7	7	1	7	7	1	4	1	7	6	7	7	1	7	7	7	7	1	1	1	7	7	7	1	7	1	7	7	1	7	1	7	3	7	1	1	1
88	7	1	7	7	7	1	7	7	1	2	7	7	4	5	7	7	7	1	4	7	7	7	7	7	7	1	7	7	4	1	1	1	1	1	2	1	3	7	1	6	1	1	1	5	7	5	7	2	1
89	2	7	7	2	1	7	1	1	1	6	2	7	6	7	2	7	6	1	7	7	6	7	7	7	1	5	1	7	6	1	3	1	6	7	7	1	7	7	6	7	7	1	1	7	7	7	1	1	7
90	1	1	7	2	7	1	1	1	1	5	6	7	5	6	1	7	7	1	1	1	6	7	6	7	1	6	7	7	4	1	1	1	5	7	7	1	7	7	5	5	7	1	1	5	2	7	6	3	4
91	7	1	7	2	1	7	1	1	7	6	7	1	7	7	3	7	7	1	7	1	7	7	7	7	7	7	7	7	1	1	1	7	1	7	7	1	7	1	3	7	1	1	1	7	7	7	6	7	7
92	6	1	7	2	1	7	1	1	1	5	1	7	6	7	4	7	6	1	7	7	3	7	7	7	1	6	7	7	6	1	1	1	6	7	6	1	7	7	6	6	1	1	1	5	7	7	1	1	7
93	7	1	7	1	7	1	1	4	1	3	7	7	4	6	5	7	7	1	7	7	6	7	7	7	1	5	7	1	3	1	1	1	4	7	6	1	7	7	5	7	1	1	1	6	7	7	7	1	4
94	7	1	1	6	7	1	7	7	1	3	7	7	1	5	7	7	3	1	1	7	2	7	7	7	7	6	7	7	1	3	1	1	1	1	1	1	1	7	2	7	1	1	7	5	3	3	7	7	1
95	7	7	7	6	7	7	1	1	1	6	2	1	7	7	1	7	7	7	7	1	7	7	7	1	1	7	7	7	7	2	3	1	7	1	6	1	7	1	6	7	7	7	1	6	6	7	1	1	7
96	7	7	7	2	1	7	1	1	7	5	1	7	7	5	2	7	7	1	7	1	6	4	6	7	1	6	1	7	7	1	7	7	6	7	6	4	7	1	6	7	7	7	1	5	3	7	1	1	7
97	1	7	6	2	1	7	1	1	1	5	2	7	7	7	3	7	7	1	7	7	7	6	7	7	1	7	1	1	7	2	1	1	7	7	6	1	7	1	6	7	7	7	1	7	7	7	1	1	6
98	5	7	7	6	7	7	1	1	1	4	3	7	4	5	1	7	7	1	7	7	6	7	2	7	7	7	7	1	6	2	4	1	5	7	3	1	4	7	4	7	1	1	1	7	6	7	2	7	4
99	2	7	1	5	1	1	1	1	1	4	2	1	3	4	5	7	5	1	7	7	5	6	5	3	1	7	7	1	5	2	1	1	4	1	2	1	4	7	4	4	1	1	7	7	7	3	3	1	7
100	4	7	7	1	1	7	1	2	1	4	1	7	6	6	1	7	7	1	4	1	6	7	7	4	1	7	7	7	6	1	1	1	6	NA	6	1	7	1	5	6	7	1	1	3	2	6	1	1	7
[truncated: 31 more columns]
