# Supplementary material for: Four dimensions characterize attributions from faces using a representative set of English trait words
Source: Nat Commun. 2021 Aug 27;12:5168. doi: 10.1038/s41467-021-25500-y (PMC8397784; doi:10.1038/s41467-021-25500-y)
Supplement: Supplementary file 4 — Source Data [file 41467_2021_25500_MOESM4_ESM.zip › Source_Data/FigureS7_Ratings_80Traits_86Participants/PH1.csv]

	aggressive	agreeable	ambitious	angry	anxious	articulate	atypical	autistic	baby-faced	beautiful	bossy	careful	charismatic	clever	combative	competent	compulsive	condescending	confident	conscientious	consistent	courageous	creative	critical	cruel	curious	defensive	determined	dignified	disorderly	easygoing	emotional	empathetic	energetic	ethical	feminine	flexible	grumpy	happy	healthy	helpful	humble	ignorant	income	independent	intellectual	intense	jealous	leader-like
1	5	7	5	2	3	6	4	2	7	7	6	3	7	5	5	5	5	2	3	2	6	6	7	3	3	3	3	6	6	1	7	7	3	4	5	7	7	7	5	6	2	1	2	6	6	6	2	6	4
2	4	4	2	5	4	3	5	5	5	5	3	3	5	6	3	3	3	3	7	7	3	5	5	1	3	7	5	6	4	2	1	6	2	3	5	7	5	2	1	NA	4	6	3	4	6	6	3	5	5
3	6	4	6	5	6	5	7	4	3	5	6	3	5	3	5	2	2	6	7	2	3	3	3	6	4	2	6	5	4	2	1	4	3	6	5	5	5	5	2	5	4	1	4	3	NA	5	4	2	5
4	2	7	3	1	7	6	2	6	7	7	1	7	7	5	1	1	2	1	7	6	7	1	3	1	1	5	4	6	7	2	5	5	6	1	5	7	2	1	1	6	5	7	2	2	5	5	4	6	3
5	5	6	3	5	6	6	3	1	7	7	3	3	6	NA	1	6	2	6	7	7	5	6	5	3	1	4	6	7	6	3	3	6	2	6	6	7	6	6	4	6	4	4	3	7	3	7	6	6	5
6	5	7	6	2	6	7	3	1	7	5	6	3	7	6	2	3	6	2	7	7	NA	3	7	1	2	3	5	5	6	6	3	4	7	3	3	7	6	1	5	6	6	5	3	5	3	7	3	4	3
7	6	4	3	6	7	7	1	2	5	5	5	1	5	5	6	6	2	6	7	5	2	5	5	3	2	2	5	5	3	2	5	4	3	1	3	7	5	6	3	5	3	3	2	5	NA	5	6	5	6
8	3	6	7	3	4	5	1	1	6	7	2	3	7	6	3	5	5	5	7	2	6	2	6	6	1	6	2	NA	6	1	7	3	6	3	6	7	7	7	7	7	5	6	2	7	6	3	1	5	6
9	1	7	7	1	1	5	2	NA	6	7	2	7	7	3	1	3	7	6	7	6	5	2	7	3	3	4	7	5	7	2	7	5	6	7	7	7	7	2	7	7	7	6	1	7	7	7	1	7	7
10	3	5	6	2	6	1	3	2	7	7	5	7	7	5	2	2	2	2	5	2	5	2	7	1	5	2	6	4	3	2	1	5	5	3	7	7	7	3	5	7	3	6	3	3	3	6	2	5	5
11	3	6	6	2	3	6	1	2	6	7	3	7	7	NA	1	1	6	5	7	6	1	5	7	3	3	3	6	5	6	1	7	4	5	7	6	7	7	2	7	7	2	5	3	7	6	7	3	6	7
12	4	6	3	3	6	5	5	6	6	3	5	1	5	6	1	2	4	6	7	3	6	5	3	6	6	2	5	7	3	5	1	4	3	7	5	3	4	6	6	6	3	2	5	3	3	5	6	3	3
13	6	4	1	3	6	7	7	2	2	4	NA	5	2	4	2	5	2	6	7	3	2	6	2	6	6	2	4	5	4	4	1	6	2	3	3	7	5	5	3	3	4	1	3	3	5	6	3	2	4
14	5	6	5	3	5	7	2	2	2	6	3	1	6	NA	4	5	3	6	7	7	3	5	6	6	3	5	5	5	4	5	1	6	4	3	7	3	5	7	5	3	4	5	2	5	5	5	5	7	3
15	7	1	6	4	6	7	7	5	2	4	4	3	3	4	5	6	6	6	7	7	NA	2	3	6	6	5	6	7	1	5	5	7	2	2	3	3	1	6	2	4	4	1	4	2	3	4	6	4	6
16	6	6	3	2	5	3	3	2	5	5	3	3	5	6	3	3	2	6	3	5	5	6	5	7	3	NA	3	4	4	2	1	3	6	5	3	7	7	3	5	6	6	2	4	5	2	6	2	5	4
17	6	3	6	3	6	6	4	5	5	5	1	1	5	5	3	3	6	6	NA	3	4	6	5	6	2	4	5	6	4	6	3	6	3	3	5	5	6	2	3	6	6	2	3	5	5	5	3	NA	4
18	7	6	7	3	7	3	4	3	1	5	2	3	2	7	1	7	1	7	3	5	7	7	2	1	2	2	6	6	4	1	1	4	7	1	6	3	6	6	5	6	6	2	3	1	7	7	1	2	4
19	2	6	5	3	6	2	3	2	5	3	3	7	5	6	2	6	6	3	5	6	NA	3	7	3	2	3	5	5	7	1	7	5	3	3	2	7	4	5	7	5	5	5	2	7	4	3	6	3	6
20	4	5	3	4	6	4	4	4	3	4	4	1	4	4	5	3	4	6	5	2	6	4	2	3	6	4	6	6	3	4	1	4	4	6	7	7	3	7	4	3	4	1	5	2	4	4	3	6	4
21	7	3	2	5	6	2	6	6	1	3	3	1	3	5	6	6	2	7	7	6	2	3	3	7	6	2	NA	6	2	6	1	4	2	1	2	3	4	6	2	5	2	4	5	2	5	5	6	3	4
22	6	3	2	7	6	6	7	5	1	2	5	3	2	2	7	7	2	7	7	7	1	2	1	6	6	3	7	7	6	6	1	6	2	2	2	3	3	3	2	1	1	7	4	1	NA	5	6	2	4
23	3	6	6	6	6	5	6	1	5	2	3	7	2	6	3	4	2	2	7	5	2	2	3	3	2	3	6	4	6	7	5	5	6	5	NA	NA	5	3	2	3	4	5	3	5	5	4	2	2	4
24	3	7	7	1	3	7	3	2	6	7	4	6	7	3	1	1	7	2	7	6	5	3	7	1	1	7	2	5	6	1	7	5	6	5	6	7	7	1	7	7	5	6	2	7	3	6	1	7	6
25	5	7	3	2	3	3	3	2	6	7	1	1	6	6	5	2	2	7	7	2	4	3	2	6	2	6	5	4	5	3	3	5	3	5	6	7	6	7	6	3	4	1	4	7	NA	6	2	7	5
26	7	5	2	4	6	2	4	1	5	7	2	1	7	6	1	1	4	6	7	2	NA	6	7	7	2	2	7	6	4	1	1	5	3	3	3	7	7	7	3	7	6	1	3	7	6	6	6	7	7
27	6	4	3	5	7	7	7	4	1	2	6	7	2	2	7	6	2	7	7	7	2	6	6	1	6	1	7	7	4	2	3	7	2	1	3	7	3	6	2	4	2	7	4	2	2	2	7	2	4
28	3	5	5	4	3	3	5	3	5	5	5	3	4	NA	3	5	2	5	3	6	4	3	5	6	5	NA	6	4	5	5	7	4	2	3	2	7	4	5	3	4	3	1	3	5	4	3	5	5	6
29	3	7	5	1	3	6	5	2	7	7	1	5	7	3	1	3	6	1	5	6	1	2	6	3	2	5	3	5	6	3	7	5	6	7	6	7	7	3	7	7	6	6	2	5	2	7	1	5	6
30	3	7	7	1	3	7	3	1	7	6	4	3	6	6	2	1	5	7	5	7	NA	6	6	1	1	1	2	6	6	2	5	4	7	5	6	3	6	2	6	6	5	NA	3	6	5	7	3	5	7
31	1	7	7	1	4	2	3	1	7	7	1	7	7	7	2	1	5	1	7	6	3	2	7	3	2	2	3	7	7	6	5	5	6	6	3	3	7	3	6	7	6	5	3	7	3	NA	2	NA	7
32	2	3	1	6	7	7	6	2	1	2	7	5	3	4	5	7	2	6	7	7	1	6	6	3	6	NA	NA	7	4	1	1	5	3	1	4	5	6	6	1	7	1	4	3	3	7	7	5	2	6
33	1	5	3	1	6	3	7	6	2	7	6	1	5	5	2	7	5	2	3	2	5	5	7	3	6	5	3	7	4	2	5	6	7	1	6	5	1	2	2	2	5	2	3	1	3	6	6	5	6
34	1	6	7	1	6	7	2	2	6	6	6	5	7	6	1	2	5	1	7	6	5	4	5	1	1	7	3	4	7	1	7	3	7	6	6	7	7	2	3	7	7	6	3	7	3	7	2	5	5
35	3	7	7	1	1	6	2	1	2	7	2	3	7	6	1	3	6	1	7	6	6	7	7	3	1	6	2	7	7	1	7	6	7	7	7	7	7	3	7	7	6	6	1	7	3	7	1	7	7
36	2	6	5	1	3	3	3	3	6	6	5	3	7	6	1	2	5	2	3	5	NA	3	7	6	3	5	5	6	6	2	3	6	6	6	1	1	5	5	5	5	6	3	3	5	3	6	3	2	7
37	2	6	5	5	3	2	5	4	6	7	5	3	7	7	2	5	2	2	7	2	6	5	6	6	3	7	4	5	7	3	1	5	6	6	6	7	6	5	6	6	5	2	4	5	7	6	2	5	5
38	2	6	7	1	3	7	3	1	6	7	2	5	7	6	1	1	6	2	7	7	6	7	7	3	1	NA	5	7	7	1	3	5	7	2	7	7	7	1	6	7	5	6	1	7	7	7	2	7	6
39	2	7	7	1	3	7	3	1	7	7	3	5	NA	6	1	5	1	1	5	6	5	6	7	1	NA	6	5	7	7	1	7	6	6	5	7	7	7	3	7	7	5	6	3	7	6	7	3	6	7
40	2	7	6	5	5	7	1	6	7	6	2	5	7	2	2	2	1	5	7	4	4	3	6	3	6	5	5	4	6	2	7	6	7	3	5	3	6	4	5	6	5	6	5	6	2	6	4	6	7
41	1	7	7	2	6	6	3	2	4	6	3	7	7	6	2	5	2	4	5	4	5	2	6	3	3	5	3	4	7	2	1	3	7	7	5	5	6	2	6	5	3	6	2	5	5	5	3	5	5
42	2	7	7	1	1	6	5	7	7	7	1	3	7	7	1	1	7	1	5	6	7	6	7	3	1	7	3	4	7	1	7	3	7	7	7	7	7	2	7	7	6	6	1	7	6	7	3	1	6
43	2	6	6	1	4	7	1	2	5	7	6	7	7	5	1	1	7	5	7	6	6	6	6	3	5	5	5	4	6	1	7	3	5	3	7	7	7	1	5	6	5	7	4	7	7	7	1	6	5
44	2	7	7	3	6	6	1	1	7	7	6	7	7	7	1	2	7	1	5	7	7	6	7	3	1	2	4	6	7	1	3	6	7	6	7	7	7	3	6	7	NA	5	2	2	6	7	1	7	5
45	2	7	5	3	6	7	3	2	3	5	3	5	4	4	2	5	3	5	3	2	NA	6	4	6	5	6	3	7	6	2	3	5	2	6	6	3	7	5	4	6	6	2	4	3	6	5	7	3	4
46	5	4	6	4	6	7	3	3	3	5	5	5	5	6	6	6	3	6	3	7	7	4	3	3	2	2	6	6	7	2	3	5	6	3	5	7	3	3	5	5	5	6	2	3	6	4	3	NA	5
47	6	5	3	3	7	6	3	2	5	6	4	5	7	6	1	6	3	6	3	2	3	5	1	6	5	5	3	5	3	3	1	7	3	2	NA	7	4	6	3	6	2	1	2	7	3	5	7	2	5
48	1	7	7	2	3	6	1	1	7	7	1	7	7	6	1	3	7	1	7	1	5	2	7	1	1	6	1	4	7	1	7	5	7	7	6	7	7	3	7	7	6	4	1	7	1	7	1	7	7
49	3	4	7	2	5	6	3	3	6	7	6	5	5	6	5	6	6	6	7	2	6	3	6	3	5	2	5	7	5	5	7	6	5	5	7	7	5	7	7	7	3	2	3	6	2	5	5	7	7
50	1	7	5	3	5	3	4	2	5	7	2	7	7	6	3	3	5	2	7	5	5	5	5	1	3	5	7	3	6	2	3	4	6	4	6	7	6	6	3	6	2	6	2	5	6	6	4	5	5
51	5	4	5	6	4	1	4	6	2	6	3	5	2	5	5	4	6	5	7	7	3	5	3	6	3	1	5	4	6	3	5	4	5	3	6	1	4	3	3	3	3	3	4	2	3	3	4	NA	3
52	6	4	6	6	6	2	6	2	1	5	6	3	3	3	7	6	1	7	7	7	5	6	5	6	4	1	6	6	3	4	1	3	2	1	3	1	3	6	1	6	2	1	2	3	6	6	7	5	7
53	5	4	6	5	5	7	4	3	6	5	3	5	7	4	2	3	NA	5	7	3	NA	5	6	3	3	5	6	4	4	2	1	4	5	3	5	1	5	4	3	6	5	3	4	5	2	6	4	3	5
54	5	3	5	6	6	7	5	7	2	1	3	1	5	2	3	6	2	6	3	2	5	3	4	3	6	1	6	4	3	5	3	6	3	3	6	1	3	7	3	4	4	2	5	4	7	6	2	2	4
55	3	6	6	2	3	7	2	7	4	4	2	6	5	4	5	3	6	4	NA	7	4	4	5	3	4	2	2	4	5	5	1	5	4	7	5	1	4	2	7	2	5	7	3	4	2	4	5	2	4
56	7	2	2	6	7	7	6	5	1	7	7	5	2	4	7	6	2	7	7	7	3	3	2	3	7	1	7	7	3	2	5	6	1	1	6	1	3	2	2	6	1	7	3	7	7	3	7	5	4
57	3	6	5	4	3	2	4	5	7	5	2	1	7	6	3	2	5	5	7	2	2	3	6	7	3	1	3	6	2	5	1	3	6	5	6	1	6	4	6	6	5	3	3	6	3	6	5	5	5
58	6	4	5	5	6	7	4	2	1	6	2	5	6	3	2	4	6	4	5	2	2	3	3	6	3	2	4	6	5	5	7	3	3	5	3	1	3	5	2	6	3	3	4	3	7	2	4	3	5
59	5	7	3	5	5	2	7	6	5	3	1	3	3	5	1	2	2	1	7	5	2	2	3	6	1	NA	3	6	5	3	1	7	7	1	5	5	2	3	2	5	5	6	NA	5	3	2	3	6	3
60	NA	3	3	6	6	4	7	5	1	2	4	1	3	3	7	6	2	6	7	5	4	3	2	6	3	5	5	6	4	5	1	4	2	4	3	1	2	4	2	6	3	2	2	2	2	3	6	6	4
61	7	2	2	7	7	3	7	7	1	1	6	5	3	3	7	7	1	6	7	5	1	3	1	3	7	6	6	7	1	7	5	7	1	1	1	1	3	6	1	7	3	3	5	1	7	2	1	1	5
62	5	4	4	5	5	6	5	4	6	3	3	3	3	5	4	5	5	2	7	5	6	5	3	6	3	NA	2	4	4	4	3	3	2	5	3	1	4	7	5	6	5	2	4	3	3	2	4	2	4
63	2	4	1	6	6	6	6	7	2	2	4	3	1	NA	5	3	2	2	5	3	5	2	1	3	3	3	3	4	3	3	1	7	4	1	3	1	1	6	2	5	2	2	2	1	6	5	5	7	3
64	6	2	2	6	7	5	7	6	2	1	5	1	3	2	5	6	3	6	7	5	5	5	2	6	3	2	6	4	6	5	5	6	3	3	1	1	1	4	2	6	3	3	4	2	3	2	5	NA	6
65	3	5	6	4	1	7	4	6	5	5	3	3	3	2	2	4	2	3	3	6	5	3	3	3	3	NA	6	4	7	2	7	6	5	6	6	1	6	5	5	2	6	2	2	2	5	5	6	2	5
66	3	4	5	3	5	2	4	2	5	5	5	3	7	6	3	3	4	6	5	2	5	6	4	3	4	5	5	5	6	3	3	3	7	3	5	1	5	3	6	5	2	7	4	5	2	6	3	3	6
67	3	3	5	6	7	6	7	3	2	3	6	3	1	6	6	6	5	7	3	7	6	5	1	6	6	6	5	7	6	5	1	6	5	2	3	1	2	5	2	6	3	3	6	2	7	3	5	NA	4
68	7	4	3	5	7	2	4	3	3	5	5	3	7	6	6	6	2	7	7	3	NA	3	3	7	6	NA	6	4	3	5	1	4	3	2	5	1	2	5	5	5	3	1	3	3	6	2	6	2	6
69	4	3	6	3	4	4	6	7	4	2	4	1	3	4	5	3	4	2	3	2	6	4	3	6	3	1	5	5	4	2	1	6	4	5	4	3	2	4	5	6	3	4	4	4	5	5	4	NA	6
70	5	4	5	3	5	3	4	6	6	6	2	1	5	6	5	2	5	3	5	2	6	3	3	7	6	NA	2	4	3	3	1	5	6	3	5	1	4	6	3	7	6	3	2	3	6	3	2	6	5
71	7	3	1	7	7	7	7	7	1	1	6	7	2	1	7	7	2	1	3	6	7	7	1	6	7	3	7	7	2	5	3	2	1	1	2	1	2	6	1	4	1	2	5	3	7	2	7	7	7
72	6	4	6	6	6	7	7	4	2	3	1	7	3	6	2	6	1	5	3	6	6	2	4	6	3	5	5	4	5	5	3	3	5	5	3	1	5	4	2	3	3	6	3	3	6	5	5	5	4
73	4	5	4	3	4	3	7	7	4	2	2	1	6	NA	2	4	5	5	3	4	4	2	6	6	2	6	4	4	3	3	7	4	6	5	5	5	3	5	3	6	5	1	4	6	3	2	2	2	5
74	7	6	7	5	6	7	5	7	2	3	3	3	2	2	2	5	3	6	7	2	4	3	3	1	5	3	6	7	3	2	1	7	3	2	5	1	1	3	2	1	3	6	6	5	5	3	4	2	4
75	2	7	5	6	6	4	1	7	5	3	3	3	5	6	3	2	7	2	3	2	NA	4	3	7	2	5	5	4	7	2	1	4	5	5	2	3	2	7	2	6	7	1	4	3	5	6	5	6	5
76	4	3	3	4	5	4	6	5	2	5	5	3	3	6	4	5	5	2	3	6	NA	3	2	3	4	5	4	3	7	3	1	6	3	2	6	1	3	2	3	4	2	5	6	3	5	4	5	7	7
77	6	3	5	6	7	4	5	5	5	3	6	3	6	3	5	5	3	6	7	1	6	5	2	6	6	4	5	5	4	3	3	4	2	4	5	1	5	6	2	6	4	1	3	6	5	2	4	3	6
78	2	3	3	5	7	7	6	4	1	3	6	7	5	5	5	3	2	3	7	7	2	6	2	1	3	6	4	7	5	2	7	6	6	2	3	1	5	1	2	3	2	5	3	6	6	1	2	2	5
79	4	6	7	2	6	2	3	6	7	6	2	5	5	5	2	3	3	1	7	1	6	2	2	1	3	1	6	6	7	6	5	4	7	1	3	7	2	3	1	3	6	5	3	3	6	7	3	5	4
80	4	4	3	6	6	7	5	5	2	5	6	1	5	3	3	6	5	6	5	3	1	5	4	3	4	5	3	6	5	5	3	7	3	3	5	1	3	6	2	2	4	2	5	3	6	5	5	NA	4
81	3	3	6	4	5	3	4	5	3	2	3	3	5	6	2	3	6	2	3	2	3	4	3	3	5	2	3	4	4	3	3	4	6	5	5	1	4	3	5	5	2	2	3	4	6	3	3	5	6
82	3	6	6	4	4	7	5	5	3	7	4	3	3	3	6	4	6	6	7	7	3	5	3	6	4	2	6	6	3	5	1	4	3	4	6	1	6	2	4	4	3	7	5	3	5	4	5	3	4
83	3	4	6	2	3	2	4	2	4	7	3	1	7	5	2	3	5	2	4	3	4	2	5	3	4	3	5	7	7	2	5	3	5	5	5	1	6	2	6	7	5	2	3	6	4	6	5	3	6
84	5	6	6	3	4	2	5	7	5	3	2	5	2	6	1	3	3	5	7	2	5	3	5	3	3	5	NA	6	4	3	5	5	3	5	2	1	4	6	3	6	5	3	5	2	6	2	3	3	4
85	3	6	7	5	6	7	3	2	7	7	5	7	7	6	2	3	3	2	5	6	5	3	7	3	1	NA	6	3	7	2	7	4	4	3	5	1	6	2	5	7	3	6	2	7	6	6	2	6	5
86	3	7	6	4	4	3	4	3	6	4	3	1	6	6	2	2	NA	2	3	3	2	6	6	6	1	5	3	3	5	3	5	3	6	5	5	1	6	4	7	6	2	5	4	5	5	2	2	6	5
87	3	7	5	3	6	4	5	7	7	2	3	3	4	NA	2	2	5	3	3	3	2	3	7	6	1	2	2	6	6	6	5	6	5	5	7	1	3	5	2	2	6	5	4	3	6	3	1	6	4
88	7	2	4	7	7	7	7	6	7	1	7	3	1	6	7	7	1	7	7	7	1	7	1	6	7	1	7	7	2	6	1	7	1	1	6	1	2	7	1	2	1	3	5	2	7	3	7	7	7
89	4	5	5	2	3	7	4	5	2	5	4	5	6	5	2	4	5	6	7	7	NA	5	3	3	2	5	6	3	5	5	5	3	3	3	2	1	5	5	2	6	2	2	2	5	5	6	5	2	6
90	6	4	3	5	6	5	5	2	3	3	4	1	3	6	2	7	NA	6	7	5	7	6	2	6	5	5	6	NA	6	3	7	6	3	4	2	1	7	5	3	6	3	2	2	3	6	5	5	5	7
91	4	4	5	5	4	7	4	1	6	7	2	3	7	6	4	3	6	2	7	7	5	5	6	3	2	2	5	3	6	2	1	3	7	3	NA	1	7	3	3	6	3	6	3	6	5	6	4	5	5
92	2	4	6	6	3	7	4	2	2	6	5	1	6	6	3	5	5	7	7	6	2	6	2	3	4	NA	5	7	6	3	3	3	3	3	6	1	3	5	5	6	2	6	4	5	6	5	5	2	6
93	6	1	7	7	7	4	5	1	1	3	7	1	4	3	7	7	1	7	7	6	NA	7	3	6	5	2	7	3	4	3	5	3	2	7	6	1	1	6	1	7	2	1	3	6	NA	3	6	7	7
94	7	2	4	7	7	7	7	7	1	2	7	3	2	2	7	7	1	1	7	7	1	7	1	7	7	2	7	7	2	2	1	3	1	1	6	1	1	7	1	1	1	1	3	7	7	5	7	7	6
95	3	7	3	4	5	5	4	2	3	5	5	5	6	6	2	4	7	5	7	2	1	3	7	3	2	2	5	4	6	3	5	4	5	5	5	3	5	3	5	2	3	5	2	6	3	6	3	6	4
96	3	7	4	4	5	6	3	5	5	3	4	3	5	6	3	5	5	2	5	2	5	4	5	7	1	3	NA	5	5	2	5	6	5	5	6	5	3	5	4	2	5	3	4	4	NA	7	3	1	6
97	2	5	5	5	5	6	6	7	4	2	3	3	4	6	4	3	5	3	7	3	NA	4	3	1	3	5	5	7	5	3	1	5	6	6	5	1	3	3	3	5	4	5	2	6	5	6	4	3	6
98	4	5	6	5	5	7	6	5	3	3	3	1	3	NA	5	5	5	5	7	3	6	4	4	6	3	3	5	7	6	2	1	NA	3	5	5	1	5	5	3	5	3	2	4	2	5	6	2	5	4
99	6	4	2	5	7	6	4	5	2	3	3	1	5	5	4	5	3	6	7	3	6	5	5	3	3	7	3	4	3	3	7	3	3	2	3	1	3	2	3	4	3	5	4	5	6	2	6	4	4
100	5	4	3	6	7	6	7	4	1	2	3	3	3	6	5	6	5	7	7	2	5	5	2	6	4	4	6	2	4	5	5	5	2	5	3	1	3	7	2	3	4	5	5	3	2	6	5	2	6
[truncated: 31 more columns]
