# Supplementary material for: Four dimensions characterize attributions from faces using a representative set of English trait words
Source: Nat Commun. 2021 Aug 27;12:5168. doi: 10.1038/s41467-021-25500-y (PMC8397784; doi:10.1038/s41467-021-25500-y)
Supplement: Supplementary file 4 — Source Data [file 41467_2021_25500_MOESM4_ESM.zip › Source_Data/FigureS7_Ratings_80Traits_86Participants/PE6.csv]

	aggressive	agreeable	ambitious	angry	anxious	articulate	atypical	autistic	baby-faced	beautiful	bossy	careful	charismatic	clever	combative	competent	compulsive	condescending	confident	conscientious	consistent	courageous	creative	critical	cruel	curious	defensive	determined	dignified	disorderly	easygoing	emotional	empathetic	energetic	ethical	feminine	flexible	grumpy	happy	healthy	helpful	humble	ignorant	income	independent	intellectual	intense	jealous	leader
1	4	3	6	1	2	2	3	1	5	3	4	3	5	3	6	5	3	6	5	5	4	2	1	5	2	6	2	5	6	5	3	3	3	2	2	6	6	4	1	6	4	3	7	1	6	5	6	2	5
2	6	5	7	6	1	5	2	1	4	5	3	5	2	5	1	3	2	5	7	7	6	2	5	2	3	4	2	5	5	3	5	5	6	6	4	5	3	4	5	2	5	5	7	7	5	6	2	5	3
3	5	2	1	5	2	2	6	1	2	3	3	3	1	1	7	2	1	1	2	3	2	4	1	5	2	2	6	4	4	6	3	4	1	3	1	5	1	6	2	2	2	2	7	1	4	5	1	6	3
4	4	3	1	3	3	3	4	1	5	3	3	3	2	4	7	5	3	3	5	5	5	5	2	5	2	5	6	5	5	3	3	3	4	7	6	5	1	3	4	4	3	2	7	1	3	5	7	6	3
5	NA	6	6	2	4	6	3	1	2	6	3	5	1	6	7	3	2	3	1	6	4	4	5	6	3	5	5	5	5	5	4	5	6	6	5	5	1	5	3	6	3	3	1	7	6	4	7	3	5
6	1	4	2	5	4	5	3	1	1	3	7	7	2	4	1	3	2	3	7	5	5	5	2	5	3	4	2	6	2	4	5	5	4	2	3	5	1	6	4	4	5	5	1	1	7	2	1	2	6
7	2	5	7	2	7	2	3	1	3	5	5	5	1	5	7	5	5	3	3	2	5	2	2	5	3	3	6	5	5	7	5	5	5	2	3	3	1	4	2	5	4	3	1	1	5	5	7	3	4
8	3	5	7	5	2	3	2	1	5	6	2	5	2	5	1	3	5	6	1	5	6	7	7	3	2	2	5	5	6	1	5	6	3	5	6	7	3	3	6	6	3	5	1	7	5	3	7	6	NA
9	2	5	5	2	6	4	2	1	5	5	6	2	3	NA	1	5	2	4	3	5	5	2	6	3	2	3	2	5	5	7	5	6	4	5	2	5	6	3	7	5	3	5	7	1	6	2	1	6	6
10	2	6	6	5	4	5	2	7	3	5	2	3	3	4	1	3	6	6	5	5	5	3	5	4	4	3	5	5	4	6	5	6	3	6	5	7	7	3	6	6	5	4	7	1	3	3	7	2	2
11	2	5	6	4	4	6	3	1	1	5	6	2	1	6	6	5	5	4	5	6	5	6	7	2	3	5	2	7	3	1	5	6	5	2	6	6	1	2	7	6	6	5	1	1	5	5	5	5	6
12	5	2	6	5	3	1	4	1	3	2	6	7	6	2	1	3	1	3	7	4	5	5	6	4	5	6	1	4	3	1	5	4	6	2	5	4	6	6	6	5	2	2	7	7	2	2	1	5	4
13	5	5	6	7	2	2	3	7	4	3	6	3	2	3	7	6	5	7	4	3	3	3	5	6	2	5	2	6	2	6	5	4	5	3	5	6	1	6	4	5	3	3	7	7	5	3	7	6	3
14	3	5	7	2	1	2	3	7	4	5	5	5	1	7	7	5	5	3	5	5	3	3	7	5	2	3	2	4	1	1	5	6	2	5	5	5	1	3	6	6	3	5	7	7	6	2	7	2	4
15	5	2	4	4	5	3	6	4	1	1	4	2	4	2	1	3	2	2	4	2	2	1	1	1	4	4	3	3	3	6	3	2	1	2	1	2	4	5	1	3	3	3	7	4	2	1	4	4	1
16	2	3	2	2	5	3	4	1	3	3	6	3	5	2	1	2	6	7	5	5	3	6	6	7	3	6	3	4	2	6	4	5	3	2	5	5	5	3	5	3	3	4	2	7	6	2	2	6	4
17	1	3	7	7	5	2	4	1	2	2	6	3	1	2	7	2	2	5	3	4	5	5	5	2	3	6	2	5	1	2	4	4	3	2	5	4	1	6	3	6	2	1	6	1	3	4	6	6	3
18	5	3	6	5	3	2	6	1	1	2	3	2	6	2	1	1	2	4	4	4	3	3	5	1	5	2	6	2	5	6	4	3	2	2	1	4	5	6	2	2	2	5	7	1	NA	5	1	2	3
19	3	5	6	5	3	2	3	1	3	4	7	3	6	4	3	3	5	6	5	6	3	3	6	3	2	6	2	6	1	6	6	3	4	1	1	6	3	6	6	2	5	5	7	1	5	6	7	3	5
20	3	4	7	2	3	5	3	1	3	6	6	5	6	4	1	5	5	6	2	3	5	5	6	4	5	6	6	2	NA	2	5	4	5	5	5	6	7	3	6	4	4	3	1	7	3	2	1	5	3
21	2	3	1	1	5	1	5	1	2	2	2	7	1	4	7	3	2	5	5	4	5	6	1	1	3	3	6	4	4	2	1	4	1	2	4	NA	1	6	2	3	3	2	1	1	3	1	7	4	4
22	4	3	1	7	3	5	5	7	2	2	6	5	1	2	7	3	3	2	1	6	6	3	1	7	6	5	2	6	3	6	4	3	2	3	4	4	1	6	1	1	2	2	7	1	5	2	1	4	5
23	2	5	5	3	2	6	3	1	5	5	3	5	1	6	1	6	5	6	6	4	6	3	2	6	1	1	3	5	6	2	6	7	6	6	6	5	1	2	6	6	4	5	7	1	2	6	1	5	6
24	4	5	7	1	4	3	5	1	5	5	6	6	7	5	1	3	7	5	6	5	7	4	7	2	5	3	7	5	2	6	5	4	4	6	5	5	7	3	4	7	6	5	1	7	6	5	1	5	5
25	5	3	7	1	2	3	1	1	5	6	5	4	5	3	1	5	5	3	4	5	5	6	7	5	2	5	2	5	4	2	3	6	3	6	5	6	7	3	7	5	6	4	7	7	5	3	2	2	3
26	2	4	1	2	7	4	3	1	5	4	3	5	1	5	7	5	3	5	5	6	2	3	1	5	2	3	2	5	2	2	6	5	4	3	6	7	1	6	4	6	6	5	7	7	5	4	7	3	6
27	7	3	1	3	3	2	5	7	2	3	6	3	1	5	7	3	3	6	2	2	3	6	1	6	2	5	2	5	4	3	4	6	3	6	3	4	1	6	1	3	3	3	7	1	2	2	7	3	5
28	3	3	7	3	6	2	3	1	3	5	6	2	5	1	2	3	5	5	3	4	6	6	3	6	3	6	5	6	2	5	5	5	3	5	5	5	7	7	6	6	5	2	1	7	3	3	6	3	6
29	3	5	7	2	6	5	3	1	6	5	6	3	7	3	1	3	3	4	5	7	4	3	7	2	3	2	2	6	4	2	7	5	6	2	4	6	7	2	7	6	2	6	1	7	3	6	1	5	6
30	3	6	5	3	6	3	2	1	6	5	2	3	7	2	1	5	3	5	1	6	5	5	7	5	5	3	1	1	3	7	6	6	6	5	5	6	7	5	3	4	6	5	1	7	5	5	1	4	5
31	4	5	7	3	3	6	3	1	4	5	5	2	7	5	1	5	3	6	5	4	5	3	7	3	1	5	3	7	5	2	6	6	2	3	6	6	7	3	7	6	2	6	1	7	5	6	1	5	5
32	6	3	7	2	6	2	7	7	1	1	6	3	1	2	7	3	5	6	1	4	3	2	1	4	6	6	6	2	2	6	2	3	4	1	2	4	1	6	2	3	1	1	1	1	2	2	7	6	2
33	2	3	1	5	2	2	7	1	1	2	5	4	1	2	1	3	5	6	6	1	1	2	1	6	4	6	2	4	2	2	1	2	3	1	2	4	4	7	2	2	2	1	1	1	5	2	7	7	4
34	2	6	6	5	3	5	2	1	4	7	3	3	7	2	1	2	6	6	3	6	2	3	6	5	2	3	2	4	6	5	5	7	4	5	7	7	7	5	5	7	6	3	1	7	6	5	1	2	6
35	2	6	7	2	2	3	2	1	6	6	2	5	7	6	1	5	3	6	2	5	3	6	7	3	5	6	2	6	2	3	6	4	6	6	5	7	7	4	6	6	6	5	1	7	5	3	1	6	6
36	2	4	7	3	2	2	3	NA	6	6	5	5	5	5	1	2	3	5	5	5	5	6	7	4	5	6	1	6	4	6	5	6	3	6	6	6	7	3	2	5	5	5	NA	7	6	6	1	3	6
37	2	5	2	3	2	3	1	1	5	6	2	4	5	4	1	4	2	6	3	4	5	2	7	5	2	7	1	2	6	5	4	5	2	5	6	7	5	5	5	6	5	3	1	7	6	6	7	7	4
38	2	2	7	2	4	5	2	1	1	5	6	5	5	5	7	3	6	6	5	5	7	5	2	6	3	6	6	5	4	1	6	6	6	1	6	7	1	3	6	6	2	4	1	7	7	5	7	3	6
39	5	7	7	2	2	3	4	1	6	6	5	4	7	3	1	5	3	6	3	6	3	2	7	2	3	7	2	5	3	5	3	5	6	5	6	6	7	2	5	7	6	3	1	7	5	2	5	5	2
40	4	5	7	2	3	3	2	1	6	5	3	3	7	6	6	2	3	2	2	5	2	3	6	3	2	3	2	5	5	6	4	6	5	6	6	6	6	3	4	6	6	5	7	7	5	2	1	4	7
41	3	3	6	2	6	2	5	1	4	4	3	3	6	3	1	2	2	6	2	4	2	1	7	2	2	5	3	4	3	6	3	4	5	2	4	4	6	5	5	2	4	3	7	7	2	2	1	4	2
42	3	6	7	2	2	7	1	1	2	6	2	3	7	6	1	5	6	5	6	4	6	5	7	2	2	2	2	7	6	1	6	6	3	6	6	4	7	3	6	7	7	5	1	7	4	6	1	6	5
43	2	5	7	2	5	6	1	1	3	7	2	3	3	6	1	3	1	4	6	5	7	7	6	1	5	1	2	3	2	1	5	3	5	6	7	7	6	5	7	7	5	3	1	7	7	5	7	6	6
44	2	6	1	1	5	6	1	1	6	7	3	6	2	5	1	5	3	6	6	6	3	4	6	3	3	6	5	6	4	2	7	4	4	3	7	6	2	3	6	6	6	7	7	7	5	6	7	5	5
45	6	4	7	2	4	3	6	1	5	4	3	1	5	2	1	2	2	4	1	5	3	6	7	5	3	2	7	6	3	6	2	5	2	2	3	5	7	4	1	6	2	2	1	7	5	1	7	5	3
46	4	3	6	3	6	5	3	1	4	4	6	4	1	3	1	2	6	7	5	5	5	5	2	3	4	7	1	6	2	1	2	5	4	5	5	6	1	5	6	5	5	2	7	7	6	2	1	1	4
47	4	7	1	3	2	3	1	1	5	7	2	3	1	4	7	5	5	2	5	2	3	5	3	6	1	5	4	3	3	3	5	6	6	6	2	7	1	3	5	6	7	4	7	1	2	5	7	3	NA
48	3	6	7	3	1	3	3	1	7	7	3	2	7	7	1	5	3	7	2	6	2	4	7	2	3	5	3	3	3	6	6	7	5	6	6	7	7	3	7	7	6	5	7	7	5	3	1	6	6
49	2	5	7	5	2	6	3	1	2	5	5	1	5	5	7	3	2	3	4	6	5	6	7	3	4	5	6	4	4	2	6	4	5	5	5	7	6	3	6	6	3	6	1	7	5	5	7	5	4
50	3	3	6	5	3	5	3	1	2	4	3	4	7	5	1	4	3	4	2	6	3	5	7	6	3	3	1	5	4	3	6	4	5	5	5	5	7	3	2	7	4	4	1	7	5	3	6	5	4
51	5	3	3	3	2	2	2	1	2	2	5	4	2	2	1	5	2	2	1	2	6	4	1	3	3	2	6	7	4	5	5	3	5	7	5	1	1	5	6	5	2	2	7	1	5	3	3	6	6
52	6	1	1	7	6	4	5	1	1	1	7	1	1	2	7	2	7	6	2	1	2	2	1	6	6	7	6	3	1	7	3	1	1	1	1	1	1	7	1	1	2	1	1	1	5	7	7	6	1
53	NA	2	1	3	5	3	4	7	2	2	6	2	1	4	7	5	1	4	3	4	5	3	1	6	2	4	4	3	3	2	3	3	5	2	2	1	1	5	4	4	5	4	7	1	2	5	1	4	3
54	1	1	1	5	5	5	6	1	1	1	6	1	1	2	7	2	2	7	2	1	2	3	1	6	6	6	5	5	4	NA	2	2	2	2	2	1	1	6	3	3	3	1	1	1	2	2	7	7	4
55	6	2	1	6	6	3	7	7	1	1	6	2	1	2	1	2	2	1	2	2	2	3	1	3	2	3	6	2	2	7	2	3	2	2	1	1	1	4	1	1	1	3	7	1	1	2	1	6	1
56	6	1	6	7	3	6	6	1	1	3	6	5	1	6	7	2	5	7	1	1	7	7	1	7	2	5	6	5	5	3	5	3	5	5	6	1	1	7	3	7	3	1	1	1	7	1	6	5	6
57	4	3	6	6	5	5	6	1	5	2	7	3	6	4	1	5	3	6	3	3	6	5	6	5	4	2	1	3	2	4	5	2	4	4	4	1	6	2	3	2	5	3	1	1	1	7	7	6	2
58	5	2	3	6	3	3	5	1	4	3	6	5	1	3	1	2	5	6	3	3	3	2	1	4	2	2	4	4	5	7	4	4	5	6	1	1	1	3	4	1	2	2	7	1	3	5	7	2	5
59	3	4	1	4	6	3	5	1	7	3	2	4	1	2	1	2	5	3	6	4	5	5	2	5	5	3	2	1	4	3	5	2	3	5	7	2	2	6	5	6	6	3	7	1	1	5	1	5	2
60	7	2	1	6	5	3	6	7	1	1	7	3	1	2	2	1	2	2	2	3	2	2	1	6	5	6	7	5	4	7	4	2	1	1	1	1	1	6	2	5	1	3	7	1	5	1	1	4	4
61	3	2	1	7	2	4	5	7	2	1	6	4	1	2	7	2	3	1	4	2	2	1	1	5	6	2	7	3	2	4	2	4	4	4	3	2	1	6	1	2	3	4	7	1	4	2	1	6	3
62	3	5	2	3	4	6	4	1	5	5	2	6	3	5	1	5	5	5	5	5	3	4	2	3	3	7	3	6	3	1	4	6	6	6	6	3	2	3	3	7	5	5	1	7	4	1	2	5	4
63	4	1	NA	6	5	5	6	1	2	1	7	2	1	3	1	3	2	3	3	2	4	3	1	6	6	5	5	3	2	6	5	2	3	3	2	1	4	7	2	3	2	2	7	1	5	3	1	3	3
64	7	2	3	2	5	4	6	1	1	2	6	4	2	2	2	2	2	7	2	2	3	4	1	7	5	5	6	2	2	6	3	1	2	2	2	1	2	6	1	1	2	2	7	1	4	3	1	6	2
65	3	2	2	6	2	3	3	7	2	2	5	3	5	2	1	2	4	6	2	2	3	5	1	3	5	2	6	2	2	7	6	1	3	2	2	1	1	5	6	1	2	2	7	1	6	2	1	7	2
66	2	5	7	3	2	5	2	1	6	5	3	6	3	5	1	3	3	6	3	5	6	6	3	1	2	3	3	6	6	6	5	6	6	6	5	1	1	3	4	6	5	4	1	1	7	5	1	5	6
67	2	5	2	7	3	6	2	1	3	5	2	4	1	7	7	7	2	5	5	6	3	5	1	2	3	2	2	6	4	1	4	5	4	6	6	1	1	3	5	6	2	5	1	1	6	4	7	5	6
68	1	5	7	6	3	7	2	1	2	7	2	7	2	7	7	6	7	6	6	6	6	6	3	5	3	5	6	6	5	2	6	2	6	7	7	1	2	5	6	7	6	5	1	7	6	7	1	3	7
69	4	3	1	6	5	5	4	7	3	1	6	1	2	2	1	1	7	3	4	2	1	2	1	3	3	2	2	3	2	7	4	3	3	1	3	1	1	6	2	3	1	3	7	1	1	6	1	6	4
70	2	4	3	1	7	5	3	1	5	4	2	5	5	5	2	5	3	3	5	6	3	6	6	1	4	2	2	6	5	6	7	6	4	5	5	1	1	3	7	5	2	3	6	1	5	3	1	3	6
71	7	1	1	7	4	2	7	1	1	1	6	1	1	2	7	1	2	6	1	2	2	5	1	6	6	6	6	1	1	7	4	2	2	4	1	1	1	6	1	1	2	4	7	1	1	1	7	7	2
72	7	2	1	2	5	3	6	1	1	1	7	3	2	3	1	1	1	6	1	2	3	4	1	5	3	3	5	2	2	2	4	2	2	1	1	1	1	6	1	2	2	2	7	1	5	5	1	6	1
73	7	3	1	2	6	4	6	7	6	2	4	6	2	3	1	3	6	6	3	3	1	3	1	5	3	6	6	1	2	1	3	2	2	3	3	3	1	5	3	2	2	4	7	1	1	1	1	6	3
74	4	3	1	6	2	4	5	1	4	2	5	5	3	4	1	2	2	7	5	3	2	6	1	1	3	2	3	3	4	6	3	4	5	2	3	1	2	4	2	2	3	3	7	1	2	6	1	5	4
75	2	4	1	5	6	3	6	1	7	2	5	5	1	3	7	2	1	6	5	4	2	4	1	5	4	7	2	3	7	7	5	5	3	2	2	4	1	3	3	5	3	3	7	1	5	2	7	3	7
76	6	2	1	6	4	3	6	7	1	1	6	3	1	1	1	2	1	5	2	2	2	2	1	6	5	7	7	2	2	7	2	2	1	2	1	1	4	6	4	2	2	2	7	1	2	2	1	7	3
77	5	4	1	4	5	3	3	1	5	2	3	6	1	3	7	2	2	7	3	4	2	1	1	4	3	3	5	5	2	6	5	3	3	5	2	2	1	5	3	5	3	2	7	1	3	3	7	6	3
78	1	3	2	6	2	3	5	7	6	1	6	5	3	1	1	2	1	6	2	2	6	3	1	6	4	5	6	3	1	7	3	2	3	1	2	1	2	6	1	1	2	2	1	1	4	2	6	5	1
79	1	6	3	2	2	5	2	1	6	5	3	5	3	5	1	6	6	2	7	4	5	6	1	5	3	3	2	6	5	2	5	6	6	7	6	1	2	2	1	6	7	6	1	7	5	5	1	5	6
80	3	3	1	3	3	5	3	7	2	3	5	5	3	3	1	5	6	4	3	2	4	3	2	7	4	5	4	5	3	2	6	2	5	6	5	1	1	6	4	6	4	3	7	7	6	5	5	2	5
81	3	4	7	2	6	3	5	1	6	4	3	5	7	3	1	3	3	2	2	3	2	3	7	2	5	5	3	3	2	7	5	3	4	6	3	2	7	4	3	4	2	2	1	7	2	2	1	5	5
82	1	2	6	7	2	3	3	1	1	1	3	3	1	2	1	2	2	1	3	2	5	6	1	2	6	3	5	2	4	6	2	2	5	2	2	1	5	3	1	3	2	2	1	1	4	3	2	5	2
83	3	6	7	2	6	5	2	2	6	5	5	6	6	6	1	6	3	6	5	6	7	3	5	5	2	7	1	5	6	4	5	7	5	6	6	4	6	3	6	7	6	4	1	7	6	6	2	6	2
84	4	5	5	5	4	6	2	1	3	4	2	4	3	6	1	NA	2	2	2	6	6	3	5	3	1	3	3	3	6	5	6	6	5	2	6	1	7	1	6	5	5	6	7	1	6	2	2	3	2
85	4	4	2	4	3	5	5	1	7	4	3	6	1	5	6	2	5	6	3	3	5	5	4	5	2	3	6	3	3	6	5	4	3	7	5	3	1	5	5	7	2	2	1	7	3	3	1	3	4
86	3	4	6	3	2	4	5	1	6	2	6	3	3	2	2	3	3	5	1	6	1	3	5	5	4	4	3	4	4	4	5	2	5	4	4	1	6	4	3	3	4	4	7	1	2	3	2	3	4
87	4	3	2	3	5	2	7	7	4	2	6	5	3	3	1	2	4	4	6	4	3	2	2	4	4	3	2	3	4	6	1	4	4	4	3	1	1	4	4	1	3	4	7	1	3	6	1	2	4
88	6	1	7	7	5	3	7	1	1	1	7	5	1	2	7	1	6	7	1	1	6	1	1	7	6	2	6	6	NA	7	1	1	2	1	2	1	1	4	1	2	1	1	1	7	6	1	7	6	1
89	4	4	7	3	2	5	2	1	2	4	6	6	2	5	1	6	7	2	2	7	5	6	7	2	5	2	2	7	3	2	4	5	6	6	6	1	6	4	6	6	6	5	1	7	5	4	1	1	6
90	6	5	7	2	5	5	2	1	1	6	6	5	3	1	1	7	2	6	4	6	7	7	5	6	2	3	6	7	5	6	6	5	6	7	5	1	2	3	6	7	5	6	1	7	6	3	5	4	6
91	4	5	2	1	3	5	2	1	6	6	3	4	4	4	1	5	3	3	5	5	6	5	3	7	2	3	1	7	5	7	6	4	4	6	5	1	3	4	5	6	4	5	1	7	3	2	2	3	6
92	2	4	6	2	1	5	2	1	1	6	2	5	4	5	1	6	2	5	6	NA	6	6	5	6	3	5	2	6	5	2	5	6	3	6	6	1	2	3	6	6	3	5	1	7	5	3	7	7	6
93	6	5	6	5	1	6	1	1	1	6	5	3	5	6	1	7	1	1	4	6	7	3	5	3	2	4	6	6	7	1	3	5	2	7	7	1	1	5	7	7	6	6	1	7	7	3	7	2	6
94	4	1	1	6	6	1	5	7	1	5	7	6	1	7	7	4	6	7	2	1	7	6	2	7	6	5	6	3	6	2	2	1	6	1	6	1	1	7	6	6	1	1	1	7	7	1	7	7	3
95	4	5	7	2	3	6	2	1	2	5	5	6	5	5	1	6	6	6	6	6	6	6	7	1	3	6	3	5	6	6	4	3	7	7	7	3	2	2	7	6	4	5	1	7	5	3	1	6	6
96	2	6	1	5	4	7	4	1	2	4	1	5	4	6	1	5	5	1	7	7	5	5	4	1	2	2	2	3	2	2	6	6	6	7	6	2	6	2	7	7	2	7	7	1	6	2	4	5	5
97	6	2	7	6	6	7	5	7	1	2	6	1	1	5	7	1	2	6	1	2	5	4	1	7	7	7	6	5	2	6	2	2	4	1	2	1	1	6	2	2	2	4	7	1	5	3	1	2	4
98	4	3	1	5	5	3	5	7	3	2	3	6	3	4	1	3	7	2	NA	5	6	4	1	6	3	3	5	6	1	4	4	3	4	3	4	1	1	6	4	5	3	1	1	1	6	2	5	5	5
99	2	2	6	7	4	6	4	1	1	5	6	3	2	6	6	3	5	2	3	3	6	7	4	6	6	3	2	5	5	3	5	5	6	2	3	1	2	3	2	7	5	5	1	7	6	2	1	6	4
100	5	6	5	6	3	5	5	1	4	1	3	7	2	6	1	4	5	2	6	4	3	5	3	1	2	5	5	3	4	5	5	2	4	5	3	1	3	1	5	7	5	7	1	1	6	7	1	5	NA
[truncated: 31 more columns]
