# Supplementary material for: Four dimensions characterize attributions from faces using a representative set of English trait words
Source: Nat Commun. 2021 Aug 27;12:5168. doi: 10.1038/s41467-021-25500-y (PMC8397784; doi:10.1038/s41467-021-25500-y)
Supplement: Supplementary file 4 — Source Data [file 41467_2021_25500_MOESM4_ESM.zip › Source_Data/FigureS7_Ratings_80Traits_86Participants/LV1.csv]

	aggressive	agreeable	ambitious	angry	anxious	articulate	atypical	autistic	baby-faced	beautiful	bossy	careful	charismatic	clever	combative	competent	compulsive	condescending	confident	conscientious	consistent	courageous	creative	critical	cruel	curious	defensive	determined	dignified	disorderly	easygoing	emotional	empathetic	energetic	ethical	feminine	flexible	grumpy	happy	healthy	helpful	humble	ignorant	income	independent	intellectual	intense	jealous	leader-like
1	4	4	6	2	7	6	6	1	1	3	3	7	6	4	6	4	7	6	2	2	2	4	2	2	2	5	2	5	2	3	1	4	7	2	3	6	7	4	3	7	7	4	5	1	7	3	7	5	1
2	1	6	2	2	1	4	6	1	7	7	2	6	7	6	2	1	1	1	2	2	6	5	5	2	1	7	1	2	6	2	7	6	7	7	7	7	7	4	6	7	7	2	1	7	6	3	1	2	1
3	7	1	1	6	6	1	6	7	1	1	6	3	1	2	1	1	2	7	4	2	2	1	1	2	5	1	7	1	1	7	2	2	1	1	3	3	6	7	1	6	1	2	7	1	5	1	7	1	1
4	1	2	1	7	7	1	4	7	1	3	6	4	1	6	7	1	7	7	2	6	5	2	1	4	6	2	7	1	1	6	1	6	1	1	3	5	1	6	1	2	1	2	7	1	2	2	1	7	1
5	6	5	7	6	7	7	2	1	1	6	7	7	5	7	7	7	7	7	5	4	2	2	6	7	4	5	7	6	7	4	3	2	2	5	6	6	7	2	3	6	1	3	2	7	1	5	7	6	5
6	5	2	7	6	6	7	2	1	1	3	1	NA	6	2	3	6	5	6	7	7	6	2	1	7	5	1	7	7	7	1	2	4	1	1	5	6	1	4	3	3	7	2	1	1	7	2	6	7	1
7	7	1	7	6	7	6	6	1	1	6	7	6	1	7	7	6	6	7	7	7	7	2	1	7	7	3	7	7	7	2	1	1	1	7	6	7	1	7	2	6	1	2	1	7	7	5	7	7	7
8	1	6	7	NA	1	7	2	1	6	7	3	7	6	6	5	7	1	6	6	4	6	5	7	5	4	7	4	4	7	1	6	5	6	7	6	7	7	1	7	7	7	3	1	NA	6	6	1	6	7
9	1	5	7	1	1	2	2	2	1	2	6	5	5	6	7	2	3	7	6	6	1	4	7	5	2	7	1	2	4	2	6	6	2	7	7	6	6	3	6	5	7	2	1	4	6	3	1	6	5
10	2	6	1	6	1	4	2	1	1	3	5	6	7	6	2	2	5	1	4	2	2	2	6	4	3	7	7	7	2	3	6	6	6	7	3	7	6	4	5	6	7	6	2	4	3	4	1	5	2
11	1	6	6	3	4	2	3	2	1	4	1	7	4	5	5	3	4	4	2	4	5	6	3	4	4	3	1	6	4	3	3	4	7	6	7	6	7	4	4	4	4	2	2	1	5	5	1	4	1
12	5	6	2	1	6	2	5	1	6	4	5	6	2	7	5	1	2	2	4	2	3	6	6	6	5	7	1	6	2	5	6	3	6	6	6	6	6	4	4	5	7	3	2	1	2	3	1	3	5
13	6	2	1	2	4	4	1	1	1	4	6	6	4	6	6	4	5	7	4	4	5	5	1	4	4	3	7	1	4	6	6	3	1	4	4	6	1	5	3	5	1	7	6	1	6	3	7	3	1
14	6	1	1	7	7	6	1	1	1	3	6	6	1	3	7	6	7	2	2	4	3	1	1	7	6	2	7	4	2	3	2	6	1	1	7	6	1	3	2	3	1	3	7	1	1	2	7	7	6
15	7	1	1	6	4	1	7	1	1	1	7	2	1	3	6	1	6	1	3	3	1	3	1	6	4	1	1	2	1	5	6	2	1	1	3	3	1	7	1	1	1	6	6	1	5	2	1	4	1
16	1	4	1	3	1	4	4	1	4	3	2	5	1	3	2	2	3	4	4	3	4	5	1	4	4	1	5	4	4	3	3	4	7	2	5	5	6	2	5	NA	4	3	1	7	4	4	6	4	1
17	6	4	6	3	4	4	5	1	1	5	6	7	2	5	6	4	3	4	5	3	3	3	7	7	6	2	7	4	7	3	3	4	6	5	7	6	7	4	2	7	1	5	5	4	6	6	7	5	7
18	1	7	1	1	1	2	1	2	1	4	1	6	1	4	1	2	2	1	4	2	7	5	2	4	2	4	1	2	1	6	2	3	7	1	7	7	1	4	2	3	7	7	4	1	2	5	1	1	1
19	6	4	7	1	4	4	3	6	1	4	7	4	1	6	7	4	4	7	6	6	2	5	2	4	4	2	7	6	4	3	2	4	1	1	5	6	1	4	3	2	1	4	5	4	4	4	7	7	3
20	1	6	1	2	1	4	7	6	1	6	3	6	7	7	2	1	2	1	4	2	3	3	7	2	1	6	1	4	5	3	6	3	7	2	5	7	7	2	6	6	7	3	1	6	6	6	1	5	2
21	6	3	2	2	7	1	6	7	1	4	7	3	2	3	6	2	6	6	4	3	6	5	7	7	6	3	7	6	3	4	5	3	1	1	5	3	1	6	3	5	1	3	2	1	2	4	6	6	1
22	1	2	1	6	1	6	3	1	1	2	6	3	1	6	1	1	5	1	3	2	3	6	1	7	2	2	6	2	3	6	3	2	1	1	6	6	1	5	2	1	1	6	5	1	5	3	7	3	1
23	1	6	7	2	1	5	4	1	1	4	1	7	2	7	2	2	2	1	2	3	7	6	7	2	2	5	1	1	2	3	5	6	7	1	7	7	6	4	1	4	7	3	2	1	6	4	1	1	1
24	1	7	6	1	1	6	1	1	6	7	2	7	7	5	5	6	1	4	4	6	5	3	7	2	1	5	2	4	7	1	2	7	7	4	6	7	7	2	6	6	7	3	1	7	4	6	1	2	5
25	1	5	6	3	2	6	6	1	1	6	3	7	1	7	2	6	5	2	6	2	4	6	7	3	1	7	1	5	6	1	3	7	7	7	5	7	7	1	5	6	7	2	1	7	5	6	1	4	7
26	6	2	7	1	6	3	7	5	7	6	6	6	2	7	6	6	7	7	6	4	6	3	7	7	6	3	7	7	6	1	3	2	1	2	6	7	1	6	3	NA	1	2	1	7	3	5	7	7	7
27	1	1	1	3	1	6	2	1	1	5	2	7	2	3	2	2	3	1	7	3	7	5	7	4	2	2	5	7	2	2	3	2	6	1	6	6	6	6	3	2	7	6	1	1	4	3	6	2	7
28	6	2	7	5	7	6	2	1	1	5	6	5	5	6	6	2	2	7	5	5	5	6	2	6	6	5	7	4	7	3	3	6	6	2	5	7	1	5	2	2	1	2	3	1	7	6	7	7	6
29	1	5	6	1	1	6	2	1	7	6	3	6	7	6	6	6	5	1	2	5	3	2	4	4	2	6	7	2	7	3	5	7	7	7	4	7	7	2	6	3	7	4	1	7	5	5	1	5	7
30	5	4	6	NA	1	4	3	2	1	5	5	5	2	NA	2	6	3	4	3	6	6	5	2	3	4	6	6	6	7	3	4	5	7	6	6	6	6	2	3	6	7	5	2	7	7	6	6	3	7
31	1	7	1	2	1	6	4	1	1	5	2	6	1	7	2	2	4	1	5	6	4	6	7	3	1	7	1	3	7	2	6	6	7	1	7	7	7	1	6	6	7	6	1	6	5	5	1	2	7
32	1	1	1	7	7	5	4	1	1	3	3	5	2	6	3	4	6	7	4	4	6	5	2	3	7	1	7	4	7	3	3	6	7	1	4	7	1	7	1	3	1	7	4	1	1	4	6	7	1
33	1	7	1	2	1	4	4	6	1	3	1	6	1	2	1	1	5	1	4	6	5	3	1	4	1	1	1	1	2	4	3	4	6	1	5	5	1	6	1	2	7	6	5	1	1	1	1	2	1
34	1	7	6	1	1	6	1	2	7	7	2	7	7	7	1	7	3	2	2	7	5	5	7	2	1	7	1	2	7	1	1	7	7	7	7	7	7	2	7	7	7	5	1	7	6	6	1	1	7
35	5	5	6	4	1	6	2	1	1	3	5	7	5	3	6	2	6	1	7	2	7	2	2	3	4	7	6	7	6	3	2	3	6	7	6	1	1	1	4	6	7	6	1	7	4	6	7	7	7
36	1	5	2	3	7	6	4	2	1	2	6	6	1	4	2	4	7	5	5	3	3	5	1	2	4	3	1	5	7	3	4	4	6	6	5	6	1	3	5	5	7	4	1	1	3	2	6	4	1
37	6	3	4	6	7	6	4	2	1	3	7	6	5	6	7	2	7	4	4	3	2	2	1	6	4	4	4	7	7	3	3	1	1	6	3	5	1	6	4	5	1	4	2	6	1	5	7	7	2
38	1	2	7	6	1	4	2	1	1	6	7	NA	1	7	5	7	3	1	5	6	7	6	2	3	5	1	7	7	7	1	2	2	2	2	7	7	1	2	6	6	1	6	2	7	7	5	7	6	7
39	1	6	7	1	4	6	4	1	1	6	7	5	5	6	4	6	6	6	3	5	4	3	4	6	4	2	2	7	4	1	5	4	7	4	5	6	1	4	5	2	1	4	1	7	4	4	1	4	5
40	1	5	6	2	4	4	3	1	1	4	4	6	2	5	4	6	4	1	6	7	4	2	2	3	4	6	6	3	6	2	2	6	7	6	4	5	7	4	5	7	7	5	1	4	4	5	4	6	1
41	1	7	7	1	1	6	2	1	7	5	3	6	7	4	2	6	2	1	6	7	7	6	6	2	4	7	1	4	7	2	7	4	7	7	7	7	7	3	5	5	7	3	1	7	3	6	1	6	7
42	1	7	6	1	1	7	6	1	7	7	2	4	7	3	2	7	2	1	7	6	4	6	7	2	1	7	1	6	7	2	6	7	7	7	7	7	7	1	7	6	7	6	1	7	7	5	7	1	6
43	1	4	7	1	6	7	2	1	1	6	6	5	7	5	3	7	5	6	2	7	2	3	5	4	6	6	5	6	7	2	5	6	6	7	6	6	6	6	6	7	7	5	2	7	6	6	1	5	7
44	1	6	1	3	1	4	1	1	7	6	1	7	6	6	1	2	1	2	2	3	3	2	6	1	2	6	1	1	2	5	6	7	6	1	6	7	7	2	5	7	7	4	2	7	5	5	1	1	4
45	1	2	4	2	6	5	6	1	4	3	6	5	5	5	4	6	7	6	6	3	6	6	6	6	6	5	7	6	7	2	5	1	7	6	6	3	1	5	3	6	1	4	2	6	6	6	6	7	7
46	6	1	4	5	1	6	4	2	6	4	4	6	2	3	5	4	5	2	4	5	6	4	4	7	4	4	7	4	6	4	3	5	6	2	4	5	4	6	3	5	1	2	4	1	7	3	1	4	2
47	6	2	7	5	6	4	3	6	6	6	7	4	6	7	3	1	6	7	5	4	2	3	2	4	6	5	7	4	1	2	2	4	1	1	3	7	1	6	3	6	1	1	5	4	2	4	7	7	6
48	1	7	7	2	1	5	6	1	7	7	3	6	7	6	1	6	1	2	4	6	6	2	6	4	1	6	1	4	6	2	7	7	7	6	6	7	7	1	7	7	7	3	1	7	5	5	1	1	6
49	3	6	7	1	1	7	2	1	6	7	7	6	1	7	4	7	3	2	4	7	6	4	7	4	1	6	6	7	7	1	5	7	6	7	6	7	7	5	7	6	6	4	4	7	7	6	6	5	7
50	1	7	1	7	1	7	4	1	6	5	4	3	6	7	1	7	4	1	6	7	6	6	7	3	1	4	1	4	7	5	6	6	7	4	6	7	7	1	6	7	7	6	1	7	6	3	1	6	7
51	6	2	2	6	6	5	1	1	1	3	1	3	2	2	5	5	2	7	3	3	2	5	2	6	7	2	7	4	4	4	3	2	2	1	3	1	1	6	4	6	1	2	2	1	7	7	1	6	2
52	6	2	1	3	6	2	1	1	1	1	3	2	1	4	6	2	2	1	5	4	7	6	1	6	4	1	1	4	3	5	2	1	2	1	3	1	1	6	1	1	1	4	1	1	2	2	1	1	1
53	6	2	2	5	1	6	1	7	1	3	6	6	2	4	7	2	5	7	4	2	2	3	6	6	2	2	7	4	2	2	3	4	1	2	6	2	1	2	3	6	1	3	1	1	7	3	1	7	6
54	7	1	6	1	7	2	2	6	1	2	7	NA	1	3	7	6	7	7	4	3	2	2	1	7	7	3	7	7	2	5	1	1	1	1	2	2	1	7	2	3	1	2	2	1	6	3	7	6	1
55	2	6	2	3	1	2	6	1	1	2	2	7	2	3	1	1	3	1	6	3	1	3	7	2	1	7	1	1	2	5	6	6	2	5	5	1	1	2	5	3	7	3	2	1	3	4	1	2	6
56	7	2	7	5	7	7	2	1	1	5	5	6	6	7	6	7	6	7	5	6	5	5	2	7	5	3	7	7	7	3	1	1	1	1	4	2	1	6	3	3	1	2	1	7	7	5	7	2	7
57	1	7	2	2	1	3	1	1	6	5	2	5	7	6	3	1	3	1	6	2	2	3	7	3	2	6	1	1	2	5	7	6	7	7	4	5	7	1	5	6	7	1	1	1	5	6	1	1	2
58	6	6	7	2	6	4	2	1	1	5	2	6	6	5	2	6	3	6	1	2	5	3	7	5	4	6	4	2	6	6	5	6	5	6	4	1	1	3	5	2	1	3	6	1	7	3	1	7	5
59	1	4	1	3	1	2	6	7	7	2	6	5	1	2	1	1	4	6	3	2	1	1	1	3	7	3	7	2	1	5	5	1	1	1	3	2	1	3	2	3	1	4	5	1	1	1	1	2	1
60	1	5	1	6	1	1	1	7	1	2	1	5	1	3	2	3	4	1	1	3	2	2	1	4	6	2	1	4	2	6	3	3	1	1	3	2	1	4	1	3	7	4	6	1	1	2	7	3	1
61	6	1	1	5	6	3	7	6	1	2	7	NA	1	5	7	6	4	1	4	6	1	5	2	5	6	6	6	5	1	6	5	1	1	2	3	2	1	5	1	4	1	2	1	1	2	3	7	6	2
62	1	2	5	4	1	4	2	1	1	5	4	5	7	5	5	6	6	6	3	5	4	5	6	4	4	6	6	5	6	2	4	4	6	6	5	5	7	2	6	6	6	3	1	6	4	7	6	5	7
63	1	7	1	2	1	3	6	7	7	5	4	4	6	3	1	6	1	7	4	2	5	4	1	2	4	1	1	1	4	2	4	1	1	1	4	5	1	2	4	6	1	7	1	7	6	7	1	6	4
64	1	7	2	2	1	4	3	1	1	1	2	5	1	3	2	6	2	1	2	6	3	3	6	6	2	2	1	5	6	6	6	1	6	1	6	2	6	2	2	2	7	3	6	1	3	3	1	1	6
65	1	7	1	1	1	1	3	6	1	4	2	6	7	3	1	2	2	1	1	2	1	2	7	2	4	7	2	2	7	6	5	6	6	1	5	2	7	1	5	2	7	5	2	6	2	6	1	1	7
66	1	6	7	3	1	6	2	1	1	5	6	7	7	7	1	7	4	1	4	6	7	3	7	4	1	6	6	4	6	3	6	7	7	6	7	2	6	1	5	6	7	6	2	7	6	6	1	2	7
67	7	2	7	6	6	6	7	1	1	6	6	5	1	7	7	6	6	7	5	4	7	5	1	5	7	3	1	6	7	3	2	1	1	6	6	2	7	6	2	5	1	2	2	7	6	6	7	7	6
68	7	1	7	7	7	6	1	1	1	2	7	3	1	6	7	7	6	6	4	5	6	6	3	7	7	2	7	7	6	5	6	2	1	1	4	2	6	7	2	5	1	4	7	7	6	5	7	6	7
69	2	5	1	3	1	4	7	6	7	3	1	5	1	6	2	1	5	6	4	5	6	3	7	1	2	2	2	3	3	1	6	7	7	6	4	4	1	4	6	6	7	2	6	1	6	2	1	1	1
70	6	6	2	2	1	3	6	6	1	3	6	6	1	4	5	7	1	2	3	6	6	3	6	2	5	6	1	2	6	2	6	3	2	6	5	2	1	6	6	5	1	6	1	1	6	3	2	3	7
71	7	2	7	5	7	4	7	2	1	2	7	4	1	5	7	6	5	7	7	4	6	4	1	6	7	2	7	7	4	1	2	2	1	7	4	1	1	7	1	3	1	7	5	7	5	5	7	6	7
72	1	6	1	5	1	1	1	1	1	1	3	3	1	2	3	1	1	1	1	1	1	3	1	1	2	1	1	1	1	7	7	2	1	1	3	3	1	2	2	2	7	6	6	1	1	2	1	2	1
73	5	6	2	3	7	3	7	6	7	2	2	4	7	5	3	1	6	2	2	2	4	5	6	2	5	2	2	4	6	6	4	6	3	1	6	5	6	3	3	4	1	4	5	1	7	6	1	3	7
74	2	5	1	6	1	5	6	6	7	3	3	6	2	4	2	7	1	2	6	6	2	3	6	3	2	3	1	5	6	3	3	2	2	6	5	4	2	1	2	6	7	6	3	4	6	7	1	1	2
75	3	1	2	5	2	2	7	7	7	5	6	5	6	6	5	1	5	7	4	4	6	6	7	6	6	6	7	5	2	2	2	7	1	6	3	5	7	6	5	6	1	1	4	6	6	3	7	6	6
76	1	2	1	6	1	4	7	1	2	2	2	6	1	3	2	1	2	2	1	4	3	6	2	4	2	3	7	2	2	5	3	6	4	1	3	2	1	2	3	5	7	3	5	1	2	3	7	3	1
77	6	2	7	5	6	1	7	1	7	6	7	3	6	5	7	6	5	7	5	2	3	6	7	7	6	6	7	6	6	2	2	1	1	7	5	5	1	5	3	7	1	1	3	7	7	7	7	5	7
78	1	6	1	1	1	2	6	7	1	4	1	6	6	4	1	1	2	2	1	5	3	1	5	4	1	2	1	6	2	6	6	7	7	1	5	3	7	1	2	3	7	7	6	1	2	2	1	1	1
79	1	4	1	2	1	2	2	7	7	3	1	5	1	6	1	1	2	1	1	1	3	3	2	2	2	2	1	2	7	5	5	2	1	1	6	5	7	1	2	6	1	1	6	7	2	2	1	2	1
80	1	6	7	2	1	3	2	1	1	6	2	4	7	6	4	7	1	1	5	5	7	6	6	1	1	6	1	6	7	3	6	1	7	7	7	1	7	1	7	7	7	1	1	6	6	6	1	1	6
81	1	6	2	2	1	2	3	1	1	6	2	3	6	7	2	1	2	1	7	1	1	3	7	1	2	5	2	1	2	5	7	5	1	7	4	3	1	1	6	6	7	4	2	1	5	3	1	4	1
82	2	2	1	2	1	1	6	1	1	4	2	6	6	6	2	6	5	1	4	3	5	6	1	5	2	5	2	6	4	5	4	2	7	2	3	3	1	6	3	2	7	6	2	1	5	6	1	2	2
83	1	6	6	2	1	3	3	1	1	3	4	5	6	6	2	7	6	7	5	1	6	5	6	2	5	5	2	6	7	2	5	2	6	6	6	2	7	2	5	7	7	4	2	1	4	5	1	2	2
84	1	6	7	2	1	2	2	1	1	4	2	5	2	6	5	1	1	1	6	3	3	1	1	2	5	6	6	2	6	3	5	3	1	6	6	3	2	2	6	6	7	4	1	1	2	5	1	6	2
85	1	4	2	1	1	2	5	6	7	6	2	4	6	6	1	4	3	1	2	4	2	3	7	1	1	5	1	2	4	1	5	6	7	1	6	5	2	4	5	7	7	4	5	4	3	5	1	2	1
86	1	7	7	5	1	6	4	1	7	4	1	5	5	4	1	6	2	1	2	2	3	5	5	4	1	5	1	1	3	3	6	6	1	7	7	5	7	1	5	6	7	7	6	1	2	6	1	1	2
87	1	2	1	2	1	4	4	1	7	3	2	6	1	3	1	2	7	1	4	3	1	1	1	2	1	1	1	1	4	5	2	6	6	1	7	7	6	1	6	2	7	6	2	1	1	6	1	1	1
88	6	1	7	2	7	4	5	1	1	3	6	7	2	7	6	7	7	7	4	6	7	6	1	6	6	4	7	7	5	2	1	2	1	7	5	1	1	6	3	5	1	3	2	6	6	6	7	6	6
89	5	6	6	5	1	6	1	1	1	5	1	6	6	5	2	6	1	1	6	5	4	3	6	3	5	7	6	2	6	3	5	4	6	6	3	5	7	2	6	6	7	4	2	1	5	6	1	2	7
90	1	5	3	2	1	5	2	1	1	4	6	3	6	6	2	7	4	1	6	4	6	6	3	2	2	6	6	4	6	2	5	6	7	2	4	2	7	2	3	5	1	2	6	1	7	4	6	2	6
91	1	6	2	2	1	4	6	6	7	4	2	3	6	6	1	7	2	6	NA	6	4	2	6	4	4	3	1	3	4	1	3	6	7	4	4	5	7	4	5	7	2	4	2	7	2	2	1	1	1
92	6	6	2	1	6	4	4	1	1	4	6	6	6	7	4	6	5	6	4	4	6	6	2	5	2	3	2	7	5	3	3	1	1	5	5	1	6	6	6	6	7	3	2	4	3	6	1	7	5
93	7	2	6	1	7	6	3	1	1	3	5	5	6	4	7	7	6	7	1	6	2	6	3	6	4	4	7	5	7	2	3	2	7	7	4	2	6	6	5	5	1	1	2	6	4	5	7	6	6
94	6	1	7	7	7	7	5	7	1	5	5	2	2	6	7	7	2	7	6	4	6	6	7	7	6	3	7	7	6	2	2	2	1	6	5	1	1	7	1	6	1	2	1	7	7	6	7	6	6
95	6	4	7	4	1	4	2	1	1	6	2	6	7	7	3	7	3	7	7	5	6	4	4	4	4	3	1	6	7	1	3	4	2	2	2	5	1	2	5	7	1	4	2	7	6	6	1	2	7
96	1	6	2	NA	1	4	4	6	7	5	3	5	1	6	2	2	1	1	1	2	2	3	7	1	1	7	1	2	1	2	5	7	6	7	5	5	7	2	6	6	7	6	1	1	2	3	1	1	2
97	1	5	7	5	1	4	7	7	7	6	2	6	6	5	4	4	6	7	6	5	7	3	7	4	4	1	4	2	7	1	6	4	1	1	7	5	6	4	6	6	7	4	1	7	7	7	6	1	7
98	5	3	1	6	7	6	6	1	1	2	4	1	2	5	3	6	1	6	4	6	5	5	1	6	5	3	6	6	6	2	6	2	2	6	3	2	1	6	1	6	1	3	4	1	5	6	7	3	7
99	6	4	4	2	1	6	6	5	1	5	1	6	4	6	6	6	5	7	4	3	6	6	4	6	6	2	7	4	2	2	3	7	1	7	2	3	2	2	4	6	1	4	1	7	7	4	6	2	1
100	1	4	7	3	4	5	6	6	1	5	4	6	4	7	2	7	7	7	4	5	7	7	2	3	4	6	4	7	6	2	3	3	1	1	6	5	1	3	4	4	1	2	5	4	2	6	1	4	6
[truncated: 31 more columns]
