# Supplementary material for: Four dimensions characterize attributions from faces using a representative set of English trait words
Source: Nat Commun. 2021 Aug 27;12:5168. doi: 10.1038/s41467-021-25500-y (PMC8397784; doi:10.1038/s41467-021-25500-y)
Supplement: Supplementary file 4 — Source Data [file 41467_2021_25500_MOESM4_ESM.zip › Source_Data/FigureS7_Ratings_80Traits_86Participants/KE7.csv]

	aggressive	agreeable	ambitious	angry	anxious	articulate	atypical	autistic	baby-faced	beautiful	bossy	careful	charismatic	clever	combative	competent	compulsive	condescending	confident	conscientious	consistent	courageous	creative	critical	cruel	curious	defensive	determined	dignified	disorderly	easygoing	emotional	empathetic	energetic	ethical	feminine	flexible	grumpy	happy	healthy	helpful	humble	ignorant	income	independent	intellectual	intense	jealous	leader-like
1	3	3	7	3	7	2	2	2	7	2	7	7	6	3	4	1	3	2	1	7	5	4	7	1	1	1	4	1	7	5	7	7	3	7	5	7	6	1	6	5	1	6	6	7	3	5	3	6	6
2	1	7	5	6	6	7	7	2	6	2	3	7	6	3	4	7	7	7	6	2	7	6	6	1	1	4	7	7	4	5	7	7	2	5	6	7	6	1	4	3	3	2	3	6	5	6	7	4	7
3	2	7	7	4	3	2	6	2	2	4	5	7	4	4	3	7	6	6	1	2	7	3	5	1	2	2	4	7	4	3	7	5	1	7	6	7	2	6	6	2	3	2	3	2	5	5	7	2	7
4	2	NA	7	3	7	7	1	2	1	5	4	2	5	4	3	7	7	2	1	6	7	4	7	5	3	2	7	2	3	6	2	7	2	3	1	7	6	2	6	2	3	3	6	7	3	5	6	3	5
5	1	1	7	5	6	4	6	2	7	7	5	7	5	2	3	6	7	7	1	6	7	6	7	1	7	5	6	6	4	2	7	5	1	6	5	7	6	1	3	5	2	7	2	7	4	7	6	3	1
6	2	7	7	NA	7	1	2	4	6	4	4	2	4	4	2	7	4	7	6	7	6	5	6	7	3	5	7	3	6	2	6	1	7	5	5	7	5	7	5	3	3	7	3	4	5	5	7	2	1
7	2	1	6	3	3	7	6	6	7	3	3	7	6	3	2	5	6	3	1	2	6	6	2	5	1	1	4	2	7	4	6	7	6	7	3	7	5	6	4	7	6	1	4	5	3	5	6	3	4
8	2	7	7	6	7	7	1	4	6	6	3	1	6	4	3	5	2	6	1	6	6	1	7	1	1	1	5	2	5	5	7	6	1	3	7	7	4	1	4	4	3	4	1	6	5	4	3	4	7
9	2	5	7	3	4	7	1	4	3	3	4	2	6	5	3	6	2	6	1	2	7	3	5	1	6	3	7	6	7	3	2	1	6	4	5	7	7	3	5	2	3	2	2	5	2	5	3	6	4
10	1	4	7	5	4	7	1	3	2	6	4	1	6	6	3	7	7	5	2	1	6	5	7	1	3	5	7	1	4	3	1	3	2	2	6	7	6	7	3	6	6	2	2	6	3	5	7	4	7
11	1	5	5	2	7	7	1	4	6	6	3	7	3	7	2	6	7	1	6	7	6	4	6	1	1	4	6	2	5	4	7	7	4	7	3	7	7	1	6	3	1	3	6	3	3	3	NA	4	7
12	2	7	7	2	7	7	1	3	7	5	6	2	2	5	1	7	5	7	1	2	7	6	7	1	4	5	6	1	7	5	3	5	1	4	5	7	4	1	6	1	1	6	6	3	5	2	3	5	3
13	4	7	6	5	7	1	2	1	4	6	4	6	6	2	3	7	6	7	1	7	7	7	7	5	2	3	6	2	5	3	6	7	3	6	2	7	5	6	4	6	2	7	1	6	2	5	7	1	7
14	2	2	5	3	7	7	7	6	7	5	3	7	7	7	3	7	3	2	1	6	6	1	6	1	1	3	6	1	4	4	7	5	5	5	3	7	6	2	6	2	4	2	2	5	6	4	7	2	7
15	7	2	3	3	2	3	7	3	2	2	1	7	1	1	7	2	7	2	2	3	7	7	3	7	6	7	7	7	1	7	2	1	1	7	4	NA	1	6	3	3	6	2	6	5	5	6	7	1	5
16	6	1	3	2	7	1	6	2	2	2	5	1	2	4	4	1	6	5	2	2	NA	6	1	5	7	6	7	7	1	7	1	6	3	4	4	7	6	6	4	3	7	6	5	4	6	3	6	2	7
17	1	7	5	3	7	2	6	1	7	6	4	2	5	3	1	1	7	1	1	6	6	4	1	7	1	5	7	1	7	6	6	7	7	7	4	7	6	2	7	1	5	2	4	5	4	6	7	2	7
18	1	7	7	4	4	1	2	4	2	7	4	2	1	2	2	6	6	2	1	2	2	4	7	1	1	2	4	1	7	3	6	7	1	2	4	7	5	2	5	4	2	7	2	3	7	2	5	2	7
19	3	6	6	2	7	3	7	3	2	7	2	7	6	7	2	7	7	3	1	2	3	4	6	1	1	5	7	2	6	5	3	7	2	4	3	7	5	2	3	2	6	1	5	2	2	7	6	4	1
20	1	6	6	2	6	7	7	1	7	6	4	7	5	6	1	6	5	1	7	2	5	3	6	1	1	4	1	1	6	1	6	4	7	3	5	7	3	2	6	5	7	7	2	1	2	6	7	2	1
21	1	6	4	4	6	7	2	3	1	6	7	7	1	5	5	1	7	1	1	2	5	6	2	1	7	7	7	1	4	2	6	2	3	7	4	7	6	7	6	1	1	1	5	6	6	3	6	3	6
22	5	1	4	2	7	2	6	2	2	5	7	7	1	4	4	1	6	1	2	2	7	7	7	7	3	5	6	2	3	6	2	6	5	7	5	1	6	2	6	NA	1	2	6	1	4	3	7	2	7
23	4	6	4	3	5	2	3	6	7	3	4	1	3	2	7	3	6	6	7	6	7	4	1	1	5	4	7	1	1	6	5	1	1	6	2	7	7	1	5	2	4	7	5	6	6	1	5	3	7
24	2	5	7	1	4	7	1	3	7	7	7	1	5	1	2	7	2	7	1	7	7	2	6	1	3	4	2	2	6	1	7	7	1	7	4	7	7	1	4	6	1	7	1	5	7	4	6	6	6
25	2	4	6	4	6	7	6	3	7	7	3	2	1	2	4	6	3	2	1	2	6	6	7	5	2	2	5	1	7	2	7	5	1	4	4	7	7	6	2	1	3	6	3	2	4	4	6	5	3
26	3	7	6	4	5	1	1	5	7	7	4	2	5	4	2	7	4	4	1	1	4	2	5	1	1	1	4	1	7	2	7	6	1	5	2	7	5	6	3	2	1	7	5	2	4	3	6	7	2
27	1	7	7	4	NA	7	2	3	7	5	7	6	5	4	4	7	5	6	1	6	7	4	5	1	1	2	2	7	4	6	2	7	7	7	2	7	7	6	5	6	6	7	1	5	4	5	5	6	7
28	1	7	6	6	7	1	2	2	7	7	2	7	6	6	2	7	6	1	1	7	6	2	6	1	1	3	7	3	1	2	7	7	3	1	3	7	7	1	7	5	6	6	4	7	4	7	6	5	7
29	1	6	5	5	5	1	1	6	1	4	3	7	6	3	2	1	1	2	1	7	6	1	2	1	1	7	1	2	4	4	7	6	4	3	2	7	4	2	6	3	4	7	6	4	3	1	3	6	2
30	1	7	6	2	1	3	1	4	7	7	5	3	7	6	3	6	5	5	1	6	7	4	6	1	3	3	7	1	7	2	7	7	1	2	3	7	4	6	6	2	7	6	5	2	3	5	3	4	2
31	1	7	5	6	5	7	6	4	7	5	4	2	3	2	1	6	2	2	7	1	7	1	6	1	2	2	1	1	7	4	7	5	3	4	2	7	7	1	4	2	4	7	6	3	3	4	3	5	2
32	4	7	5	5	5	2	1	5	6	5	3	7	5	2	2	6	4	5	2	2	1	3	1	1	5	1	3	2	4	2	6	5	4	4	3	7	5	1	3	3	7	1	3	2	2	1	3	4	2
33	3	7	3	1	4	7	1	6	7	7	4	2	6	2	3	3	1	1	1	6	2	3	2	1	2	3	5	7	5	4	7	7	1	3	2	7	3	1	3	3	3	6	5	2	1	2	5	4	3
34	1	7	6	1	6	7	7	1	7	6	4	7	6	3	4	6	3	7	1	6	1	3	1	1	1	5	6	7	7	1	7	7	7	2	1	7	6	2	3	1	4	2	3	4	2	1	6	5	3
35	1	7	7	3	4	2	1	4	7	3	3	3	7	2	2	7	1	6	1	1	1	1	3	1	1	2	7	1	7	4	3	7	1	6	2	7	5	1	7	1	3	7	6	3	2	2	2	6	2
36	3	7	4	5	6	2	6	5	7	4	5	7	2	5	2	6	2	6	7	7	2	5	7	1	1	3	4	7	7	6	7	7	3	4	7	7	3	1	4	5	1	7	3	3	2	2	3	7	3
37	1	7	2	3	4	2	6	6	7	6	NA	2	7	2	1	1	1	7	1	6	2	1	2	1	7	1	1	1	7	1	7	7	1	1	2	7	1	1	2	2	1	7	2	1	1	1	1	7	1
38	2	7	7	2	6	2	7	3	7	2	5	2	6	2	1	1	1	2	1	6	3	2	2	1	1	2	4	2	2	4	6	6	2	5	2	7	4	7	6	2	1	7	4	2	4	1	2	6	3
39	3	1	3	2	4	2	2	6	7	1	3	6	5	3	2	1	1	2	1	2	1	1	2	1	1	2	1	2	7	3	7	7	1	6	4	7	3	1	4	2	1	7	2	2	1	1	3	3	1
40	3	7	5	3	7	5	1	1	7	7	6	1	5	5	4	1	3	7	1	1	6	6	3	1	7	2	1	1	7	3	6	7	2	2	2	7	5	1	6	6	3	7	5	2	6	1	4	3	2
41	1	7	4	4	6	2	1	6	7	6	4	7	6	4	1	6	1	7	1	7	3	4	2	1	1	1	2	2	7	5	7	7	2	1	3	7	4	1	7	1	1	7	5	2	1	1	2	5	1
42	4	7	6	3	7	2	7	5	7	6	4	2	7	5	1	7	2	7	1	6	2	2	6	1	1	4	1	7	6	5	2	7	1	3	2	7	4	6	2	6	7	6	1	3	2	1	3	7	3
43	1	4	7	5	6	4	7	6	7	6	4	2	7	1	3	7	3	6	1	1	2	1	5	1	1	2	2	2	7	4	7	7	3	2	2	7	4	1	6	2	5	7	5	2	1	1	3	6	1
44	1	7	7	4	7	7	1	3	7	3	2	2	7	3	1	1	5	7	1	6	7	1	7	1	2	1	3	2	7	2	2	7	2	4	6	7	7	1	4	7	3	7	6	4	2	3	2	6	4
45	2	6	5	1	7	7	4	4	7	6	4	7	2	6	1	7	1	6	1	7	6	3	3	1	2	4	1	1	6	3	7	7	1	2	1	7	5	1	2	4	1	7	5	4	2	3	3	7	2
46	3	3	7	5	5	7	1	1	7	5	3	5	6	5	4	7	5	6	1	NA	6	5	NA	1	2	1	1	1	7	7	2	7	1	1	4	7	5	1	7	3	6	7	6	6	3	6	5	3	3
47	1	7	7	7	6	7	7	2	7	7	5	2	6	1	1	7	1	7	1	2	1	2	2	1	1	2	1	1	6	3	7	7	1	2	4	7	3	6	2	5	1	7	2	1	2	1	1	6	2
48	1	6	7	2	7	1	1	5	6	7	5	2	6	4	5	6	2	7	7	1	7	2	7	1	3	1	2	1	6	1	7	7	1	1	3	7	6	1	6	2	1	7	4	3	2	6	4	6	7
49	1	7	7	3	6	1	6	4	2	6	5	2	2	2	3	7	3	4	1	7	7	4	6	7	2	2	6	1	7	3	7	6	1	1	5	7	6	6	3	6	2	7	4	2	3	1	3	6	2
50	1	6	4	6	5	1	6	5	7	5	3	7	5	3	1	7	4	7	1	2	2	2	1	1	1	1	1	2	6	2	4	7	1	3	5	7	2	1	6	5	2	7	6	2	5	4	2	3	2
51	7	2	5	3	6	7	7	3	4	3	7	7	2	5	7	2	6	4	1	2	7	6	7	1	7	6	7	3	4	7	7	1	7	7	4	1	2	7	5	4	1	1	5	7	7	7	7	2	7
52	7	1	1	1	1	7	7	1	1	2	1	7	1	6	7	1	7	1	7	1	7	7	3	7	7	7	7	7	1	NA	7	1	7	7	1	1	4	6	3	5	5	1	7	7	7	7	7	1	7
53	7	7	4	4	7	2	1	3	1	2	7	3	2	2	7	3	6	5	7	7	6	6	4	7	7	7	7	6	3	4	7	4	7	7	5	1	3	7	6	6	3	1	3	7	7	7	7	4	7
54	6	7	7	3	6	1	5	2	1	3	3	2	4	5	7	2	3	2	7	6	6	7	7	7	1	2	7	7	3	5	6	1	3	7	5	1	4	7	3	1	1	2	5	4	7	4	7	1	7
55	7	1	2	6	1	1	7	7	1	2	2	1	2	2	7	1	7	1	7	7	2	6	4	7	6	7	7	7	1	1	7	1	6	7	1	1	7	6	2	3	7	1	7	3	2	7	7	1	1
56	7	2	6	1	6	2	2	4	1	2	3	7	1	1	7	2	7	5	1	2	7	6	7	7	6	5	7	7	1	7	3	1	6	7	2	1	3	7	2	2	1	1	6	3	5	7	7	1	1
57	5	7	7	5	5	1	7	7	7	1	3	7	1	4	7	7	5	1	7	1	7	6	6	5	7	4	7	7	7	6	6	6	4	6	4	1	6	6	5	1	6	1	3	5	2	7	7	4	5
58	6	1	7	5	1	7	1	1	1	3	7	2	1	6	7	1	7	1	1	2	7	6	6	7	7	6	7	2	1	2	2	1	6	7	2	1	7	1	4	5	7	1	1	6	7	5	6	1	7
59	3	2	6	4	7	1	2	2	2	3	3	6	2	3	7	3	7	7	1	7	6	6	6	4	6	7	7	7	1	2	2	7	2	7	2	1	5	5	4	5	7	2	2	5	6	6	6	1	6
60	7	1	4	3	1	7	7	3	1	1	7	7	1	7	7	2	5	2	7	2	7	7	5	7	6	7	7	7	1	4	1	1	7	7	6	1	7	6	3	7	5	1	2	7	7	7	7	1	4
61	6	2	2	2	7	2	7	2	4	2	4	7	2	1	5	1	7	2	1	7	7	5	6	4	5	5	7	5	3	5	3	6	6	6	4	1	7	6	3	3	4	3	6	6	7	5	7	1	7
62	3	1	7	6	7	1	6	3	1	2	6	7	1	1	6	6	6	2	2	6	3	6	6	7	7	3	5	4	2	3	3	4	4	7	6	1	7	6	6	3	1	1	7	7	7	7	7	1	7
63	5	6	5	3	6	7	1	1	6	2	7	7	5	5	5	2	7	2	7	7	7	6	6	7	3	2	5	7	2	2	7	7	4	6	2	1	7	2	5	7	6	2	5	1	7	5	7	5	6
64	7	5	6	3	1	7	6	2	2	3	7	7	3	5	6	2	6	4	1	7	6	7	7	5	3	5	7	2	1	4	6	5	5	4	5	1	4	7	5	2	3	7	2	5	7	6	6	1	7
65	7	5	6	2	7	1	2	1	6	3	3	7	3	2	6	6	5	1	1	2	2	6	5	7	4	4	7	7	3	2	6	1	2	6	4	1	3	2	6	2	1	1	2	6	6	5	7	3	7
66	6	6	7	5	3	6	2	1	6	7	3	7	2	5	6	7	4	7	7	1	6	7	7	1	3	7	7	7	1	1	3	7	3	7	4	1	4	7	3	4	2	2	4	7	6	4	5	2	7
67	7	3	6	5	7	1	2	2	1	3	4	2	2	6	6	7	6	5	2	6	6	4	7	7	3	6	6	2	1	1	2	6	5	7	4	1	7	6	6	7	1	2	5	6	6	5	NA	2	7
68	6	2	4	3	7	7	1	3	7	2	5	7	3	3	1	4	7	7	7	6	5	5	7	1	4	3	7	2	4	4	2	2	3	6	6	1	5	2	2	6	7	2	1	5	5	6	6	3	7
69	5	4	5	2	6	7	7	2	1	3	7	7	2	2	7	2	7	6	2	6	7	6	2	7	3	7	6	2	2	2	4	7	2	6	2	1	3	2	6	2	2	1	7	2	6	5	5	3	5
70	5	7	2	3	7	1	1	1	4	2	7	7	1	3	7	7	6	6	1	6	5	6	5	1	1	5	6	3	4	7	7	3	5	6	5	1	2	1	7	1	3	7	5	3	5	3	7	3	7
71	7	1	1	1	3	5	1	2	2	1	2	7	1	5	7	3	7	2	2	7	7	7	6	7	6	7	7	7	1	7	1	1	6	7	1	1	7	7	1	1	1	1	7	5	7	7	7	1	6
72	7	2	2	3	7	1	7	2	7	1	7	7	2	2	6	2	7	7	6	7	6	4	7	1	1	6	7	6	1	2	2	7	7	7	1	1	7	6	4	5	6	7	3	5	7	6	2	4	6
73	1	6	7	6	7	7	2	1	4	3	4	6	5	3	4	5	7	2	1	7	7	5	4	3	4	5	6	6	7	3	7	7	2	3	5	1	4	7	7	2	4	7	2	4	6	4	6	5	2
74	6	6	5	6	7	2	1	4	1	2	7	7	3	1	5	7	7	1	1	2	7	7	7	1	5	5	7	1	4	1	7	7	3	7	4	1	3	2	2	4	1	3	3	6	4	4	7	6	7
75	6	7	5	6	7	7	1	1	7	4	4	7	2	2	2	1	5	5	3	7	3	3	7	1	3	3	7	2	7	5	7	5	2	5	2	1	6	2	3	2	2	7	3	3	5	6	4	1	3
76	5	1	3	3	2	2	6	5	4	4	6	6	5	3	7	2	7	7	7	7	7	6	6	5	5	5	7	7	2	2	1	6	6	5	4	1	3	7	5	5	1	6	6	5	6	2	5	4	7
77	1	7	7	5	7	7	1	1	7	6	1	2	3	4	1	6	6	7	1	6	7	6	7	1	2	4	7	1	3	3	7	7	6	4	3	1	4	7	6	2	1	1	5	7	5	3	7	2	7
78	7	1	3	5	7	7	5	1	2	3	7	7	1	4	6	4	7	6	6	5	6	7	5	4	4	7	7	7	1	6	2	5	5	7	3	1	3	7	2	3	6	6	7	6	7	6	5	3	6
79	2	7	6	6	7	7	1	3	7	4	4	5	6	5	2	6	4	6	7	7	6	6	6	1	1	3	3	2	7	7	7	7	7	7	6	1	7	2	6	4	6	6	5	6	4	4	5	3	7
80	5	6	6	6	7	7	7	4	7	1	2	7	6	4	5	1	5	6	7	6	7	6	7	5	5	7	7	7	4	4	6	7	1	6	4	1	1	7	3	7	2	2	4	7	NA	5	6	5	7
81	1	7	6	6	7	7	7	1	6	5	3	2	5	7	2	7	7	7	7	NA	7	4	7	5	1	7	1	2	7	2	7	7	2	7	3	1	7	1	6	4	7	6	5	6	5	4	6	6	1
82	5	7	7	1	7	2	7	2	5	1	4	7	2	7	2	5	6	1	7	7	6	3	4	1	3	5	1	7	3	2	6	7	2	4	4	1	5	2	5	5	1	7	6	2	7	5	5	3	7
83	1	5	6	5	5	7	3	6	7	4	4	2	7	2	1	5	3	7	7	1	5	2	6	1	1	1	1	1	7	2	2	7	1	4	5	1	7	1	3	7	6	7	6	2	1	1	4	3	1
84	3	1	4	3	6	7	7	4	7	3	2	7	5	3	7	7	2	6	7	6	4	3	4	4	3	1	4	2	7	6	1	6	3	4	5	1	4	1	3	1	7	6	7	1	2	6	6	7	4
85	3	7	4	5	5	1	6	5	5	3	5	7	5	2	4	5	2	6	7	2	6	6	1	1	4	5	7	7	5	4	7	6	2	4	3	7	6	7	5	3	3	4	4	3	1	1	6	1	1
86	1	6	3	6	4	7	1	5	7	1	5	2	7	1	1	2	1	7	1	7	2	2	1	1	3	2	2	1	6	7	7	7	2	6	1	1	3	1	4	2	1	6	2	2	1	1	1	6	3
87	2	7	6	5	4	7	1	2	7	2	4	2	4	2	3	1	1	1	7	7	2	1	3	1	2	5	4	1	6	2	2	7	1	4	3	1	4	1	5	1	1	7	4	1	1	3	1	6	3
88	1	4	5	4	1	7	7	6	7	1	3	2	3	2	2	5	2	4	7	7	1	2	2	4	2	1	4	7	6	7	2	7	3	4	2	1	6	7	2	1	5	1	5	1	1	1	3	7	1
89	6	6	3	2	6	7	7	3	1	2	6	7	1	5	6	6	7	2	1	2	7	7	7	4	1	6	7	1	3	5	6	5	6	7	2	1	6	2	6	4	2	1	6	7	7	7	6	2	6
90	7	2	2	2	3	2	7	5	2	3	5	7	2	5	1	1	7	6	7	7	5	5	7	6	1	7	6	7	7	3	7	3	4	7	5	1	1	6	6	5	1	2	5	5	5	2	7	2	4
91	1	1	4	5	7	7	2	2	7	6	3	1	6	6	1	7	5	3	1	2	3	2	4	5	3	5	6	6	4	3	7	4	6	6	3	7	4	6	3	4	1	6	5	6	1	4	4	7	3
92	6	7	7	NA	7	2	4	3	2	2	2	1	2	6	7	6	7	5	1	7	7	5	6	NA	1	7	6	2	1	3	3	1	5	6	2	1	4	7	5	5	6	4	2	5	7	6	5	2	7
93	6	7	2	3	7	2	7	2	1	2	7	7	3	5	6	1	6	6	1	1	7	7	5	7	7	7	7	2	1	2	7	1	7	7	2	1	5	6	7	4	3	1	4	4	6	7	5	1	1
94	7	2	1	6	1	1	1	6	1	1	4	7	1	5	7	1	1	1	7	3	2	7	1	1	7	7	7	7	2	6	7	1	1	7	7	1	1	7	2	1	7	1	7	2	5	1	7	2	1
95	3	5	5	3	7	7	2	5	7	4	5	5	2	2	1	5	7	7	1	7	3	1	5	1	2	2	3	7	3	6	2	7	3	4	3	7	3	1	3	3	1	7	1	1	2	6	NA	3	4
96	1	7	4	7	7	1	1	5	7	2	3	7	6	2	4	7	1	7	7	2	1	1	1	1	1	2	2	2	7	6	7	7	1	2	1	7	5	1	3	1	1	6	5	3	2	5	2	7	2
97	4	1	1	3	2	7	5	7	1	3	3	7	3	3	7	1	3	7	1	7	5	5	6	1	7	7	2	2	2	4	7	4	7	7	2	1	2	6	3	1	4	2	6	2	7	6	5	4	5
98	6	2	4	1	4	7	2	3	2	4	4	7	3	5	7	3	3	2	7	7	7	6	7	7	3	3	4	1	2	5	2	5	3	7	1	1	7	7	3	4	6	1	4	1	4	2	6	2	5
99	4	2	1	1	7	7	7	4	2	3	5	7	2	2	6	4	2	5	1	2	6	5	5	7	6	4	1	7	5	5	3	1	7	7	2	1	3	6	4	2	2	2	6	2	6	5	5	2	6
100	3	7	3	2	6	4	7	5	2	3	4	6	3	4	4	1	5	1	7	7	5	3	5	5	1	4	4	3	4	4	7	6	4	4	4	2	4	7	6	1	1	1	7	3	5	2	3	3	3
[truncated: 31 more columns]
