# Supplementary material for: Four dimensions characterize attributions from faces using a representative set of English trait words
Source: Nat Commun. 2021 Aug 27;12:5168. doi: 10.1038/s41467-021-25500-y (PMC8397784; doi:10.1038/s41467-021-25500-y)
Supplement: Supplementary file 4 — Source Data [file 41467_2021_25500_MOESM4_ESM.zip › Source_Data/FigureS7_Ratings_80Traits_86Participants/KE5.csv]

	aggressive	agreeable	ambitious	angry	anxious	articulate	atypical	autistic	baby-faced	beautiful	bossy	careful	charismatic	clever	combative	competent	compulsive	condescending	confident	conscientious	consistent	courageous	creative	critical	cruel	curious	defensive	determined	dignified	disorderly	easygoing	emotional	empathetic	energetic	ethical	feminine	flexible	grumpy	happy	healthy	helpful	humble	ignorant	income	independent	intellectual	intense	jealous	leader-like
1	1	6	4	2	6	7	2	2	7	5	2	2	6	6	5	6	2	6	2	3	3	3	5	2	2	7	6	3	5	3	6	6	7	6	6	7	6	2	5	4	2	3	2	4	1	3	6	3	2
2	1	6	5	4	4	6	2	2	2	7	5	6	7	6	1	3	6	2	6	3	2	3	6	2	1	5	6	3	3	1	6	6	6	2	7	6	5	2	6	7	6	3	1	6	4	7	2	2	1
3	2	6	5	4	6	6	6	1	7	5	6	2	6	6	2	5	6	4	2	5	3	2	2	2	2	2	2	7	6	6	5	6	2	6	4	6	2	2	3	5	2	6	2	5	3	3	3	5	3
4	1	6	6	5	6	5	2	3	6	4	5	4	6	5	2	2	4	5	6	3	6	3	2	2	3	3	6	6	6	3	4	6	2	7	5	7	5	2	3	6	5	3	3	5	4	5	2	2	2
5	6	6	3	6	6	6	2	1	7	6	6	3	6	7	6	5	5	6	2	3	6	6	4	2	2	7	6	3	6	3	1	6	2	2	6	6	5	2	3	5	6	4	3	6	2	6	3	7	5
6	2	2	6	3	6	6	2	1	2	4	3	6	6	6	6	6	1	6	3	5	2	3	5	2	5	6	6	6	7	6	4	6	6	2	5	6	6	2	2	6	5	6	1	3	2	6	4	6	5
7	6	2	7	6	6	2	2	3	7	4	6	3	4	7	2	3	6	5	6	3	4	6	5	6	2	7	2	6	6	7	2	6	5	2	7	5	1	2	3	6	6	3	6	5	3	6	5	3	6
8	1	6	5	3	5	6	2	2	7	7	4	6	6	5	2	NA	3	4	7	3	4	3	6	3	4	2	2	4	6	2	6	6	6	2	4	6	2	3	6	7	5	6	2	4	2	6	2	4	2
9	1	6	5	2	2	6	2	2	6	6	4	4	7	7	6	2	5	5	3	5	6	2	3	2	2	2	2	5	5	6	7	6	6	6	5	7	6	2	6	5	5	3	6	4	5	7	2	NA	2
10	2	2	7	2	5	2	2	1	2	6	7	6	6	6	1	6	6	2	6	6	4	4	6	2	5	6	2	2	6	1	6	6	6	2	6	2	6	6	5	6	5	3	1	6	4	5	6	3	2
11	5	6	6	5	5	2	6	2	2	5	2	6	6	6	6	6	4	2	6	3	3	4	5	2	2	6	2	2	6	3	6	6	5	2	6	7	5	2	5	5	2	6	2	6	6	4	4	2	1
12	2	2	5	3	5	6	3	2	7	6	5	6	6	6	2	2	1	6	7	6	3	2	6	3	5	6	2	6	3	1	6	6	7	2	5	6	6	6	6	7	6	3	2	5	1	5	3	2	4
13	6	6	7	6	2	6	6	2	3	5	6	6	6	6	5	6	5	6	6	6	5	6	2	6	6	6	2	6	6	1	6	5	6	6	6	7	7	2	1	7	5	6	1	7	5	6	5	7	6
14	6	2	7	5	6	6	2	6	6	5	5	6	7	6	6	6	6	2	2	6	4	6	2	7	6	7	2	2	7	2	1	6	6	6	5	6	2	6	2	5	5	7	5	4	6	6	2	2	6
15	6	1	2	7	6	2	6	5	1	1	2	3	1	1	7	7	7	2	2	6	6	2	1	2	7	1	6	7	2	2	1	2	1	1	7	3	2	6	1	2	1	6	7	1	7	1	5	7	1
16	1	6	7	2	2	2	2	2	2	6	2	6	6	2	2	6	5	6	6	4	2	3	6	2	2	6	6	6	6	2	6	6	6	2	5	7	2	2	6	6	6	6	3	5	2	6	1	2	2
17	3	3	6	5	6	6	6	2	2	5	6	6	2	3	6	4	6	4	2	6	4	1	6	1	2	2	6	2	6	2	3	6	6	6	5	7	6	6	3	5	5	3	6	6	4	3	4	3	5
18	2	6	6	5	2	3	2	5	2	6	3	4	5	6	2	4	4	4	3	6	5	2	2	3	2	3	2	6	5	2	4	6	6	7	5	5	3	2	2	5	5	3	6	5	2	5	4	1	5
19	5	6	7	5	4	6	6	4	7	5	5	6	6	6	2	6	5	2	7	3	5	5	2	3	2	2	6	2	5	4	6	6	7	2	NA	6	4	2	3	5	6	6	3	6	4	6	2	2	2
20	2	7	2	6	2	6	2	2	6	4	5	6	6	5	2	6	6	6	6	6	5	5	7	2	2	6	6	2	6	1	6	6	6	2	5	6	6	2	6	5	3	3	2	6	2	7	5	6	7
21	6	3	7	5	6	2	6	5	1	5	7	6	6	6	6	6	4	6	6	6	2	5	3	4	2	6	6	6	NA	1	2	6	7	7	2	7	6	6	2	7	5	5	2	6	4	5	3	NA	6
22	5	7	7	5	6	2	7	4	2	5	2	6	2	7	4	7	4	6	6	6	1	6	4	6	3	5	2	6	6	3	1	6	5	3	4	2	6	6	2	2	5	6	1	6	3	6	5	5	5
23	2	6	6	6	4	6	7	6	2	4	2	6	6	5	6	6	3	3	6	6	6	1	7	4	3	1	6	6	5	2	3	6	3	6	6	5	2	6	2	4	5	4	6	6	2	6	6	NA	1
24	2	6	6	1	2	6	2	2	7	6	2	7	7	6	2	6	5	2	6	3	4	5	5	2	2	6	5	2	6	1	7	6	6	2	6	7	7	2	6	6	5	3	1	6	2	3	6	6	6
25	2	6	6	5	2	2	2	3	2	6	5	6	5	6	2	6	5	6	3	5	4	5	5	3	4	6	5	7	6	1	7	6	6	7	6	6	5	6	5	5	6	3	2	2	3	2	2	2	5
26	6	6	6	7	6	6	2	2	7	6	2	6	6	7	6	6	7	7	6	6	6	6	7	7	6	7	6	6	6	1	6	6	2	6	7	6	7	2	1	5	6	7	1	6	6	7	7	7	7
27	6	2	7	7	6	6	7	2	1	5	6	6	2	6	1	6	7	6	6	6	6	6	7	5	6	7	1	2	7	2	1	2	7	6	7	5	7	6	1	7	6	6	3	7	6	7	7	6	7
28	2	6	2	3	6	2	2	3	2	5	2	6	7	3	2	6	5	2	6	6	6	5	5	5	6	3	6	2	5	2	6	6	6	7	5	6	5	2	3	6	1	3	2	7	3	2	2	4	3
29	2	6	5	6	3	6	4	2	6	7	3	6	7	5	2	5	5	6	6	6	6	2	5	1	2	2	6	2	6	1	7	6	6	1	6	7	6	2	5	7	2	3	2	5	3	6	2	NA	2
30	2	6	6	3	5	2	2	1	6	5	6	3	7	7	3	NA	5	2	6	4	3	5	5	2	2	2	1	6	6	2	6	6	6	2	6	7	6	2	5	6	5	3	2	5	6	5	1	6	3
31	2	6	7	1	2	6	2	2	7	7	1	2	7	7	2	2	2	6	6	6	1	2	6	3	2	2	6	2	7	1	6	6	6	1	5	6	7	2	7	6	2	NA	2	6	4	5	2	6	2
32	1	2	2	6	6	5	2	5	2	3	6	6	6	3	2	6	2	5	5	5	4	2	2	2	5	2	2	2	2	3	2	5	3	2	3	6	4	6	3	5	6	3	2	2	6	2	3	1	6
33	2	2	2	6	5	NA	1	5	6	2	1	4	2	3	2	5	2	5	2	3	6	2	7	2	2	2	6	2	2	2	5	6	2	2	2	3	5	2	2	3	2	5	6	4	1	2	2	6	2
34	2	6	2	2	2	6	2	2	7	7	2	2	6	5	6	2	1	2	6	3	4	3	5	2	2	7	6	2	6	6	7	6	6	2	5	5	7	3	5	3	2	6	3	2	6	2	2	6	2
35	1	6	6	6	6	2	2	5	7	6	2	6	6	6	5	2	3	2	6	2	2	2	3	2	2	2	6	2	6	6	6	6	5	2	5	6	5	2	7	4	5	3	1	3	4	2	1	5	1
36	2	6	3	5	6	2	6	3	6	6	1	2	6	6	6	2	3	2	2	5	5	3	4	5	2	1	6	2	6	NA	1	6	2	2	3	7	4	2	6	6	3	4	2	5	2	4	6	NA	1
37	1	3	2	2	4	2	2	6	7	5	1	4	2	2	2	2	1	6	7	5	2	2	4	2	2	2	6	2	2	2	6	6	5	2	4	1	1	2	6	4	1	3	2	5	4	2	3	2	2
38	2	6	6	2	5	2	2	1	7	4	2	6	5	6	6	2	3	4	6	6	1	5	7	2	2	2	6	5	2	2	6	5	6	6	6	6	6	2	5	6	6	3	2	6	5	6	5	2	6
39	1	6	3	3	5	2	2	2	6	6	2	2	7	6	2	2	5	2	2	3	3	2	5	1	2	6	6	3	6	2	6	6	6	1	5	7	2	2	5	5	2	6	2	4	5	6	2	7	6
40	3	6	7	2	5	3	2	2	7	3	5	6	7	6	6	2	3	2	6	4	6	5	6	2	2	5	6	2	6	2	6	6	6	6	6	7	5	2	6	7	2	5	2	2	2	4	3	NA	2
41	3	6	3	2	5	6	6	2	7	6	6	3	5	5	6	2	2	2	2	5	4	3	5	2	2	2	6	6	6	2	6	6	6	2	6	6	4	6	6	4	5	3	1	5	5	4	5	2	2
42	1	7	6	2	6	6	1	2	7	4	2	6	7	5	6	3	4	2	2	5	3	5	2	3	2	3	2	6	3	3	6	6	6	6	5	6	2	1	6	7	2	3	2	1	2	3	3	6	1
43	1	6	6	2	5	6	2	4	7	6	3	6	7	6	6	6	5	6	6	6	5	3	1	2	2	1	6	2	6	2	6	5	3	6	5	1	4	2	5	6	2	3	2	6	5	6	2	2	2
44	1	6	6	4	6	2	2	1	6	5	4	6	7	2	6	5	3	5	6	3	3	2	4	2	2	5	6	4	7	2	6	6	6	2	6	6	7	3	5	7	5	3	2	7	2	6	6	3	1
45	3	6	5	2	6	3	6	6	7	5	2	3	6	7	6	2	3	6	2	4	5	2	4	2	2	2	2	3	2	4	2	6	2	2	6	6	2	2	6	5	2	3	6	4	5	3	2	4	2
46	2	6	6	2	6	3	2	2	6	5	2	6	7	3	6	2	2	6	2	5	4	4	4	2	3	2	6	2	6	3	5	6	2	2	5	6	2	5	5	6	4	3	4	5	2	5	2	2	2
47	1	6	2	2	2	6	2	2	2	5	5	6	7	5	6	2	3	2	7	3	6	2	1	2	2	2	6	6	6	6	7	6	6	2	6	7	5	2	3	3	2	3	2	1	5	5	6	3	2
48	1	6	5	2	2	2	2	5	6	6	3	6	6	6	2	2	3	2	6	3	2	3	6	2	2	7	2	2	6	2	6	7	7	2	6	7	4	2	3	2	4	6	3	1	3	5	5	6	1
49	1	6	6	4	2	7	2	2	6	5	2	6	7	5	6	2	5	4	6	6	4	3	6	3	2	2	6	2	6	2	6	6	6	2	6	2	7	5	2	4	2	3	2	6	2	3	2	6	2
50	1	6	6	2	2	4	3	1	7	6	2	6	7	3	2	5	3	2	6	3	5	4	2	1	2	3	6	2	6	1	6	6	6	2	5	7	2	2	6	6	2	3	4	6	1	5	3	1	1
51	6	1	7	3	4	6	6	2	1	2	4	6	2	5	4	6	3	6	6	6	5	6	4	7	6	2	2	7	5	2	1	2	3	7	2	NA	2	6	4	5	5	6	1	3	3	5	3	6	6
52	7	1	7	6	1	6	7	1	1	1	7	6	1	7	1	7	7	6	6	7	7	7	5	6	7	2	1	7	4	1	1	1	1	7	7	1	6	6	1	7	2	7	2	7	7	7	7	7	7
53	3	6	5	2	5	3	6	2	2	2	2	6	2	4	4	6	6	5	3	6	5	5	5	6	5	6	2	7	5	3	1	1	3	2	5	2	2	2	3	4	3	3	2	3	4	6	3	5	5
54	2	2	2	2	4	2	6	2	3	2	7	4	2	3	6	6	3	5	6	7	1	5	1	6	6	2	2	2	2	2	1	2	5	2	5	1	2	2	4	5	2	3	5	3	2	5	1	2	4
55	6	2	2	5	6	6	7	2	7	2	3	3	5	6	2	7	2	6	6	6	3	6	6	6	7	6	6	7	5	6	2	2	2	7	6	1	1	6	5	6	2	6	1	5	3	4	5	3	5
56	7	1	7	7	6	2	6	6	1	1	6	6	1	6	7	5	6	2	2	6	7	7	7	6	7	6	6	7	7	3	NA	2	1	7	6	1	1	6	1	3	2	6	6	7	7	6	6	7	6
57	2	2	3	2	2	2	7	2	1	2	3	4	6	3	2	5	2	2	6	3	3	3	2	6	5	2	2	2	5	3	5	2	5	2	6	1	5	5	6	3	5	6	5	2	3	4	4	2	3
58	3	1	7	2	6	2	6	2	1	NA	1	6	3	6	6	6	2	6	6	6	5	6	3	7	6	2	6	7	6	3	1	1	6	6	5	1	2	2	3	6	2	6	3	5	5	5	4	3	5
59	5	6	2	5	6	5	2	5	7	3	2	6	5	6	4	5	3	5	2	6	6	3	2	6	6	4	6	3	3	1	2	6	6	2	2	2	6	3	5	4	2	3	6	4	3	NA	2	2	2
60	2	1	5	6	6	2	6	2	1	1	2	6	2	6	6	7	5	2	2	6	7	3	3	7	6	2	1	7	6	4	1	2	3	7	3	2	2	6	2	5	6	7	3	5	5	6	5	1	1
61	5	1	6	NA	2	6	7	2	2	2	5	7	2	2	5	6	1	2	6	6	3	2	2	7	6	2	5	6	5	3	2	2	4	7	4	1	5	6	1	5	3	6	6	2	4	5	5	6	2
62	1	2	2	2	2	6	6	3	2	2	2	4	2	6	6	5	6	2	6	7	4	4	5	7	6	5	6	6	5	2	2	2	6	2	2	2	4	6	3	6	6	6	6	5	1	5	6	6	3
63	2	6	6	3	6	6	2	5	2	1	6	3	2	6	2	2	4	4	6	6	1	4	3	7	6	2	2	6	2	1	3	2	4	6	2	1	2	2	2	6	2	6	5	2	5	4	2	6	5
64	3	2	3	2	2	6	7	6	2	2	2	6	3	5	2	6	2	5	3	6	2	5	2	6	6	2	2	6	6	6	2	2	3	2	2	1	1	5	3	2	5	3	2	2	4	3	6	2	2
65	2	2	2	6	2	6	6	2	2	2	6	6	3	3	2	6	3	2	2	6	1	4	2	2	2	2	2	7	6	5	1	2	3	7	5	1	5	6	3	5	2	6	2	2	2	3	4	6	5
66	6	6	6	6	5	6	7	3	2	2	4	6	2	5	1	4	2	5	2	6	2	5	7	6	6	1	5	5	6	3	1	2	2	6	6	2	6	6	5	6	2	3	2	5	3	6	4	5	3
67	5	6	2	5	5	6	6	2	2	3	3	6	2	6	6	6	4	5	6	6	3	3	2	7	2	2	6	6	6	2	2	2	2	6	5	2	1	2	3	5	1	6	6	2	3	4	2	6	2
68	6	2	7	3	6	6	2	5	6	3	7	6	5	6	6	6	6	4	6	2	3	3	3	6	6	5	2	7	2	2	1	2	2	2	2	1	2	5	3	7	3	6	2	5	1	6	2	4	2
69	6	2	1	6	2	2	6	6	2	1	1	2	1	2	7	2	2	6	1	4	2	1	2	2	2	1	2	2	1	7	6	2	1	6	2	2	1	3	1	1	1	2	7	1	1	1	7	2	1
70	2	2	6	3	2	6	6	4	2	1	1	6	6	2	5	4	2	2	2	7	6	4	4	7	5	2	6	6	3	3	2	2	7	6	2	1	3	6	4	7	5	6	2	3	4	2	5	1	2
71	2	2	6	3	6	6	2	5	2	2	7	6	1	2	2	6	5	6	3	6	6	5	2	7	2	7	2	2	6	3	2	2	2	2	2	5	6	2	3	4	2	3	6	2	2	6	3	1	5
72	4	2	2	2	2	2	2	5	2	2	2	6	2	2	4	5	3	5	6	6	5	5	1	3	6	2	5	2	3	4	6	2	3	1	5	1	2	6	6	3	2	6	6	5	6	4	2	5	3
73	5	2	6	6	6	6	6	5	5	4	5	4	3	3	2	5	3	6	6	5	3	3	5	5	5	1	2	6	2	5	6	2	2	2	2	5	6	6	2	5	6	3	3	5	3	3	2	2	2
74	5	6	5	3	6	6	2	2	2	2	2	6	6	5	2	3	5	4	2	6	3	4	2	5	2	2	6	2	6	NA	2	2	2	7	5	5	6	3	4	5	5	5	3	4	2	5	3	2	1
75	3	4	2	5	2	6	7	6	2	2	2	6	6	5	6	2	3	6	6	6	1	5	2	6	6	5	5	7	3	2	2	6	2	6	2	5	3	6	3	7	2	6	2	4	4	5	5	2	5
76	5	2	2	6	2	5	6	3	2	2	2	4	1	2	6	5	5	2	2	2	6	2	1	2	6	5	2	2	5	5	2	2	6	6	2	5	2	2	3	2	3	3	2	2	2	4	5	NA	1
77	2	3	2	2	6	5	6	2	6	2	3	3	6	6	3	2	2	2	1	3	6	4	1	5	5	6	6	7	2	2	6	2	1	2	5	5	2	6	2	7	5	6	1	5	2	6	6	7	5
78	5	2	2	2	3	2	6	3	2	1	2	2	2	4	2	5	2	5	3	6	2	3	2	6	5	1	5	6	2	3	2	2	3	NA	3	1	3	NA	6	6	2	6	6	5	2	2	2	2	2
79	1	2	2	4	6	6	2	7	7	4	1	6	7	2	7	2	2	4	2	2	2	2	3	5	3	6	5	3	1	7	2	5	3	1	2	5	2	1	3	7	1	3	1	6	6	1	6	2	1
80	6	2	7	6	6	6	2	2	1	2	5	6	2	6	6	6	6	6	6	6	7	6	6	6	6	2	2	7	2	1	1	2	4	6	6	1	5	6	1	4	5	6	2	7	2	6	5	2	7
81	3	6	6	2	2	6	6	2	2	3	1	6	2	5	2	5	2	2	6	3	5	2	4	2	3	6	6	3	2	7	5	5	5	2	6	2	4	2	7	5	5	6	1	2	2	3	5	6	3
82	2	6	6	3	5	2	6	3	1	2	2	6	6	3	6	6	7	2	5	6	4	3	6	6	5	5	6	3	6	1	6	2	3	2	2	5	3	2	4	2	2	6	2	6	3	3	2	1	2
83	3	2	5	5	3	6	2	2	7	6	2	6	6	2	6	3	3	2	7	5	5	2	2	3	2	6	2	2	5	2	6	3	2	2	4	5	2	2	5	7	6	3	2	4	5	5	3	2	1
84	2	7	6	2	5	2	2	2	7	2	5	4	6	4	2	4	1	4	2	3	2	3	2	2	6	6	6	6	6	1	5	5	5	7	2	1	2	6	5	5	2	3	6	3	4	3	5	1	1
85	2	6	2	5	6	6	1	3	7	5	2	6	6	2	6	2	6	4	2	3	1	4	7	3	2	2	2	2	3	6	4	6	2	1	6	5	7	2	2	6	2	3	6	6	5	2	5	1	1
86	1	6	1	2	5	6	2	2	6	2	2	6	5	5	2	2	5	4	3	3	2	4	1	3	5	6	6	2	2	1	6	6	6	2	5	1	4	3	6	2	5	3	6	2	3	2	2	3	1
87	2	6	2	2	6	2	6	2	7	3	3	6	2	5	6	2	3	6	5	3	2	2	2	6	6	2	6	2	2	3	1	6	3	1	2	5	7	2	4	4	5	3	2	2	5	2	2	2	2
88	5	2	7	7	6	2	6	3	2	1	7	3	2	2	7	6	7	6	6	6	2	6	2	6	6	6	2	7	2	2	1	3	2	7	6	1	1	6	1	6	2	3	6	1	6	5	4	6	4
89	3	2	6	2	2	6	2	2	2	4	2	6	2	2	6	6	2	2	6	4	4	5	6	4	6	2	3	2	3	6	2	2	3	2	5	1	6	2	5	7	5	3	2	2	NA	5	5	3	2
90	2	2	2	2	6	6	6	2	2	2	6	6	2	2	2	6	2	5	6	6	3	6	6	6	6	1	2	7	7	2	2	2	5	7	7	1	2	6	2	4	NA	6	2	6	4	4	6	6	6
91	3	6	5	6	2	6	2	2	7	4	7	3	5	6	6	5	2	5	6	3	2	3	6	4	5	2	2	2	3	1	1	2	5	2	6	1	3	2	2	6	5	3	6	5	4	2	5	2	3
92	2	2	6	4	6	6	2	2	2	2	2	3	5	6	6	6	3	2	5	6	3	5	3	6	5	1	2	6	7	2	3	2	2	6	7	7	2	5	5	3	5	3	1	3	3	4	2	3	2
93	6	2	7	7	1	2	6	5	6	NA	7	4	1	3	6	6	7	7	2	6	6	6	1	2	6	1	1	7	7	5	1	1	6	7	7	1	1	6	1	2	4	6	7	6	7	6	6	2	7
94	6	2	2	3	4	6	6	6	3	1	7	2	6	6	6	6	2	6	7	6	2	2	5	6	7	1	1	7	2	4	1	1	2	2	5	1	1	3	4	3	3	3	2	5	6	3	5	6	6
95	3	6	2	5	2	6	6	6	7	6	2	6	3	2	6	4	2	2	6	3	6	4	2	4	2	3	6	2	2	3	2	2	1	3	5	5	3	2	2	5	2	3	2	2	1	3	5	7	1
96	2	7	1	1	2	2	2	5	7	5	1	4	3	2	2	2	1	4	2	3	3	2	2	1	2	1	6	2	1	NA	5	4	1	2	2	5	6	2	5	4	2	2	1	1	2	1	4	2	1
97	6	6	6	2	2	6	2	5	6	2	5	4	5	3	6	2	4	4	2	3	5	3	3	6	5	3	3	2	6	NA	5	2	7	2	5	5	6	5	6	3	5	3	2	3	3	3	2	6	4
98	2	1	2	3	5	2	6	2	2	1	2	6	2	3	6	6	3	5	6	7	4	4	2	6	2	2	2	3	2	2	1	2	2	7	6	2	4	2	5	4	6	7	2	2	2	3	3	NA	2
99	3	2	6	5	2	6	6	2	2	2	2	6	5	3	2	6	2	2	6	6	6	3	5	5	6	1	3	3	6	NA	6	6	3	6	5	1	4	2	2	5	6	6	4	5	2	7	2	2	5
100	5	2	2	5	2	6	2	5	5	6	5	4	2	2	2	5	6	5	2	3	4	4	3	3	2	6	6	2	5	4	4	5	3	2	3	1	2	2	3	2	3	6	6	3	2	4	3	2	1
[truncated: 31 more columns]
