# Supplementary material for: Four dimensions characterize attributions from faces using a representative set of English trait words
Source: Nat Commun. 2021 Aug 27;12:5168. doi: 10.1038/s41467-021-25500-y (PMC8397784; doi:10.1038/s41467-021-25500-y)
Supplement: Supplementary file 4 — Source Data [file 41467_2021_25500_MOESM4_ESM.zip › Source_Data/FigureS7_Ratings_80Traits_86Participants/PH2.csv]

	aggressive	agreeable	ambitious	angry	anxious	articulate	atypical	autistic	baby-faced	beautiful	bossy	careful	charismatic	clever	combative	competent	compulsive	condescending	confident	conscientious	consistent	courageous	creative	critical	cruel	curious	defensive	determined	dignified	disorderly	easygoing	emotional	empathetic	energetic	ethical	feminine	flexible	grumpy	happy	healthy	helpful	humble	ignorant	income	independent	intellectual	intense	jealous	leader-like
1	3	5	2	2	6	3	6	5	4	3	7	5	3	5	3	4	5	2	6	1	6	6	2	2	5	2	3	6	6	5	2	6	5	6	3	7	3	7	3	3	5	5	3	2	5	6	5	2	2
2	7	6	6	7	4	2	2	1	3	7	7	4	7	6	7	2	2	7	7	7	6	6	6	NA	5	7	5	5	5	3	2	5	6	3	5	1	6	4	2	6	1	6	1	5	5	6	6	5	6
3	3	3	5	4	2	3	2	5	2	1	2	6	3	2	2	2	5	2	5	1	3	3	5	2	5	5	5	5	5	5	6	6	2	3	4	6	2	7	3	1	2	4	5	2	3	3	3	2	3
4	1	6	6	3	7	6	2	6	6	6	1	6	3	6	6	2	5	1	1	1	5	1	6	NA	1	6	7	4	7	7	7	6	7	1	7	6	3	6	1	2	7	7	7	1	2	2	6	1	1
5	6	2	5	7	6	7	2	3	5	7	5	6	6	7	2	6	6	3	4	7	7	5	3	6	7	3	6	6	5	2	2	6	5	1	6	7	5	7	1	3	2	1	2	5	6	6	6	2	3
6	5	6	5	5	6	3	3	2	2	3	6	5	3	6	5	6	1	3	2	4	3	2	2	4	5	2	6	5	5	5	3	6	3	3	6	7	3	7	3	2	2	6	5	3	7	3	3	3	2
7	7	2	7	7	5	7	2	1	4	7	7	NA	7	6	7	5	2	7	7	7	7	7	7	6	6	7	5	5	4	5	7	6	2	4	7	7	7	5	6	7	1	3	1	6	7	7	7	2	6
8	7	6	7	7	5	7	2	1	6	5	7	6	7	7	6	5	6	5	5	7	2	3	7	3	6	3	5	6	6	2	3	6	7	3	6	7	7	7	3	7	6	4	1	5	6	5	1	6	7
9	5	2	6	2	2	7	2	1	6	7	7	6	7	7	2	5	7	6	7	2	6	7	7	2	6	6	7	2	6	2	4	6	4	7	6	7	7	4	7	7	2	6	3	6	5	7	6	3	6
10	5	5	7	6	5	3	2	1	6	6	6	5	6	5	2	5	6	3	5	7	5	1	7	2	2	2	6	6	6	6	4	2	5	3	6	7	7	7	7	6	2	7	1	2	6	7	6	3	7
11	3	5	6	5	6	3	3	2	5	2	2	6	5	3	3	6	5	1	7	7	5	2	5	2	3	5	2	6	7	2	3	5	6	5	6	7	3	1	3	5	3	7	2	2	3	6	2	2	3
12	6	3	5	6	6	1	3	3	6	3	7	5	2	7	7	5	2	7	7	7	6	5	5	7	5	3	7	6	5	6	3	5	7	5	2	7	7	3	6	2	6	4	3	2	2	6	5	2	7
13	6	6	6	2	6	7	6	5	2	6	5	5	3	1	3	5	6	6	5	1	3	6	5	4	6	3	2	2	2	6	2	3	6	2	5	7	3	7	2	2	6	1	3	5	2	6	6	2	5
14	7	3	5	7	7	3	2	3	2	2	2	4	5	7	3	6	5	7	5	5	3	3	2	6	6	2	7	7	3	7	6	3	2	2	2	7	3	4	2	3	2	7	1	3	2	6	6	3	7
15	5	3	1	2	7	1	2	6	2	1	1	2	2	1	1	2	2	3	2	4	1	7	3	6	2	2	6	5	3	7	2	5	3	1	6	6	1	1	1	1	2	1	2	3	7	1	6	2	2
16	5	5	5	6	2	7	3	3	5	6	3	4	6	5	5	5	6	2	7	1	5	5	5	2	5	2	5	5	5	2	5	5	2	6	7	7	3	7	6	6	7	2	2	3	2	5	3	5	5
17	5	5	6	2	3	1	2	3	3	6	6	5	6	2	5	5	5	6	1	4	2	6	6	7	6	2	6	2	6	5	2	5	6	5	5	7	6	7	3	5	5	4	5	2	3	2	2	6	2
18	5	2	3	5	7	1	6	5	1	1	5	5	7	6	2	3	3	5	4	7	6	1	3	4	6	3	2	6	3	6	2	5	3	3	6	6	2	1	2	1	6	4	5	2	7	1	6	2	5
19	5	6	6	6	5	3	3	2	2	5	2	5	7	5	6	6	2	5	2	4	5	3	6	2	5	3	3	2	5	3	3	3	5	5	6	7	6	7	2	2	6	3	3	5	5	2	6	2	2
20	2	6	5	2	1	5	2	2	3	7	7	5	5	7	3	3	3	6	7	1	6	3	6	NA	3	2	3	3	7	2	5	6	1	7	7	7	5	7	6	7	5	1	1	7	7	1	5	3	6
21	6	4	5	5	5	1	2	2	2	2	5	NA	2	2	1	4	7	2	5	7	2	3	3	2	4	1	5	5	2	6	4	2	3	1	2	6	6	7	3	2	6	4	5	3	3	3	5	2	3
22	6	2	2	7	7	1	3	5	1	1	6	4	2	5	1	1	6	7	4	1	2	3	NA	6	7	6	7	6	7	7	4	2	1	1	5	6	1	3	1	1	1	4	1	1	7	1	7	2	3
23	3	3	5	1	6	3	5	3	6	3	6	6	5	1	1	1	3	2	5	2	2	6	1	NA	1	3	2	2	6	6	4	6	7	1	7	7	3	2	1	2	7	7	7	2	2	7	6	5	2
24	2	6	7	3	2	7	2	2	6	7	6	4	7	2	2	7	2	1	7	7	6	6	7	2	1	7	3	3	7	1	4	5	3	2	6	7	7	1	6	7	6	7	2	5	1	2	2	3	7
25	7	5	7	6	5	7	1	1	3	7	7	6	7	7	7	7	2	7	7	7	7	7	7	7	7	7	7	7	5	6	7	2	7	7	7	7	7	7	6	7	1	1	2	7	5	7	7	7	7
26	6	2	7	5	5	7	3	2	5	6	7	4	5	6	6	6	5	2	4	7	5	1	6	7	1	3	2	7	6	1	1	5	6	2	7	7	6	7	4	7	6	1	6	6	5	4	6	3	2
27	7	2	6	2	7	7	3	2	3	3	2	5	2	3	3	6	3	2	5	4	2	3	2	2	5	6	6	6	5	2	4	2	5	1	6	7	7	7	3	6	5	4	2	6	7	NA	6	6	3
28	2	2	5	3	5	2	2	5	3	3	7	4	5	6	5	5	6	5	3	5	6	6	3	7	5	3	6	6	5	3	3	5	2	5	6	7	2	7	3	5	6	4	2	7	3	1	2	3	5
29	2	5	6	3	2	7	6	2	5	1	3	4	6	2	2	5	3	3	6	7	1	6	6	2	3	6	2	2	5	3	4	3	5	5	6	6	6	1	6	5	6	7	6	5	1	3	2	5	3
30	2	5	6	1	1	4	3	2	5	7	7	5	6	7	5	5	2	5	3	7	2	7	2	2	5	6	5	6	7	1	4	3	6	7	6	7	7	1	5	7	6	3	5	6	6	7	2	2	7
31	3	4	5	5	2	7	6	2	3	5	2	6	6	2	6	6	5	2	5	4	1	5	6	4	1	2	7	3	6	2	2	6	7	6	2	7	5	4	5	2	2	5	2	6	3	6	5	2	6
32	6	3	5	1	7	7	5	1	2	6	6	4	5	6	6	6	3	6	2	4	NA	7	6	7	5	6	5	3	6	5	2	3	6	2	6	6	6	7	1	3	1	1	7	3	6	7	2	3	7
33	1	5	2	1	7	1	6	2	6	1	1	5	2	1	5	2	6	1	1	7	6	NA	5	6	1	7	7	2	7	7	2	5	7	1	1	4	5	1	1	1	7	7	6	2	1	7	3	2	1
34	2	6	7	2	2	7	1	1	6	7	2	7	7	7	5	7	2	1	7	7	6	3	7	2	1	7	1	2	7	2	7	5	7	7	6	7	7	1	6	7	7	7	3	7	1	6	1	6	6
35	1	6	7	6	2	7	3	1	7	6	2	5	6	3	2	7	3	2	7	1	2	5	7	3	1	7	1	3	7	1	7	6	7	7	6	7	7	7	6	7	7	1	5	7	1	6	5	2	5
36	5	5	6	3	2	1	3	1	6	5	6	5	6	6	1	4	3	2	5	1	6	6	6	2	3	3	3	6	3	6	4	6	5	6	5	7	5	7	5	7	5	3	2	3	5	6	6	2	5
37	2	6	5	2	1	7	3	1	7	7	2	4	6	7	3	2	2	4	7	2	5	7	5	4	2	6	7	2	5	1	4	5	7	7	6	7	7	7	6	6	5	4	2	7	5	7	2	5	2
38	1	5	7	5	1	5	1	1	3	7	6	6	7	6	7	6	6	2	6	4	7	6	7	4	1	7	3	3	5	2	4	5	7	7	7	7	6	7	6	6	7	4	2	7	7	7	1	7	5
39	2	5	6	2	3	7	6	2	4	6	2	6	7	6	3	3	1	2	7	4	1	6	7	2	2	3	7	2	7	3	7	6	5	6	5	7	7	6	3	5	7	5	5	7	6	5	2	7	6
40	1	6	7	6	5	7	1	1	7	7	2	7	7	2	1	5	6	1	5	7	7	2	6	2	2	6	6	2	7	1	7	6	7	2	6	7	7	1	1	7	7	7	2	7	2	6	1	2	3
41	2	6	6	5	7	1	2	1	5	5	2	6	5	6	3	6	2	2	5	4	6	6	5	4	3	5	6	3	2	2	6	5	3	7	7	7	3	4	2	3	5	3	3	6	2	3	3	3	4
42	2	6	5	4	5	7	2	2	5	2	6	6	5	5	3	5	6	4	4	7	6	5	4	2	2	1	6	6	6	1	6	6	4	6	5	6	7	1	2	6	5	7	3	3	2	7	7	2	3
43	7	5	7	6	1	3	1	1	6	7	7	6	7	7	5	7	1	6	7	2	NA	7	7	4	2	7	1	6	7	1	5	5	7	6	7	7	7	6	7	7	7	4	1	7	7	5	1	1	6
44	1	5	7	1	1	7	1	1	6	7	1	5	7	7	3	6	2	1	4	7	7	3	6	4	1	7	4	6	7	1	2	6	6	1	7	7	7	1	1	7	7	7	6	7	1	7	1	2	2
45	7	2	7	7	6	1	2	1	6	6	7	4	7	1	6	7	1	7	7	7	6	7	6	7	2	6	6	6	5	5	7	5	6	2	6	7	7	1	5	7	5	7	1	5	2	7	6	3	7
46	3	3	5	6	6	3	2	5	2	5	6	5	3	6	3	2	5	5	2	7	3	2	6	2	5	3	4	6	3	5	6	3	5	3	3	7	2	7	5	6	3	4	3	3	5	5	NA	2	2
47	1	6	7	1	7	7	1	1	7	7	7	5	7	7	2	2	6	1	6	7	7	2	7	NA	2	6	7	2	7	1	2	6	7	1	7	7	7	1	1	7	7	7	1	7	1	7	6	2	7
48	6	6	6	1	1	7	1	1	7	7	2	5	7	7	3	6	3	2	7	7	6	6	7	2	1	7	6	3	6	1	7	6	7	7	7	7	7	1	7	6	6	7	3	7	1	7	1	6	5
49	6	2	7	4	1	7	1	1	6	7	7	6	7	NA	6	7	7	7	7	7	7	7	7	1	1	6	6	7	7	1	6	5	4	7	7	7	7	7	4	7	6	7	1	7	2	7	1	2	7
50	6	5	6	5	4	7	1	2	2	5	5	6	5	5	5	6	3	5	5	7	5	5	1	5	3	6	2	3	6	3	4	5	5	6	6	7	6	5	6	5	6	7	5	6	2	6	3	5	5
51	5	5	6	7	6	5	5	3	1	7	6	4	3	3	5	3	5	2	2	7	3	2	5	4	6	6	6	3	6	1	1	5	7	3	7	7	5	7	3	2	6	7	2	5	6	3	3	5	5
52	7	2	7	7	7	5	5	1	1	2	7	6	1	1	7	7	7	1	7	7	7	7	1	4	7	6	7	5	7	5	1	2	2	1	7	2	7	7	1	7	7	1	1	2	7	7	2	2	7
53	5	5	5	6	6	6	3	2	5	3	5	4	2	3	2	6	3	6	3	7	6	6	2	4	3	2	6	6	6	2	7	3	5	2	5	1	7	6	6	5	6	4	2	5	5	1	3	3	5
54	5	2	3	3	6	7	6	5	2	2	6	6	2	2	2	3	6	5	4	4	3	2	3	7	5	5	6	7	5	3	2	3	3	3	2	1	6	4	2	3	6	1	5	2	5	2	6	2	6
55	3	2	2	4	5	7	6	2	3	1	3	NA	3	6	2	2	4	5	6	1	1	3	1	7	7	1	5	2	5	7	2	3	6	2	1	1	3	7	5	2	1	1	6	1	1	2	7	3	6
56	6	3	7	7	7	7	1	1	2	5	7	5	7	7	7	6	6	2	4	3	7	6	7	3	6	7	6	6	7	1	2	6	7	2	7	1	7	7	4	7	3	3	1	7	6	7	1	1	7
57	1	5	3	3	2	7	5	2	6	5	5	4	5	3	2	6	5	3	7	4	2	3	5	2	3	3	2	6	3	3	4	3	5	6	1	1	6	1	5	2	5	3	6	5	3	5	6	5	6
58	6	2	5	5	6	4	2	2	3	3	6	6	3	5	5	5	5	6	4	1	6	2	3	3	4	5	6	5	5	3	4	5	6	6	6	1	6	2	2	6	5	6	2	2	3	6	5	3	5
59	3	5	5	3	6	1	2	2	6	2	2	4	1	7	1	3	5	1	2	4	2	NA	5	4	2	6	3	6	7	2	4	3	7	2	2	4	2	1	1	2	6	4	5	2	1	1	7	7	1
60	7	2	7	7	6	4	5	1	2	2	2	4	2	5	2	7	1	7	6	1	2	3	7	3	7	6	7	2	7	7	4	2	2	2	7	1	7	4	1	5	5	1	2	3	6	2	1	3	7
61	5	3	6	6	6	4	5	6	1	5	6	5	3	2	1	5	2	3	4	1	3	3	3	7	5	1	6	6	6	6	2	3	2	3	7	1	6	7	3	2	2	1	2	3	2	5	5	3	3
62	3	6	5	5	3	7	2	2	5	2	3	5	6	2	2	5	3	2	7	1	5	5	5	2	3	6	5	3	5	3	4	3	6	6	2	1	5	4	3	6	6	4	6	5	3	5	3	3	5
63	2	5	6	3	6	7	2	2	3	3	5	6	3	6	1	2	6	2	5	7	2	NA	2	2	6	6	6	6	5	2	2	2	6	3	3	1	2	1	3	5	2	7	3	2	7	5	7	5	5
64	2	2	3	2	6	1	1	2	3	3	5	6	3	2	2	2	2	2	6	7	2	1	5	6	3	2	3	3	6	5	2	3	5	2	2	7	3	1	3	6	6	7	6	3	5	2	6	5	5
65	5	7	6	2	5	4	3	3	2	2	3	5	3	6	3	5	5	6	5	4	5	3	2	2	3	2	5	2	7	6	6	2	6	6	6	1	6	1	5	5	6	4	5	2	5	2	6	6	3
66	5	6	6	2	5	6	5	3	6	6	5	6	5	7	3	6	2	2	5	7	7	7	6	2	4	6	6	5	6	1	6	3	5	5	5	1	7	7	3	5	6	7	2	7	3	5	1	5	6
67	5	6	6	2	5	1	5	2	3	2	5	5	3	6	2	5	5	6	2	1	3	4	3	2	7	3	5	2	3	3	4	3	3	5	3	1	6	4	2	3	2	1	1	3	5	5	5	3	5
68	3	6	7	7	6	7	5	2	2	7	7	6	6	6	7	6	7	6	5	7	5	7	2	4	7	5	6	5	7	1	2	3	7	2	2	1	7	5	1	7	7	3	6	5	5	5	3	1	7
69	1	3	4	1	5	3	6	6	6	1	1	4	NA	7	5	1	3	3	4	7	7	1	3	5	4	7	2	3	6	6	1	3	5	5	4	4	7	4	5	5	6	7	5	7	1	7	4	6	4
70	5	2	5	3	5	1	5	2	5	2	3	6	5	7	3	5	4	3	5	1	6	6	3	2	2	3	2	2	5	3	1	2	6	5	5	1	3	7	3	3	6	1	5	2	6	6	3	3	6
71	7	3	7	7	7	5	2	1	1	2	7	1	3	5	7	7	7	7	7	1	1	1	1	7	7	6	7	7	7	6	1	2	3	7	6	2	7	1	5	1	1	1	1	7	7	6	6	7	7
72	3	5	5	5	5	3	6	2	3	3	2	5	2	6	5	6	3	3	5	4	3	5	5	NA	5	3	2	2	6	3	2	3	5	2	5	1	5	4	2	3	7	4	6	3	5	5	6	5	3
73	3	4	6	3	6	7	3	5	2	5	3	6	6	2	3	4	2	6	4	4	3	2	5	6	4	3	1	6	5	3	2	3	2	5	3	1	3	1	2	2	6	6	3	3	3	2	6	5	3
74	6	3	5	5	2	1	2	3	5	2	3	5	5	3	2	5	3	7	3	4	5	3	6	2	4	6	2	5	6	5	5	2	2	3	2	1	6	1	2	5	6	4	3	5	2	5	5	2	5
75	3	6	5	3	6	5	2	6	5	5	2	6	5	7	2	5	6	5	5	4	3	1	5	2	3	2	3	2	6	3	4	3	6	2	3	1	3	1	5	3	5	3	1	3	3	3	6	3	5
76	1	6	2	2	6	3	6	3	3	1	7	5	3	6	5	2	7	1	1	7	2	1	3	2	3	5	6	5	2	6	4	3	6	1	5	1	2	1	1	2	5	7	6	2	3	1	6	3	5
77	3	5	5	2	5	7	2	3	6	3	2	5	5	3	5	3	3	7	6	4	5	3	5	4	2	1	6	1	5	3	4	5	6	3	3	7	6	1	3	5	6	7	5	3	5	3	6	5	3
78	2	5	5	5	5	1	2	2	1	2	7	NA	2	NA	6	3	2	2	5	1	5	1	5	3	5	7	3	6	6	5	3	1	5	5	5	1	6	1	5	2	6	1	6	6	6	2	3	5	5
79	1	6	2	1	7	3	1	3	6	3	1	5	2	1	1	1	6	1	1	7	7	2	7	3	1	7	7	3	7	6	4	5	7	1	2	1	2	1	1	1	7	7	7	1	1	1	7	2	1
80	5	6	6	3	5	7	2	2	5	2	2	4	3	3	3	5	6	7	5	5	6	5	2	4	3	7	2	6	6	3	4	1	6	5	5	1	6	4	3	3	6	6	3	5	2	1	5	5	6
81	3	6	5	3	2	3	5	5	4	3	3	5	5	3	2	5	3	7	4	7	3	6	3	2	6	3	5	3	5	5	4	3	5	5	6	1	5	1	5	3	6	4	5	4	3	5	1	2	5
82	6	5	6	1	7	6	3	3	1	1	2	5	2	2	6	1	2	3	5	7	2	2	2	2	7	2	5	6	5	6	4	3	2	6	2	2	5	4	2	3	7	4	2	2	6	6	3	3	3
83	3	6	7	1	1	4	1	1	7	7	7	5	7	7	3	7	5	7	7	7	7	7	7	3	2	7	7	7	7	1	7	1	7	7	7	1	7	1	6	7	7	6	1	7	7	7	1	2	7
84	2	6	3	2	5	3	6	2	3	2	3	2	2	2	2	5	2	3	6	1	6	5	5	4	6	5	2	6	4	5	1	3	3	6	7	1	6	4	5	3	5	2	2	2	3	2	2	2	3
85	7	6	7	6	6	7	1	2	7	6	5	5	7	6	2	7	7	7	5	7	5	6	7	3	1	7	7	7	6	1	7	5	2	6	7	1	7	1	1	7	6	6	1	7	1	5	7	2	2
86	2	6	3	3	5	7	5	5	5	2	3	4	3	7	3	6	5	2	6	4	5	NA	5	3	3	5	1	6	5	2	4	3	2	6	5	1	3	1	3	7	5	7	2	3	6	6	2	5	3
87	2	6	3	3	3	5	6	5	6	3	1	5	2	6	1	1	3	2	3	7	1	3	3	5	3	3	7	3	6	5	2	2	2	2	3	1	3	1	3	3	3	7	5	3	3	3	7	2	2
88	7	2	7	7	6	1	6	3	2	2	7	4	1	7	7	7	2	7	7	1	7	7	7	2	7	7	7	7	2	1	2	3	1	7	7	1	6	7	1	1	3	1	1	6	2	7	1	1	7
89	5	5	7	6	5	7	2	2	6	6	5	6	1	2	5	6	6	6	3	7	5	3	3	3	2	6	2	6	5	1	4	1	7	3	5	1	6	1	2	5	7	1	2	5	3	7	5	6	6
90	6	2	5	6	5	5	2	3	3	2	5	6	2	5	2	6	3	2	4	1	6	3	3	6	5	2	2	6	6	3	2	2	6	3	6	1	6	7	3	5	2	1	2	3	6	6	3	3	5
91	6	6	6	3	7	7	5	1	5	5	7	6	7	6	6	6	6	3	3	7	6	2	7	2	6	6	5	6	7	1	4	6	7	1	6	1	7	7	1	7	3	3	3	1	7	6	7	2	6
92	5	5	7	6	6	7	2	3	2	6	6	NA	6	7	6	3	1	3	5	1	5	7	7	2	6	7	7	6	5	1	1	2	7	3	7	1	7	1	2	7	5	4	3	7	5	7	6	2	7
93	7	1	5	7	6	7	7	2	3	5	5	6	5	5	2	3	3	6	6	1	6	5	5	4	6	6	7	5	6	6	6	2	6	6	5	1	7	7	3	6	6	1	6	5	7	6	5	3	5
94	7	2	7	7	7	7	7	1	3	3	7	1	6	7	1	7	1	7	7	4	7	7	2	7	7	7	7	7	1	1	1	5	1	1	1	7	7	4	1	6	1	4	1	7	7	7	1	7	7
95	7	5	7	5	1	7	1	1	6	7	5	5	7	7	7	7	5	7	7	1	6	7	6	3	3	7	1	7	7	2	4	5	4	7	3	1	7	1	2	7	2	1	1	7	7	7	1	1	5
96	2	5	3	2	2	4	2	2	6	2	1	6	5	2	1	3	3	2	7	6	2	3	6	2	2	3	2	3	6	2	4	2	3	7	6	1	3	2	5	3	6	5	6	5	1	2	6	3	2
97	7	4	6	7	5	3	6	2	2	5	7	3	6	7	3	6	1	7	6	4	7	1	3	NA	6	1	2	7	7	2	2	3	3	6	1	1	5	1	2	1	2	5	2	6	1	7	6	2	7
98	2	2	5	5	5	7	6	2	6	3	2	5	2	5	3	3	2	2	5	1	3	6	5	2	3	3	5	2	5	3	6	2	5	6	7	1	5	4	2	5	3	4	3	2	3	6	1	3	2
99	6	5	6	6	5	7	1	2	3	5	6	5	7	5	2	6	2	3	6	1	5	5	5	3	5	5	2	5	6	1	7	3	6	3	7	1	6	1	2	6	6	1	3	7	5	6	2	2	5
100	3	4	6	2	5	2	7	4	5	2	3	4	2	3	2	6	1	5	4	7	6	1	6	3	3	1	4	3	2	4	1	3	4	4	5	1	4	1	5	2	5	4	6	5	6	6	5	4	6
[truncated: 31 more columns]
