# Supplementary material for: Four dimensions characterize attributions from faces using a representative set of English trait words
Source: Nat Commun. 2021 Aug 27;12:5168. doi: 10.1038/s41467-021-25500-y (PMC8397784; doi:10.1038/s41467-021-25500-y)
Supplement: Supplementary file 4 — Source Data [file 41467_2021_25500_MOESM4_ESM.zip › Source_Data/FigureS7_Ratings_80Traits_86Participants/NA9.csv]

	aggressive	agreeable	ambitious	angry	anxious	articulate	atypical	autistic	baby-faced	beautiful	bossy	careful	charismatic	clever	combative	competent	compulsive	condescending	confident	conscientious	consistent	courageous	creative	critical	cruel	curious	defensive	determined	dignified	disorderly	easygoing	emotional	empathetic	energetic	ethical	feminine	flexible	grumpy	happy	healthy	helpful	humble	ignorant	income	independent	intellectual	intense	jealous	leader-like
1	3	6	3	3	5	5	5	2	3	3	4	6	5	2	5	3	2	2	2	4	5	2	3	5	6	3	4	3	6	6	6	3	6	5	5	6	2	5	2	3	5	6	3	3	2	2	3	5	5
2	5	6	2	7	5	2	5	6	1	2	4	4	2	1	5	3	1	1	4	3	2	2	2	5	6	2	5	2	2	7	6	3	2	3	3	5	1	5	2	2	2	5	6	1	5	2	5	6	3
3	7	1	1	7	2	1	7	3	1	1	7	1	1	1	7	1	5	2	2	1	1	1	1	5	7	1	7	1	1	7	3	5	1	1	1	5	1	7	1	1	1	1	7	1	1	1	7	7	1
4	7	1	1	7	7	1	7	2	4	1	7	1	1	1	7	2	2	7	4	1	1	1	7	4	7	1	7	1	1	7	7	6	1	1	1	5	1	7	1	1	1	1	7	1	1	1	7	7	1
5	5	6	3	4	2	4	2	1	2	7	3	6	6	6	2	3	6	2	5	5	6	3	5	6	2	5	1	7	5	2	2	6	6	5	6	6	7	7	5	6	6	5	1	6	6	6	3	3	5
6	5	4	3	6	6	5	2	2	1	5	7	7	5	2	5	5	7	3	3	7	3	2	1	5	7	1	6	5	6	5	2	2	6	2	3	6	1	7	1	3	5	7	5	3	5	3	4	5	2
7	2	6	6	1	3	6	1	1	1	7	3	7	6	6	5	5	5	3	3	6	6	5	6	6	3	5	1	6	7	2	5	3	6	5	7	7	6	6	7	7	6	7	2	6	7	6	1	2	5
8	2	5	6	3	2	6	2	1	1	7	2	7	7	7	2	5	6	2	5	7	7	6	6	2	2	5	1	5	6	1	6	5	7	6	7	7	7	2	5	7	7	6	1	7	7	6	6	2	1
9	3	5	5	1	5	3	3	1	1	3	2	6	3	3	2	4	5	3	4	6	3	3	3	2	3	3	1	6	6	3	5	3	3	5	3	6	6	3	6	2	3	5	3	5	5	2	1	5	2
10	5	6	5	2	3	6	2	1	1	6	3	NA	7	3	1	5	2	2	2	5	7	3	3	6	2	2	5	6	6	2	3	5	5	6	6	7	1	2	3	3	5	6	2	5	3	3	5	3	7
11	1	6	3	2	5	5	2	1	1	7	1	5	5	5	1	6	3	1	3	7	6	3	3	2	1	5	3	3	7	2	5	3	6	3	6	6	5	1	5	6	7	7	2	6	3	3	1	1	6
12	1	5	3	1	3	3	5	6	6	3	5	2	6	5	1	4	5	2	1	7	6	5	3	6	3	2	1	2	6	6	5	6	6	3	7	5	3	5	5	3	6	6	3	5	1	3	1	1	1
13	6	2	1	7	2	2	3	2	1	3	7	3	2	1	7	2	2	3	2	2	1	2	1	5	6	2	6	2	2	7	2	5	2	2	3	6	1	6	1	2	2	5	7	2	1	2	7	5	1
14	2	6	6	1	5	5	2	1	1	7	6	7	6	6	1	6	7	2	3	7	6	5	6	2	3	5	1	3	6	1	5	NA	6	6	5	6	6	2	4	7	5	5	1	6	7	5	2	2	2
15	1	6	6	1	1	3	5	3	1	1	1	1	2	2	1	6	1	1	1	5	7	2	1	4	1	5	2	1	6	7	4	3	7	7	7	4	6	1	5	2	7	7	1	5	7	1	1	1	3
16	2	6	6	1	6	2	2	5	6	5	1	6	3	2	1	5	2	1	1	3	7	3	5	6	2	5	1	5	6	5	4	3	2	7	7	6	6	2	6	3	7	4	2	2	3	3	1	1	2
17	6	2	2	7	6	3	6	6	3	1	6	1	1	1	7	2	5	3	2	2	1	1	1	6	2	1	6	1	2	7	2	5	1	6	2	5	1	6	1	1	2	3	7	1	1	1	6	5	1
18	5	2	3	5	3	3	6	5	1	2	3	7	2	2	3	2	1	1	1	3	3	2	2	2	6	2	3	2	1	7	3	3	2	3	3	5	3	6	1	2	3	6	6	1	2	1	5	6	1
19	3	6	3	6	7	6	2	1	1	5	6	5	3	2	5	6	3	2	4	7	5	3	2	2	3	1	6	5	2	6	4	2	2	3	2	7	1	6	2	2	2	5	2	3	3	3	5	5	2
20	1	7	5	2	2	4	2	1	2	7	2	5	6	5	2	5	6	2	4	6	7	5	6	2	2	3	1	2	6	1	6	6	6	5	6	6	2	3	5	6	5	6	6	7	7	5	1	3	5
21	7	1	1	7	7	1	6	5	1	1	7	2	1	1	7	1	1	6	2	2	1	1	1	5	7	1	7	1	1	7	2	2	1	2	7	5	1	7	1	1	1	4	7	1	2	1	7	7	1
22	6	3	3	7	6	5	5	1	1	1	7	7	2	2	5	3	6	3	1	4	2	2	1	7	6	1	5	5	3	6	3	2	2	5	2	5	1	7	1	2	6	6	5	1	5	3	5	6	2
23	5	5	2	5	7	2	3	2	5	1	2	7	3	1	2	3	1	2	2	6	2	1	3	3	4	2	6	2	5	3	3	5	6	3	7	6	3	5	1	2	6	6	3	5	3	3	1	5	5
24	1	7	7	1	2	7	1	1	3	7	1	6	NA	7	1	7	5	1	5	6	7	6	7	2	1	7	1	6	7	1	6	5	7	7	7	7	6	1	7	7	7	7	1	7	7	7	2	2	1
25	1	6	7	1	2	7	1	1	1	7	1	5	7	7	1	7	6	3	6	7	7	7	7	2	2	7	1	6	7	1	3	3	7	6	7	6	7	2	6	7	7	6	1	7	7	7	1	1	7
26	7	1	1	7	6	2	5	2	3	5	7	4	1	1	7	3	2	6	2	3	6	1	1	6	6	1	6	6	2	6	5	3	1	2	2	6	1	7	1	1	1	3	7	2	2	1	7	7	2
27	5	3	2	7	6	5	3	1	1	3	6	7	3	1	6	4	2	3	2	6	5	2	2	5	6	1	5	3	6	6	5	3	2	3	2	5	2	6	2	3	5	7	5	2	3	3	5	5	2
28	5	5	3	7	3	4	2	5	1	5	6	3	3	2	3	5	2	3	2	5	5	2	3	6	6	2	3	4	3	2	3	2	3	5	5	5	6	6	2	6	6	7	6	5	3	3	5	5	2
29	1	6	5	1	5	7	2	1	5	5	2	4	6	5	1	6	5	1	3	6	7	5	7	6	3	5	1	5	7	3	7	5	6	5	6	6	7	2	7	5	7	7	1	5	5	5	1	3	6
30	NA	7	7	1	5	6	3	1	2	7	1	5	5	7	1	5	3	2	3	6	5	5	6	3	1	3	3	3	6	1	7	5	6	6	6	7	6	3	5	7	6	7	2	6	7	5	1	5	6
31	1	6	5	2	2	5	2	1	2	6	2	6	6	3	2	6	5	1	5	7	6	5	5	4	2	5	2	5	7	3	6	2	6	6	7	6	6	2	6	6	7	7	2	5	5	3	2	3	6
32	1	6	3	1	3	3	5	1	5	7	1	3	5	7	1	6	6	1	1	6	7	6	5	3	1	6	1	5	7	1	3	5	6	6	7	5	6	1	3	7	7	7	1	6	7	7	1	1	6
33	1	7	6	2	5	5	7	5	2	2	1	7	7	7	1	7	5	1	1	7	7	5	7	1	2	5	1	6	7	2	6	5	7	3	7	4	1	2	5	6	7	7	1	2	7	7	1	1	6
34	1	7	7	1	3	6	1	1	3	7	5	7	7	7	1	6	5	1	7	7	7	6	5	1	1	7	1	5	7	1	6	5	7	6	7	7	7	1	6	7	7	7	1	7	7	6	1	1	6
35	2	6	2	1	5	5	2	1	5	5	2	5	6	2	1	6	2	3	2	6	7	2	4	1	2	5	2	2	6	2	4	6	7	6	6	7	6	1	5	6	6	7	2	6	5	2	1	2	2
36	1	5	6	2	5	3	3	1	3	6	2	5	5	3	3	6	3	2	3	5	6	3	2	4	2	2	6	3	6	3	5	5	6	6	7	6	6	2	3	5	6	6	5	5	3	3	2	5	5
37	1	6	2	1	5	5	3	2	5	3	1	6	2	2	2	5	1	1	1	5	7	2	2	5	2	5	1	2	7	3	5	3	7	6	6	7	6	2	5	6	6	6	2	3	3	2	2	1	2
38	2	6	2	5	6	7	1	1	1	5	7	6	7	2	1	5	3	1	3	7	6	5	3	6	2	2	1	5	6	2	3	5	7	5	4	5	5	5	2	3	6	7	1	5	5	3	5	3	5
39	3	5	5	2	7	2	2	1	5	6	3	2	5	3	5	6	2	2	5	3	6	5	5	3	3	3	2	3	5	5	6	3	6	5	5	6	6	5	6	6	5	3	3	5	6	2	2	2	3
40	2	5	2	2	7	6	2	2	4	3	2	3	6	1	5	5	2	3	3	3	5	1	5	3	3	1	3	3	5	6	6	3	3	3	5	7	6	2	3	2	3	5	5	3	2	1	5	5	2
41	2	6	5	1	5	6	2	1	5	6	1	5	6	7	5	7	5	2	6	7	7	4	5	3	1	5	1	2	7	2	7	5	7	7	6	6	7	2	6	7	7	6	1	5	5	4	1	2	2
42	1	7	6	1	3	7	1	1	6	7	1	6	7	7	1	7	5	1	4	6	7	6	5	5	1	7	1	5	7	1	7	6	7	6	7	4	6	1	6	7	7	7	1	6	6	7	1	1	6
43	1	7	7	1	3	7	1	1	2	7	1	6	7	7	1	7	2	1	5	7	7	6	7	1	1	7	1	6	7	1	5	3	7	7	7	7	7	1	7	7	7	7	1	7	7	7	1	1	7
44	1	7	3	1	5	5	5	3	7	5	1	5	7	7	5	6	6	1	1	7	7	5	6	2	2	7	1	2	6	1	6	5	6	3	7	5	6	1	5	7	7	7	1	6	5	7	1	1	5
45	2	6	3	1	5	2	6	6	7	2	3	2	2	5	6	4	6	3	1	2	7	6	5	4	2	1	3	2	6	6	3	6	3	3	7	5	2	5	5	3	6	6	2	3	1	3	2	1	3
46	6	1	1	7	6	1	6	7	3	1	6	2	1	1	7	2	1	6	2	1	2	1	1	5	7	1	6	2	1	7	3	3	1	5	1	5	1	6	1	1	2	2	7	1	1	1	6	7	1
47	7	1	1	7	7	1	6	6	3	1	7	1	1	1	7	2	1	6	4	1	1	1	1	7	7	1	7	1	1	7	6	3	1	1	1	6	1	7	1	2	1	1	7	1	1	1	7	7	1
48	1	7	7	1	6	4	2	1	6	7	1	6	7	7	1	1	5	1	3	7	7	5	7	2	1	7	1	4	7	1	5	5	7	6	7	6	7	1	7	7	7	7	1	7	7	7	1	1	7
49	2	3	5	6	5	3	3	2	5	5	7	4	6	3	6	5	2	1	2	5	6	3	5	5	3	5	1	3	6	2	4	5	7	5	5	6	6	3	3	5	6	5	2	6	5	4	2	2	2
50	1	6	3	1	7	3	2	2	2	6	1	5	3	1	6	5	1	1	2	7	7	2	5	5	2	2	1	3	7	3	6	6	6	5	6	6	5	3	5	3	6	7	3	3	7	1	1	1	6
51	6	5	3	5	1	5	2	1	1	2	2	2	6	5	3	6	2	2	3	2	6	6	3	6	5	3	3	6	6	3	2	1	2	5	6	2	1	6	2	2	3	5	5	6	7	6	2	1	3
52	7	2	1	7	1	6	1	2	1	2	5	3	1	1	7	1	1	7	6	1	3	7	1	6	7	1	6	6	1	5	2	1	3	7	5	1	1	7	1	2	2	1	7	6	7	1	5	1	1
53	5	5	5	3	2	5	1	1	1	6	2	5	6	5	1	6	2	2	7	3	3	5	6	2	2	3	1	6	7	3	2	2	3	5	5	1	6	2	2	5	3	4	2	6	7	5	1	1	3
54	6	3	2	6	3	1	6	7	1	1	6	2	1	2	5	2	7	5	4	3	1	2	2	6	6	1	5	5	2	6	2	2	1	3	2	3	1	5	1	3	3	4	6	3	6	1	6	6	2
55	3	6	3	2	1	5	2	3	1	2	2	3	3	3	5	3	1	7	6	2	6	3	2	2	5	2	3	6	5	6	2	1	2	6	3	2	5	2	6	3	4	1	5	6	6	5	1	2	2
56	6	2	3	7	2	6	3	1	1	5	6	2	3	2	7	3	3	3	5	3	6	5	2	4	5	6	7	6	1	2	3	1	2	5	6	2	3	6	2	6	3	1	5	6	7	6	6	2	3
57	1	6	7	1	3	7	1	1	1	7	1	6	6	6	2	6	2	2	6	6	7	6	6	3	2	2	1	5	7	3	7	2	6	7	5	1	7	2	5	6	6	6	2	6	6	6	1	2	5
58	5	6	3	2	2	6	1	1	1	5	1	3	5	5	2	3	1	2	7	5	7	7	2	5	2	3	1	3	6	5	6	2	6	2	5	2	6	3	5	5	5	2	2	3	7	5	1	2	5
59	7	1	1	7	2	1	7	7	7	1	7	2	1	1	7	1	7	7	1	1	1	1	1	2	7	1	7	1	1	7	4	7	1	1	1	2	1	7	1	2	1	1	7	1	1	1	7	6	1
60	7	2	1	6	1	4	1	1	1	1	5	3	3	3	7	1	1	7	6	2	2	6	2	5	6	5	6	6	2	6	1	1	1	5	3	1	1	7	3	2	3	1	6	6	7	2	6	2	1
61	3	5	5	6	2	3	3	1	1	1	2	1	3	5	6	3	2	6	7	2	3	5	5	2	5	3	3	3	5	5	2	3	2	5	5	1	3	6	3	3	5	2	2	6	7	6	3	1	2
62	5	5	3	6	2	2	6	5	1	2	3	5	3	5	2	2	1	5	3	6	2	3	3	3	3	2	5	3	2	5	3	3	3	3	3	3	1	5	2	2	6	3	5	5	3	5	2	3	2
63	3	3	2	2	3	6	2	2	2	2	2	3	5	6	4	4	2	4	5	2	6	6	3	6	2	3	5	2	3	5	5	2	2	1	6	1	3	3	3	5	5	4	1	5	7	5	1	2	5
64	5	3	5	3	3	6	2	1	1	1	1	2	5	5	2	5	1	2	6	3	7	5	2	6	3	3	2	5	5	6	2	2	2	5	5	1	7	5	2	2	7	2	3	6	7	5	1	1	3
65	2	6	3	2	2	6	3	1	1	3	1	5	2	6	3	2	2	2	6	5	6	3	3	6	4	2	4	5	6	5	6	3	2	3	5	2	2	4	3	5	5	2	2	6	7	5	2	1	2
66	1	6	5	2	2	5	1	1	1	6	3	2	6	6	2	5	1	5	6	2	3	6	2	2	3	6	1	5	3	3	2	2	5	6	6	1	2	3	5	3	6	3	3	6	6	5	1	2	6
67	4	3	6	6	2	3	4	1	2	3	1	3	3	2	2	3	2	4	5	3	3	5	2	5	5	3	6	2	3	2	5	1	3	6	6	2	6	5	2	5	2	3	3	6	7	5	5	1	3
68	7	1	2	7	1	6	1	1	1	3	7	2	1	4	7	2	6	6	7	1	1	7	2	7	7	3	6	6	2	3	2	1	1	7	1	1	1	6	1	6	1	1	7	6	7	2	7	6	1
69	5	4	1	6	6	4	7	7	7	1	7	2	1	1	6	1	7	2	1	2	1	1	1	4	7	2	7	1	1	7	4	6	1	7	2	3	1	7	1	1	1	3	7	2	1	1	7	6	1
70	7	2	1	6	6	3	7	7	7	1	7	1	1	1	6	4	6	6	6	2	1	1	1	5	6	1	7	2	1	7	1	6	1	1	2	2	1	7	1	1	1	2	7	3	2	1	7	7	1
71	7	2	1	7	1	6	2	2	1	1	7	1	1	1	7	1	1	7	7	1	1	7	1	7	7	2	5	7	1	7	1	1	1	7	1	3	1	6	1	1	1	1	6	3	7	1	7	6	1
72	7	3	1	2	2	5	4	1	1	2	5	3	1	2	6	3	2	6	3	2	7	6	2	3	6	4	2	2	2	6	2	1	2	5	6	2	1	4	4	2	6	2	6	6	7	3	5	2	6
73	5	3	1	6	3	2	6	6	6	1	2	2	1	2	7	1	1	4	3	2	2	1	1	2	5	3	7	2	1	7	5	6	1	2	3	2	1	3	3	1	2	2	7	1	2	1	5	6	1
74	3	3	2	2	5	3	5	3	1	2	2	2	2	2	2	3	2	3	3	5	7	6	3	5	5	4	5	2	2	5	3	2	3	5	5	2	6	6	3	2	5	2	3	5	6	5	1	1	2
75	7	2	1	7	6	2	7	7	7	1	7	2	1	1	7	1	7	7	7	2	1	1	1	5	7	1	7	2	1	7	2	6	1	1	2	2	1	7	1	3	1	1	7	2	1	1	7	7	1
76	6	6	2	5	2	2	3	5	1	1	5	3	1	1	6	1	5	3	3	4	2	5	3	2	6	1	5	3	1	7	5	2	2	2	5	3	1	7	2	2	2	6	6	2	6	1	1	3	5
77	7	2	1	7	4	2	6	7	7	1	7	1	1	1	6	2	7	7	6	2	1	1	1	5	6	1	7	5	3	6	2	3	1	2	1	4	1	6	1	2	1	2	7	1	1	1	7	7	1
78	7	4	1	7	2	6	2	4	1	2	7	2	3	1	7	4	1	6	6	2	6	6	2	7	6	2	7	6	3	5	2	3	2	3	3	3	1	6	3	2	6	1	6	6	7	5	1	2	1
79	7	2	2	6	2	3	1	2	6	5	6	1	3	1	6	3	1	5	5	1	2	2	2	1	6	1	3	6	2	6	6	7	2	6	2	1	1	6	1	3	2	2	6	3	1	1	5	6	1
80	3	5	6	2	2	5	2	1	1	5	1	5	5	6	2	7	2	3	5	3	7	5	2	2	3	5	3	3	6	3	5	2	3	6	5	2	5	4	5	5	3	2	2	6	7	6	1	2	6
81	2	5	3	2	2	5	3	3	5	5	1	3	2	6	2	5	3	3	3	4	6	3	5	1	2	5	2	3	6	5	4	5	6	6	5	3	7	2	5	5	5	5	3	6	5	6	1	1	5
82	7	4	1	7	2	5	2	1	1	1	6	5	2	1	7	3	1	2	5	1	5	7	3	2	5	1	6	7	2	6	7	1	1	7	4	4	1	6	4	1	7	1	5	1	7	2	7	2	1
83	2	5	3	3	2	6	2	2	5	5	2	5	6	6	2	5	1	2	6	3	6	7	3	2	2	5	1	6	6	3	5	1	5	5	6	3	6	3	6	5	7	3	3	6	7	6	1	1	6
84	2	5	2	1	3	4	3	5	1	1	1	5	6	6	1	5	7	2	5	5	7	5	6	2	3	6	1	3	5	5	5	3	4	7	6	2	3	2	3	2	6	5	3	5	7	5	1	1	2
85	5	6	5	2	2	6	2	1	5	6	5	2	6	3	5	6	1	2	6	4	2	3	1	2	2	2	6	5	3	5	4	4	2	5	3	3	3	6	5	3	6	3	6	5	3	1	2	5	2
86	1	7	3	1	1	5	3	2	5	3	1	7	5	1	7	5	1	2	3	5	7	2	1	2	1	2	1	3	6	6	7	2	5	2	3	2	6	1	6	1	4	3	6	5	4	1	1	1	1
87	2	3	3	3	3	3	6	5	1	2	1	6	2	6	2	3	2	3	3	2	6	3	2	2	3	5	3	3	3	3	6	2	3	6	5	2	6	2	3	3	5	6	2	5	3	1	2	1	2
88	6	3	3	6	1	5	2	3	1	1	7	5	6	6	5	6	2	5	5	3	2	6	4	5	4	2	2	5	3	2	1	3	3	2	5	2	1	6	1	5	6	2	3	6	7	5	6	1	5
89	2	5	3	2	2	5	1	1	1	6	1	3	7	7	2	6	3	2	6	4	5	6	3	6	2	6	1	2	6	3	5	1	5	6	5	1	6	5	5	6	6	3	2	6	7	5	1	1	6
90	2	7	6	2	2	6	1	1	1	7	1	3	6	6	1	6	1	3	6	5	7	6	2	5	1	6	1	5	5	3	6	3	6	7	7	1	3	2	5	7	6	5	3	7	7	5	3	1	5
91	1	6	5	3	2	5	1	1	5	6	1	3	6	5	7	6	1	2	3	4	7	5	5	3	2	5	3	5	6	5	6	5	6	7	2	3	6	2	2	6	4	4	3	6	6	5	2	3	5
92	1	6	7	1	1	7	1	1	1	7	1	3	7	7	1	5	1	2	6	7	6	5	7	2	1	7	1	7	7	2	6	2	6	6	5	2	7	2	6	6	6	6	1	7	7	6	1	1	7
93	5	6	7	5	3	7	2	1	1	7	5	5	6	7	2	5	6	5	5	3	6	7	6	2	2	4	1	6	6	2	5	2	6	5	5	1	6	5	4	7	7	2	5	7	7	5	5	1	5
94	1	7	7	1	1	7	1	1	1	7	2	4	7	7	1	7	5	2	7	6	7	7	7	2	2	7	1	5	7	1	6	6	6	6	7	3	7	3	6	7	5	6	1	7	7	7	1	3	5
95	3	6	2	5	2	6	1	1	6	5	2	1	3	2	5	5	1	2	6	3	2	5	5	2	2	5	6	5	3	6	4	3	3	7	3	2	5	2	5	5	2	1	5	6	2	2	2	6	5
96	2	5	5	5	3	3	4	7	5	5	1	3	3	5	2	5	1	3	3	3	6	3	3	3	5	5	5	3	5	5	6	3	3	1	5	2	5	2	5	5	5	3	6	5	5	5	2	1	5
97	2	6	1	2	2	5	2	1	2	2	1	4	6	7	1	6	2	2	5	2	7	6	6	6	1	6	1	5	7	3	5	5	6	3	7	2	6	3	5	7	6	2	1	7	7	6	1	1	6
98	2	5	3	2	1	2	2	1	1	3	1	2	2	5	2	3	5	2	5	3	6	5	2	4	6	6	5	2	6	3	5	1	3	6	3	1	5	2	5	5	3	2	2	6	6	5	5	1	5
99	7	1	1	7	1	6	2	1	1	2	7	2	1	1	7	2	6	7	7	1	1	2	1	7	7	1	7	7	1	3	1	2	1	6	1	2	1	7	1	6	1	1	7	5	7	1	7	6	1
100	2	7	5	2	6	5	7	3	1	1	1	6	6	6	1	7	1	1	1	7	7	3	7	3	1	6	1	3	7	1	3	5	7	5	7	2	7	1	4	5	7	7	2	1	7	6	1	3	5
[truncated: 31 more columns]
