# Supplementary material for: Four dimensions characterize attributions from faces using a representative set of English trait words
Source: Nat Commun. 2021 Aug 27;12:5168. doi: 10.1038/s41467-021-25500-y (PMC8397784; doi:10.1038/s41467-021-25500-y)
Supplement: Supplementary file 4 — Source Data [file 41467_2021_25500_MOESM4_ESM.zip › Source_Data/FigureS7_Ratings_80Traits_86Participants/PE5.csv]

	aggressive	agreeable	ambitious	angry	anxious	articulate	atypical	autistic	baby-faced	beautiful	bossy	careful	charismatic	clever	combative	competent	compulsive	condescending	confident	conscientious	consistent	courageous	creative	critical	cruel	curious	defensive	determined	dignified	disorderly	easygoing	emotional	empathetic	energetic	ethical	feminine	flexible	grumpy	happy	healthy	helpful	humble	ignorant	income	independent	intellectual	intense	jealous	leader
1	5	3	5	6	6	7	2	5	6	6	5	5	2	5	5	5	5	2	3	5	6	5	6	4	3	6	3	5	5	5	5	3	5	2	2	7	6	5	2	5	3	3	3	5	7	6	5	6	6
2	3	5	5	6	4	7	2	1	5	5	6	6	5	6	3	2	3	6	5	6	6	6	2	7	2	7	5	6	5	3	6	2	5	3	2	7	5	1	3	6	6	3	2	5	7	6	6	6	3
3	5	3	2	5	5	5	2	1	3	1	1	1	1	1	5	2	6	4	1	2	1	2	2	6	6	2	3	5	3	7	1	2	3	1	2	7	3	7	3	1	3	3	7	2	2	2	2	5	1
4	3	2	2	7	7	NA	3	6	7	3	2	3	2	2	5	2	6	4	1	3	3	2	3	6	2	3	2	3	2	7	2	5	2	NA	3	7	2	5	2	3	3	6	3	3	5	3	3	6	1
5	5	2	5	7	2	7	1	5	5	5	7	3	3	3	7	4	6	6	2	6	6	5	3	6	3	3	5	3	3	5	3	3	2	5	2	7	5	6	1	6	2	3	2	5	3	5	3	7	2
6	6	1	6	7	2	3	3	3	4	2	7	2	1	3	6	6	2	7	3	6	3	5	3	6	7	2	6	3	2	1	2	2	1	2	1	7	2	7	1	3	2	2	5	3	7	5	3	6	1
7	NA	2	6	7	6	3	1	2	6	3	5	6	2	3	6	4	3	6	5	5	5	2	3	7	5	3	5	2	2	7	6	3	2	2	3	7	5	3	1	5	5	5	3	5	5	3	2	5	5
8	1	7	6	1	1	7	1	1	6	7	2	7	6	6	2	6	2	5	7	6	6	5	6	1	1	6	5	7	7	1	7	6	3	NA	2	7	6	1	5	3	7	6	1	7	7	7	2	6	6
9	1	7	6	1	3	7	1	1	4	7	2	6	7	7	1	1	5	3	7	7	5	6	7	1	2	6	5	7	6	2	7	7	6	5	7	7	6	1	7	7	7	6	3	5	7	7	3	3	2
10	1	7	5	1	5	7	5	2	5	7	2	3	6	5	3	5	5	2	5	5	2	5	6	1	1	7	5	6	6	3	6	6	5	2	6	7	7	2	7	7	7	6	1	6	7	7	5	7	5
11	4	6	7	5	6	3	1	2	3	7	3	7	2	5	7	2	3	3	5	6	6	NA	6	3	1	6	5	5	6	3	6	5	3	5	5	7	6	5	5	7	6	5	2	6	7	6	3	6	3
12	2	3	5	1	3	5	7	6	6	2	3	5	5	4	3	5	2	3	5	5	3	2	2	1	2	5	5	2	3	6	2	5	5	2	6	5	2	5	5	2	3	7	3	2	3	5	3	5	1
13	5	1	6	7	2	2	5	6	4	3	6	2	2	3	7	4	2	6	1	2	5	2	2	7	7	2	5	3	1	3	NA	1	1	2	2	7	2	7	1	3	2	2	4	3	5	2	3	6	1
14	2	2	5	6	3	3	5	5	3	3	6	2	1	3	7	NA	5	5	1	2	2	2	2	7	6	3	3	6	2	5	3	2	2	3	1	7	3	7	2	3	2	2	3	4	3	5	3	5	1
15	4	1	1	7	7	1	7	7	3	1	4	2	1	1	1	2	2	1	1	1	4	1	1	3	2	1	1	2	1	NA	2	2	1	1	4	6	1	1	1	1	5	6	6	1	1	1	4	4	1
16	3	2	2	5	7	3	6	5	5	2	5	NA	2	3	6	3	3	5	1	2	6	3	1	4	NA	1	5	6	2	6	3	3	2	4	2	7	5	3	5	5	2	5	6	3	3	3	6	3	2
17	5	3	5	6	3	3	7	5	5	2	3	3	2	6	6	2	2	5	3	3	5	3	7	6	7	3	3	7	3	5	6	3	3	5	3	7	5	5	3	6	2	3	4	3	3	3	NA	7	2
18	3	1	1	2	3	2	7	7	2	1	2	3	2	1	5	4	6	2	1	3	1	3	1	5	5	2	1	3	2	7	3	3	3	5	2	6	2	6	5	3	1	3	5	1	3	2	3	3	1
19	2	5	6	6	7	5	3	2	3	5	7	5	2	5	6	2	5	2	3	2	2	5	2	7	1	2	6	3	5	2	7	5	2	3	7	7	6	3	2	6	2	3	2	5	6	5	2	6	2
20	2	3	6	3	3	5	6	3	3	5	6	4	3	5	6	3	7	5	5	3	6	5	5	2	5	7	5	3	5	5	6	6	2	7	2	7	3	3	5	5	3	6	5	3	5	6	5	5	2
21	7	1	4	7	1	2	7	7	5	1	7	1	1	2	6	1	6	5	1	3	2	5	3	7	7	2	2	1	1	7	1	1	1	2	2	5	3	7	1	2	2	1	6	2	2	4	6	7	1
22	5	2	5	7	2	2	7	2	3	1	6	NA	2	2	6	3	2	5	1	2	5	5	3	5	5	2	3	6	2	3	1	1	2	3	3	7	3	7	3	3	3	2	3	3	7	3	2	5	1
23	1	7	2	5	5	5	6	2	3	3	5	3	2	5	3	3	3	2	1	3	5	2	3	4	2	3	3	5	2	6	3	5	5	3	6	7	3	3	2	3	3	6	3	1	3	3	2	5	2
24	1	7	5	NA	3	7	1	2	2	7	5	7	7	7	4	3	6	5	7	7	5	6	7	1	1	7	1	7	7	1	7	7	7	6	3	7	7	1	6	7	7	7	1	7	7	7	5	5	7
25	2	2	5	2	5	3	1	6	3	3	5	6	5	5	5	3	5	6	7	5	5	5	6	2	1	6	5	6	3	1	7	6	3	5	5	6	7	3	2	3	6	6	3	5	6	3	6	3	2
26	3	5	3	7	3	5	1	5	7	5	7	5	2	5	6	2	3	7	3	3	2	5	3	7	7	3	5	5	3	1	NA	2	2	3	3	7	5	7	1	5	2	3	3	5	6	2	2	5	6
27	5	2	2	7	3	2	2	5	4	1	2	3	1	2	6	2	5	5	1	3	2	3	2	6	5	1	6	3	2	7	1	2	1	4	3	7	3	6	2	2	5	2	3	3	3	3	3	6	1
28	NA	7	5	1	5	7	1	3	3	6	6	4	5	6	6	4	6	7	6	6	5	5	2	1	2	7	3	6	6	5	7	5	6	3	3	7	5	1	5	5	5	6	2	5	6	5	3	5	5
29	1	3	5	1	3	7	3	3	5	6	1	7	7	6	1	2	2	4	7	7	5	5	6	1	1	6	3	7	7	3	7	7	7	6	6	6	6	1	7	6	7	6	2	5	7	6	2	6	2
30	3	7	7	5	2	7	1	3	6	7	5	4	2	7	2	6	6	4	6	6	NA	5	5	5	2	6	3	2	7	1	7	5	6	5	2	7	6	3	3	7	4	5	1	3	6	6	2	6	6
31	1	7	3	1	7	6	5	5	6	3	6	7	5	5	1	3	5	5	3	6	6	2	3	1	2	6	5	3	5	6	7	4	6	6	7	NA	5	1	2	5	7	5	2	5	6	3	3	5	3
32	5	1	2	7	1	1	7	5	5	3	7	2	2	3	7	2	2	3	1	6	6	3	1	7	7	3	5	1	3	1	2	1	1	3	1	5	3	7	1	4	2	2	2	2	7	2	3	1	1
33	6	7	1	4	6	2	7	7	3	1	2	3	1	3	5	3	3	2	1	3	5	2	1	7	5	1	1	2	2	4	3	2	1	4	3	6	2	5	1	3	5	6	5	3	3	3	3	2	1
34	1	7	6	3	2	6	1	1	4	5	5	5	2	5	2	3	3	3	7	6	1	2	5	1	1	5	2	7	3	2	6	6	3	3	7	7	6	1	5	7	3	6	2	5	5	6	2	3	5
35	1	6	2	2	6	6	3	3	7	3	5	5	6	7	2	4	2	6	5	6	6	5	5	3	1	5	2	6	6	5	7	7	5	2	6	7	6	1	7	6	7	6	2	6	6	3	7	7	6
36	1	7	7	2	2	7	3	2	7	5	3	6	5	6	3	5	5	4	3	7	6	5	6	7	5	5	5	2	6	1	6	7	6	5	5	7	7	1	7	6	7	6	2	5	7	4	2	7	7
37	3	3	3	2	7	3	1	6	6	3	2	5	5	2	3	2	6	2	4	2	2	3	2	3	4	7	2	5	5	5	5	6	3	5	5	7	3	1	5	5	6	5	3	5	5	3	7	6	5
38	3	7	7	7	5	6	1	2	6	5	7	5	3	3	6	3	2	3	5	7	5	5	3	5	5	6	5	2	3	1	7	3	6	3	2	7	5	3	3	7	3	5	1	5	5	6	3	3	2
39	1	7	7	1	3	7	1	2	5	7	1	7	7	7	1	2	2	5	7	7	NA	6	7	1	1	7	2	7	7	1	NA	7	7	5	7	7	7	1	6	7	7	7	1	7	6	7	6	7	6
40	2	7	2	5	6	7	2	5	6	6	2	7	5	5	3	2	6	5	3	6	6	2	7	2	1	7	2	7	5	3	7	7	6	3	5	7	6	1	5	7	5	7	2	5	5	5	2	7	3
41	1	7	3	2	5	7	5	5	3	3	5	5	3	3	3	3	5	5	3	6	3	3	3	1	1	7	3	6	5	1	7	7	5	2	3	7	6	3	5	3	7	6	2	5	7	5	6	6	5
42	NA	2	2	1	3	6	2	3	6	3	3	4	7	6	3	5	2	5	7	5	2	2	7	1	1	5	3	7	7	6	7	2	1	5	7	6	6	1	7	6	3	7	3	5	5	2	3	6	5
43	2	7	6	5	3	3	1	1	6	6	5	6	3	5	3	5	5	2	7	6	5	3	6	5	6	6	2	7	5	1	3	3	3	3	3	7	3	2	2	6	5	6	2	6	6	5	3	5	6
44	1	7	5	5	5	7	1	2	5	7	6	7	3	7	3	2	5	3	7	7	5	6	5	1	1	7	3	7	6	1	7	7	3	3	7	7	7	1	2	7	7	7	1	6	7	7	2	3	7
45	1	5	2	7	3	4	7	7	5	2	5	2	2	2	6	1	6	6	6	5	5	2	5	5	5	3	3	1	5	5	5	3	6	5	7	7	2	7	3	3	5	7	3	3	2	6	3	5	6
46	2	2	5	5	2	5	5	1	5	3	2	NA	2	4	6	3	2	5	1	3	3	5	3	3	5	5	3	2	2	3	5	7	5	2	5	7	6	NA	3	3	4	3	3	5	5	5	3	3	2
47	2	2	3	6	6	NA	1	5	6	7	6	5	2	6	6	6	5	6	3	5	6	5	6	3	2	6	5	5	4	2	5	6	3	3	5	7	5	1	2	6	3	6	1	3	7	5	3	7	3
48	1	7	5	1	5	7	1	5	7	7	3	7	7	6	1	5	2	3	7	7	5	5	7	1	1	3	5	5	7	1	6	7	7	5	7	6	7	1	7	7	5	7	1	6	7	7	2	6	7
49	6	7	6	3	5	7	1	1	3	7	5	7	7	6	3	2	3	6	7	7	5	6	7	1	1	7	5	7	7	1	7	7	7	2	7	7	7	1	7	2	7	6	1	7	7	7	3	6	7
50	2	7	3	1	6	6	6	2	6	5	3	6	5	5	6	4	2	5	6	3	6	NA	6	1	1	5	3	5	6	NA	7	2	6	6	7	6	6	1	7	5	3	6	2	3	3	6	2	5	6
51	6	2	7	7	3	3	1	2	4	2	7	3	2	3	5	5	6	3	5	3	7	5	1	5	NA	5	6	3	3	2	2	2	2	5	7	1	7	4	2	5	1	3	2	3	5	5	2	3	2
52	6	1	5	7	1	5	5	1	6	2	7	1	1	5	2	5	6	1	2	3	2	6	2	4	7	2	7	2	2	6	2	1	1	2	3	1	3	7	1	2	1	3	5	3	7	2	6	5	1
53	6	2	7	7	3	3	1	5	4	3	7	5	3	3	5	5	3	3	3	5	5	5	3	3	5	5	5	7	2	5	1	2	2	5	1	1	6	7	1	5	2	3	5	3	6	5	2	3	5
54	6	2	4	7	1	2	7	1	1	2	7	5	1	3	7	3	6	3	3	2	3	7	1	6	7	2	7	2	1	6	2	1	1	3	2	1	2	7	2	3	2	1	6	3	5	2	6	5	1
55	1	3	3	2	3	NA	3	2	3	2	5	1	5	1	2	5	5	2	3	2	5	2	3	1	3	2	6	2	5	6	6	7	3	3	7	1	3	3	7	3	5	7	6	2	3	2	6	3	5
56	5	5	6	5	1	2	1	1	4	3	6	NA	3	3	5	3	3	5	NA	3	5	5	2	3	3	3	6	2	2	3	2	3	3	6	3	1	5	5	1	5	5	3	6	6	5	5	5	2	3
57	2	3	3	2	2	3	7	5	5	2	3	6	5	7	2	5	5	3	6	5	3	3	6	2	1	7	3	6	5	3	7	5	5	2	5	2	5	1	5	6	6	6	6	3	6	5	5	5	5
58	6	2	6	7	3	2	1	3	2	3	7	4	1	3	7	3	5	3	3	5	3	5	3	5	3	3	2	2	2	5	2	2	1	2	5	1	6	7	1	5	1	3	3	5	7	5	5	5	3
59	5	2	2	7	2	2	1	7	6	2	2	3	2	2	6	2	2	1	1	3	6	5	3	6	6	1	2	3	2	5	3	2	1	2	3	1	3	7	1	3	6	3	3	3	3	3	3	3	2
60	6	NA	3	7	6	5	2	5	5	1	3	3	1	2	3	3	2	5	1	3	6	5	2	4	6	3	6	3	3	6	4	2	1	5	3	1	3	7	1	2	2	3	2	3	7	2	2	2	2
61	7	2	3	7	1	2	7	2	5	2	7	3	1	2	6	2	5	3	3	NA	3	6	2	7	7	3	6	5	3	5	1	1	1	3	2	1	3	7	1	2	1	2	5	5	5	5	5	3	1
62	1	3	2	2	2	3	5	6	4	4	6	3	3	6	3	2	5	3	7	3	NA	3	3	5	2	5	5	2	3	5	NA	5	5	3	6	1	5	5	5	3	3	6	3	3	3	5	3	2	5
63	6	1	7	7	2	NA	3	5	3	5	7	1	1	6	7	3	2	2	1	3	5	6	2	7	7	2	2	5	3	1	1	1	1	1	3	1	2	7	1	3	1	3	2	3	7	5	3	5	2
64	6	2	2	5	1	6	7	1	4	2	7	6	3	3	6	3	3	3	2	3	5	3	2	4	5	1	5	6	2	5	2	2	1	3	2	1	2	5	1	3	2	2	2	5	2	3	6	2	2
65	3	3	5	6	1	7	2	2	5	5	5	7	5	7	2	3	5	5	6	6	6	6	3	3	5	6	5	6	3	3	4	2	6	5	7	1	6	5	5	5	5	2	1	6	7	6	3	2	7
66	5	2	3	7	3	3	1	6	4	2	2	5	3	2	3	4	6	5	2	7	3	2	2	4	5	5	5	3	5	3	4	3	2	5	5	1	6	4	2	5	2	3	3	5	7	5	5	5	5
67	6	3	6	7	1	1	6	1	5	2	7	3	1	3	7	2	5	5	7	5	NA	6	2	7	7	5	5	7	2	1	6	1	1	2	1	1	5	7	1	3	2	1	5	5	5	5	3	5	2
68	6	1	6	7	1	1	1	3	5	5	7	3	1	7	7	4	5	1	6	5	3	3	2	7	7	6	6	6	2	1	3	2	1	3	3	1	5	7	1	7	3	3	1	5	7	6	2	6	6
69	3	3	1	2	3	2	7	7	3	2	4	3	5	1	1	3	4	1	2	3	5	1	1	1	2	5	1	2	3	2	4	2	5	3	4	1	1	4	5	2	3	6	6	3	4	1	6	4	2
70	3	6	4	1	5	2	5	2	6	3	5	6	5	5	3	4	5	5	3	7	6	5	3	1	5	5	5	5	7	6	5	2	3	2	7	1	5	7	5	3	3	NA	3	3	3	5	3	3	6
71	7	1	5	7	1	1	7	2	3	2	3	1	1	2	7	2	2	5	5	3	2	5	2	7	7	3	5	2	2	7	1	1	1	2	2	2	2	7	3	4	1	3	5	2	6	3	5	6	2
72	7	5	1	3	2	5	7	2	3	1	2	1	2	2	3	3	2	2	3	5	2	3	2	4	3	1	2	2	2	6	5	2	2	NA	3	2	2	5	5	2	2	5	6	2	5	2	5	2	1
73	5	3	5	7	5	3	7	4	3	3	2	4	3	2	3	3	5	2	2	3	5	3	3	7	5	3	3	3	2	5	2	2	2	3	6	2	3	7	1	1	2	6	3	3	6	3	3	5	3
74	5	4	5	7	5	3	7	3	3	1	6	1	1	2	6	1	2	5	3	3	6	2	2	7	7	3	2	3	2	5	2	1	1	4	2	1	3	7	1	5	2	3	5	3	5	2	6	5	3
75	3	3	3	3	3	5	7	3	7	1	3	6	3	3	2	5	6	3	1	5	4	3	3	3	5	3	2	3	3	3	5	3	3	3	7	1	3	3	5	4	6	2	3	3	3	2	2	5	1
76	6	2	2	5	6	2	6	6	3	2	1	6	3	3	2	4	5	3	1	1	7	2	1	3	3	1	3	2	2	7	2	2	2	3	4	6	3	1	1	2	5	6	5	5	5	2	2	3	3
77	6	3	3	3	6	3	1	7	6	1	2	2	2	2	3	3	6	4	5	2	2	3	3	5	5	5	3	2	3	7	2	2	3	3	5	3	5	7	1	2	2	3	5	3	3	6	4	2	3
78	4	3	3	3	2	6	1	1	4	2	6	6	3	2	2	2	6	2	5	5	2	6	2	7	6	6	6	6	5	3	5	1	2	5	6	1	5	6	6	5	2	3	2	5	6	6	5	2	5
79	5	5	5	5	5	5	1	1	5	5	3	7	3	5	1	3	3	5	3	5	2	6	3	3	2	6	5	5	5	2	5	7	5	5	7	1	2	1	2	5	5	7	3	5	5	5	2	2	2
80	2	4	3	1	3	7	1	2	3	5	3	3	3	6	2	2	6	2	1	2	5	5	3	5	2	3	6	5	5	2	6	2	3	3	5	1	5	1	2	6	6	6	4	6	6	5	3	3	2
81	1	5	5	1	6	6	5	2	5	3	2	6	5	5	1	2	5	3	2	3	5	2	5	1	1	7	5	5	5	6	5	5	6	5	7	1	5	1	5	6	7	6	3	3	7	5	3	2	2
82	3	2	5	3	2	3	6	1	5	2	3	2	5	2	2	3	2	3	5	5	6	2	2	1	2	3	5	5	3	6	6	2	2	5	7	1	5	1	5	3	5	6	5	3	6	3	6	5	3
83	1	7	7	1	2	5	1	1	7	5	2	6	5	3	1	3	6	4	7	5	7	3	5	1	1	7	3	6	6	1	2	2	6	5	7	1	7	1	6	5	6	6	2	5	5	7	3	6	2
84	1	6	5	1	6	6	2	5	5	3	2	7	6	5	2	7	6	2	7	7	6	5	5	1	2	7	2	3	7	6	7	2	6	5	7	1	7	1	7	6	7	6	6	5	7	6	3	5	1
85	2	7	3	5	7	3	6	6	6	2	2	5	2	5	2	3	5	2	3	4	5	2	2	2	1	1	6	5	3	2	6	2	3	2	6	1	5	5	2	6	6	6	5	3	6	5	2	3	5
86	1	7	5	1	2	5	1	2	6	6	1	6	3	7	3	4	6	1	7	7	3	6	6	1	1	7	5	7	7	1	7	7	7	5	7	1	6	1	7	7	7	5	1	5	7	7	2	2	7
87	2	7	3	2	6	2	7	7	7	2	7	7	6	5	3	6	5	1	1	6	6	2	6	4	3	7	5	6	5	1	6	5	5	2	7	1	7	1	3	5	5	5	3	5	7	7	2	5	5
88	7	1	7	7	1	3	2	1	6	5	7	4	2	7	6	4	2	5	7	6	5	7	2	7	7	1	6	2	2	1	1	1	1	2	3	1	6	7	1	7	1	3	2	NA	7	3	3	6	1
89	3	5	3	5	3	3	1	2	5	3	3	3	2	5	6	5	2	2	6	3	2	6	5	6	3	3	2	7	3	5	5	3	3	2	6	1	6	7	2	6	5	2	2	5	5	7	3	5	3
90	3	5	7	5	3	7	1	2	6	7	7	NA	3	7	6	3	3	3	2	7	2	7	5	5	5	7	6	3	6	1	4	3	3	5	7	1	7	5	1	7	5	5	2	6	7	7	2	5	7
91	3	3	6	7	1	6	1	2	6	7	7	7	2	5	4	2	6	3	7	3	6	6	2	5	6	5	3	6	5	1	6	5	3	4	2	1	6	7	2	7	3	3	2	6	6	7	3	6	7
92	1	7	7	1	1	7	1	1	5	7	5	7	7	7	2	4	5	5	7	7	5	6	7	1	2	7	5	7	5	1	6	2	6	4	7	1	7	1	7	7	7	5	1	7	7	6	3	3	7
93	6	3	6	7	1	3	6	1	6	5	7	6	1	7	6	3	5	3	7	6	5	7	2	6	6	7	7	5	2	1	2	1	1	2	6	1	7	7	1	4	2	3	3	5	7	6	5	6	3
94	5	1	5	7	1	1	7	3	3	3	7	3	1	5	6	4	5	3	7	3	5	6	6	7	7	5	2	2	3	1	1	1	1	2	2	1	3	7	1	6	2	3	2	7	7	5	3	6	5
95	5	3	7	1	3	3	1	5	6	5	3	2	3	3	6	3	5	6	6	3	2	6	7	1	2	7	5	7	6	3	3	3	5	4	5	2	6	3	3	7	3	3	3	5	7	5	5	5	2
96	1	7	3	1	2	2	3	5	6	5	1	7	5	7	1	1	5	3	5	2	6	3	6	3	1	6	2	5	5	5	7	6	6	5	7	1	6	1	6	7	7	5	3	3	7	5	2	7	6
97	5	5	7	7	3	7	2	2	5	3	7	NA	2	7	5	5	2	1	6	7	6	7	5	5	6	7	2	2	5	1	5	5	1	3	7	1	6	6	1	6	1	3	2	3	7	7	3	3	6
98	2	2	5	4	3	5	3	2	6	6	7	6	3	7	3	4	6	2	7	6	6	7	6	1	2	7	6	2	6	1	7	5	6	NA	7	1	7	1	1	7	7	5	1	7	7	7	4	5	7
99	6	2	7	7	1	3	1	1	5	3	7	1	2	3	7	3	3	5	6	5	2	6	3	6	6	5	6	6	2	5	1	2	1	2	3	1	6	7	3	5	3	2	2	5	7	5	5	6	3
100	3	3	2	5	2	NA	1	6	3	1	3	3	3	2	5	2	3	2	6	6	5	2	3	3	2	5	1	2	5	2	6	2	2	3	2	2	5	1	2	3	4	6	3	3	5	3	2	1	2
[truncated: 31 more columns]
