# Supplementary material for: Four dimensions characterize attributions from faces using a representative set of English trait words
Source: Nat Commun. 2021 Aug 27;12:5168. doi: 10.1038/s41467-021-25500-y (PMC8397784; doi:10.1038/s41467-021-25500-y)
Supplement: Supplementary file 4 — Source Data [file 41467_2021_25500_MOESM4_ESM.zip › Source_Data/FigureS7_Ratings_80Traits_86Participants/LV2.csv]

	aggressive	agreeable	ambitious	angry	anxious	articulate	atypical	autistic	baby-faced	beautiful	bossy	careful	charismatic	clever	combative	competent	compulsive	condescending	confident	conscientious	consistent	courageous	creative	critical	cruel	curious	defensive	determined	dignified	disorderly	easygoing	emotional	empathetic	energetic	ethical	feminine	flexible	grumpy	happy	healthy	helpful	humble	ignorant	income	independent	intellectual	intense	jealous	leader-like
1	2	5	3	5	2	5	4	3	5	5	4	3	4	6	2	6	5	3	6	5	4	4	5	5	2	3	5	4	5	4	4	5	5	2	5	5	4	4	4	6	5	3	2	3	3	4	3	5	5
2	2	7	2	3	5	5	2	3	4	4	6	5	5	5	3	3	3	4	5	5	4	3	5	2	2	3	3	5	5	3	4	1	5	3	5	7	2	3	5	6	7	5	3	4	3	4	3	5	4
3	5	3	6	7	4	3	4	4	3	1	5	6	2	3	5	2	1	4	5	2	1	3	2	6	6	3	7	1	3	6	6	6	2	2	1	5	2	6	2	2	2	2	6	3	6	2	4	6	1
4	2	5	5	5	2	6	5	3	5	3	3	5	4	4	3	4	2	6	5	6	4	3	5	4	3	5	7	3	5	4	6	2	5	3	4	7	4	3	4	5	3	2	3	4	4	3	1	5	4
5	3	5	4	3	6	6	3	2	5	5	4	5	5	6	2	5	6	3	6	7	6	4	6	6	4	5	5	7	6	3	3	4	5	5	5	7	4	4	6	4	6	5	3	4	4	4	4	5	5
6	1	7	2	3	5	7	3	1	2	6	2	6	7	7	1	7	7	2	4	7	7	7	6	5	1	6	7	7	7	1	1	6	7	6	7	7	7	1	7	5	7	7	1	6	6	7	4	1	6
7	2	4	6	4	5	6	2	2	5	4	5	5	5	5	3	5	4	3	6	6	4	3	5	7	3	5	5	4	5	3	5	4	3	5	5	6	5	4	4	5	3	5	3	6	3	4	4	5	5
8	2	7	6	4	6	6	1	1	5	4	5	6	5	6	3	5	4	5	7	7	5	5	6	6	2	6	6	6	5	4	4	3	5	7	4	7	6	2	5	6	5	2	3	6	5	3	2	4	5
9	3	6	5	3	2	5	1	1	6	5	4	5	6	6	4	6	5	6	7	6	5	5	4	7	3	6	7	4	6	3	5	2	5	6	5	7	5	3	6	6	5	2	2	5	5	4	2	5	5
10	3	5	6	3	5	6	1	3	5	5	5	7	6	6	3	6	5	4	7	7	6	5	6	5	3	4	5	5	6	5	4	5	5	7	5	7	5	2	5	5	6	3	2	5	3	5	3	4	7
11	1	6	5	2	5	7	1	3	4	6	5	5	5	7	3	6	5	4	6	7	5	6	6	4	2	6	5	6	6	1	3	3	6	6	7	7	5	2	6	7	6	3	2	6	6	6	5	4	6
12	2	4	1	3	3	4	4	5	6	4	4	4	4	4	4	4	4	2	5	4	4	2	4	1	3	3	3	3	5	4	5	4	4	5	3	5	2	4	4	6	6	7	5	3	3	4	3	3	2
13	3	5	6	5	5	6	3	2	3	4	5	6	5	5	4	6	3	1	6	6	5	4	5	6	3	6	7	6	4	2	4	5	4	5	3	6	6	5	5	6	4	4	2	5	5	4	5	6	6
14	3	6	5	3	6	7	3	3	4	4	5	4	6	5	3	5	4	2	7	6	4	5	4	7	3	4	7	5	5	3	4	2	3	7	3	6	6	2	5	5	5	5	3	5	6	6	5	5	6
15	4	2	1	6	4	3	5	6	1	1	2	4	1	1	5	2	2	2	2	4	2	2	3	3	6	2	2	2	3	6	1	5	3	1	4	6	1	7	1	2	1	4	6	1	2	2	5	2	1
16	3	4	3	4	3	5	4	3	4	3	4	6	3	4	3	3	3	2	4	5	5	3	3	6	2	4	3	4	5	3	4	2	4	6	5	6	3	3	4	5	5	3	4	5	5	5	3	6	3
17	4	5	4	4	6	6	2	3	5	5	5	6	5	5	4	3	4	3	3	5	5	4	3	5	4	3	4	3	4	4	5	4	5	5	3	5	3	4	5	4	6	4	4	3	3	4	2	5	4
18	2	5	3	4	5	3	2	3	1	5	3	3	5	5	3	3	6	1	3	6	5	3	4	1	2	2	1	6	6	4	5	7	6	1	4	5	2	3	5	3	6	6	2	4	3	7	6	2	4
19	3	5	4	4	5	7	5	2	6	4	5	4	4	6	3	6	5	5	6	5	5	5	4	4	3	5	6	5	5	2	5	3	4	4	5	7	4	3	5	5	4	5	3	5	3	5	5	6	5
20	2	5	5	4	3	6	4	1	6	4	5	5	6	5	5	5	3	1	7	6	5	5	5	6	5	4	5	4	5	3	5	2	4	7	5	7	6	2	5	5	5	4	3	4	5	4	1	5	5
21	6	2	2	7	2	2	7	6	1	2	7	1	2	2	7	1	1	4	5	2	3	2	3	7	7	2	2	2	1	6	2	2	1	2	2	3	2	7	1	2	1	2	6	1	5	1	2	7	2
22	3	4	1	5	7	2	3	4	2	4	3	7	1	4	3	2	5	7	1	6	5	2	2	3	5	2	2	5	4	4	1	6	4	1	1	5	2	5	2	1	5	6	4	1	2	4	7	4	1
23	1	6	3	1	6	5	2	2	4	5	2	5	3	5	2	5	7	1	1	7	6	2	6	6	2	4	3	6	7	1	2	2	7	2	7	6	2	4	5	4	6	6	2	4	2	6	5	2	2
24	2	7	6	2	4	7	1	1	6	6	5	7	5	7	1	6	5	3	7	7	6	5	7	6	2	6	6	6	6	2	3	2	7	7	5	6	7	2	5	6	7	4	1	6	7	5	5	5	7
25	4	3	7	4	5	7	3	2	4	2	6	5	6	6	6	6	4	7	7	7	5	7	6	6	5	7	7	6	5	2	6	3	3	7	2	7	7	3	5	6	3	2	2	7	7	5	2	6	7
26	3	5	7	5	4	7	1	1	5	5	6	6	6	7	6	7	3	2	7	6	6	7	5	5	5	7	7	6	4	1	4	1	3	7	5	7	7	5	3	7	3	2	1	6	6	6	6	7	7
27	7	1	5	7	2	6	3	2	2	2	7	4	1	3	7	2	2	5	3	3	3	4	2	6	6	1	7	1	2	6	1	7	2	2	2	6	1	7	3	3	1	2	6	2	6	2	6	6	3
28	4	3	7	5	2	7	3	2	5	3	7	6	7	7	5	5	5	7	7	7	5	7	6	7	5	7	7	6	5	1	6	4	2	7	2	7	6	5	7	7	3	3	1	7	7	5	6	7	7
29	1	7	7	1	3	5	1	1	5	6	4	5	6	7	2	7	6	5	4	7	6	5	7	3	1	6	5	6	7	1	4	4	7	6	7	6	7	1	7	7	7	6	1	7	5	6	3	4	5
30	1	7	3	2	6	5	3	2	7	6	3	6	4	6	1	5	6	2	4	7	6	4	6	5	1	6	5	6	6	2	4	6	7	6	4	7	7	2	7	6	7	6	2	4	4	6	2	3	4
31	1	7	5	1	4	6	3	1	4	6	3	5	6	7	2	6	6	2	6	7	7	6	7	2	1	5	5	6	7	1	2	5	4	6	6	6	7	2	7	7	7	6	1	6	6	6	3	6	5
32	1	6	1	3	7	4	6	3	1	4	1	6	3	5	1	4	7	2	1	6	6	3	3	3	2	3	1	4	6	2	2	4	7	1	7	5	3	6	5	5	6	6	1	4	3	6	7	1	4
33	1	7	3	2	7	6	7	2	1	6	1	7	3	7	1	6	7	1	1	7	7	3	5	2	2	2	1	5	7	2	1	6	7	1	7	6	5	3	5	5	7	7	1	4	3	7	7	1	3
34	1	7	6	1	3	6	1	1	6	7	2	7	7	7	1	7	7	2	4	7	7	6	7	4	2	7	3	5	7	1	7	2	7	6	7	7	7	1	7	7	7	6	1	6	5	7	5	3	6
35	1	7	6	1	4	6	2	1	6	5	2	5	7	7	1	7	6	3	5	7	7	5	5	5	1	7	6	6	7	1	6	2	7	6	6	6	7	1	6	7	7	5	1	5	4	6	5	2	7
36	1	7	7	3	4	7	2	2	5	6	4	7	7	7	3	6	6	1	7	7	7	6	7	7	1	7	5	5	7	1	6	4	7	7	6	7	6	2	7	7	7	7	1	7	7	6	5	6	6
37	1	7	7	2	3	6	3	2	6	5	3	6	7	7	2	5	6	3	5	6	6	4	5	4	1	6	6	5	7	2	6	3	7	7	6	6	7	1	6	7	7	6	1	6	6	5	3	6	6
38	1	7	4	1	3	6	2	1	3	7	1	7	7	7	1	7	6	1	4	7	7	5	7	1	1	7	5	6	7	1	1	2	7	6	6	7	6	1	7	7	7	7	1	6	5	7	3	2	6
39	1	6	5	2	3	6	4	1	7	5	4	6	7	6	3	6	5	4	6	6	5	5	7	2	2	6	6	7	7	1	5	5	6	6	5	7	5	2	6	7	7	4	1	5	5	5	3	6	6
40	1	7	3	3	3	5	1	1	7	5	3	7	5	6	2	5	7	3	5	7	5	2	6	2	1	3	5	6	5	3	6	2	6	5	7	7	6	2	6	6	7	6	2	4	2	4	3	2	2
41	2	6	4	5	5	5	7	5	5	4	4	6	4	5	2	6	5	1	4	7	6	3	6	4	2	5	3	5	6	2	5	2	5	4	6	6	3	3	5	4	7	7	2	6	3	4	3	5	3
42	2	6	5	1	2	5	2	1	6	6	3	6	6	7	2	6	6	1	6	6	7	7	7	5	2	7	5	2	6	3	5	2	6	6	7	5	6	5	7	7	5	5	2	5	6	7	3	3	6
43	2	7	7	2	4	6	2	1	6	5	5	6	5	6	5	6	5	3	6	6	6	6	7	2	3	5	6	5	6	1	3	2	6	7	5	7	6	1	6	7	5	5	1	7	6	6	2	5	6
44	1	7	5	2	5	6	1	2	6	6	2	7	5	6	2	6	5	2	6	7	6	4	6	1	2	4	4	5	6	2	5	3	6	5	6	6	6	1	3	7	6	5	1	5	5	5	3	2	4
45	3	5	3	4	4	3	3	3	5	3	4	5	5	5	3	4	4	2	3	6	5	3	4	3	3	5	2	4	5	3	4	3	5	2	5	4	3	3	4	4	4	4	2	4	2	4	5	4	3
46	2	5	3	5	5	5	2	4	5	5	5	3	5	5	3	5	4	3	3	6	5	3	4	5	3	3	6	5	4	3	6	6	4	3	5	6	5	4	6	5	4	3	3	5	5	5	4	5	5
47	2	5	5	4	3	5	2	2	7	3	4	6	5	6	3	4	6	3	4	6	5	5	5	5	2	4	6	4	6	2	4	5	6	7	5	7	6	2	6	6	6	6	2	4	3	4	4	4	6
48	1	7	4	2	5	7	1	1	7	6	1	6	6	6	2	6	7	4	4	7	6	4	6	6	2	6	5	6	6	3	4	3	6	7	5	7	6	1	7	6	7	6	2	5	4	5	2	4	5
49	2	7	7	1	6	7	1	1	5	5	6	7	6	7	5	7	6	2	7	6	6	7	7	2	3	7	4	5	7	2	3	5	5	7	6	7	7	2	6	7	7	3	1	7	5	6	4	7	7
50	1	6	3	3	4	7	3	1	3	5	3	6	5	6	1	6	6	1	3	7	6	3	6	1	2	6	4	7	6	3	1	1	7	3	3	6	3	3	6	6	7	6	1	5	4	7	3	3	5
51	5	4	3	4	1	5	3	3	1	5	4	2	3	4	4	2	2	4	6	5	4	3	2	3	6	3	5	3	5	4	6	2	5	4	2	2	5	6	4	5	2	5	6	5	5	5	4	5	4
52	6	1	2	6	1	4	5	4	2	1	6	3	1	3	6	1	1	6	5	2	3	3	2	1	6	3	6	2	2	6	7	3	2	2	2	1	3	7	3	4	1	2	6	6	7	3	6	7	5
53	4	4	3	4	1	5	2	2	3	5	5	4	5	5	5	3	3	3	5	3	3	3	2	5	4	6	3	3	4	4	7	3	5	6	3	1	5	3	4	3	5	5	3	4	3	3	3	4	5
54	5	3	4	6	2	4	3	3	3	2	5	2	5	5	6	4	2	4	4	2	3	5	2	5	4	3	5	3	4	4	1	1	3	2	2	2	3	6	3	5	3	5	6	5	5	3	4	5	4
55	6	1	3	6	1	2	5	6	1	1	6	1	1	1	6	1	1	5	6	1	1	2	2	7	7	3	5	1	1	7	7	6	1	2	1	2	3	7	1	1	2	1	7	1	1	1	3	3	2
56	5	2	6	6	3	5	4	2	1	2	5	1	5	4	5	3	1	6	6	4	3	5	3	2	5	3	6	2	3	3	7	5	3	2	4	2	3	6	5	5	4	1	5	7	6	3	3	7	5
57	1	6	4	2	1	4	5	2	6	6	2	5	6	6	2	4	5	2	4	6	4	4	6	2	2	7	6	4	5	5	5	1	6	6	5	2	5	2	5	5	6	4	3	5	4	6	3	6	3
58	4	6	2	4	4	3	5	2	3	5	4	4	4	4	3	4	2	5	5	4	4	3	5	5	5	3	4	2	5	4	7	1	6	4	3	2	6	4	4	4	4	4	4	4	3	3	3	1	3
59	4	4	2	6	3	2	5	7	6	1	3	5	2	3	2	1	1	4	2	3	2	1	2	3	5	2	3	1	3	7	7	5	3	2	1	3	1	3	2	2	5	4	5	1	1	2	4	2	1
60	7	2	2	7	2	3	5	5	1	2	6	2	3	3	7	2	1	6	5	3	3	2	3	3	6	1	5	2	2	5	4	3	2	3	3	1	2	6	3	4	3	2	6	4	5	2	5	7	4
61	5	3	6	6	1	3	5	3	1	4	4	2	3	5	5	2	3	2	5	4	5	3	3	7	4	5	6	2	3	4	6	6	3	5	5	1	4	6	4	5	1	2	5	6	4	3	5	3	4
62	5	4	3	5	3	3	4	4	3	3	4	3	4	4	4	2	2	5	4	3	4	3	3	4	5	4	5	2	3	4	4	5	4	3	3	2	4	6	2	4	5	2	4	4	3	3	2	5	2
63	3	3	1	5	4	3	5	5	2	3	3	4	4	3	2	4	4	4	2	4	4	1	3	4	3	3	2	2	6	4	4	4	5	6	4	2	3	5	4	3	4	3	4	2	2	4	4	3	1
64	5	4	2	6	5	2	3	6	2	1	5	3	2	3	5	2	2	3	1	3	2	2	1	5	7	2	2	3	3	5	3	3	2	1	2	1	4	5	2	3	2	3	6	4	3	2	4	5	2
65	4	3	4	5	4	5	4	4	2	1	4	4	4	4	4	3	3	3	4	6	4	3	4	6	5	3	4	4	5	6	2	3	4	3	4	2	3	6	3	4	6	3	5	4	5	4	3	5	5
66	3	6	4	4	1	4	1	4	4	5	4	5	6	6	2	5	3	1	5	5	5	2	4	3	2	4	5	2	6	4	6	1	6	4	5	2	4	3	3	6	6	4	4	3	3	3	2	4	3
67	3	5	3	3	2	4	5	2	2	3	4	2	3	5	3	3	3	5	4	4	3	5	4	6	4	4	5	4	6	4	4	2	5	2	3	2	5	6	6	4	5	3	5	5	3	5	3	3	3
68	3	6	3	4	3	5	4	2	5	4	5	3	5	5	4	5	2	2	5	6	4	4	4	3	4	3	4	6	5	2	2	5	5	5	4	3	4	4	6	5	5	5	3	6	5	5	3	4	3
69	5	2	1	6	2	2	7	7	4	1	1	3	1	1	4	1	1	5	2	3	1	1	3	5	6	2	1	1	1	7	6	7	3	2	1	3	1	6	1	1	1	2	7	2	1	1	1	1	1
70	2	5	2	4	2	5	5	3	6	3	3	2	4	3	2	4	2	5	4	4	2	2	3	2	4	4	2	2	4	3	4	1	3	4	3	1	3	3	3	3	7	4	5	5	2	3	4	4	3
71	7	1	5	7	1	2	7	4	1	1	7	2	2	2	7	3	1	2	6	2	2	2	1	6	7	3	5	1	1	6	6	7	1	4	1	3	2	7	1	3	2	1	7	5	6	2	6	7	3
72	7	2	5	5	1	3	6	4	1	2	6	5	2	2	7	3	1	5	3	2	2	1	2	1	6	3	2	3	2	5	3	6	2	1	3	3	3	6	3	4	2	2	6	5	6	3	3	6	3
73	2	4	2	4	4	3	5	4	5	4	3	4	1	3	4	2	2	5	3	3	1	1	3	3	4	2	2	1	4	6	1	4	6	5	2	2	3	4	2	4	4	5	4	2	1	3	2	2	2
74	2	6	3	3	2	6	6	3	4	4	3	2	5	5	3	4	2	2	3	3	4	2	5	3	4	3	2	4	5	5	4	3	4	4	4	3	1	4	4	5	3	3	4	5	4	4	2	5	4
75	4	5	3	5	4	5	4	4	6	3	3	2	2	2	3	4	2	4	4	2	2	3	3	3	3	3	4	2	3	5	5	2	6	4	1	2	2	4	3	3	4	2	5	2	1	1	2	3	3
76	6	2	4	5	1	2	4	3	2	2	6	2	3	4	4	3	3	4	4	2	4	2	2	6	5	2	7	2	2	5	6	5	4	3	2	2	3	7	3	5	3	2	7	4	4	3	4	6	3
77	4	3	2	5	4	4	5	5	6	2	4	2	2	3	6	3	3	4	5	4	3	2	3	6	4	6	3	2	3	5	7	2	4	6	2	2	3	5	4	6	4	3	5	3	2	2	3	4	1
78	6	2	4	6	2	6	4	5	1	2	7	2	3	4	6	2	2	6	3	4	3	2	1	6	5	2	6	2	1	5	6	3	3	1	2	2	3	6	3	3	2	2	6	3	5	3	4	6	3
79	2	3	3	5	4	4	3	3	5	4	2	3	4	3	3	3	3	3	3	3	3	3	3	2	3	5	4	2	4	4	7	2	5	6	5	1	2	5	5	4	4	2	5	3	3	3	5	5	2
80	5	4	4	5	2	3	4	1	2	4	5	1	3	4	4	4	3	3	4	4	3	3	2	3	6	4	7	3	4	4	6	2	3	5	2	2	5	5	5	4	2	3	4	4	3	3	5	5	4
81	3	4	2	3	2	5	2	2	4	3	3	2	3	4	3	4	2	5	5	3	2	2	4	2	3	5	3	2	4	4	7	2	4	5	4	1	3	3	4	3	6	4	4	2	3	3	2	5	2
82	4	3	3	5	2	2	4	2	1	2	4	3	4	4	3	3	3	2	4	4	3	3	2	6	4	3	6	3	4	3	6	5	5	4	5	2	3	5	4	4	3	3	5	3	4	4	4	3	3
83	2	6	5	3	2	6	1	2	6	5	3	6	5	5	2	6	5	4	4	6	5	5	5	3	2	6	5	5	5	3	7	2	5	7	4	2	4	1	7	7	7	2	3	5	6	5	2	3	6
84	3	5	2	4	4	4	6	5	5	4	3	5	4	6	3	4	3	2	4	5	4	4	4	3	2	4	5	3	5	3	5	2	6	3	4	2	4	2	4	6	6	5	3	4	4	5	2	3	5
85	3	5	4	4	3	4	6	2	7	5	4	4	4	5	3	4	3	2	2	3	4	3	6	2	3	5	3	2	5	3	6	2	7	6	4	3	3	4	5	7	7	5	3	4	3	4	2	5	1
86	3	6	3	5	4	5	4	1	4	4	3	4	5	5	3	4	3	4	5	4	5	4	4	6	3	5	3	4	5	4	6	2	6	5	4	3	6	3	5	6	6	4	3	3	4	4	3	4	6
87	2	5	3	3	3	4	4	3	5	4	3	3	4	5	3	4	3	2	3	6	5	3	3	3	2	5	5	4	5	3	5	3	5	3	3	2	3	4	5	5	5	6	2	4	2	4	3	4	3
88	3	4	3	5	5	4	6	4	3	4	4	3	2	5	2	4	4	2	3	4	5	3	3	6	4	4	3	2	5	4	3	6	5	2	3	1	2	6	4	4	5	6	4	3	3	3	6	2	4
89	3	6	3	2	1	5	1	3	3	6	6	5	4	6	3	5	4	2	4	3	5	5	4	5	3	4	6	5	4	3	5	1	5	6	4	1	7	3	6	7	5	4	3	5	5	5	2	3	5
90	5	4	5	4	2	4	4	3	2	3	3	2	3	5	5	6	2	4	6	4	3	6	5	2	4	5	6	3	3	2	3	2	3	3	3	1	5	4	4	7	5	6	5	5	5	4	4	3	2
91	2	6	4	3	1	4	3	2	5	5	3	3	6	6	2	5	3	2	4	6	4	3	5	2	2	5	2	3	5	4	6	2	5	5	5	3	4	3	5	6	7	7	4	5	2	2	2	2	2
92	2	5	5	1	3	6	1	1	3	7	1	4	7	7	2	5	5	3	6	6	7	6	5	2	3	6	5	5	5	2	6	2	6	2	6	1	7	2	7	7	6	3	2	6	7	6	3	5	6
93	3	4	6	3	3	4	2	1	2	4	5	4	5	5	4	4	1	6	6	4	3	6	4	5	6	4	4	2	4	4	5	1	3	6	4	2	7	5	5	6	4	4	6	5	7	4	5	5	4
94	4	4	2	4	6	3	7	5	2	3	2	1	2	2	3	2	1	5	1	4	3	1	4	6	4	2	2	2	4	7	2	NA	4	3	2	1	1	5	2	3	3	4	5	3	2	2	3	4	1
95	2	5	5	3	3	5	4	2	6	4	3	3	5	5	3	4	2	5	5	4	5	4	5	1	2	6	3	3	5	3	7	1	5	6	3	4	5	3	5	5	5	5	4	5	5	5	3	5	4
96	3	3	2	4	1	5	5	3	3	4	3	4	3	5	3	2	3	2	4	3	3	2	4	1	3	5	2	2	5	5	7	2	5	6	3	3	3	5	4	6	4	5	4	3	3	3	3	2	2
97	3	5	3	4	4	2	5	5	2	3	1	3	3	4	3	3	2	5	3	5	5	2	6	4	4	3	3	3	4	3	5	4	5	2	3	2	3	5	4	4	5	4	5	6	3	4	6	3	3
98	3	5	3	3	1	5	4	3	1	5	3	2	4	6	2	2	3	3	3	4	5	4	4	2	3	4	4	5	5	4	4	1	6	4	3	1	6	2	5	5	4	4	5	4	4	5	5	4	4
99	2	6	6	2	3	6	2	1	4	7	1	4	5	6	2	5	5	7	5	5	7	5	5	2	3	7	5	6	6	2	6	2	5	6	7	2	7	3	7	7	6	3	3	7	6	5	3	3	6
100	4	3	3	5	3	4	5	3	2	3	3	1	3	5	3	3	4	2	2	4	5	4	3	3	3	5	5	2	5	3	7	3	2	2	4	2	1	6	4	4	5	5	2	4	3	3	4	5	3
[truncated: 31 more columns]
