# Supplementary material for: Four dimensions characterize attributions from faces using a representative set of English trait words
Source: Nat Commun. 2021 Aug 27;12:5168. doi: 10.1038/s41467-021-25500-y (PMC8397784; doi:10.1038/s41467-021-25500-y)
Supplement: Supplementary file 4 — Source Data [file 41467_2021_25500_MOESM4_ESM.zip › Source_Data/FigureS7_Ratings_80Traits_86Participants/LV3.csv]

	aggressive	agreeable	ambitious	angry	anxious	articulate	atypical	autistic	baby-faced	beautiful	bossy	careful	charismatic	clever	combative	competent	compulsive	condescending	confident	conscientious	consistent	courageous	creative	critical	cruel	curious	defensive	determined	dignified	disorderly	easygoing	emotional	empathetic	energetic	ethical	feminine	flexible	grumpy	happy	healthy	helpful	humble	ignorant	income	independent	intellectual	intense	jealous	leader-like
1	3	2	4	4	6	3	3	5	4	5	2	2	2	6	3	6	1	1	2	4	5	5	3	5	1	6	7	5	5	3	4	5	4	3	4	6	4	5	3	3	4	5	3	4	2	3	5	3	5
2	3	5	4	2	3	3	5	2	5	5	2	3	5	7	4	5	3	2	7	6	5	6	4	4	NA	5	5	5	7	5	5	6	5	5	3	5	5	2	6	6	5	5	3	5	4	5	5	4	6
3	6	1	1	5	6	3	6	5	1	3	5	4	1	3	7	5	1	7	2	3	1	2	1	2	3	2	5	3	1	6	3	2	2	3	2	5	1	6	7	1	2	3	7	1	2	2	1	6	2
4	5	3	2	6	7	3	1	5	4	3	6	3	1	2	6	5	4	7	2	3	2	4	2	7	4	3	5	5	1	7	3	3	2	3	2	6	1	7	3	3	2	3	7	2	2	2	2	6	1
5	3	2	2	3	7	1	3	5	7	5	3	3	3	6	3	7	2	6	1	3	4	4	5	5	3	4	1	5	3	3	4	6	5	5	7	4	4	6	4	6	5	3	3	3	4	3	4	4	5
6	5	5	7	5	5	2	3	4	4	5	5	3	4	3	5	7	2	1	5	5	5	4	4	5	1	3	4	6	4	4	3	2	4	4	3	7	4	4	3	3	5	4	5	6	6	4	4	3	4
7	4	3	5	1	5	6	3	2	4	5	5	4	3	5	5	7	4	1	7	4	5	5	3	7	1	5	3	5	4	6	2	5	5	3	3	5	6	5	2	3	2	3	3	4	5	5	4	4	6
8	2	7	7	1	1	7	3	3	7	7	2	6	5	7	1	7	1	1	7	7	7	7	3	3	1	6	5	7	7	1	5	5	5	5	7	7	6	1	6	7	7	7	2	5	7	7	5	1	7
9	3	2	3	2	6	5	3	4	2	4	3	5	3	4	4	4	3	1	1	5	5	4	2	5	1	3	6	6	4	4	4	3	5	5	3	6	4	5	2	5	4	3	4	5	3	4	5	3	3
10	3	3	4	4	7	1	3	4	1	4	4	3	3	4	3	3	4	2	3	5	3	4	1	4	1	3	6	5	4	6	3	5	5	3	3	6	3	4	2	5	3	4	4	3	1	3	3	5	2
11	2	5	6	1	5	3	3	3	3	5	1	5	4	5	2	5	5	2	1	4	7	7	5	2	1	6	1	5	4	1	3	5	5	7	7	6	5	3	6	7	4	6	3	5	6	5	5	2	6
12	4	3	3	5	3	2	5	4	4	3	6	3	3	3	4	4	1	5	3	5	4	4	3	6	3	4	3	3	4	4	3	3	3	5	2	2	4	3	6	6	5	1	6	2	4	3	4	6	2
13	4	2	1	5	5	5	5	3	1	4	4	3	1	4	4	6	2	6	4	2	4	4	2	7	1	3	1	6	4	1	3	3	5	5	7	2	2	6	1	6	4	4	2	3	4	3	1	3	5
14	3	2	4	4	5	3	3	5	1	3	4	3	2	3	4	5	3	3	7	5	4	5	3	5	3	4	6	6	4	3	3	3	4	5	6	6	2	5	4	7	3	5	6	4	3	4	4	4	4
15	5	1	2	5	5	2	3	5	1	3	7	2	1	2	3	4	5	4	1	5	4	1	1	5	4	1	6	3	3	1	3	1	2	3	2	4	2	5	2	5	2	5	7	1	4	2	1	6	4
16	2	2	4	1	3	3	1	4	2	3	5	4	2	4	6	5	2	6	3	4	4	5	3	6	3	3	4	5	7	6	4	5	5	5	7	5	6	4	5	7	5	4	5	4	4	4	4	3	5
17	3	5	5	1	3	5	3	2	1	6	4	5	2	6	5	5	4	1	6	4	7	7	5	6	1	4	2	5	5	1	4	6	5	5	7	7	2	4	5	7	5	5	2	3	5	4	3	4	5
18	4	3	4	2	3	5	3	5	1	3	4	2	1	6	4	6	2	3	1	4	6	3	3	6	1	3	6	3	4	1	4	3	5	5	3	6	3	4	7	5	4	5	5	5	4	4	3	6	2
19	2	5	5	2	5	5	1	5	5	5	2	5	4	6	2	6	1	1	2	6	4	7	4	4	1	3	5	6	7	1	5	5	5	7	7	6	5	3	6	7	3	4	3	3	7	5	1	2	3
20	2	5	4	4	3	3	3	4	5	3	2	5	2	6	4	6	3	6	5	6	4	3	3	6	1	5	6	5	4	5	5	6	5	5	6	6	2	3	6	6	4	2	6	3	2	4	4	5	2
21	5	1	1	6	6	2	5	5	1	3	6	4	1	2	7	3	2	6	2	4	1	3	2	6	4	1	7	3	1	6	3	2	1	3	2	6	1	7	2	3	1	3	7	1	1	3	1	6	3
22	5	2	1	4	6	3	5	4	1	3	4	2	2	3	5	4	4	4	1	4	4	2	3	6	4	1	6	5	4	5	2	2	4	1	4	5	3	7	2	3	4	4	4	1	4	3	2	4	5
23	2	3	1	4	7	1	5	2	7	3	1	2	1	2	2	4	7	1	1	5	3	4	1	4	1	2	7	3	7	3	5	2	6	1	2	5	2	7	2	2	4	7	2	2	1	3	3	6	1
24	2	5	6	1	1	7	3	3	6	7	1	5	5	5	2	5	1	1	7	6	6	7	5	2	1	5	1	6	7	1	5	6	5	6	7	6	7	1	6	6	6	6	2	5	7	5	5	2	7
25	2	5	4	3	3	3	1	3	1	5	1	5	5	7	3	6	2	3	2	6	7	7	6	3	1	5	1	6	6	3	4	6	3	5	7	7	6	3	6	7	5	5	2	5	6	6	5	2	5
26	2	6	7	1	3	7	1	1	1	7	1	5	7	7	1	7	1	1	7	7	7	7	4	6	1	4	1	7	7	1	5	7	5	7	7	7	6	2	6	7	7	7	1	7	6	7	6	1	7
27	4	3	2	3	6	3	5	4	1	3	7	2	1	4	7	5	5	6	2	2	4	2	2	6	4	4	6	3	3	3	2	5	4	2	2	7	3	6	3	3	3	5	5	3	2	3	1	5	3
28	2	3	4	3	5	3	5	3	6	3	3	5	4	4	1	6	4	6	5	5	4	4	5	6	2	3	3	6	6	1	5	5	5	5	7	5	3	5	3	4	3	4	4	5	5	5	5	6	4
29	1	3	5	1	3	3	3	2	5	5	2	5	6	5	3	7	2	1	5	5	7	7	5	2	1	4	1	6	5	2	3	3	5	5	7	6	5	3	6	6	5	5	1	3	7	5	6	2	5
30	2	5	5	2	3	5	3	4	5	5	2	5	2	5	4	6	2	2	3	5	5	6	5	3	1	5	6	5	7	1	4	6	5	5	6	7	5	3	5	7	5	5	3	3	6	5	5	2	5
31	2	5	7	1	2	2	1	3	5	5	1	6	5	7	1	7	2	1	7	7	7	7	6	1	1	6	2	NA	7	1	4	6	5	5	7	7	5	3	5	7	5	5	1	5	6	6	6	3	6
32	4	3	1	4	6	2	3	5	1	3	6	2	4	3	3	4	4	1	1	4	4	2	3	4	1	4	6	3	5	6	3	2	5	1	1	4	2	4	4	7	4	5	6	1	1	4	4	5	3
33	4	2	1	4	6	1	3	4	2	3	2	4	1	3	5	5	7	2	2	4	4	1	4	2	4	2	6	6	4	7	3	3	4	3	2	3	4	3	1	3	4	5	4	2	4	4	2	5	4
34	2	5	5	1	1	2	1	2	7	7	1	5	6	7	2	7	2	1	6	7	6	7	6	1	1	5	1	7	7	2	5	6	7	7	7	3	7	1	6	7	5	6	3	7	4	6	7	1	2
35	2	5	3	1	1	5	1	2	5	5	2	2	5	7	4	6	3	3	3	7	7	6	5	3	1	5	2	5	7	2	5	6	5	5	7	5	5	2	7	7	6	7	4	6	4	3	6	3	6
36	2	5	4	2	3	2	3	2	1	5	4	4	4	6	4	7	3	1	2	3	6	7	5	2	2	5	2	6	6	1	6	6	5	5	7	5	2	3	2	7	5	5	3	5	6	3	NA	3	5
37	2	5	3	1	5	5	3	4	7	4	1	6	2	6	3	5	3	1	3	7	5	4	4	6	1	2	5	6	7	5	3	5	5	5	7	6	4	2	6	3	5	6	3	4	3	4	4	3	4
38	2	5	6	1	3	6	2	2	1	6	2	5	5	7	1	6	3	1	5	7	6	6	6	3	1	5	2	6	7	2	6	5	5	7	7	7	5	1	7	6	3	5	2	6	6	5	2	2	6
39	2	6	3	3	3	5	5	3	6	5	4	6	2	7	6	6	4	1	2	5	2	4	5	3	1	5	5	6	5	3	4	5	3	4	6	6	3	1	4	7	2	7	5	3	5	4	5	5	1
40	2	5	3	4	6	6	1	3	5	3	5	3	3	3	4	5	5	6	2	6	3	7	4	5	1	2	6	6	7	3	4	6	2	5	2	7	3	6	6	4	2	5	3	4	7	4	1	5	3
41	2	6	5	1	3	5	2	1	6	5	2	4	5	6	3	5	2	1	2	5	6	5	5	3	1	5	5	6	7	1	6	6	5	5	7	6	3	2	7	7	6	5	2	4	5	5	5	3	5
42	2	7	6	3	2	5	5	1	6	5	1	5	5	7	3	6	2	1	6	6	6	6	5	2	1	6	1	6	7	1	3	6	5	5	7	5	6	2	6	6	6	5	3	6	6	7	6	4	7
43	2	5	5	1	1	6	1	2	4	6	1	5	2	7	2	6	1	1	5	7	7	4	6	5	1	5	3	6	7	1	7	5	5	7	7	6	6	2	6	7	6	7	2	5	6	6	5	2	6
44	3	5	2	NA	3	2	2	3	6	5	5	5	4	7	3	6	3	3	2	5	7	6	5	3	1	4	1	6	7	3	5	6	5	5	7	6	5	2	6	3	5	5	3	4	3	4	4	3	5
45	5	5	1	4	5	1	3	5	1	3	5	2	1	3	6	6	3	6	1	3	4	4	1	6	3	1	6	6	3	7	4	6	2	4	2	2	2	6	2	2	3	3	5	1	3	2	1	5	2
46	2	3	2	4	6	3	3	5	3	3	5	2	4	3	5	6	2	1	1	6	3	2	3	6	1	3	6	5	5	6	5	6	5	5	2	6	2	5	6	7	5	5	4	4	2	3	3	6	5
47	5	6	2	4	4	2	5	3	4	4	4	5	4	4	5	6	3	7	7	3	2	4	4	7	2	2	6	6	3	6	3	3	2	5	2	6	3	3	4	7	3	3	4	4	3	3	4	6	3
48	2	7	6	1	1	6	3	2	7	7	1	7	5	7	1	7	1	1	7	7	7	7	7	1	1	6	1	6	7	1	6	5	7	7	7	6	7	3	7	7	6	6	2	5	7	5	7	1	4
49	2	6	7	1	3	6	3	3	5	6	3	5	5	7	3	6	2	3	6	7	5	6	6	2	1	6	2	5	7	2	5	6	5	7	7	7	6	2	7	7	7	7	2	5	6	6	6	3	6
50	2	5	5	1	5	6	3	3	1	5	2	5	5	4	4	5	3	2	2	5	6	6	5	3	1	5	2	5	7	4	5	5	5	5	6	6	5	5	6	6	6	6	1	3	6	3	5	2	3
51	4	3	4	4	3	5	3	4	1	5	5	3	2	3	5	5	4	3	6	3	4	4	4	4	3	3	1	5	4	2	3	3	3	5	4	4	3	4	6	4	4	4	4	5	5	2	4	4	3
52	5	3	5	4	2	3	3	4	1	4	6	4	3	3	1	6	3	3	6	6	6	4	1	6	4	1	1	NA	4	1	3	3	4	5	5	1	5	4	4	2	5	5	2	5	7	5	2	3	6
53	5	2	2	4	4	6	3	5	1	5	6	3	2	3	4	5	1	6	6	4	3	3	2	6	1	2	1	5	1	NA	3	3	2	5	3	2	2	4	1	4	4	3	6	2	3	1	1	4	5
54	4	3	1	5	4	3	5	3	1	3	7	2	3	3	6	4	1	6	5	4	3	5	1	6	4	1	1	3	4	6	3	2	4	3	2	1	2	5	3	3	1	4	6	1	3	1	1	6	4
55	4	2	1	4	6	3	3	4	1	3	1	2	1	1	6	4	5	1	1	4	4	3	2	6	1	3	3	6	4	6	4	3	4	3	3	2	4	4	1	2	4	5	4	3	3	3	1	3	2
56	3	5	6	4	3	6	3	2	3	4	3	2	5	5	2	7	4	2	6	6	7	7	4	7	3	7	1	5	5	3	3	3	5	5	7	1	6	3	2	6	6	5	3	6	7	6	5	1	6
57	2	5	5	NA	5	3	3	4	5	5	2	7	6	6	3	5	4	1	5	4	6	6	4	2	1	4	1	5	4	1	5	5	5	6	4	2	6	1	3	7	5	7	1	4	4	4	5	4	5
58	2	3	6	4	3	3	3	2	1	6	4	5	5	4	5	6	2	5	2	4	5	3	4	5	4	3	1	5	3	1	5	5	2	3	4	5	6	3	4	4	5	5	2	5	7	4	3	3	3
59	4	3	3	4	5	1	3	4	6	4	1	2	2	2	5	3	4	4	2	5	3	4	4	6	3	4	3	6	4	4	1	3	4	3	2	4	3	4	3	1	4	5	4	3	4	4	4	4	3
60	4	2	4	4	4	4	3	4	1	3	6	3	1	6	6	5	4	5	5	4	4	4	1	5	4	2	1	6	4	1	3	3	3	3	3	1	2	5	1	4	4	5	4	1	4	1	1	4	2
61	4	3	5	4	3	6	5	4	1	4	3	1	2	3	5	7	3	4	2	5	4	5	4	7	3	4	1	5	4	3	3	5	3	3	2	1	4	5	4	4	5	5	4	5	4	2	4	2	5
62	2	5	3	4	3	5	5	3	1	4	3	5	3	7	4	6	1	2	2	5	5	4	2	5	3	2	1	6	4	3	5	6	5	5	2	6	5	4	6	5	5	4	3	4	4	4	3	4	5
63	2	5	5	2	5	3	3	5	4	5	3	4	5	4	2	5	2	2	5	3	7	7	4	6	1	5	1	6	7	1	4	5	4	5	5	2	5	3	6	5	5	6	3	5	7	5	5	2	3
64	4	3	2	2	3	5	5	2	2	5	2	2	3	7	4	5	3	2	5	5	6	6	5	6	3	4	1	5	7	1	4	3	5	5	7	1	3	3	5	6	5	5	3	5	6	3	4	2	5
65	2	5	5	4	3	6	5	2	3	5	3	5	3	6	2	5	2	3	6	6	7	7	5	2	1	5	1	6	6	1	5	6	5	5	7	2	6	2	5	2	6	4	3	4	6	5	5	2	6
66	4	3	5	3	3	2	3	2	1	4	2	4	4	4	2	6	1	1	6	5	7	5	2	4	1	5	1	6	4	4	5	5	5	5	3	2	5	5	3	7	5	5	3	4	3	4	3	2	5
67	2	5	7	1	3	5	5	2	1	6	1	4	5	7	3	7	3	1	6	6	7	7	6	6	1	5	1	5	4	2	4	5	5	7	6	1	6	3	6	7	6	5	1	6	7	6	6	1	5
68	2	5	6	3	2	5	2	2	4	5	3	2	4	6	2	6	3	2	5	4	6	4	4	5	1	5	1	6	7	2	2	5	5	5	7	4	6	3	6	3	5	5	3	5	5	5	5	1	2
69	2	5	4	3	5	3	3	3	7	4	4	5	3	3	1	5	3	1	4	6	4	5	5	3	1	5	1	6	4	3	5	5	5	5	3	2	5	1	5	6	5	5	3	4	5	5	4	4	4
70	2	3	5	4	3	6	5	2	4	5	2	4	4	3	4	5	3	2	1	4	6	4	5	4	1	4	NA	6	4	1	4	7	5	5	3	2	6	3	6	7	4	5	5	6	5	4	4	2	5
71	4	1	4	4	2	3	5	3	1	4	5	3	2	4	5	4	2	2	6	6	4	4	2	5	4	3	2	6	4	3	3	3	4	5	7	2	4	2	5	6	5	5	3	4	6	4	4	3	4
72	4	3	3	3	3	2	3	3	3	4	2	2	3	7	5	5	4	1	2	3	5	5	2	6	4	2	1	5	4	5	3	3	3	5	5	2	5	3	2	4	5	3	3	4	4	5	4	4	5
73	2	5	2	4	5	5	4	3	6	3	4	4	4	3	4	5	3	1	3	5	4	5	5	6	3	4	4	5	4	7	3	5	5	5	2	5	4	5	6	4	5	6	4	2	7	4	4	3	4
74	3	2	3	4	4	3	3	4	1	4	3	3	2	3	4	5	2	2	1	5	6	7	4	4	1	3	6	5	7	1	5	3	4	5	6	4	4	3	3	6	5	3	3	4	4	4	4	4	5
75	2	5	3	4	6	1	3	5	6	4	4	6	4	3	4	5	1	1	3	4	5	4	6	4	1	6	7	3	4	5	4	3	5	5	3	5	6	4	5	6	5	4	4	3	5	5	6	3	5
76	3	3	4	3	5	2	3	5	1	4	1	3	4	2	4	4	6	2	2	3	4	3	2	6	1	4	3	5	4	4	4	6	4	4	4	4	3	6	2	6	4	5	5	4	4	4	4	3	2
77	3	5	4	3	3	2	3	5	6	5	2	4	3	3	3	5	4	2	5	4	6	5	5	6	3	5	3	5	4	3	3	6	5	5	4	2	5	5	5	6	5	4	3	5	4	4	4	4	3
78	2	3	6	2	3	3	3	1	1	5	2	6	5	6	2	7	3	1	6	6	6	6	5	3	4	5	2	6	7	1	5	6	5	5	5	4	7	5	5	6	5	6	3	6	5	6	6	2	5
79	4	5	4	4	4	1	5	4	7	3	4	4	4	4	3	5	5	3	2	4	4	3	4	4	4	4	6	3	4	4	3	6	4	3	3	1	3	4	4	6	4	4	4	4	2	3	4	5	2
80	3	3	5	1	4	2	5	3	2	5	4	2	2	4	2	6	1	2	2	5	4	3	4	7	3	4	1	5	4	1	2	2	2	5	7	1	4	4	6	7	4	5	4	5	6	3	4	4	6
81	2	5	4	2	3	6	3	3	5	5	3	4	4	3	3	5	3	2	6	7	5	4	5	4	1	4	NA	5	4	3	4	5	5	6	2	2	6	5	6	5	5	6	6	4	5	4	4	3	4
82	4	3	5	4	3	3	4	4	1	4	4	3	2	6	4	4	1	4	6	4	6	4	3	5	3	3	2	3	4	2	3	3	4	5	2	1	4	6	5	4	5	6	6	3	5	4	5	3	4
83	2	5	3	1	1	3	1	3	1	5	2	5	4	7	3	5	2	1	2	6	5	7	5	2	1	6	1	6	7	1	5	6	5	7	7	1	6	1	7	7	5	7	2	5	6	5	5	3	5
84	2	5	3	1	5	5	3	4	1	5	3	4	4	3	3	6	2	1	1	4	5	7	3	4	1	5	1	5	6	1	3	5	5	5	5	2	5	4	6	6	5	7	3	5	5	4	5	2	5
85	2	5	4	1	3	5	3	3	5	5	1	2	4	7	2	5	1	2	4	4	7	6	5	2	1	6	1	6	6	2	5	5	5	5	7	3	5	4	6	6	5	5	1	4	7	6	5	2	5
86	2	5	6	2	1	5	3	3	6	5	1	4	2	5	1	7	2	1	5	7	7	7	5	2	1	6	2	6	7	1	5	7	5	7	7	4	6	1	6	7	6	7	2	5	6	5	6	2	7
87	2	5	4	5	3	5	1	2	5	4	2	3	4	5	3	6	2	1	4	4	6	7	4	4	1	4	1	6	7	1	5	6	6	5	7	2	5	4	3	NA	5	6	3	4	4	4	4	4	3
88	2	3	5	4	3	3	2	3	1	5	5	4	3	6	5	6	3	2	2	6	5	5	4	6	2	4	1	5	7	5	4	3	5	3	5	1	3	3	5	5	5	2	4	3	6	5	3	4	3
89	3	5	5	1	1	6	3	2	3	4	1	3	5	7	4	7	3	1	4	6	7	7	5	3	1	5	2	5	6	1	5	6	5	6	7	2	5	3	5	7	5	3	1	6	7	6	3	1	5
90	1	6	7	1	1	6	2	1	1	7	1	4	5	7	1	7	1	1	2	7	7	7	6	4	1	6	1	7	7	1	6	6	5	7	7	4	7	3	7	7	6	7	1	7	7	7	7	1	7
91	2	5	6	1	1	5	3	1	6	7	1	5	5	7	1	5	1	1	5	6	7	7	5	2	1	6	1	6	7	2	6	6	5	7	7	3	6	3	6	7	5	6	1	5	6	6	6	1	5
92	1	7	7	1	1	7	3	1	2	7	1	5	7	7	1	7	1	1	7	7	7	7	7	1	1	6	1	7	7	1	6	6	7	7	7	4	7	1	6	7	7	7	1	7	7	7	4	1	7
93	1	6	7	1	1	6	2	1	1	7	1	6	6	7	1	7	1	1	1	7	7	7	5	3	1	7	1	7	7	1	7	6	5	7	7	1	7	1	6	7	7	7	1	7	7	7	7	1	7
94	4	5	5	4	3	6	5	3	4	4	3	4	4	4	4	6	4	2	4	5	7	4	4	7	1	4	1	5	4	1	6	3	5	5	7	2	3	4	5	4	6	5	3	3	4	4	4	2	5
95	3	5	7	2	3	5	3	1	4	5	3	5	4	7	4	6	2	1	6	5	7	5	6	3	1	5	2	6	7	1	5	5	3	5	7	3	5	3	6	7	5	7	2	6	7	3	5	1	3
96	2	3	4	2	3	5	3	3	1	5	4	4	4	4	3	6	3	1	2	4	5	7	5	2	1	5	1	5	4	4	5	5	5	5	7	2	5	3	6	7	5	5	2	4	5	4	4	3	5
97	2	5	7	1	3	5	1	2	5	7	1	6	5	7	2	6	2	1	5	6	7	6	7	2	1	7	1	5	7	1	7	6	5	7	7	2	7	2	7	7	6	7	1	6	7	7	4	2	5
98	2	3	5	1	3	5	5	1	1	6	4	4	5	7	1	6	1	2	2	5	5	7	5	4	3	3	1	5	6	1	3	5	5	5	7	2	6	3	3	7	6	5	2	5	7	4	5	2	6
99	2	3	5	2	3	5	5	2	4	4	3	3	3	3	3	5	2	1	2	5	6	4	4	2	1	4	1	5	6	1	3	3	4	5	7	4	5	4	3	6	5	5	4	5	6	4	5	3	3
100	3	5	5	3	5	5	5	4	1	6	3	4	5	5	3	6	3	1	2	5	5	5	6	3	1	5	3	5	5	1	4	5	5	5	6	2	4	3	2	7	5	6	2	5	5	5	5	2	5
[truncated: 31 more columns]
