# Supplementary material for: Four dimensions characterize attributions from faces using a representative set of English trait words
Source: Nat Commun. 2021 Aug 27;12:5168. doi: 10.1038/s41467-021-25500-y (PMC8397784; doi:10.1038/s41467-021-25500-y)
Supplement: Supplementary file 4 — Source Data [file 41467_2021_25500_MOESM4_ESM.zip › Source_Data/FigureS7_Ratings_80Traits_86Participants/PE4.csv]

	aggressive	agreeable	ambitious	angry	anxious	articulate	atypical	autistic	baby-faced	beautiful	bossy	careful	charismatic	clever	combative	competent	compulsive	condescending	confident	conscientious	consistent	courageous	creative	critical	cruel	curious	defensive	determined	dignified	disorderly	easygoing	emotional	empathetic	energetic	ethical	feminine	flexible	grumpy	happy	healthy	helpful	humble	ignorant	income	independent	intellectual	intense	jealous	leader
1	1	4	4	4	1	6	3	1	2	1	4	4	1	7	4	3	7	1	2	5	4	4	4	1	4	1	4	4	7	1	7	4	4	6	4	5	7	4	2	4	7	6	4	7	4	4	4	4	1
2	4	5	4	4	6	3	1	1	4	7	5	3	4	7	4	6	4	7	4	4	4	7	7	6	1	7	1	7	7	4	4	5	1	1	6	6	2	2	4	7	3	1	7	4	7	4	4	1	7
3	1	6	4	4	5	4	4	4	1	4	1	4	4	4	4	2	4	4	3	4	4	7	4	1	7	4	1	3	4	4	3	5	4	4	4	5	7	3	4	4	7	3	7	4	7	7	1	1	4
4	4	6	1	4	1	3	3	1	7	4	5	6	1	7	1	4	7	4	2	5	4	7	4	1	1	4	4	2	4	4	6	7	7	4	3	6	7	2	4	4	7	4	4	4	7	4	4	1	7
5	1	4	4	4	4	5	7	1	1	7	5	4	6	7	1	6	7	1	4	4	1	7	4	6	2	4	4	2	4	1	4	1	4	4	3	6	NA	4	4	4	4	3	4	4	7	4	1	1	4
6	4	5	7	4	3	7	1	1	1	NA	4	6	1	4	1	7	4	7	2	3	7	7	4	1	4	1	4	7	4	4	3	1	4	5	3	6	4	2	4	1	1	6	4	7	7	4	4	1	7
7	4	2	7	4	7	6	1	1	5	7	7	5	1	7	7	7	4	7	7	4	7	7	7	7	5	1	1	7	4	1	4	1	7	1	4	6	1	4	2	1	1	2	7	4	7	4	1	1	7
8	1	4	4	7	6	5	1	4	4	4	1	7	1	4	1	7	7	1	7	4	7	7	7	1	5	1	4	5	7	1	7	5	7	4	6	7	4	4	4	7	2	4	1	7	7	4	1	1	7
9	4	5	4	4	4	5	3	1	4	4	7	4	1	7	1	4	7	7	6	4	4	4	4	4	4	1	4	7	4	4	NA	5	4	7	3	6	1	4	2	4	4	4	1	4	7	4	1	1	4
10	1	6	4	4	4	6	4	1	4	4	1	4	1	4	4	6	4	1	3	4	4	4	4	3	3	1	3	5	7	1	6	6	4	1	4	6	1	2	4	1	4	7	4	4	7	4	4	1	4
11	4	4	4	4	5	5	1	1	1	7	1	6	1	4	4	7	7	1	5	4	4	7	4	1	4	1	2	5	7	4	6	4	1	4	1	6	1	2	2	4	4	4	4	7	7	4	4	1	4
12	4	4	4	4	5	5	1	4	3	4	5	2	1	7	4	3	7	7	4	4	4	4	4	4	3	4	3	2	4	4	5	3	4	6	4	6	4	5	4	4	4	4	4	4	7	4	4	4	4
13	4	1	7	7	4	5	3	4	1	4	4	4	1	1	7	6	4	4	4	4	7	7	4	4	6	4	2	1	4	4	2	1	7	4	4	5	4	4	4	4	4	4	4	4	4	1	7	1	4
14	1	4	7	4	4	6	2	4	4	7	4	4	1	7	1	4	7	4	4	2	4	4	4	4	3	1	4	2	7	1	3	4	4	1	4	6	4	2	2	4	7	4	1	7	1	4	4	4	4
15	6	1	7	7	6	6	7	1	1	1	7	1	4	4	7	1	1	7	2	1	NA	7	1	7	7	7	7	2	1	4	1	3	1	1	1	5	1	6	2	1	1	1	7	1	NA	1	1	7	1
16	1	5	4	4	1	5	1	1	1	4	4	4	4	7	4	6	4	1	5	5	4	4	4	4	3	4	4	4	4	1	6	4	7	6	6	6	4	6	4	4	4	3	4	4	7	4	4	1	4
17	1	4	4	4	5	3	1	1	3	1	4	6	4	4	4	5	4	4	4	4	4	7	7	5	2	4	4	4	4	1	3	5	4	1	3	6	4	4	2	1	7	5	7	7	7	4	1	1	NA
18	4	2	7	1	1	2	3	1	1	4	5	1	1	4	1	5	4	1	5	3	1	4	4	1	4	1	6	4	4	4	2	1	4	4	3	6	4	4	4	1	7	3	4	4	1	7	1	1	1
19	1	4	7	4	5	5	1	1	1	4	5	4	1	4	1	4	7	7	2	4	4	4	4	4	2	4	4	4	1	4	4	1	4	4	4	6	4	4	4	4	3	6	4	4	4	4	1	4	1
20	1	6	4	4	6	3	5	4	6	7	1	7	4	4	1	4	4	1	4	4	7	7	4	1	2	4	4	5	7	1	6	6	7	5	6	6	1	3	4	4	7	5	7	7	7	4	1	1	4
21	1	4	1	4	4	5	2	4	1	7	5	4	1	7	4	3	7	1	2	4	1	4	4	2	1	1	4	3	1	4	2	7	7	4	4	5	2	6	2	7	7	4	4	4	1	4	4	4	1
22	1	1	7	7	7	5	7	1	1	1	7	6	1	7	7	7	7	7	7	1	7	7	7	7	7	1	1	7	1	7	1	1	1	1	1	5	1	7	2	1	1	2	7	4	7	7	7	7	1
23	1	6	7	1	3	5	1	1	1	7	1	4	1	4	1	6	7	1	4	3	1	4	7	2	7	1	4	7	7	4	6	6	4	4	4	6	7	2	4	4	7	6	1	4	4	4	1	1	7
24	1	6	4	4	4	7	1	1	4	7	1	6	4	7	1	7	4	7	5	4	4	4	4	2	2	1	4	7	4	4	7	4	7	7	4	6	7	1	2	4	1	7	4	7	4	4	1	1	4
25	4	4	7	4	6	1	4	1	4	7	7	6	4	4	1	6	4	7	6	4	4	7	4	5	6	1	1	7	7	1	6	2	1	4	3	6	1	4	4	4	2	4	4	7	7	1	7	7	7
26	7	1	7	7	7	2	1	4	1	7	7	3	1	1	7	7	7	7	5	4	7	7	7	7	7	1	1	7	1	4	1	1	1	1	6	6	1	6	2	1	1	2	1	7	7	7	7	7	1
27	4	3	7	4	7	3	5	1	1	4	4	4	1	4	1	5	7	7	4	3	4	4	7	6	5	1	2	7	4	4	4	3	4	5	3	6	7	6	4	1	2	5	4	7	7	4	4	1	4
28	7	1	7	4	7	7	3	1	1	4	7	5	1	1	7	7	7	4	6	1	7	7	7	7	7	1	4	7	7	4	1	1	1	1	3	6	1	7	2	1	1	2	7	7	7	4	1	7	7
29	4	7	4	7	1	6	1	1	7	7	1	6	7	7	1	7	4	1	6	5	7	7	7	1	2	7	6	3	7	1	6	6	7	3	7	6	7	3	4	7	7	4	1	7	7	7	1	1	4
30	4	7	7	7	2	7	1	1	1	7	5	6	2	1	1	7	4	1	5	4	7	7	4	7	1	7	1	2	7	4	7	4	4	7	6	7	7	2	4	4	7	7	1	3	7	7	1	1	4
31	1	1	4	4	1	6	3	1	7	1	5	7	4	7	4	6	7	4	4	4	4	7	4	1	2	4	6	6	7	1	7	4	4	4	4	6	4	3	2	1	7	6	7	7	4	4	4	1	4
32	7	1	7	7	7	1	4	1	1	4	1	3	1	7	1	7	7	7	3	3	7	7	7	6	7	1	1	7	7	1	4	1	1	1	1	6	1	7	2	4	1	4	4	4	7	7	NA	1	4
33	1	1	7	4	7	2	5	1	7	4	1	3	1	4	1	2	7	1	2	6	4	4	7	4	2	1	4	7	7	4	5	6	7	1	6	5	7	7	2	1	4	6	7	7	4	7	1	1	4
34	4	7	4	4	6	5	1	4	7	7	5	6	4	7	1	4	7	7	3	5	7	7	4	1	4	1	4	7	4	1	7	7	7	4	6	7	7	3	4	7	4	4	1	4	7	4	4	1	1
35	1	7	7	4	3	7	1	1	7	7	5	6	4	7	4	7	4	4	4	6	4	7	4	1	1	1	4	4	4	4	7	6	4	4	4	7	7	2	4	4	4	4	4	7	4	4	7	1	4
36	1	5	4	4	2	5	6	4	1	1	4	4	4	4	1	4	4	4	4	5	4	4	7	3	4	4	4	2	7	4	5	5	7	1	6	6	2	2	2	4	4	4	4	4	4	4	4	1	4
37	4	6	7	7	1	1	4	4	1	7	5	6	4	4	1	3	7	1	4	5	7	7	4	4	6	1	4	4	4	4	4	6	4	5	6	7	7	5	2	4	6	6	7	4	7	7	4	1	7
38	1	4	4	4	1	5	1	1	1	7	1	7	4	7	1	3	4	7	4	6	4	4	4	1	4	4	1	6	7	4	4	3	4	4	6	7	1	4	2	4	3	5	4	4	7	7	4	1	1
39	1	4	7	4	4	7	1	1	NA	4	1	4	4	4	1	7	4	4	7	5	1	7	7	2	4	1	3	4	7	4	6	7	7	5	3	6	7	2	4	7	2	3	4	7	7	7	4	1	4
40	1	4	7	4	2	5	4	4	4	7	1	4	4	4	1	3	4	1	4	4	4	7	4	1	2	1	4	2	4	4	6	5	4	1	4	6	1	2	4	4	7	4	7	4	7	4	4	1	4
41	4	5	4	4	5	3	7	1	1	4	1	2	4	4	1	3	7	3	5	4	7	7	4	1	3	1	1	4	7	4	4	4	7	4	7	6	4	4	4	4	3	4	1	4	7	4	1	1	1
42	1	7	7	1	1	7	1	1	1	7	1	6	7	4	1	7	7	7	7	6	7	7	7	1	1	1	1	7	7	1	7	6	7	7	4	4	7	1	4	7	7	4	1	7	4	7	1	1	1
43	4	7	7	7	4	3	2	1	1	7	5	6	4	1	1	4	4	1	7	4	7	7	7	6	1	1	4	1	4	4	4	5	7	6	6	6	7	5	2	1	4	6	4	7	7	7	4	7	1
44	1	6	7	4	2	5	1	1	4	7	1	4	1	4	4	3	4	1	2	2	4	7	4	3	1	1	7	4	7	4	7	6	7	6	4	6	7	2	4	4	1	4	1	4	4	4	4	1	4
45	1	1	7	4	4	4	4	6	1	4	1	1	1	4	7	2	4	1	2	4	4	7	4	7	4	7	1	2	4	4	4	4	1	4	3	5	1	7	4	4	1	3	4	7	4	4	4	7	4
46	4	1	7	4	7	3	3	6	1	4	7	2	1	4	7	2	7	1	2	2	7	7	7	7	7	1	1	6	1	4	1	1	1	1	1	6	1	7	2	1	1	2	7	7	7	4	7	7	4
47	1	1	7	4	5	5	1	1	1	7	7	1	1	1	7	2	1	7	3	2	7	7	1	5	6	NA	1	1	1	7	4	1	1	1	1	6	1	3	2	7	1	4	7	3	1	1	7	7	1
48	1	7	7	7	1	6	1	4	7	4	1	7	4	4	1	7	4	4	7	5	4	4	7	1	1	7	4	3	7	1	7	6	7	4	6	6	7	2	7	7	7	6	1	4	7	4	1	1	6
49	4	1	7	4	5	3	4	1	1	1	7	5	1	4	7	6	4	7	6	7	4	7	4	6	5	1	1	7	7	4	5	1	1	1	3	6	1	3	4	1	4	2	4	7	7	4	7	7	7
50	1	6	1	4	4	6	1	1	1	4	7	7	1	4	1	6	7	4	6	6	4	7	7	1	1	1	2	6	7	1	NA	6	4	4	3	5	7	2	4	4	4	6	6	4	4	7	1	1	2
51	4	5	4	4	5	7	2	4	5	4	1	4	1	4	1	5	4	4	1	3	4	7	4	3	2	1	4	1	4	1	4	4	4	4	3	1	4	3	4	1	4	6	7	7	7	4	1	1	4
52	4	1	7	4	1	3	1	1	1	4	7	2	1	1	7	4	7	7	2	3	4	7	7	4	4	1	4	7	7	4	4	2	4	4	3	1	1	7	4	4	3	4	4	4	4	4	1	7	4
53	4	4	4	4	4	2	1	1	1	4	7	4	1	4	1	4	4	1	3	5	1	7	4	4	1	1	4	1	7	4	7	2	4	5	3	1	1	5	2	4	4	4	7	4	4	4	1	1	4
54	4	4	4	7	3	3	4	1	4	1	7	4	1	4	7	5	4	4	6	3	1	4	7	6	4	4	4	4	4	4	4	4	4	1	4	1	4	4	4	1	4	5	4	1	7	4	4	1	4
55	1	1	7	4	4	2	6	1	4	1	4	1	1	1	4	4	4	7	1	6	4	7	4	4	7	1	3	1	4	1	3	1	4	1	1	1	2	4	4	4	4	3	7	1	4	1	1	1	4
56	1	5	4	4	1	3	1	1	4	4	4	4	1	7	1	6	4	4	6	5	4	7	7	5	3	1	2	3	7	4	6	3	4	4	4	1	4	4	4	4	7	4	4	7	4	4	1	4	4
57	1	6	7	4	5	5	2	1	1	7	5	2	1	4	1	4	4	1	4	4	4	4	7	4	4	7	2	2	4	4	7	2	4	5	3	2	1	3	2	1	4	6	4	7	4	4	4	4	4
58	1	4	4	7	4	6	2	6	4	4	4	4	1	7	7	5	4	1	4	3	4	7	4	4	2	1	4	2	4	1	5	1	4	5	1	1	4	4	2	1	1	2	7	4	4	4	4	7	4
59	7	2	1	1	7	5	3	4	1	4	7	3	1	1	7	2	1	3	4	3	1	7	1	4	7	7	1	1	1	7	2	1	1	1	1	1	1	2	2	1	1	4	7	1	1	1	1	7	1
60	4	1	1	1	7	3	6	4	1	1	1	2	1	1	7	5	1	7	2	1	1	1	1	3	6	7	3	1	1	7	5	1	1	1	1	7	1	7	2	1	2	4	7	1	1	1	1	7	1
61	4	2	4	4	4	6	4	6	1	4	5	2	1	7	7	7	7	7	4	4	4	7	4	3	5	1	4	4	4	4	4	2	4	1	4	1	1	7	2	4	4	3	4	4	7	4	4	1	4
62	4	4	4	4	1	3	2	1	7	7	1	6	1	7	1	4	4	1	5	4	4	7	4	3	1	1	4	2	4	4	5	4	7	1	3	2	7	2	4	4	4	6	4	4	7	4	1	4	4
63	4	4	1	4	1	6	4	4	1	4	5	4	1	7	4	3	1	1	3	3	4	4	7	4	3	1	4	7	4	4	6	1	4	1	6	2	1	4	2	4	3	2	4	3	7	4	4	1	4
64	4	5	1	4	6	5	2	1	1	4	4	1	1	4	1	4	4	1	4	3	4	4	4	3	4	1	6	3	4	1	5	4	7	1	6	1	1	4	4	4	7	4	7	7	4	4	1	4	4
65	1	4	1	4	4	3	4	1	1	7	4	4	4	7	1	4	4	7	4	5	4	7	4	3	4	1	3	6	7	4	6	4	7	1	6	1	4	2	4	4	4	3	4	4	4	4	4	1	1
66	1	6	4	4	3	2	1	1	4	4	1	4	4	7	1	4	4	1	4	3	1	7	4	2	3	4	4	4	7	4	6	5	7	4	4	1	1	4	4	1	3	4	4	4	7	4	4	1	4
67	4	4	4	4	3	3	1	1	1	7	5	5	1	4	1	4	7	1	6	3	4	4	4	3	2	1	4	3	4	1	6	4	4	4	1	1	2	7	4	4	4	4	4	3	7	4	4	4	4
68	4	2	4	4	6	7	2	1	4	7	1	4	1	4	1	4	4	4	6	6	4	7	7	1	2	4	4	7	1	1	7	2	4	4	4	1	2	7	4	1	3	4	1	7	7	4	4	4	4
69	1	6	1	4	4	1	6	1	1	4	1	4	4	1	4	2	4	1	4	4	4	4	1	4	3	7	6	1	4	1	5	6	4	4	3	2	7	6	4	4	4	5	7	2	4	4	4	1	2
70	1	6	7	4	6	3	3	4	1	7	5	2	1	7	4	5	4	1	4	5	4	7	4	2	2	1	3	4	4	1	6	4	7	4	4	1	2	3	4	4	3	6	1	4	7	7	1	1	4
71	7	1	7	7	7	6	1	1	1	4	7	1	1	4	7	3	7	7	6	1	7	7	4	7	7	4	1	7	7	1	1	1	1	1	1	1	1	7	4	1	1	1	7	7	7	1	1	1	1
72	3	4	4	4	3	3	1	4	3	1	1	3	1	4	4	3	4	7	4	5	1	4	4	3	7	1	4	3	4	4	4	4	4	2	3	1	1	2	4	1	4	4	4	4	4	7	1	7	4
73	1	4	1	1	1	6	3	6	2	4	1	2	1	1	4	5	1	1	3	3	4	4	4	4	4	7	4	1	2	1	4	1	1	1	NA	4	1	6	4	1	1	3	7	3	1	4	4	1	1
74	4	2	4	4	1	3	5	4	4	4	4	2	1	4	4	4	4	1	3	4	4	7	4	6	4	1	4	2	4	1	1	5	4	1	3	1	4	3	4	4	2	4	4	3	7	4	4	1	4
75	4	4	4	4	1	4	1	4	7	7	7	3	1	7	7	4	4	1	4	3	4	7	4	2	3	1	4	1	4	7	7	2	4	5	4	1	1	4	2	4	4	6	4	4	NA	7	4	1	1
76	1	2	4	1	1	3	6	4	1	1	4	4	1	4	4	1	7	1	2	3	7	4	1	2	4	7	4	2	4	4	5	4	1	4	3	1	4	4	2	4	3	4	7	1	4	1	1	7	1
77	7	5	4	7	6	5	1	1	7	4	7	2	4	4	7	4	7	7	6	5	4	7	4	2	5	1	4	3	1	4	2	1	4	1	1	1	1	6	2	4	4	5	4	4	7	4	1	7	1
78	1	4	7	1	1	4	2	1	1	7	7	5	4	7	1	5	4	1	7	5	1	7	7	2	3	1	4	6	7	4	4	3	7	4	3	1	7	1	4	1	1	3	4	7	7	1	4	1	4
79	1	4	1	4	1	4	1	6	1	1	1	5	1	4	1	1	1	1	2	1	4	7	4	1	1	7	7	1	1	1	4	1	1	1	1	1	1	1	2	4	1	7	1	4	7	1	1	1	1
80	1	5	4	4	4	6	1	1	4	4	5	4	1	4	1	4	4	1	3	4	4	4	4	4	4	4	4	3	7	1	5	3	4	1	3	1	2	3	4	4	7	6	4	4	4	4	1	4	1
81	1	4	7	4	1	6	3	1	4	4	5	2	4	4	1	4	4	1	4	5	4	4	7	1	1	4	4	1	4	4	7	5	7	4	3	1	1	2	2	4	7	5	4	4	7	4	1	1	4
82	1	NA	4	1	4	2	3	4	4	4	5	3	1	4	4	7	4	1	2	2	1	7	4	5	5	1	4	6	4	4	7	4	1	5	1	2	4	4	2	4	1	6	7	4	7	4	1	4	4
83	1	7	7	4	1	3	1	4	4	7	5	7	1	4	4	4	4	1	2	3	4	7	4	1	1	NA	4	3	4	4	6	6	1	3	3	1	1	2	2	1	7	3	4	6	4	4	1	1	4
84	1	3	7	4	4	5	7	4	NA	1	5	4	1	4	1	3	4	7	2	3	4	7	7	4	4	1	4	6	7	4	2	1	4	4	1	1	4	3	4	4	4	3	4	4	4	4	1	4	1
85	4	5	4	4	1	6	1	1	1	7	1	7	1	4	1	4	4	1	2	2	7	7	4	1	4	7	1	4	1	1	6	6	7	4	4	1	1	4	2	4	4	6	4	4	4	4	4	1	1
86	1	6	4	4	5	3	1	1	1	4	5	7	1	4	1	4	7	4	2	4	4	7	7	1	4	4	4	3	7	7	6	5	7	4	6	1	1	2	2	4	7	6	7	4	4	4	4	1	4
87	4	1	4	4	4	3	7	4	2	4	1	4	1	7	1	3	4	4	5	5	4	4	4	3	4	1	2	2	7	1	6	5	7	4	3	1	2	2	4	4	7	5	4	4	7	4	4	1	7
88	7	2	4	4	1	2	5	1	1	1	7	2	1	7	7	7	4	7	6	1	4	7	4	7	7	1	1	7	1	4	1	1	1	1	4	1	1	7	2	1	1	3	7	7	7	4	1	1	4
89	1	6	4	4	5	5	3	1	1	4	5	4	1	4	1	3	4	4	4	5	4	4	4	1	4	1	2	4	4	4	7	3	4	1	6	1	2	4	2	4	7	6	4	4	4	4	4	4	7
90	1	4	4	4	2	3	1	1	1	4	4	6	1	4	1	4	4	7	6	5	1	7	4	1	1	1	4	6	4	4	7	3	7	7	3	1	4	2	4	4	4	5	4	7	7	4	7	4	4
91	4	5	4	4	1	2	1	4	NA	7	4	5	1	4	4	5	7	1	5	3	1	7	4	4	4	1	4	2	7	1	3	2	4	4	3	3	7	2	4	1	4	5	4	4	7	4	4	1	7
92	4	6	4	4	1	3	1	1	1	4	1	NA	NA	7	1	7	7	1	6	4	4	7	7	1	1	4	4	4	7	4	7	3	7	1	3	1	2	7	4	7	7	4	1	4	7	4	4	1	1
93	1	1	4	4	5	1	1	1	3	7	1	5	7	7	4	3	7	1	6	5	1	7	7	1	1	1	3	7	4	4	6	3	7	4	4	1	7	4	2	7	4	5	1	7	4	7	1	1	1
94	1	1	7	4	1	5	7	1	1	7	7	6	1	7	7	7	7	1	2	1	7	7	4	7	7	1	1	6	4	4	1	1	1	1	3	1	1	7	2	1	1	1	7	7	4	1	7	7	4
95	4	6	7	4	4	6	1	4	7	7	5	6	1	4	1	5	7	1	3	5	7	4	7	1	2	7	4	7	4	1	5	6	4	2	6	1	4	2	2	4	6	6	4	4	4	7	1	1	4
96	1	6	4	4	1	3	6	1	1	4	1	2	1	4	1	3	4	1	2	5	4	4	4	1	1	1	4	2	7	4	4	1	4	6	3	1	4	4	4	1	7	5	7	4	1	4	4	4	4
97	4	6	4	4	5	2	1	4	4	4	1	4	4	4	1	7	4	1	4	3	4	4	4	2	4	4	4	3	7	4	7	4	4	5	3	1	2	5	4	4	5	4	1	4	4	7	4	1	6
98	4	4	7	4	4	6	5	4	4	4	4	5	1	7	1	6	4	1	4	4	1	4	4	3	1	4	4	2	7	1	3	3	4	5	1	1	2	4	2	4	7	4	4	4	1	4	1	1	4
99	4	5	7	4	5	4	1	1	4	1	1	2	4	4	1	4	4	4	5	4	4	7	4	3	4	1	4	3	4	4	7	5	4	1	3	1	4	3	2	4	4	3	4	4	1	7	4	1	7
100	4	3	7	4	3	3	4	1	1	4	5	4	1	4	1	5	4	4	5	3	4	4	4	1	1	1	4	7	4	4	7	4	5	2	4	2	4	2	4	4	1	6	7	4	4	4	1	1	4
[truncated: 31 more columns]
