# Supplementary material for: Four dimensions characterize attributions from faces using a representative set of English trait words
Source: Nat Commun. 2021 Aug 27;12:5168. doi: 10.1038/s41467-021-25500-y (PMC8397784; doi:10.1038/s41467-021-25500-y)
Supplement: Supplementary file 4 — Source Data [file 41467_2021_25500_MOESM4_ESM.zip › Source_Data/FigureS7_Ratings_80Traits_86Participants/NA8.csv]

	aggressive	agreeable	ambitious	angry	anxious	articulate	atypical	autistic	baby-faced	beautiful	bossy	careful	charismatic	clever	combative	competent	compulsive	condescending	confident	conscientious	consistent	courageous	creative	critical	cruel	curious	defensive	determined	dignified	disorderly	easygoing	emotional	empathetic	energetic	ethical	feminine	flexible	grumpy	happy	healthy	helpful	humble	ignorant	income	independent	intellectual	intense	jealous	leader-like
1	2	5	5	4	6	4	3	2	6	5	3	4	5	5	3	5	5	3	3	5	3	2	3	5	2	3	3	5	5	2	3	3	3	3	5	3	5	4	4	5	5	4	3	5	6	3	2	2	3
2	2	6	5	3	3	5	3	1	5	6	7	5	6	5	3	6	5	3	5	6	3	5	5	3	3	6	2	5	5	3	6	5	5	3	6	6	6	3	5	7	5	5	2	5	3	5	3	3	5
3	5	2	1	5	3	1	6	6	2	3	5	1	2	2	6	3	2	5	1	2	3	2	5	7	6	2	6	2	2	6	1	2	2	6	2	1	1	7	2	3	1	3	7	1	3	2	6	6	2
4	5	3	3	6	5	3	4	3	3	5	7	5	5	4	6	3	1	6	4	5	2	5	NA	5	3	3	3	1	3	4	4	6	3	3	3	5	2	5	3	6	3	4	5	3	3	3	2	5	3
5	2	5	3	2	6	5	3	3	5	5	3	6	5	5	1	5	3	1	4	5	3	5	3	5	3	4	3	3	5	2	3	4	5	6	5	5	3	3	5	6	5	5	3	5	6	3	5	2	5
6	5	4	5	3	5	5	3	2	3	5	5	4	4	5	2	5	5	5	5	5	5	5	3	6	6	5	3	5	5	3	5	4	3	4	3	4	5	5	2	3	5	5	5	3	6	3	5	3	5
7	3	4	5	5	5	5	2	3	5	7	5	5	6	3	5	5	3	5	4	5	6	2	3	3	5	3	5	3	5	3	4	5	2	5	3	3	6	6	3	2	3	5	2	5	5	3	5	3	5
8	1	7	7	2	1	7	1	1	6	7	5	7	7	4	6	7	5	1	7	7	2	6	5	3	1	6	3	5	7	1	5	5	7	5	7	7	6	1	5	7	6	5	2	7	2	2	2	2	5
9	2	6	6	3	3	5	2	3	5	7	3	6	6	6	3	6	6	3	6	6	7	5	3	1	3	7	5	2	6	2	5	6	7	5	6	6	5	2	7	6	5	5	3	6	3	5	1	5	5
10	3	5	3	4	3	6	2	1	6	6	2	6	5	5	2	5	3	3	5	5	5	5	3	2	2	5	3	3	6	2	6	5	5	5	5	5	5	4	5	7	5	5	1	3	3	3	5	2	2
11	2	5	5	5	5	5	2	2	5	6	6	6	7	5	3	7	5	2	4	6	5	6	5	3	3	6	4	5	6	3	5	5	5	5	3	5	5	5	3	3	5	6	3	5	6	3	3	3	5
12	3	5	3	2	3	4	4	5	6	2	3	3	3	3	5	5	2	3	2	5	3	5	5	5	4	5	3	6	4	3	4	3	5	5	5	2	6	3	5	5	3	5	5	5	3	5	2	2	3
13	5	3	3	5	3	4	2	3	5	4	5	4	3	5	5	5	6	5	5	5	3	5	3	4	5	6	5	3	4	3	4	3	3	3	3	6	5	5	2	4	3	5	3	3	5	3	5	3	5
14	5	4	3	5	7	5	2	3	3	5	5	5	5	5	7	6	5	6	5	3	5	2	3	6	2	6	6	2	3	4	3	5	3	3	3	6	3	5	4	5	2	3	5	3	1	3	5	7	2
15	5	3	3	5	5	1	7	5	1	1	1	1	1	1	5	2	2	2	2	3	4	1	1	6	3	2	3	1	3	5	2	4	3	5	2	2	3	7	1	1	1	1	4	1	2	5	6	3	3
16	3	5	5	3	3	4	2	1	5	5	3	5	5	3	3	6	3	3	6	3	6	5	NA	3	3	6	3	6	5	2	5	5	5	6	3	7	5	3	5	6	6	5	3	5	3	2	3	3	5
17	3	6	5	5	3	3	3	3	5	6	2	5	5	3	5	5	3	2	5	6	5	5	3	3	4	6	3	6	5	3	5	5	5	2	3	4	5	3	3	6	5	5	3	5	3	3	3	2	5
18	5	4	3	5	6	2	7	5	NA	1	1	1	3	3	3	2	3	3	4	3	3	6	5	6	4	3	2	3	3	3	2	3	5	3	3	2	2	6	5	1	4	2	5	3	5	1	5	3	3
19	4	3	5	3	6	6	3	2	5	5	1	5	5	6	5	3	3	3	2	5	5	3	3	3	3	3	5	5	5	3	5	5	5	5	5	5	3	5	5	6	5	5	3	5	3	5	3	5	3
20	2	5	5	1	4	2	6	4	3	6	5	5	5	3	3	5	5	3	5	5	3	3	5	2	3	5	5	2	3	5	4	3	3	1	5	5	5	3	5	6	5	4	4	3	5	2	3	5	3
21	7	1	3	7	5	2	5	5	4	1	7	2	1	3	7	2	3	6	1	2	2	1	2	7	7	3	6	1	1	6	3	2	1	3	1	3	2	7	1	3	1	2	6	1	7	1	7	2	1
22	6	1	5	7	6	1	6	5	1	1	7	2	1	5	5	3	5	7	1	5	5	2	1	7	7	2	5	6	3	1	1	1	2	2	6	1	1	6	1	1	2	2	3	3	6	7	5	5	5
23	3	3	5	2	4	3	5	5	5	3	2	2	2	5	3	3	5	3	3	5	5	1	3	5	3	2	5	2	4	3	2	6	5	5	3	3	3	5	3	3	5	5	3	2	5	2	5	3	2
24	1	7	7	1	3	5	3	3	5	7	5	6	5	7	3	6	6	3	6	6	7	3	5	2	1	5	4	6	7	2	6	5	6	7	5	6	5	3	7	6	6	5	2	6	3	5	5	3	5
25	3	5	5	5	5	5	3	3	3	5	3	6	5	6	3	7	3	3	5	5	3	5	2	3	5	6	3	5	5	4	2	3	5	3	5	4	3	3	6	7	5	3	3	6	3	3	3	2	5
26	4	4	4	7	5	4	3	3	6	7	5	6	5	3	6	5	5	5	3	5	3	6	3	5	5	6	3	5	3	2	5	5	4	3	5	4	5	5	3	5	3	5	2	5	5	5	3	5	5
27	5	2	3	5	5	3	5	5	3	2	5	3	3	NA	5	4	3	5	3	3	2	2	3	6	7	2	5	2	3	3	3	3	2	3	3	3	1	5	2	3	3	3	4	3	3	4	5	3	2
28	3	5	5	3	5	6	3	3	5	7	5	6	6	5	5	5	5	3	5	5	5	5	6	6	5	5	3	6	5	3	5	3	5	5	5	6	5	3	5	6	5	5	2	6	3	5	5	1	6
29	2	7	7	3	2	5	3	2	6	7	2	5	6	5	3	6	3	2	5	6	6	2	5	3	3	5	3	6	5	2	6	6	5	2	5	5	5	3	2	6	7	6	2	5	1	5	2	2	5
30	1	7	6	1	2	7	3	1	6	7	1	7	7	6	1	6	1	2	6	5	6	6	5	1	1	7	3	6	7	1	7	5	7	5	7	7	6	1	7	6	6	6	3	5	2	3	3	2	5
31	2	7	6	2	5	7	3	3	6	7	2	7	7	6	1	7	3	2	6	7	5	5	6	1	1	5	2	7	7	2	5	6	7	2	5	5	7	2	6	7	7	7	1	6	2	5	3	1	5
32	5	3	3	5	6	5	3	4	3	3	4	3	5	3	3	3	2	5	4	2	5	5	7	5	3	7	5	5	5	3	4	2	5	5	2	3	3	5	5	5	2	4	3	3	5	3	3	3	3
33	5	1	3	3	6	3	5	5	3	1	1	2	3	1	3	3	3	5	2	3	2	2	5	5	6	5	5	2	3	6	2	3	4	3	2	4	2	5	1	2	2	3	5	6	5	1	5	2	2
34	2	5	5	4	3	7	1	3	6	7	3	6	7	5	1	6	2	2	6	6	6	5	5	2	3	6	5	5	6	3	7	3	6	3	5	NA	5	3	5	6	7	6	3	5	3	3	3	2	2
35	2	5	6	1	3	5	1	1	5	7	3	7	7	6	2	6	3	2	5	6	3	6	5	2	2	6	3	5	7	1	7	6	5	5	5	5	5	3	7	7	5	6	6	5	5	2	3	1	6
36	2	6	5	5	6	6	1	2	6	7	1	6	6	5	3	6	5	3	3	5	3	5	6	3	1	7	2	5	6	2	6	5	6	5	7	5	3	3	6	7	6	4	3	3	2	5	3	2	2
37	3	6	5	3	5	6	3	3	7	7	1	7	5	3	3	5	6	2	5	5	6	3	6	3	3	2	2	5	6	3	3	6	6	5	5	6	5	3	6	7	6	6	3	3	1	3	5	5	5
38	5	4	5	2	4	5	1	3	5	5	5	4	3	5	4	6	2	5	5	5	7	6	3	3	3	5	3	6	5	2	5	3	4	5	5	5	5	3	3	3	5	5	4	5	3	2	3	5	5
39	2	5	6	1	5	5	3	1	3	6	3	5	5	2	3	6	5	2	6	5	3	4	5	3	3	5	3	5	5	3	6	5	5	5	3	5	5	2	5	6	6	5	3	5	3	2	5	3	3
40	2	7	6	1	4	6	5	1	7	7	3	6	6	5	2	5	2	1	6	5	5	5	6	1	2	5	1	6	7	3	6	5	7	6	6	6	5	2	6	3	6	6	2	6	3	2	2	5	6
41	2	5	5	3	5	6	5	3	7	6	3	5	5	5	3	6	3	3	3	5	5	5	5	3	3	5	5	2	5	3	3	6	6	3	6	5	5	4	5	5	3	6	3	6	3	2	3	3	NA
42	2	7	7	3	5	5	3	1	7	7	6	5	7	7	2	6	5	2	6	6	6	5	7	5	1	6	1	6	7	1	7	7	7	7	7	7	7	1	7	7	5	3	1	7	3	5	1	1	6
43	1	6	6	2	3	6	2	1	5	6	1	7	7	5	3	6	2	2	7	5	5	6	6	2	2	6	1	6	7	1	6	6	5	6	7	7	5	2	6	7	5	7	2	6	3	5	3	1	5
44	1	7	6	3	3	7	1	1	6	7	1	7	7	6	1	6	2	1	6	6	7	3	6	1	1	7	6	5	7	2	7	6	7	5	5	4	6	1	6	7	7	6	2	6	1	5	3	1	3
45	3	5	5	3	4	5	5	3	7	5	3	5	5	5	5	6	3	2	6	6	3	5	7	3	3	5	3	7	5	3	4	5	5	5	2	4	5	5	3	7	5	6	2	3	3	3	2	3	5
46	5	1	3	6	7	3	6	5	3	3	6	3	3	3	5	3	5	5	4	5	5	1	2	7	5	3	6	5	2	6	3	3	3	3	2	4	3	5	1	3	3	6	5	3	3	2	5	3	2
47	5	5	2	3	3	3	1	3	5	7	2	4	6	3	6	3	1	5	6	3	2	3	3	5	3	2	5	3	3	5	6	6	5	5	3	5	3	3	3	6	3	3	5	3	3	1	5	5	3
48	1	6	6	1	3	7	1	1	6	7	1	7	7	3	1	7	2	2	6	NA	3	2	5	4	1	7	3	5	5	1	5	6	7	3	5	5	5	2	6	7	5	6	3	6	3	3	2	3	3
49	2	6	6	3	5	5	3	3	5	7	3	7	7	5	3	6	5	2	5	7	5	5	6	3	3	5	3	5	7	3	7	3	7	5	5	5	5	2	6	7	6	5	3	5	3	3	2	1	5
50	1	7	7	2	4	7	1	1	7	7	1	7	7	5	1	7	3	2	6	7	7	6	5	1	1	7	1	7	7	1	7	5	7	6	6	5	6	1	7	6	6	6	1	6	3	7	1	1	5
51	6	3	3	5	3	3	6	5	3	1	3	3	3	5	3	2	6	3	4	3	3	5	6	6	6	3	5	3	3	3	3	3	2	5	2	3	3	6	3	3	3	3	5	3	5	6	5	5	3
52	6	2	2	5	7	1	7	6	1	1	4	2	1	1	6	1	3	6	1	2	1	3	3	6	7	7	7	2	2	7	1	2	2	1	2	1	2	7	2	2	1	3	6	1	6	1	6	2	1
53	5	3	3	3	3	6	3	5	3	4	3	6	5	3	6	5	3	5	5	3	3	3	3	3	5	5	5	2	3	5	3	3	3	3	5	2	3	5	3	3	3	2	3	2	5	3	3	5	5
54	7	1	1	2	6	1	6	6	2	1	6	1	1	2	6	1	2	7	2	1	1	3	1	6	7	1	6	1	1	7	1	2	1	3	2	2	1	7	1	2	2	2	7	2	6	5	6	2	2
55	4	5	3	1	5	3	7	7	2	4	2	3	3	1	5	2	6	2	2	1	1	3	5	5	5	3	5	3	2	5	2	4	3	5	5	NA	5	5	6	3	2	4	5	3	7	7	3	3	3
56	6	3	5	5	2	5	3	2	1	7	5	3	3	3	5	5	3	5	5	3	5	7	4	5	6	5	6	3	4	3	2	2	5	5	2	1	5	5	3	5	5	2	5	6	5	5	5	6	7
57	3	6	NA	3	2	6	3	2	5	6	2	3	6	6	3	6	1	3	6	5	5	5	5	2	3	2	3	5	5	5	5	3	5	3	5	4	5	3	7	7	5	5	5	5	2	3	5	2	5
58	5	4	4	2	3	6	2	1	3	7	3	2	7	6	1	6	5	2	7	5	5	7	6	2	3	7	3	3	5	3	5	5	6	5	5	4	5	3	5	7	4	4	5	6	5	2	2	2	7
59	3	4	3	3	5	5	5	5	6	1	1	4	3	2	3	2	3	2	3	5	3	3	3	3	3	5	5	3	3	3	4	3	3	3	5	1	3	5	3	5	3	6	3	3	5	2	5	2	3
60	7	1	3	6	7	2	7	7	2	2	5	2	2	5	6	2	5	2	2	3	1	3	3	4	7	3	5	1	2	7	2	3	3	1	5	1	3	6	1	2	2	3	6	2	4	2	7	7	3
61	6	3	3	5	3	3	7	6	2	3	7	2	3	3	2	3	5	5	2	3	5	3	3	5	7	2	5	2	2	5	1	2	3	3	3	5	3	6	2	3	3	3	6	3	6	6	3	5	2
62	4	3	5	2	3	5	3	3	3	3	4	3	5	6	3	5	3	5	5	5	5	5	5	3	5	3	3	6	4	3	3	5	4	6	7	6	5	5	5	5	3	2	5	5	5	5	3	5	5
63	4	3	3	3	3	2	4	5	3	3	5	3	2	3	5	5	3	7	5	2	3	3	3	6	5	6	5	3	2	3	2	3	3	3	2	3	3	6	3	5	2	2	3	6	6	5	5	5	5
64	6	3	3	2	3	3	6	5	1	2	2	4	3	2	5	2	5	6	2	3	3	3	3	6	6	1	3	3	2	3	1	3	3	2	3	2	3	6	3	3	2	3	5	3	6	6	6	1	3
65	5	5	5	1	2	5	5	3	3	3	NA	5	5	3	3	5	5	3	4	5	3	3	5	3	2	5	3	5	5	2	4	5	5	5	5	4	5	3	7	2	5	7	5	5	5	5	3	3	5
66	5	5	3	3	4	5	3	3	3	5	5	5	5	3	6	5	3	5	7	5	6	7	3	3	4	3	3	2	3	5	6	3	3	5	5	1	5	3	2	6	3	5	5	5	6	3	2	2	7
67	5	3	5	3	3	3	5	5	3	5	5	3	5	3	5	5	5	4	5	2	3	5	3	5	5	1	4	7	5	3	3	2	3	3	3	2	3	5	5	3	3	5	3	5	5	5	3	5	3
68	5	6	6	5	2	5	1	1	6	7	2	4	7	7	7	7	7	2	7	5	7	7	2	4	5	4	3	7	5	1	3	3	5	2	7	3	5	4	5	7	5	3	2	7	7	5	5	6	7
69	5	2	1	3	7	1	7	7	3	1	2	1	2	2	6	1	2	4	1	2	1	3	6	4	7	7	5	1	2	7	1	5	3	2	3	4	2	5	3	3	2	2	5	1	6	5	6	1	3
70	4	5	5	2	5	3	3	7	6	5	2	5	3	7	2	5	5	2	2	5	1	1	5	4	4	3	3	3	4	5	3	3	3	3	5	3	3	3	2	4	3	7	5	5	5	7	6	3	5
71	7	1	1	7	2	1	7	5	1	3	7	1	4	4	7	1	1	7	2	1	1	7	2	7	7	3	7	1	1	7	1	1	2	2	1	1	2	7	5	4	2	1	7	1	7	1	7	7	5
72	6	5	2	2	7	3	6	5	3	2	3	2	3	2	5	2	1	4	3	4	2	2	3	5	6	5	6	2	2	7	5	3	5	3	3	3	2	5	3	3	3	3	5	1	5	3	5	6	5
73	3	5	5	3	3	5	7	5	3	5	1	5	3	3	3	4	4	3	3	5	3	3	5	2	3	1	4	3	5	5	6	3	2	3	3	6	3	4	4	5	3	5	5	3	4	6	3	3	3
74	3	4	3	3	5	3	5	5	3	3	2	2	3	5	2	3	3	5	5	3	3	5	5	4	3	3	7	5	4	5	4	3	5	3	4	4	5	5	3	5	5	5	3	3	5	5	5	3	3
75	4	5	2	5	6	3	6	7	6	4	2	4	4	2	5	3	2	5	4	5	3	1	3	5	3	2	3	3	3	5	5	4	3	4	5	4	3	5	6	5	3	6	5	3	5	6	3	5	3
76	5	3	3	3	7	2	6	5	3	3	3	2	3	3	5	3	3	3	1	3	3	6	3	5	5	5	5	2	3	5	1	2	3	3	3	5	3	5	3	3	3	3	5	3	5	2	6	5	3
77	5	5	3	2	5	3	4	7	5	3	6	3	3	3	7	4	5	5	2	5	2	3	5	6	5	7	6	2	3	5	3	4	3	3	4	5	2	5	1	3	3	2	5	2	6	5	5	6	3
78	5	4	5	2	5	3	3	5	3	6	7	3	3	5	6	3	3	5	6	2	6	6	5	5	5	6	2	6	5	5	6	5	5	3	3	6	3	5	5	5	3	2	4	6	6	3	5	5	6
79	5	3	3	5	5	4	3	2	5	5	5	4	5	2	5	4	2	3	7	4	2	6	3	5	5	3	2	2	3	5	5	3	3	2	3	2	5	5	3	6	2	2	5	3	7	3	5	5	6
80	5	2	3	3	5	2	5	5	2	3	3	3	3	5	7	1	7	4	3	2	5	5	2	6	5	3	3	2	3	2	3	2	3	2	6	2	1	6	2	2	3	3	5	3	5	5	5	5	5
81	3	6	5	1	5	4	3	6	3	3	1	3	3	6	1	5	5	3	3	5	5	4	4	4	2	5	3	5	5	3	5	6	3	6	5	3	3	3	6	5	3	5	3	2	5	6	1	1	3
82	7	2	3	6	3	2	6	5	2	1	5	2	2	5	7	2	3	5	3	2	2	7	2	5	6	3	5	3	2	7	1	3	2	3	2	1	5	6	1	3	1	2	7	3	7	3	6	6	1
83	1	5	6	1	3	6	3	2	7	6	2	5	6	5	1	7	3	3	6	6	5	6	7	2	2	5	3	6	6	2	5	7	7	3	6	5	3	2	6	7	7	6	2	6	5	6	3	3	6
84	3	5	3	3	5	3	6	6	5	4	5	5	5	5	3	4	3	3	2	6	3	6	5	4	2	3	5	3	3	5	4	3	5	3	5	5	4	5	5	5	5	5	3	5	4	7	6	3	5
85	4	3	4	3	6	6	3	3	5	6	3	6	7	5	5	5	1	5	5	5	3	5	7	5	5	5	4	4	5	5	5	3	5	5	3	5	7	3	6	6	4	5	3	5	3	5	4	6	3
86	5	3	3	5	6	3	6	6	6	3	3	4	3	6	3	3	6	3	3	5	5	1	3	5	5	7	3	6	3	5	3	5	3	3	5	3	5	4	3	3	3	5	5	3	5	7	2	2	3
87	2	5	3	2	6	3	5	7	5	2	1	5	3	5	2	6	6	2	2	6	5	1	3	3	3	7	3	1	5	3	3	3	5	3	5	5	3	5	5	5	5	6	3	3	6	7	3	3	3
88	6	3	3	5	5	2	6	5	5	4	6	3	3	5	6	3	3	3	1	2	3	1	3	5	6	2	6	5	3	5	1	3	3	3	5	4	3	7	5	6	6	3	6	5	6	5	5	3	6
89	5	3	3	5	2	3	3	3	NA	3	5	3	5	3	6	5	3	2	5	4	3	5	3	3	5	6	5	3	5	2	5	2	3	3	3	2	3	3	5	5	5	3	6	3	6	2	5	7	5
90	5	3	3	5	3	5	5	3	2	6	6	5	5	3	5	5	5	5	5	5	6	7	7	3	5	5	5	5	3	7	2	5	5	3	7	5	5	3	3	3	3	5	5	3	7	5	5	6	5
91	5	5	5	5	5	5	3	2	3	7	5	5	6	6	6	2	3	5	6	5	5	5	5	2	3	2	5	5	5	3	6	5	5	5	5	5	6	2	4	7	5	4	4	5	5	2	5	3	5
92	4	5	6	1	3	7	3	1	5	7	5	5	7	3	4	7	3	3	7	6	6	7	5	1	3	6	3	5	5	2	5	3	5	5	6	3	6	2	6	7	5	5	3	6	7	4	2	3	7
93	5	3	5	5	2	4	3	3	5	5	7	1	5	2	6	5	3	5	5	3	5	7	3	3	5	2	5	5	5	2	1	1	3	3	7	1	5	6	2	5	3	3	4	7	7	2	6	7	7
94	5	3	5	2	2	2	6	5	3	4	6	3	3	6	6	3	5	7	3	3	5	5	7	1	7	3	6	5	5	5	4	3	3	5	3	6	4	6	3	5	1	5	5	5	6	7	3	5	5
95	3	5	5	1	3	7	5	2	7	7	5	7	7	3	6	6	3	4	7	7	3	6	7	2	1	7	5	6	6	5	7	5	5	5	3	7	7	2	6	7	5	3	2	6	3	7	3	5	6
96	3	5	4	2	5	4	5	5	5	3	3	4	3	5	2	5	2	3	3	5	3	4	5	3	3	7	3	5	5	3	2	3	5	3	5	5	5	3	5	6	5	5	3	6	5	5	4	5	3
97	3	5	5	2	3	6	5	2	5	5	2	5	5	5	5	5	5	5	6	5	5	6	7	5	3	6	5	5	3	5	4	5	5	3	5	6	3	5	3	6	3	3	4	6	5	3	5	5	2
98	6	2	3	6	5	3	5	7	3	1	3	1	3	5	6	3	3	5	3	3	5	5	3	7	6	3	2	2	1	5	2	2	3	3	5	1	2	6	6	3	3	3	5	2	6	6	5	6	2
99	5	5	4	6	5	5	2	2	5	5	6	5	6	5	3	5	2	5	6	3	3	6	5	5	5	5	3	4	3	5	6	3	3	5	3	5	5	5	3	6	5	5	6	5	5	3	5	6	6
100	3	3	3	5	3	2	7	5	2	3	5	2	3	3	7	3	3	5	2	3	3	3	6	5	5	6	5	3	3	3	2	6	5	5	5	3	3	5	3	3	3	3	5	5	5	5	5	6	3
[truncated: 31 more columns]
