# Supplementary material for: Four dimensions characterize attributions from faces using a representative set of English trait words
Source: Nat Commun. 2021 Aug 27;12:5168. doi: 10.1038/s41467-021-25500-y (PMC8397784; doi:10.1038/s41467-021-25500-y)
Supplement: Supplementary file 4 — Source Data [file 41467_2021_25500_MOESM4_ESM.zip › Source_Data/FigureS7_Ratings_80Traits_86Participants/PH3.csv]

	aggressive	agreeable	ambitious	angry	anxious	articulate	atypical	autistic	baby-faced	beautiful	bossy	careful	charismatic	clever	combative	competent	compulsive	condescending	confident	conscientious	consistent	courageous	creative	critical	cruel	curious	defensive	determined	dignified	disorderly	easygoing	emotional	empathetic	energetic	ethical	feminine	flexible	grumpy	happy	healthy	helpful	humble	ignorant	income	independent	intellectual	intense	jealous	leader-like
1	6	5	7	5	3	7	5	1	1	6	2	4	6	7	5	6	7	3	7	7	7	5	4	1	6	6	6	7	7	1	3	5	4	7	7	7	7	2	4	7	5	4	3	2	6	6	6	2	7
2	6	2	7	6	3	6	2	1	6	6	6	4	7	6	7	7	7	4	7	5	3	7	6	1	5	7	6	7	7	2	5	1	7	5	6	7	7	6	6	7	3	7	6	5	7	6	7	7	3
3	4	1	3	1	6	4	6	2	1	4	2	5	6	4	2	4	3	4	5	4	5	4	4	4	5	7	2	3	4	6	4	5	7	3	2	7	7	2	2	5	2	5	4	5	3	4	2	3	7
4	1	5	4	3	6	6	5	2	2	4	3	5	6	6	1	6	3	6	7	5	3	3	4	1	2	5	2	7	7	6	7	6	6	3	2	6	3	6	2	5	7	7	2	2	2	5	4	6	1
5	3	5	6	6	3	6	2	1	5	7	6	3	7	7	6	6	6	3	7	6	6	5	7	5	5	6	7	7	7	1	5	4	3	6	6	6	7	5	3	7	7	6	6	7	7	6	7	6	6
6	2	6	5	5	6	7	2	1	2	6	6	4	3	6	5	7	6	2	7	7	6	5	7	4	2	5	6	7	6	1	3	4	2	5	7	6	6	4	6	7	6	7	2	7	7	6	7	4	6
7	2	3	6	7	6	6	5	3	1	4	7	4	3	6	5	7	7	2	7	6	2	6	6	3	6	4	6	4	2	2	4	4	4	3	3	1	3	5	3	5	3	4	2	6	6	7	2	6	6
8	6	3	7	5	3	6	2	1	5	7	6	7	3	5	6	6	7	3	7	7	5	6	7	1	2	6	7	7	6	7	6	5	7	6	7	7	7	1	6	7	6	6	2	6	6	6	6	3	3
9	4	4	7	5	2	7	3	1	5	6	3	7	7	7	4	7	7	3	7	6	6	6	6	5	6	7	6	7	5	1	7	4	5	6	6	7	7	1	6	7	3	7	1	6	7	6	7	6	7
10	2	5	6	2	3	7	1	1	6	7	6	7	7	7	5	7	7	3	7	7	6	6	7	4	1	7	7	7	6	1	4	4	6	6	7	7	6	6	6	7	3	7	6	7	7	6	6	2	7
11	3	5	6	2	3	7	4	1	1	6	3	3	1	6	2	6	6	5	7	7	4	5	4	4	1	6	3	7	6	2	3	5	7	6	6	6	7	1	5	7	6	4	3	7	6	5	3	3	6
12	6	4	4	4	2	6	7	1	3	4	3	NA	6	5	2	4	3	4	5	5	4	3	5	4	4	4	5	3	4	3	4	6	7	4	3	6	3	7	6	5	6	4	2	5	2	4	7	5	7
13	4	3	7	6	5	7	5	1	3	6	6	6	3	6	5	7	7	2	7	7	7	6	6	4	6	5	6	7	3	1	5	2	5	6	6	1	3	4	2	7	6	6	4	6	6	6	7	3	4
14	1	6	7	7	3	7	5	2	2	5	6	6	4	6	6	7	6	2	7	5	7	3	7	4	6	5	6	6	5	2	5	5	3	3	6	7	7	5	2	6	3	6	2	4	7	5	4	7	5
15	3	4	4	6	2	4	5	3	1	4	1	4	1	4	7	4	2	2	5	7	3	2	4	4	7	6	6	4	4	4	2	1	3	1	2	7	3	6	2	5	3	4	7	3	7	2	7	5	3
16	4	4	6	1	6	7	5	1	2	6	2	4	5	7	2	7	7	5	6	5	6	6	6	1	3	6	4	7	3	1	3	4	5	5	7	7	3	4	5	7	6	6	3	7	7	4	6	3	6
17	2	2	7	6	2	6	3	1	2	6	6	3	3	5	2	6	7	2	7	5	7	6	7	4	5	6	6	5	3	1	7	4	7	5	5	7	6	4	6	7	2	6	5	5	7	NA	5	3	NA
18	3	1	3	3	7	6	3	3	1	4	2	3	3	5	6	5	5	6	6	5	3	4	5	4	6	6	4	2	1	5	4	2	7	3	3	6	7	5	3	5	4	6	5	6	7	6	7	3	6
19	NA	4	6	6	6	7	2	1	5	6	2	5	4	6	5	7	7	5	7	6	5	6	7	1	5	6	5	7	7	1	7	5	4	6	7	7	7	4	5	7	6	3	6	7	7	6	7	2	3
20	3	5	6	6	3	6	3	1	5	6	6	4	3	6	6	7	5	3	7	4	5	6	7	3	4	7	5	7	2	1	4	4	6	2	6	7	7	3	6	6	6	6	6	6	7	6	2	6	2
21	3	1	3	2	3	4	7	2	4	4	2	4	5	4	5	2	3	7	5	7	4	3	6	7	2	3	2	4	5	5	2	4	5	2	2	7	5	7	4	6	5	4	3	3	2	6	6	6	5
22	5	1	3	7	6	3	6	1	1	5	7	4	1	4	7	6	6	2	5	7	7	6	4	4	7	7	7	7	3	5	3	4	2	6	7	6	7	7	2	5	3	2	4	6	7	6	7	6	3
23	4	3	3	4	7	6	4	3	3	4	3	4	3	4	4	4	4	4	6	6	3	4	4	4	6	4	3	3	3	4	4	4	4	2	3	7	7	5	2	4	4	4	1	6	4	2	4	5	2
24	1	6	6	5	3	7	5	1	6	7	6	6	7	7	6	7	7	3	7	7	7	6	6	5	6	7	5	7	3	1	2	3	3	6	7	6	7	4	6	7	5	4	6	7	6	6	7	6	6
25	3	3	7	6	6	7	2	1	5	7	7	3	4	6	6	4	7	3	7	6	7	6	6	4	6	6	5	7	2	1	7	4	7	5	7	7	6	5	6	7	6	7	7	6	5	6	3	6	2
26	6	6	6	6	2	6	4	1	6	6	6	7	6	7	3	7	7	5	7	6	7	6	7	5	6	4	6	5	6	1	5	5	7	6	7	7	7	5	3	7	5	6	3	6	7	6	7	2	2
27	5	1	6	7	2	6	2	1	1	4	7	3	2	7	7	7	7	2	7	6	6	7	7	5	6	7	7	7	2	1	6	4	4	2	7	7	7	5	2	7	2	6	6	6	7	6	7	6	2
28	7	1	6	7	5	7	5	1	3	5	6	4	4	6	7	6	5	3	7	5	3	6	4	5	6	7	7	7	4	1	5	5	3	6	5	7	6	6	5	7	3	3	4	6	7	6	6	6	6
29	6	5	6	1	5	7	5	2	5	4	6	3	4	5	2	4	3	4	7	4	2	3	5	3	2	6	6	6	6	5	3	4	5	3	6	7	7	2	4	6	5	4	7	6	3	4	2	2	2
30	6	3	3	3	6	7	3	2	1	4	4	6	4	4	2	5	3	3	6	7	3	3	6	3	2	5	3	2	3	5	1	5	5	3	3	7	7	1	3	6	6	7	4	6	6	6	3	6	3
31	6	2	7	1	5	7	4	1	5	6	3	7	3	7	2	7	6	4	7	7	5	5	6	1	3	7	3	7	5	1	3	5	NA	5	7	7	6	3	6	7	7	6	3	6	6	6	7	3	2
32	3	1	6	7	5	7	7	1	1	6	6	NA	3	7	7	6	2	2	6	7	6	6	6	2	6	7	7	2	6	5	3	2	4	1	7	1	3	6	2	6	3	4	2	6	7	6	7	5	2
33	3	1	6	5	7	7	7	3	1	6	1	4	2	4	3	5	3	6	4	5	2	3	4	5	3	5	7	4	1	3	4	2	3	3	3	6	3	3	4	5	5	3	3	3	2	4	2	3	3
34	5	6	6	1	2	7	2	1	3	6	2	4	4	6	3	6	7	6	NA	7	6	6	7	4	1	6	5	6	3	1	3	6	2	3	6	7	7	2	5	7	7	7	6	3	6	6	3	2	5
35	5	5	7	2	4	7	2	1	1	6	3	7	4	7	1	7	7	3	7	7	6	6	6	1	2	7	6	7	3	2	2	5	2	7	7	7	7	NA	7	7	6	7	2	5	6	6	2	3	5
36	2	5	6	5	5	6	4	1	3	6	3	3	6	5	2	6	2	6	7	6	3	6	7	1	5	6	6	7	4	1	2	5	7	5	3	1	4	2	6	7	5	6	6	3	7	5	6	3	5
37	6	6	6	6	2	6	6	1	3	6	2	3	3	6	3	6	7	6	7	5	7	6	5	4	2	5	5	7	4	2	4	5	2	6	7	7	7	5	4	7	5	7	5	6	6	5	2	3	1
38	2	3	6	6	6	7	1	1	2	6	6	4	4	7	5	6	5	3	7	7	6	6	7	2	4	5	7	4	6	6	4	4	6	3	3	7	7	2	3	7	5	7	3	6	7	6	4	5	6
39	1	5	5	3	5	6	5	4	5	3	2	6	5	5	2	5	6	4	5	7	3	3	7	4	2	4	5	7	6	6	2	5	7	5	3	7	7	1	6	6	6	7	6	4	2	4	3	3	NA
40	2	6	7	1	5	7	4	1	3	6	2	4	7	7	2	7	6	2	7	6	6	5	6	5	2	6	3	7	3	1	7	5	7	5	6	6	7	4	7	7	6	6	2	6	7	6	6	5	7
41	3	3	7	3	3	6	6	1	2	5	2	5	4	4	3	4	6	2	7	6	6	6	4	1	4	6	2	6	5	4	7	2	6	2	3	1	3	4	6	6	3	7	5	3	2	5	3	2	4
42	3	4	7	2	2	7	4	1	2	4	3	7	2	6	1	6	3	7	7	7	6	7	7	1	2	4	3	5	6	6	3	2	2	5	4	6	7	1	4	7	6	7	5	6	6	6	3	3	4
43	3	4	6	2	3	7	3	1	1	7	3	6	7	7	4	7	6	2	7	7	6	6	7	1	2	5	6	7	6	1	4	5	7	5	6	1	6	3	7	7	6	7	6	6	6	5	6	6	3
44	1	6	7	1	NA	6	2	1	6	6	1	4	6	7	2	6	7	7	7	7	6	6	7	3	1	6	6	5	7	1	2	6	7	6	7	7	7	1	5	6	6	7	3	7	7	6	3	2	1
45	3	5	3	2	6	6	7	1	2	5	2	5	3	5	2	6	6	4	7	6	6	3	5	4	4	6	6	6	7	1	2	5	6	3	3	NA	NA	4	4	7	5	NA	7	4	7	3	5	3	1
46	4	4	3	3	3	6	6	1	1	5	2	6	3	5	2	6	4	6	6	7	5	6	4	2	5	4	3	7	3	3	7	4	4	3	5	7	7	5	4	5	6	4	6	5	7	4	3	4	6
47	7	4	6	1	2	7	1	1	3	4	2	4	7	7	2	6	6	6	7	6	6	6	7	4	1	6	4	7	4	1	7	5	7	3	6	7	6	2	2	7	6	6	6	3	7	5	5	6	7
48	NA	5	6	2	4	7	5	1	5	7	6	7	7	7	2	6	7	5	7	7	6	6	7	4	3	5	5	6	6	3	7	4	7	7	6	6	7	1	6	7	6	7	4	6	7	5	3	3	NA
49	4	5	6	6	2	7	1	1	6	7	7	3	7	7	1	7	7	1	7	6	7	7	7	5	6	6	7	7	6	1	7	4	6	6	7	7	7	3	5	7	6	6	1	7	7	7	7	6	3
50	3	7	7	2	5	NA	3	1	2	4	2	4	3	7	2	5	7	4	7	7	7	3	5	1	3	6	2	7	5	1	4	5	NA	2	6	1	7	5	7	7	6	7	5	6	7	3	2	2	5
51	6	3	6	3	2	6	2	1	1	2	2	2	4	6	2	4	5	7	NA	5	7	7	6	4	2	6	6	7	5	1	2	5	2	2	6	1	6	6	4	7	3	4	1	6	6	4	7	3	6
52	5	4	7	2	2	7	2	1	1	4	3	NA	1	6	2	7	3	4	7	7	6	7	7	4	4	5	7	7	3	3	4	1	6	6	6	1	7	5	3	7	3	7	6	6	7	7	3	6	3
53	6	3	7	6	5	4	1	1	5	4	3	6	7	7	4	7	5	6	7	6	4	6	7	5	5	6	5	7	5	1	2	4	5	6	5	1	6	6	3	7	5	6	6	5	6	4	6	3	2
54	5	4	5	5	6	4	5	1	1	4	2	4	5	6	3	5	3	4	5	7	4	6	6	4	4	4	6	4	2	1	1	3	6	3	4	1	6	7	3	7	4	4	4	2	6	4	3	7	3
55	2	2	6	2	6	4	5	1	2	2	3	4	5	4	2	5	6	4	7	6	6	3	7	1	2	6	2	4	3	5	5	1	3	6	3	1	7	4	6	5	4	6	5	7	2	4	3	6	NA
56	3	3	6	7	3	4	1	1	1	6	6	5	7	7	6	7	6	3	7	7	7	6	7	4	7	6	7	7	2	1	3	2	2	3	7	1	7	7	2	7	2	3	3	7	7	6	7	6	2
57	6	4	7	2	6	4	6	1	5	6	2	4	6	7	3	7	4	6	7	6	4	3	4	4	3	6	6	7	6	1	5	4	6	4	3	1	6	5	2	7	5	4	2	5	6	3	3	4	7
58	6	5	6	5	1	7	1	1	2	2	3	3	3	6	2	6	7	7	7	6	5	3	7	2	6	6	3	7	4	2	4	2	4	1	6	1	7	7	2	7	6	2	6	6	6	6	4	4	6
59	5	4	3	4	4	4	4	3	1	4	3	4	3	5	7	4	6	1	5	5	4	6	4	5	4	7	3	4	3	5	3	4	5	2	4	1	6	5	3	5	4	4	6	7	2	3	7	7	2
60	6	1	6	6	2	4	2	1	2	5	6	3	2	6	6	7	3	6	7	7	6	5	5	4	7	6	1	7	2	3	2	1	2	6	4	1	7	7	3	7	3	6	3	6	6	6	7	5	1
61	6	2	6	6	3	4	4	1	2	5	5	6	3	7	5	7	6	6	7	7	7	5	7	5	6	5	3	7	NA	1	7	1	3	2	6	1	7	7	3	7	5	3	6	6	7	4	7	3	6
62	7	4	6	2	5	7	5	1	5	6	7	3	7	7	1	7	6	6	7	6	6	5	7	4	1	7	6	7	4	2	4	3	5	7	6	1	6	6	6	7	5	4	4	7	7	4	2	3	7
63	3	3	3	6	6	4	5	1	4	4	3	6	5	5	3	4	4	6	5	4	4	3	5	5	7	6	2	3	6	5	2	2	3	3	3	1	6	3	2	5	5	7	3	6	7	3	2	7	1
64	6	4	3	4	6	6	6	3	1	5	2	3	3	6	2	4	2	4	5	7	4	3	4	4	4	4	5	7	6	1	4	7	4	2	3	1	6	6	4	5	4	4	6	3	6	4	3	5	7
65	5	4	3	5	6	4	5	3	2	4	2	3	2	5	3	5	2	4	7	7	3	6	3	5	4	5	5	7	7	2	7	2	3	6	4	1	7	4	2	6	4	7	3	6	5	4	3	6	2
66	2	6	7	2	2	4	1	1	1	4	2	4	6	5	2	4	6	5	7	5	5	7	6	NA	5	7	6	7	5	1	3	4	6	4	6	1	7	4	6	7	5	4	4	NA	6	4	6	5	6
67	4	4	7	6	6	6	4	1	5	4	3	2	3	5	5	7	2	7	7	6	3	5	4	5	5	7	2	7	3	4	3	2	2	5	4	1	6	7	4	6	5	3	4	2	2	5	3	6	6
68	3	4	6	6	6	7	3	1	2	6	2	3	2	4	6	5	2	7	7	6	5	5	6	4	5	6	6	6	5	2	2	2	7	5	7	1	6	7	4	6	6	5	2	6	6	4	3	6	6
69	5	4	6	4	6	3	4	2	6	3	4	4	2	4	2	4	3	6	6	5	3	6	4	4	4	4	4	4	3	4	3	4	1	4	4	1	6	5	4	5	4	4	3	2	2	4	3	4	6
70	5	6	3	4	7	3	5	3	5	4	2	4	5	4	3	2	4	7	7	5	3	3	4	5	4	4	4	3	3	6	3	4	6	4	4	1	3	4	2	5	6	3	3	2	2	4	2	6	5
71	7	1	3	6	2	4	6	1	1	4	7	2	2	6	6	5	3	4	7	7	6	6	6	1	6	6	3	7	1	4	2	1	6	3	6	1	6	7	4	7	2	3	6	6	7	6	6	6	3
72	2	3	6	2	6	6	2	1	1	5	6	5	2	5	3	4	4	6	6	6	3	6	6	4	6	4	4	7	6	3	2	3	6	3	4	1	2	4	3	7	3	3	2	7	7	2	3	5	6
73	NA	6	3	4	2	4	4	1	6	3	3	7	6	4	3	4	4	4	5	7	5	4	4	4	4	4	4	7	1	6	3	6	4	3	4	1	2	5	4	6	6	4	6	2	2	3	3	2	2
74	3	4	3	3	7	7	2	1	4	4	2	4	5	6	3	7	6	7	7	6	6	3	4	1	4	6	4	7	3	3	3	2	3	6	6	1	3	7	4	7	7	4	2	6	6	5	5	4	2
75	NA	6	5	6	6	6	5	4	4	5	3	3	5	4	3	4	4	6	5	5	5	4	4	1	4	5	4	5	5	5	4	2	5	2	4	1	3	6	4	5	6	3	2	3	2	4	3	6	4
76	3	3	7	2	4	4	6	1	1	4	6	4	1	5	2	2	4	4	7	7	4	6	7	4	7	5	3	6	3	4	2	2	7	3	6	1	7	6	3	5	5	4	6	5	2	5	3	2	5
77	NA	5	7	4	6	3	5	4	6	4	3	5	2	4	4	4	4	7	7	6	6	6	4	4	4	5	5	5	5	6	3	4	2	4	4	1	3	4	4	5	6	4	6	3	2	4	3	4	2
78	7	4	7	2	7	7	2	1	1	5	2	4	3	5	3	5	6	5	7	6	3	6	7	5	4	5	6	7	3	5	4	5	3	7	5	1	5	4	6	7	5	3	5	6	7	3	7	6	6
79	4	6	6	2	4	5	4	2	6	6	3	4	7	4	1	3	2	7	7	4	2	4	4	1	4	4	4	4	2	4	3	4	2	1	1	1	3	5	2	3	7	7	5	4	1	4	3	6	4
80	6	7	6	4	3	7	2	1	2	5	5	4	6	7	3	7	6	6	6	6	6	6	7	4	6	4	2	7	6	1	6	2	6	6	6	1	6	5	3	7	3	4	2	6	7	6	6	6	4
81	5	4	3	1	5	4	6	1	4	4	5	4	4	5	3	4	4	6	5	6	4	3	4	4	4	5	5	6	6	5	4	4	2	4	3	1	3	4	5	7	4	6	1	4	4	4	3	6	3
82	5	1	6	6	3	4	2	1	1	6	6	2	5	6	6	7	3	6	7	6	7	6	7	6	7	7	5	7	1	4	1	1	3	3	3	1	6	6	2	6	3	2	3	2	7	6	7	6	4
83	6	5	6	2	3	6	2	1	6	5	4	6	2	7	2	4	6	6	7	5	6	3	7	4	2	6	2	6	6	1	4	5	5	5	7	1	3	5	7	7	5	6	5	2	5	2	3	5	3
84	2	6	6	6	7	4	5	4	4	4	3	4	5	4	1	2	3	4	7	6	3	3	4	4	5	4	4	4	2	5	3	3	2	4	6	1	6	4	3	5	4	4	5	2	2	5	5	6	NA
85	6	6	6	6	4	6	5	1	2	5	3	5	6	6	2	6	6	7	5	7	6	3	4	3	4	4	3	7	6	3	5	3	3	4	5	1	6	1	4	6	4	6	5	7	3	3	7	6	6
86	2	6	6	3	4	6	1	3	5	4	3	3	5	5	2	7	3	7	7	7	7	4	7	1	2	7	4	7	3	4	3	4	6	6	4	7	2	6	6	7	5	4	4	3	2	4	5	6	7
87	2	4	3	4	7	4	5	4	5	4	3	3	4	7	1	4	3	4	6	6	2	4	4	5	2	4	4	4	3	4	NA	7	7	4	4	1	2	4	3	6	6	7	3	3	2	6	3	3	3
88	7	1	3	7	2	3	6	4	1	6	6	4	2	6	7	4	7	4	7	7	5	6	5	4	7	7	7	5	2	2	2	2	3	5	6	1	6	7	2	7	4	4	3	7	7	5	6	6	1
89	3	6	7	1	2	6	2	1	6	6	6	7	4	7	1	6	7	6	7	7	5	6	7	4	6	5	3	7	2	1	4	1	3	5	7	1	7	4	3	7	6	4	5	7	7	7	7	6	6
90	5	3	6	2	3	7	4	1	2	4	7	5	6	7	2	7	6	6	7	6	7	6	7	6	3	6	6	7	4	1	5	1	6	6	6	1	7	5	4	7	6	7	3	5	7	6	6	3	2
91	3	6	7	2	3	7	1	1	5	6	6	6	7	6	2	7	7	6	5	5	6	6	7	5	1	7	7	7	2	1	5	2	7	5	7	1	6	6	6	7	7	3	7	7	7	7	6	6	1
92	5	2	7	2	6	4	6	1	2	6	7	5	2	7	2	7	7	3	5	7	6	6	6	7	1	6	7	7	5	6	4	1	7	5	7	1	7	6	3	7	7	4	2	7	7	6	2	6	2
93	3	3	5	1	3	7	1	1	1	2	2	7	6	7	2	7	6	4	7	7	3	6	6	4	6	6	6	7	6	1	4	1	6	5	6	1	7	7	6	7	5	3	4	7	6	6	6	2	6
94	7	2	3	7	4	3	5	3	3	5	7	3	4	7	1	4	6	4	7	7	3	7	7	7	4	4	5	3	2	2	3	2	2	4	7	1	2	6	1	7	4	2	5	7	6	5	7	3	5
95	6	4	6	4	3	4	2	1	5	4	5	2	4	6	3	6	4	5	5	6	5	6	4	4	6	5	4	6	4	1	3	3	5	3	5	1	7	5	3	5	6	3	2	7	7	5	7	5	1
96	3	4	4	4	6	6	4	3	5	4	3	3	3	4	4	5	5	7	7	7	6	4	7	1	5	6	2	7	4	4	3	2	4	5	4	1	6	3	4	7	7	7	3	2	2	4	3	4	6
97	6	3	6	2	7	4	2	1	6	6	2	7	5	5	2	4	5	4	7	5	7	6	5	4	3	6	5	4	2	5	4	3	6	4	6	1	6	3	5	7	5	3	2	2	7	5	6	3	2
98	3	4	3	1	3	6	5	1	2	4	2	3	5	7	5	4	6	4	5	7	3	7	4	6	3	5	6	4	5	5	4	2	3	3	3	NA	7	6	4	7	3	6	6	4	7	5	6	6	7
99	6	1	6	3	2	4	4	1	1	4	2	4	3	6	2	4	4	6	5	7	3	3	7	1	2	7	3	7	4	5	1	2	NA	5	3	1	7	6	4	6	2	3	4	3	6	4	6	4	7
100	2	5	7	4	6	4	5	1	2	4	2	3	3	5	2	4	4	6	5	7	6	6	5	4	6	3	4	7	2	5	5	3	3	3	4	1	7	7	4	5	5	2	3	6	2	4	5	3	3
[truncated: 31 more columns]
