# Supplementary material for: Four dimensions characterize attributions from faces using a representative set of English trait words
Source: Nat Commun. 2021 Aug 27;12:5168. doi: 10.1038/s41467-021-25500-y (PMC8397784; doi:10.1038/s41467-021-25500-y)
Supplement: Supplementary file 4 — Source Data [file 41467_2021_25500_MOESM4_ESM.zip › Source_Data/FigureS7_Ratings_80Traits_86Participants/KE4.csv]

	aggressive	agreeable	ambitious	angry	anxious	articulate	atypical	autistic	baby-faced	beautiful	bossy	careful	charismatic	clever	combative	competent	compulsive	condescending	confident	conscientious	consistent	courageous	creative	critical	cruel	curious	defensive	determined	dignified	disorderly	easygoing	emotional	empathetic	energetic	ethical	feminine	flexible	grumpy	happy	healthy	helpful	humble	ignorant	income	independent	intellectual	intense	jealous	leader-like
1	6	7	4	7	7	7	7	1	1	7	1	7	1	1	3	7	7	7	7	7	4	7	4	4	1	1	7	4	7	7	7	1	7	7	1	7	1	7	7	4	7	7	1	7	7	4	4	1	7
2	4	1	7	4	1	7	7	1	1	7	4	7	5	7	1	7	4	7	7	7	7	7	7	7	1	1	7	7	3	7	1	7	7	7	7	7	1	1	NA	7	7	4	1	4	7	7	7	1	7
3	1	1	1	1	1	1	7	7	1	7	7	1	1	1	7	1	1	1	1	1	1	1	1	4	7	4	1	1	1	7	1	1	6	1	1	7	7	7	1	1	1	1	6	1	1	1	7	1	1
4	1	1	7	7	7	1	4	7	1	1	1	4	7	1	1	7	1	1	1	4	3	1	7	1	1	1	7	1	1	7	7	4	2	1	7	7	1	7	7	1	1	7	7	1	7	1	1	4	1
5	NA	1	7	7	7	7	7	1	1	7	4	7	7	7	7	7	7	7	7	4	7	4	7	4	7	7	1	7	4	7	1	7	6	7	4	7	7	1	1	7	1	1	1	3	7	4	7	1	5
6	5	4	4	5	1	7	1	1	1	7	5	NA	7	7	NA	7	7	7	4	7	7	1	4	7	1	NA	7	7	7	7	7	7	7	1	7	7	4	4	1	4	1	7	1	7	7	7	4	7	7
7	7	1	7	7	7	7	1	1	1	7	1	1	3	1	7	7	NA	7	1	4	1	4	4	4	1	7	7	7	1	NA	1	7	1	NA	7	7	1	1	1	1	7	7	1	3	1	4	4	4	1
8	7	7	7	4	4	7	7	1	1	7	4	7	7	7	1	7	7	7	7	7	7	7	7	1	1	1	1	7	7	7	1	7	7	7	3	7	1	1	7	7	7	7	1	7	NA	7	3	5	7
9	7	7	7	4	7	7	4	1	1	7	4	7	7	1	4	7	1	1	7	7	7	NA	7	7	1	7	7	1	5	1	7	7	7	7	7	7	7	1	7	7	7	7	1	2	7	7	1	4	1
10	4	7	4	NA	1	7	1	1	1	7	1	6	7	1	3	1	1	7	7	7	1	7	7	7	1	7	7	7	1	4	4	7	7	7	7	7	4	1	7	7	7	7	1	7	7	7	1	7	1
11	4	7	1	7	7	7	1	1	1	7	7	7	7	7	1	7	1	7	7	7	4	7	7	7	1	7	7	7	7	1	1	7	7	7	7	7	1	1	4	4	7	4	1	7	7	7	7	4	4
12	1	7	7	7	1	4	7	1	7	7	7	7	7	7	7	7	3	7	7	4	7	7	4	4	7	3	7	7	7	5	2	7	4	7	1	4	7	4	5	7	7	7	3	7	4	2	4	5	7
13	5	7	7	1	7	7	7	1	1	7	7	7	7	4	7	7	7	7	7	7	7	7	7	7	7	7	7	7	7	1	1	7	7	7	1	7	7	7	1	7	7	4	1	7	7	7	7	7	7
14	7	1	7	1	7	7	1	1	1	7	7	6	7	4	1	7	7	7	1	7	7	1	7	4	1	4	7	7	7	1	1	7	7	7	4	7	1	1	7	7	7	7	1	7	4	1	7	4	7
15	3	1	7	4	7	1	1	7	1	1	1	7	1	1	1	1	4	1	NA	4	1	1	1	4	1	1	1	1	1	1	1	1	1	1	7	4	NA	4	1	1	NA	7	6	1	1	1	3	7	1
16	7	7	7	7	7	7	1	1	NA	4	4	7	7	4	2	7	7	7	7	4	7	7	7	7	1	7	7	7	7	1	1	7	7	7	7	7	7	7	7	7	7	7	1	1	7	7	4	7	7
17	4	7	1	5	4	7	1	1	1	7	NA	6	7	7	1	7	4	7	7	7	1	7	4	7	1	7	1	7	7	1	4	7	1	7	3	7	7	7	7	7	7	7	1	4	7	6	1	1	7
18	4	1	1	7	7	7	7	4	1	4	1	7	1	4	1	4	7	7	7	NA	7	7	7	7	1	1	1	7	1	7	1	1	1	7	NA	7	4	7	1	5	1	1	5	7	5	7	1	5	1
19	4	7	7	7	7	7	4	1	1	3	7	1	7	7	4	7	7	7	1	7	4	7	4	5	1	7	1	1	3	1	1	7	5	1	3	7	1	1	7	4	7	7	1	7	1	5	7	4	4
20	1	7	7	4	1	1	7	7	7	7	1	3	1	4	1	1	1	1	1	4	1	1	1	1	1	1	7	1	1	NA	7	7	NA	1	1	7	1	1	NA	1	1	1	7	1	1	1	1	7	1
21	1	1	7	7	7	4	7	5	1	7	1	7	1	5	7	7	1	1	4	4	4	7	3	4	1	NA	1	7	7	7	1	7	NA	7	7	4	1	4	1	3	1	7	3	4	1	7	1	4	1
22	1	7	7	1	1	4	1	1	1	4	7	7	5	4	4	1	4	1	7	7	7	4	3	7	1	1	7	7	7	1	1	1	6	1	1	7	1	1	7	1	7	4	7	7	4	4	7	2	1
23	1	1	7	7	7	7	4	1	1	7	7	7	7	7	7	1	4	7	7	4	4	1	7	7	1	1	7	7	7	7	1	7	7	1	7	7	5	4	7	1	7	4	4	2	4	1	1	1	5
24	7	7	7	4	7	7	7	1	7	7	5	7	7	7	1	7	1	7	7	4	7	7	7	1	1	1	7	7	7	5	1	7	7	7	7	7	7	7	7	7	7	7	1	7	2	7	7	1	7
25	7	7	7	NA	1	7	7	1	1	7	7	7	7	4	7	7	7	7	7	7	4	7	7	7	1	7	7	7	7	1	1	1	7	7	1	7	1	7	7	7	7	4	7	7	7	7	7	4	7
26	7	NA	7	7	7	7	7	1	1	7	1	7	4	7	7	7	1	1	7	7	7	7	4	7	1	7	7	7	7	7	1	1	7	7	1	7	1	7	7	7	1	4	1	7	7	7	7	5	7
27	4	1	1	1	7	1	7	3	1	NA	4	7	7	1	1	4	4	7	4	7	4	7	7	7	1	1	7	7	4	1	1	1	7	7	1	7	1	4	1	7	1	1	7	4	4	7	4	7	4
28	7	7	7	NA	7	7	4	1	1	7	7	7	7	4	1	7	1	7	5	7	4	7	7	7	1	7	7	7	6	7	1	1	7	7	4	7	7	1	1	1	7	7	1	7	7	7	7	7	7
29	4	7	7	7	7	7	1	1	1	7	1	7	4	1	1	7	4	7	1	7	1	6	7	4	1	1	1	7	1	5	1	7	6	1	7	7	1	1	7	7	7	4	2	1	4	7	3	5	4
30	7	1	7	4	7	1	7	1	1	7	3	1	4	1	1	1	7	7	7	7	7	7	7	1	1	NA	7	4	1	7	1	7	7	1	4	7	1	7	1	1	7	7	4	4	7	7	7	4	1
31	5	7	7	7	7	4	7	1	1	7	7	7	7	7	3	7	7	7	7	4	6	1	7	7	1	NA	7	7	7	1	5	4	7	1	7	7	7	1	1	7	7	7	1	4	7	4	7	4	7
32	1	NA	4	7	1	7	7	1	1	7	1	7	1	1	1	1	7	7	7	7	7	1	1	4	1	1	1	1	7	4	1	4	2	1	7	7	1	4	4	4	7	7	7	7	4	7	7	4	1
33	1	4	7	1	1	4	7	7	7	1	1	7	1	4	4	1	3	1	1	7	4	1	1	7	1	7	1	1	1	7	4	4	1	1	4	7	1	1	4	1	7	7	7	2	7	1	1	1	1
34	1	7	7	NA	7	7	7	1	1	1	1	7	7	7	7	7	4	7	7	7	1	7	7	7	1	7	7	7	7	7	6	7	7	1	4	7	4	7	3	7	7	4	1	7	7	5	7	7	7
35	7	7	7	1	4	7	1	1	1	7	7	7	7	7	7	7	1	7	7	7	7	7	7	4	1	1	7	7	4	1	7	7	7	1	4	7	7	1	7	7	7	7	1	7	7	7	1	4	6
36	7	4	7	7	7	7	7	1	1	7	1	7	4	1	4	1	7	4	7	4	1	7	7	4	1	7	7	1	1	7	4	7	4	7	7	7	7	7	NA	7	1	7	3	4	1	4	1	5	7
37	1	1	1	1	7	4	1	3	1	7	7	7	7	4	1	1	4	7	7	1	7	1	4	1	1	5	1	1	1	7	6	4	1	1	7	7	4	7	7	4	1	7	1	7	3	1	7	1	1
38	7	7	4	1	7	7	1	1	1	4	5	7	7	5	7	7	1	7	7	7	7	4	7	7	7	7	1	7	5	1	NA	7	6	7	NA	7	1	1	4	7	7	7	1	1	3	1	3	6	7
39	4	7	1	7	4	7	7	4	7	1	7	7	4	1	7	7	1	7	7	7	7	7	7	7	1	7	7	1	7	4	4	7	2	7	7	7	7	4	7	7	7	7	4	4	4	7	1	4	5
40	4	1	1	1	7	7	1	1	1	7	7	7	3	1	7	1	4	7	7	7	3	7	6	4	1	5	7	7	5	1	7	1	7	1	1	7	1	1	7	4	7	7	4	6	7	5	4	7	1
41	1	7	4	7	7	7	4	7	NA	4	4	1	1	1	1	1	4	1	4	1	7	7	4	2	1	7	7	1	1	7	7	7	5	1	7	7	7	7	7	7	7	7	7	3	NA	4	4	4	4
42	1	1	7	4	1	1	4	1	7	7	1	7	7	7	1	7	7	1	1	7	1	7	7	4	1	7	1	7	4	4	4	1	7	7	1	1	7	1	7	3	NA	7	3	7	3	7	1	7	4
43	7	7	7	1	7	7	7	1	1	7	7	7	7	4	1	7	7	1	7	7	7	7	7	7	1	NA	7	1	7	1	4	7	7	7	7	7	1	1	7	7	7	7	1	7	7	7	1	4	7
44	1	4	7	NA	4	4	4	1	7	7	7	7	7	7	7	4	7	7	1	4	7	7	4	7	1	7	7	7	4	1	NA	7	1	1	4	7	7	4	4	2	7	7	4	5	7	7	4	7	1
45	1	7	7	4	7	7	7	1	1	1	1	2	7	4	1	7	7	7	7	1	3	4	7	4	7	1	1	7	4	7	5	7	7	7	1	7	7	3	1	7	4	1	4	4	1	4	1	5	4
46	7	7	7	4	1	7	7	1	1	7	7	1	7	4	1	7	7	7	7	7	7	7	7	7	1	NA	7	7	7	1	1	7	7	7	1	7	4	1	1	7	7	7	1	7	7	7	1	5	7
47	1	7	7	4	7	7	1	1	1	7	7	7	4	7	1	7	1	7	7	7	1	7	7	7	1	1	7	7	7	1	7	7	1	1	7	7	7	7	7	7	7	7	1	4	4	7	1	4	4
48	4	7	1	NA	7	7	4	1	1	7	1	7	6	3	1	7	4	7	4	7	4	7	7	7	1	1	1	7	NA	1	7	4	7	7	1	7	7	7	1	7	7	7	1	4	4	4	1	1	4
49	7	7	7	NA	7	7	7	1	1	5	4	1	7	7	7	7	7	7	7	7	7	7	7	4	1	7	1	7	7	4	4	7	7	7	4	7	1	1	NA	7	7	7	1	7	7	4	7	1	4
50	7	7	7	1	7	7	4	1	1	7	7	7	7	7	1	7	7	7	4	7	7	7	7	7	1	7	7	7	7	7	4	7	7	7	7	7	4	7	NA	7	7	7	1	7	7	7	7	4	4
51	1	1	7	7	7	7	NA	1	1	1	3	4	7	7	7	7	NA	7	7	7	4	1	7	7	1	4	7	7	7	1	7	1	7	7	4	1	7	1	1	7	7	7	1	2	4	4	7	7	1
52	7	1	7	4	7	7	1	6	1	1	1	7	4	3	7	1	7	7	7	7	7	1	7	7	4	7	7	1	7	1	1	1	7	7	7	1	1	1	1	3	7	4	1	1	1	5	1	4	7
53	1	1	7	4	1	7	7	1	1	7	5	7	7	4	3	7	7	7	7	7	4	1	4	1	1	7	7	7	1	4	1	1	7	7	7	1	7	4	1	4	7	7	1	4	7	7	4	5	1
54	4	1	7	6	1	7	4	7	1	7	6	2	7	7	7	7	7	7	7	1	7	1	1	4	1	7	7	7	4	1	4	1	6	7	NA	1	1	7	4	4	7	1	1	7	7	7	1	4	3
55	1	7	1	7	4	4	4	7	1	1	7	1	1	1	4	7	3	1	7	4	7	1	7	7	7	NA	1	1	1	1	1	1	1	1	7	1	7	7	1	4	1	1	1	6	7	3	1	4	1
56	4	1	7	7	7	7	7	1	1	7	7	7	4	7	7	7	7	1	4	1	4	1	4	7	7	7	7	7	7	7	4	1	1	7	7	1	7	4	7	4	7	4	1	7	7	7	1	7	4
57	3	1	1	7	4	4	4	1	1	7	7	4	5	4	7	4	7	7	7	7	4	1	1	7	1	7	7	1	7	7	7	1	1	4	4	1	4	1	7	4	1	1	1	3	1	7	4	1	4
58	7	1	1	4	7	7	1	1	1	1	1	7	7	1	7	7	7	7	7	1	4	7	7	4	7	7	1	1	4	1	1	1	7	7	7	1	7	1	NA	7	7	1	7	4	1	3	4	7	7
59	1	4	1	5	4	7	7	7	NA	7	1	1	1	1	7	7	4	7	7	7	1	4	7	1	1	7	7	7	4	7	4	7	1	1	1	1	4	7	7	4	1	4	5	1	1	1	1	7	1
60	7	1	NA	NA	1	7	1	1	1	1	1	7	7	4	1	7	4	7	7	7	4	4	7	4	1	7	7	1	7	NA	4	1	4	7	3	1	7	1	7	7	7	7	1	4	7	1	4	7	7
61	7	7	7	1	1	7	1	4	1	7	1	4	1	7	5	7	7	7	7	4	4	7	7	7	NA	1	7	7	7	1	1	1	7	7	3	1	1	7	7	5	7	1	5	7	1	7	7	4	7
62	7	4	7	1	7	7	7	1	1	7	7	1	7	7	2	7	7	7	7	4	7	7	7	2	1	1	7	7	7	4	1	1	7	7	1	1	7	1	7	7	7	4	1	3	NA	NA	7	4	7
63	1	1	7	7	7	7	1	1	1	4	4	7	7	1	NA	7	7	1	7	7	5	1	7	1	NA	7	1	1	1	7	1	7	1	4	1	1	7	7	7	7	7	1	7	7	4	3	7	7	7
64	3	4	7	7	1	4	7	1	1	7	7	7	7	1	1	7	7	7	7	7	4	1	7	7	1	1	7	7	7	4	6	1	7	1	7	1	7	1	4	7	1	4	4	7	1	7	7	7	1
65	7	7	7	NA	7	7	7	1	1	7	7	7	7	1	7	7	1	7	7	7	5	7	4	7	1	1	7	1	7	1	7	1	4	7	7	1	1	1	7	1	7	4	4	7	4	5	4	7	7
66	7	1	7	7	7	7	7	1	1	1	4	7	4	7	7	7	3	7	4	7	4	7	7	7	1	7	7	7	7	1	1	1	7	7	4	1	1	7	NA	7	7	7	1	7	4	7	4	5	4
67	7	1	7	7	7	7	1	1	1	3	4	7	4	1	7	4	1	7	1	7	4	7	7	1	1	7	7	7	1	1	6	1	NA	1	4	1	4	7	4	1	7	1	1	1	4	1	1	4	1
68	1	4	7	7	1	7	1	1	1	1	7	7	7	7	NA	7	7	7	7	4	7	7	4	5	7	1	7	7	4	7	1	4	7	7	1	1	7	1	7	7	7	1	1	7	7	7	1	4	4
69	1	4	4	1	1	1	4	7	1	1	4	1	1	4	1	7	2	7	1	1	7	1	2	7	1	4	1	7	1	7	4	1	1	1	1	1	4	7	7	1	1	1	7	1	4	7	1	7	1
70	4	1	1	1	7	4	7	7	7	4	5	2	1	7	7	7	7	7	4	4	1	4	4	7	7	1	7	1	7	7	7	4	1	7	NA	1	1	7	4	1	1	4	5	7	4	4	1	1	3
71	7	1	1	7	7	7	7	7	1	1	7	1	1	1	7	7	7	1	7	7	7	7	7	1	7	7	7	7	7	7	1	1	1	7	7	1	1	1	1	7	1	1	7	1	7	1	1	5	7
72	7	7	7	7	1	7	1	1	1	NA	7	7	4	4	1	7	1	7	7	7	7	7	7	7	7	1	7	7	7	7	4	1	7	7	7	1	1	1	1	7	1	7	1	6	1	7	7	5	7
73	1	4	7	7	1	1	4	6	7	1	7	1	1	4	7	1	1	1	5	1	1	4	4	7	1	4	1	7	7	1	4	7	4	1	1	4	1	7	1	1	4	4	7	1	1	1	2	1	1
74	4	1	1	4	1	7	4	7	1	4	1	7	1	7	1	7	7	7	1	7	4	7	7	7	1	1	7	7	7	1	1	1	1	1	1	1	1	4	4	7	7	7	1	4	7	4	7	7	4
75	1	7	1	1	NA	7	4	4	7	7	7	5	1	1	1	7	7	1	1	4	7	7	3	4	1	1	7	7	4	7	1	7	3	7	1	NA	7	4	4	4	1	7	1	4	1	1	1	7	1
76	7	7	1	NA	7	1	1	7	1	7	4	7	1	1	7	1	1	7	7	7	7	1	1	2	1	7	1	7	1	7	1	7	1	1	4	1	4	1	7	2	7	7	5	1	7	1	1	1	1
77	4	4	7	1	1	4	4	4	1	7	7	1	1	4	7	4	5	NA	7	4	4	7	7	4	1	7	1	1	4	1	7	1	4	7	4	1	1	7	7	1	1	1	7	3	4	1	7	1	1
78	1	1	4	5	1	7	1	6	1	1	1	3	7	1	7	1	4	1	7	1	4	3	7	7	1	NA	7	1	4	1	1	1	1	1	1	1	4	4	1	1	1	1	4	7	7	1	7	1	3
79	7	1	1	NA	7	7	4	1	7	7	7	7	7	7	4	7	3	7	4	7	1	7	6	1	7	1	1	7	7	1	5	4	7	7	7	1	1	1	7	7	7	1	4	5	4	7	7	1	7
80	7	1	7	7	7	7	7	1	1	4	1	7	4	4	4	7	7	7	7	4	4	4	7	4	1	4	7	7	2	1	3	1	5	7	1	1	7	7	1	4	7	1	1	5	7	4	1	7	1
81	1	7	4	5	1	1	7	1	1	2	7	7	7	7	1	4	1	1	7	4	7	7	7	7	1	4	7	7	7	7	7	1	7	1	7	1	4	7	7	7	7	4	4	7	7	4	4	1	7
82	4	4	7	4	7	1	7	7	1	5	4	7	1	4	1	1	1	7	7	7	7	7	7	7	1	1	7	7	7	7	7	1	5	7	4	1	5	4	1	7	7	7	5	1	4	4	1	7	4
83	1	7	1	NA	7	NA	7	1	1	5	7	4	1	7	1	1	4	7	1	4	4	4	7	4	1	1	7	1	7	4	7	4	7	7	4	1	7	1	7	7	7	7	1	7	4	7	7	3	4
84	1	1	7	7	7	7	7	7	1	4	1	1	4	4	7	7	1	7	7	7	7	5	4	4	1	1	7	7	2	NA	7	1	1	7	7	1	4	4	7	4	7	NA	7	1	4	7	1	1	7
85	1	4	7	7	7	1	4	1	7	4	7	6	1	1	1	1	7	7	7	4	7	4	4	4	1	4	1	1	1	4	4	1	1	4	7	1	7	7	7	7	7	4	5	2	7	5	7	7	1
86	3	1	7	4	1	7	4	7	7	4	1	6	7	7	3	7	1	7	4	7	7	4	7	4	1	4	7	7	7	1	7	1	1	7	NA	1	7	4	7	7	1	4	1	2	4	1	3	1	4
87	1	1	4	1	7	7	4	7	7	7	4	7	1	4	1	7	7	7	4	7	4	7	7	1	1	1	7	7	1	4	1	1	3	7	4	1	7	7	7	7	7	7	4	7	1	4	4	1	4
88	7	1	1	7	7	7	7	4	1	1	4	4	1	4	1	7	1	7	7	4	7	4	2	4	7	7	1	7	1	7	1	1	4	7	1	1	1	4	7	5	7	4	7	4	5	1	3	5	7
89	6	1	7	4	1	7	7	1	1	4	7	7	4	1	7	7	7	7	7	7	7	7	3	4	1	7	1	7	7	1	1	1	4	7	4	1	7	1	7	7	7	7	1	7	7	7	1	7	7
90	7	1	7	7	7	7	7	1	1	7	7	1	7	4	1	7	7	7	7	4	7	1	7	7	1	7	7	7	7	1	6	4	4	7	4	1	7	1	4	7	7	4	1	4	7	7	7	7	7
91	7	1	1	1	7	7	7	1	NA	4	6	5	7	1	7	1	4	7	7	4	7	7	7	7	1	7	7	7	7	1	1	1	3	7	4	1	1	7	7	1	1	7	1	7	7	1	7	5	1
92	7	7	7	1	1	7	7	1	1	4	1	7	4	7	4	7	7	7	7	4	7	7	7	7	1	4	7	1	6	7	4	4	7	7	4	1	1	1	1	7	7	7	1	7	7	7	4	4	4
93	7	1	7	7	1	7	1	1	1	1	1	7	7	1	1	7	7	7	7	1	7	4	7	7	7	7	7	7	7	7	1	1	1	7	7	1	7	1	1	4	7	1	1	4	7	7	7	4	7
94	7	1	4	1	1	7	7	1	1	4	7	1	1	5	7	1	1	1	4	1	1	6	4	4	7	4	7	1	1	1	1	4	1	1	1	1	1	7	1	3	1	1	7	3	1	7	7	4	1
95	1	1	4	7	1	7	7	1	1	4	7	1	1	1	7	1	7	7	7	1	7	7	1	1	1	7	7	1	1	6	1	1	1	1	7	1	1	4	7	7	1	4	7	7	7	1	1	4	1
96	1	1	7	1	1	7	4	7	7	1	4	4	7	1	1	7	3	7	NA	3	7	1	1	7	1	1	1	7	4	7	7	7	4	7	3	1	7	1	7	5	7	7	4	5	1	7	1	1	1
97	1	1	3	4	1	4	7	1	1	2	7	1	4	4	3	1	4	7	7	7	1	7	7	1	1	7	7	4	1	1	3	7	1	1	7	1	4	7	7	7	7	1	3	7	7	1	1	7	1
98	7	1	1	1	1	7	7	1	NA	4	7	4	7	1	7	7	7	1	7	7	7	1	7	5	1	1	1	7	7	4	1	4	7	7	4	1	7	1	1	4	7	7	1	7	3	4	7	7	5
99	7	4	7	4	7	7	1	1	1	7	7	7	7	4	NA	7	1	1	7	7	7	7	4	7	1	7	7	1	7	1	1	1	7	1	7	1	7	1	1	7	4	7	2	7	4	7	1	4	7
100	7	1	7	4	4	7	4	1	1	1	7	4	7	7	1	7	7	7	7	1	7	7	7	5	1	1	7	7	7	1	7	1	6	7	7	1	7	1	7	1	7	1	1	4	7	7	2	7	7
[truncated: 31 more columns]
