# Supplementary material for: Four dimensions characterize attributions from faces using a representative set of English trait words
Source: Nat Commun. 2021 Aug 27;12:5168. doi: 10.1038/s41467-021-25500-y (PMC8397784; doi:10.1038/s41467-021-25500-y)
Supplement: Supplementary file 4 — Source Data [file 41467_2021_25500_MOESM4_ESM.zip › Source_Data/FigureS7_Ratings_80Traits_86Participants/PH7.csv]

	aggressive	agreeable	ambitious	angry	anxious	articulate	atypical	autistic	baby-faced	beautiful	bossy	careful	charismatic	clever	combative	competent	compulsive	condescending	confident	conscientious	consistent	courageous	creative	critical	cruel	curious	defensive	determined	dignified	disorderly	easygoing	emotional	empathetic	energetic	ethical	feminine	flexible	grumpy	happy	healthy	helpful	humble	ignorant	income	independent	intellectual	intense	jealous	leader-like
1	5	3	5	3	3	5	5	1	3	5	7	7	2	2	5	5	3	2	4	1	6	6	2	3	5	7	4	2	3	6	5	3	6	5	2	7	3	1	5	2	4	3	2	5	5	5	4	5	5
2	3	6	6	1	6	5	7	NA	7	6	1	6	6	7	1	3	1	1	5	NA	3	1	7	4	1	7	1	1	7	4	7	3	7	3	7	5	6	1	4	6	7	4	2	3	1	6	3	1	2
3	5	5	5	2	7	4	3	NA	2	3	1	3	2	1	1	1	4	6	3	7	2	3	5	4	5	6	2	3	3	5	6	5	5	6	4	6	5	5	6	4	7	3	7	3	3	6	3	6	2
4	1	6	7	5	7	5	4	1	5	2	1	7	1	1	1	3	6	2	3	7	1	1	7	1	1	5	1	1	4	7	7	5	7	1	7	7	2	1	1	6	6	7	6	6	1	1	4	1	1
5	5	5	5	7	7	4	4	5	3	5	6	6	4	7	6	6	4	5	3	5	2	7	7	2	7	7	7	7	2	4	5	5	7	3	3	6	2	5	1	5	3	2	2	4	5	7	7	5	3
6	6	2	6	7	7	5	1	5	1	1	5	7	2	1	1	6	1	2	4	3	7	6	7	5	1	7	1	5	3	4	6	5	7	5	4	3	5	3	1	2	7	6	4	3	7	4	6	6	6
7	4	2	4	5	6	5	3	2	3	7	3	7	4	5	2	1	4	4	7	5	5	5	7	3	5	5	3	5	3	3	5	3	6	5	3	6	6	4	3	3	6	6	6	4	5	3	2	4	4
8	3	7	5	4	1	4	5	6	5	7	1	3	5	7	6	6	5	4	7	6	5	7	5	4	4	2	4	7	4	1	5	5	6	3	3	7	4	5	5	2	5	7	3	4	6	5	2	5	5
9	7	5	7	1	2	7	6	3	3	7	6	6	6	7	6	3	3	5	5	5	6	7	7	3	5	4	6	3	5	2	7	3	5	7	2	6	3	2	6	5	3	7	5	5	6	3	2	7	7
10	4	3	4	5	5	4	4	4	3	5	2	6	5	5	5	4	2	5	7	6	5	7	6	2	4	7	5	2	6	3	7	4	6	3	4	7	4	1	3	6	5	2	2	4	5	7	2	6	4
11	4	3	5	6	6	5	5	1	2	5	1	6	6	1	2	6	2	2	6	NA	4	4	7	2	3	7	3	1	7	6	4	5	7	5	5	7	6	6	5	5	6	6	2	7	4	6	4	1	3
12	5	3	2	5	6	6	1	5	6	2	2	5	2	4	1	6	3	1	7	NA	3	4	4	2	1	1	1	1	7	6	5	5	4	1	6	6	6	2	5	7	7	6	4	NA	1	5	7	1	4
13	5	4	5	7	6	4	3	5	3	3	7	6	2	2	7	6	6	2	6	7	2	5	7	3	6	7	6	4	3	4	4	4	2	1	1	6	3	2	1	2	7	6	2	7	5	1	NA	6	5
14	2	5	3	7	7	5	3	3	2	3	6	4	1	2	2	5	6	2	3	NA	2	3	5	NA	4	5	4	4	1	2	3	5	7	2	2	6	7	3	1	1	7	NA	2	5	6	3	NA	3	3
15	3	1	1	4	7	NA	1	7	1	1	1	5	1	1	1	2	3	1	5	2	7	4	1	3	2	1	1	5	7	7	3	7	6	3	7	5	2	7	1	1	7	3	2	6	7	1	2	1	3
16	5	7	6	7	3	6	3	5	1	2	7	7	2	5	7	4	5	7	2	3	4	7	6	NA	7	7	7	3	1	3	6	5	5	5	1	6	3	3	5	3	2	7	2	2	6	1	1	7	5
17	2	3	3	7	6	4	3	NA	3	3	2	7	2	1	6	2	6	2	NA	4	3	1	7	4	1	6	5	5	3	7	6	5	2	3	3	7	6	3	1	2	7	3	4	6	5	1	NA	3	1
18	1	2	3	1	7	4	1	7	1	1	1	4	1	1	1	7	5	1	3	4	1	7	6	5	2	3	1	4	7	7	5	7	7	1	6	2	2	4	1	1	7	7	3	7	7	1	4	6	1
19	2	2	6	6	5	4	2	2	3	4	6	5	2	5	7	7	7	5	2	NA	4	1	3	2	3	7	7	5	2	5	5	3	7	3	3	6	4	7	1	2	3	5	1	6	6	7	NA	3	3
20	4	6	7	7	3	4	4	1	3	5	2	4	3	6	5	4	3	7	4	4	5	1	6	NA	6	5	6	3	2	2	4	2	1	3	3	6	4	5	5	5	2	6	5	6	6	3	NA	7	7
21	1	1	6	7	7	5	1	7	5	3	1	4	1	6	1	4	1	1	5	7	3	1	6	3	1	1	1	3	7	5	6	7	2	1	7	6	1	5	1	1	7	3	2	NA	4	1	3	1	1
22	1	3	3	7	7	4	1	1	1	1	1	3	1	2	1	4	7	1	2	NA	3	2	3	6	3	1	1	5	6	5	2	4	7	1	6	7	1	5	1	1	7	3	1	NA	7	1	6	4	1
23	2	1	3	2	6	4	4	5	3	5	2	4	3	6	1	7	3	1	4	2	1	6	6	4	1	1	2	3	6	2	3	5	7	2	7	6	2	NA	3	3	6	3	3	1	7	1	6	3	1
24	4	7	6	2	3	7	7	1	7	7	5	5	6	7	2	7	3	2	7	4	5	1	7	4	1	6	4	1	7	2	5	7	7	6	4	7	7	1	5	6	1	4	2	4	2	5	2	3	5
25	5	7	2	6	1	4	6	NA	4	7	7	3	5	7	6	7	7	5	7	3	7	7	7	4	6	7	7	7	3	3	5	3	7	6	3	7	6	2	3	5	4	6	2	6	5	7	5	4	7
26	5	7	4	6	6	4	5	2	6	6	7	6	5	6	7	7	7	5	4	2	6	6	7	1	6	7	7	2	1	2	7	1	5	5	3	6	5	2	1	4	3	6	1	2	5	7	6	7	7
27	1	6	5	7	5	3	1	5	1	1	1	6	1	4	7	4	2	7	3	5	6	7	5	4	6	4	2	5	2	3	4	1	4	1	1	6	4	6	1	2	4	2	4	6	7	2	3	7	5
28	5	6	5	5	5	6	3	6	3	6	5	5	6	7	6	7	6	5	5	3	6	5	6	2	6	7	5	1	2	3	5	4	7	3	2	6	5	5	3	4	3	7	3	7	6	6	NA	7	7
29	5	7	5	2	2	7	7	NA	7	7	6	7	7	7	6	7	5	3	7	7	1	3	7	3	3	7	4	3	3	1	7	6	6	7	5	7	4	4	5	7	3	2	2	3	2	7	5	2	7
30	2	4	5	5	6	5	5	4	4	7	1	6	6	1	6	3	6	5	4	6	1	3	5	3	5	5	2	1	5	3	4	6	7	3	5	7	7	6	5	7	5	5	5	7	1	6	NA	4	7
31	2	5	4	1	4	NA	5	2	5	5	5	7	4	3	3	6	5	2	2	2	5	2	6	5	5	5	4	2	5	3	4	3	5	5	4	7	NA	3	6	5	5	4	6	3	5	4	7	2	5
32	6	6	2	4	1	5	3	4	5	4	7	4	1	7	7	3	7	2	4	6	7	7	4	3	7	7	6	7	1	4	5	4	2	3	1	7	1	2	3	3	1	4	1	2	4	7	4	7	4
33	1	1	4	1	7	6	1	2	7	1	1	4	3	1	1	7	5	1	5	5	1	1	6	3	1	1	1	1	7	7	4	7	5	1	7	7	1	2	1	7	7	3	4	5	1	7	3	1	1
34	2	7	5	1	4	3	5	6	6	7	7	6	5	4	1	5	2	1	6	2	7	4	5	4	1	2	3	1	6	1	6	2	7	4	6	7	5	1	5	6	6	7	3	6	5	4	6	7	3
35	5	5	2	1	1	6	3	2	4	5	6	6	3	3	1	6	3	5	3	5	5	3	3	2	3	5	5	2	3	2	5	5	2	4	5	7	3	6	6	7	6	5	3	6	7	1	NA	7	6
36	6	5	2	6	4	3	3	3	2	1	1	5	2	2	5	2	7	5	2	5	1	7	3	4	5	2	3	3	3	7	7	1	2	5	1	6	NA	4	5	2	7	6	2	5	2	1	2	5	5
37	5	7	3	4	3	5	1	6	7	1	7	6	2	2	7	6	6	5	7	6	5	7	3	2	5	2	3	5	1	3	6	2	1	7	1	7	5	5	3	5	2	6	3	2	5	5	NA	7	6
38	1	7	4	1	3	6	4	NA	3	4	2	5	4	3	2	6	7	4	3	4	7	7	6	3	3	7	2	7	5	3	5	5	7	3	3	6	7	NA	4	4	6	7	1	6	7	5	NA	5	6
39	3	6	7	4	6	NA	6	3	7	5	1	6	6	2	5	7	1	2	7	7	1	7	5	2	1	6	1	1	6	4	7	6	5	6	5	7	4	2	1	5	7	6	4	6	3	1	NA	7	6
40	7	7	5	3	4	4	7	1	7	6	4	7	7	7	5	7	3	2	6	4	6	2	2	5	3	7	5	3	4	2	6	5	7	6	5	4	6	6	5	7	3	5	5	2	7	6	6	3	5
41	5	3	5	5	7	5	5	3	4	5	1	6	3	1	1	2	6	2	6	5	1	2	6	3	1	1	1	2	5	6	5	1	7	3	6	7	3	4	3	4	7	5	6	2	1	1	2	1	2
42	5	6	7	7	1	4	7	2	7	7	5	4	5	7	6	7	7	4	2	4	4	7	4	5	4	7	7	2	3	1	5	6	7	3	5	3	5	4	1	7	3	3	1	3	5	7	4	3	7
43	6	6	7	1	2	5	6	2	3	6	5	7	6	7	6	5	7	5	7	NA	7	7	5	5	4	7	7	7	2	1	7	2	6	5	3	7	5	5	5	7	5	7	1	6	7	7	2	7	7
44	3	4	7	1	4	7	6	1	7	7	1	NA	7	NA	1	7	7	1	7	6	2	1	6	1	1	7	2	2	7	5	7	7	7	2	7	7	5	NA	5	7	7	6	3	4	1	7	6	1	5
45	4	1	3	7	5	3	1	1	6	1	1	7	2	4	1	3	7	1	4	NA	6	7	3	3	1	7	1	1	4	6	5	1	2	1	1	6	6	5	1	6	7	6	7	6	1	1	4	1	4
46	4	7	6	6	7	4	3	1	5	5	5	5	5	2	6	3	6	5	3	7	2	1	3	3	6	6	6	5	2	3	4	1	6	3	2	3	3	3	3	6	4	5	4	5	7	4	NA	6	1
47	5	6	7	4	1	6	7	1	7	7	5	7	7	7	6	7	7	5	7	5	6	7	2	1	2	7	6	1	6	1	7	6	4	4	4	7	7	4	4	7	3	6	1	7	5	7	7	4	7
48	5	7	5	1	3	4	7	4	7	7	1	6	7	7	7	7	2	1	4	7	4	4	5	1	3	6	3	2	4	1	7	7	5	5	7	7	5	1	6	7	5	6	1	3	1	6	2	2	6
49	7	7	7	6	3	6	7	1	7	7	7	6	7	7	6	6	3	4	7	5	7	7	7	1	5	7	6	3	3	1	5	7	7	7	4	6	7	4	5	7	3	NA	1	4	2	7	6	7	7
50	6	3	4	4	7	6	3	6	4	6	1	6	4	1	4	6	5	3	3	6	6	7	7	3	5	2	3	4	6	6	6	5	3	4	7	6	5	2	1	5	7	4	2	2	7	1	2	7	5
51	3	4	3	6	3	4	3	5	2	4	6	4	5	6	7	7	6	5	5	6	7	5	3	5	5	1	7	7	2	2	5	2	4	2	4	1	6	2	3	3	3	5	6	7	7	4	2	6	6
52	5	7	1	7	2	4	3	1	3	3	7	6	3	4	7	4	7	6	3	4	7	7	3	5	5	7	7	7	1	4	3	1	4	3	1	1	5	5	3	1	2	4	1	3	7	3	5	1	7
53	3	4	3	7	3	4	2	NA	4	5	7	5	7	6	7	7	7	6	2	2	7	7	4	4	6	7	5	7	3	3	NA	4	4	4	2	3	5	3	2	4	3	6	2	2	7	3	4	3	4
54	7	7	3	6	1	5	1	4	1	1	7	2	1	6	7	6	1	7	2	3	7	7	5	5	7	4	7	7	1	5	3	1	1	5	2	4	5	6	3	3	1	3	7	4	7	5	4	6	7
55	7	7	4	3	3	5	1	3	1	1	5	3	1	5	6	1	1	7	2	NA	6	1	2	3	1	1	7	7	1	7	4	1	1	7	1	2	2	3	7	1	1	4	7	2	7	1	3	7	6
56	6	7	5	5	1	3	7	2	4	6	7	4	6	7	4	6	6	7	2	2	7	7	5	4	5	7	7	7	4	1	6	2	5	7	4	3	6	1	5	7	1	6	1	5	6	7	4	4	7
57	2	2	7	1	3	5	3	2	5	5	4	5	5	6	5	3	4	4	4	3	6	4	4	6	3	5	5	5	4	5	3	4	5	5	3	2	6	4	6	5	3	4	7	7	4	4	6	4	4
58	1	5	4	3	3	4	1	5	1	1	6	4	2	4	7	3	5	3	NA	5	2	5	2	NA	4	5	4	5	5	7	4	4	1	2	5	3	NA	4	5	1	7	4	5	6	6	3	2	1	1
59	4	4	5	4	1	5	4	3	6	5	4	3	3	7	4	1	4	5	4	5	4	1	4	2	5	1	5	4	2	4	3	4	5	3	5	3	1	4	4	4	6	3	6	4	2	5	2	4	5
60	7	7	2	7	3	4	1	5	1	2	7	5	1	6	7	2	1	7	NA	4	7	1	2	3	7	2	7	7	1	6	5	1	1	7	1	1	2	NA	3	1	1	3	1	1	7	1	3	1	7
61	1	3	7	1	6	5	1	5	1	1	4	4	1	7	7	4	7	5	3	4	7	7	3	5	4	2	3	7	5	4	4	1	1	1	1	1	5	6	1	5	2	3	3	6	5	7	5	6	1
62	5	4	7	1	1	5	4	5	1	5	7	4	6	6	6	2	3	6	5	6	2	6	5	4	3	3	5	5	3	2	4	3	3	5	5	2	4	2	3	5	1	3	5	1	4	3	2	3	5
63	1	1	NA	1	5	4	4	NA	1	3	3	6	3	6	1	1	5	1	2	7	7	7	6	5	1	7	2	4	7	6	4	7	1	1	6	3	6	3	1	3	5	NA	1	5	4	6	3	1	1
64	1	1	2	1	7	4	1	2	1	1	1	3	1	1	1	5	4	1	2	NA	4	1	6	5	2	1	1	4	7	7	5	7	2	1	1	2	1	2	1	1	7	2	3	4	1	1	1	1	1
65	5	7	6	1	3	4	2	4	2	5	6	6	2	6	7	3	1	7	7	6	7	5	3	4	4	1	7	7	3	6	2	3	1	6	2	1	5	3	7	3	6	5	7	4	7	6	3	7	7
66	4	6	5	4	1	5	6	2	5	6	6	6	6	7	7	7	3	2	3	4	7	5	5	3	3	4	6	7	2	2	3	4	2	3	4	2	6	6	5	7	3	7	6	5	5	7	5	1	7
67	6	7	6	6	3	3	1	3	2	1	7	6	1	5	7	1	3	7	3	2	5	7	2	3	7	1	7	7	1	5	4	1	1	1	2	2	NA	NA	5	1	1	4	7	6	7	1	5	3	6
68	3	5	2	7	6	4	3	6	4	5	7	2	6	4	7	5	7	5	2	5	6	7	3	2	7	6	7	7	2	2	4	2	4	5	3	1	4	5	5	5	2	7	1	7	4	7	NA	6	2
69	1	1	6	6	5	2	1	2	3	1	1	5	1	7	1	1	7	1	4	6	3	3	3	NA	1	1	1	7	4	7	4	5	1	1	6	2	3	4	2	4	7	3	4	3	2	7	2	6	1
70	3	7	2	5	4	6	4	2	2	3	6	6	3	3	7	5	7	5	3	2	1	7	5	4	5	5	4	7	2	3	4	5	5	3	2	2	4	2	3	5	1	3	3	NA	4	4	6	4	3
71	7	7	2	7	1	6	1	2	3	4	7	4	3	7	7	3	3	7	2	5	7	7	3	5	7	1	7	7	1	4	4	1	1	7	2	7	2	7	6	6	1	3	1	2	7	1	6	1	7
72	2	7	3	2	2	2	1	3	1	1	1	4	2	1	5	3	1	1	2	5	7	6	2	4	6	1	6	7	3	7	4	4	4	3	5	3	6	6	3	1	4	2	1	7	7	2	2	3	1
73	2	3	4	4	5	6	1	6	5	3	1	3	4	6	1	2	5	3	3	3	1	1	5	5	5	3	2	5	5	6	5	5	3	2	4	2	5	6	1	2	7	1	7	6	1	1	3	3	2
74	2	1	4	4	4	5	4	NA	5	5	4	6	5	7	4	4	1	1	4	4	5	4	4	5	4	5	4	4	4	3	5	3	4	1	4	3	5	2	3	7	4	4	6	NA	3	6	5	2	4
75	5	1	3	6	1	5	3	5	5	6	4	6	5	5	2	5	4	5	3	NA	4	1	5	3	4	6	6	1	4	1	4	3	4	4	5	2	NA	4	2	7	4	6	6	5	2	5	2	3	4
76	1	2	2	2	7	3	1	NA	4	3	1	4	1	7	1	2	4	1	4	4	1	1	2	2	1	1	1	3	7	6	3	7	1	2	7	6	2	6	2	4	6	3	1	2	6	7	4	1	1
77	4	3	5	2	1	5	7	2	6	7	4	4	6	5	1	7	3	4	4	NA	4	1	6	3	4	4	6	3	5	1	2	6	2	3	3	2	5	5	4	7	4	6	7	5	1	4	5	4	4
78	2	7	6	1	1	5	5	5	1	5	3	4	6	7	6	4	3	6	7	5	5	3	1	3	6	3	7	7	4	4	6	3	1	3	2	4	4	2	5	6	5	3	1	2	7	6	5	4	2
79	1	1	6	1	7	5	5	5	5	6	1	5	6	1	1	7	1	1	2	6	2	1	2	2	1	1	1	2	7	4	3	7	1	1	7	3	NA	2	1	6	7	6	4	5	1	1	NA	1	1
80	2	3	2	5	6	3	5	4	2	5	3	3	4	7	4	5	5	3	NA	NA	7	7	3	4	5	5	4	5	3	2	NA	2	5	4	4	2	6	5	2	3	2	NA	3	1	5	3	1	5	4
81	5	3	4	2	3	3	5	6	3	5	4	4	2	4	2	5	1	5	6	5	2	5	7	5	3	1	3	5	5	3	4	5	2	2	5	2	2	7	4	3	3	4	5	6	1	4	4	4	2
82	3	5	3	2	4	3	3	5	3	2	1	4	1	3	5	4	6	2	2	4	5	5	7	5	5	3	3	6	6	5	5	1	6	3	2	3	3	5	5	2	1	5	6	5	6	2	2	4	2
83	5	7	3	5	1	5	7	5	6	7	4	4	7	6	4	6	2	5	6	5	6	1	7	3	4	1	7	6	2	2	3	5	1	5	4	7	5	4	5	7	1	6	6	4	3	4	3	6	5
84	5	7	2	6	5	6	1	2	3	3	2	4	1	5	5	2	1	6	5	2	2	4	4	5	7	5	5	4	3	5	3	3	1	6	6	2	2	1	5	7	4	3	5	5	4	2	2	7	5
85	1	3	5	4	6	4	6	5	5	4	1	3	4	1	1	4	4	1	2	NA	1	1	7	1	3	1	2	3	7	7	4	5	4	1	7	7	6	2	1	7	7	7	5	3	1	3	2	4	1
86	2	6	6	2	1	5	5	5	5	5	5	4	5	6	2	6	6	2	2	NA	6	5	4	1	3	5	7	7	6	1	3	2	6	5	3	6	2	4	2	6	6	4	1	3	7	7	7	6	7
87	2	1	2	1	4	5	1	4	4	1	1	6	2	7	1	5	5	1	4	5	2	1	5	5	1	1	1	4	7	1	3	5	1	1	7	3	2	4	2	5	7	4	3	5	1	7	2	1	1
88	7	4	4	7	1	4	1	5	3	2	7	3	3	5	7	4	6	5	3	2	7	7	2	3	7	2	7	7	1	4	3	1	1	7	1	2	5	4	1	5	1	3	1	4	6	1	7	1	6
89	7	7	5	3	1	5	7	2	5	7	5	4	7	7	7	7	3	6	5	6	7	7	6	5	3	7	6	7	6	1	2	3	7	7	4	2	2	2	7	7	2	4	1	6	6	7	NA	4	7
90	5	6	4	6	3	4	4	5	4	5	5	3	5	4	7	5	4	5	1	5	6	6	2	4	6	3	7	6	3	1	3	1	2	5	2	6	6	4	3	7	1	5	2	4	7	7	4	1	6
91	3	7	5	7	3	6	7	2	7	7	7	5	7	6	6	6	3	4	7	6	4	6	2	3	4	7	7	7	3	1	4	3	4	4	4	4	5	5	2	7	4	6	2	2	4	7	5	6	7
92	4	7	6	1	3	5	5	3	5	7	5	6	7	7	7	7	7	5	3	2	5	7	6	5	5	1	7	6	2	1	4	6	6	5	2	3	4	2	4	7	3	4	6	1	6	6	2	2	7
93	4	7	5	7	1	4	4	2	1	3	6	4	1	4	7	4	7	7	2	5	7	7	2	4	7	1	7	7	1	4	3	1	1	5	1	7	6	6	3	5	1	1	1	3	7	4	2	7	6
94	7	4	4	7	4	4	4	4	2	5	7	3	7	7	7	7	7	7	3	2	7	7	4	4	7	7	7	7	2	1	3	2	1	7	1	3	4	3	2	6	2	3	1	3	6	7	5	7	7
95	5	7	6	1	1	4	5	5	6	5	7	4	4	7	6	2	4	7	3	6	4	4	4	2	7	1	7	1	2	1	3	3	1	3	3	1	2	4	6	7	1	4	7	6	2	7	5	6	7
96	3	3	6	3	5	6	4	3	5	5	4	3	5	6	2	3	4	2	6	5	1	3	4	2	4	1	6	3	7	3	3	5	2	1	5	3	NA	6	4	7	5	3	7	2	2	5	6	7	1
97	3	3	3	3	5	4	2	5	4	5	4	4	3	7	1	1	2	3	3	5	4	5	3	4	1	6	4	5	2	4	4	4	1	1	3	2	6	3	3	6	2	6	6	2	5	7	5	3	5
98	6	3	6	2	2	5	5	4	1	1	1	3	3	6	4	3	7	4	2	5	5	7	5	5	3	4	5	5	7	5	5	4	7	3	7	2	6	1	5	7	3	4	2	3	5	4	2	6	4
99	4	6	4	5	6	6	6	NA	5	4	4	6	5	4	5	4	7	5	3	6	4	3	2	3	5	4	7	4	4	4	6	2	1	4	3	2	4	5	4	7	2	1	4	6	3	4	2	2	5
100	1	3	3	1	5	3	1	4	1	1	1	3	1	1	1	3	1	2	2	4	1	1	3	3	1	6	4	4	3	3	3	3	6	3	7	1	1	3	2	4	4	2	6	2	4	5	3	2	1
[truncated: 31 more columns]
