# Supplementary material for: Four dimensions characterize attributions from faces using a representative set of English trait words
Source: Nat Commun. 2021 Aug 27;12:5168. doi: 10.1038/s41467-021-25500-y (PMC8397784; doi:10.1038/s41467-021-25500-y)
Supplement: Supplementary file 4 — Source Data [file 41467_2021_25500_MOESM4_ESM.zip › Source_Data/FigureS7_Ratings_80Traits_86Participants/LV7.csv]

	aggressive	agreeable	ambitious	angry	anxious	articulate	atypical	autistic	baby-faced	beautiful	bossy	careful	charismatic	clever	combative	competent	compulsive	condescending	confident	conscientious	consistent	courageous	creative	critical	cruel	curious	defensive	determined	dignified	disorderly	easygoing	emotional	empathetic	energetic	ethical	feminine	flexible	grumpy	happy	healthy	helpful	humble	ignorant	income	independent	intellectual	intense	jealous	leader-like
1	5	3	3	1	5	6	3	1	1	2	5	2	2	6	3	5	2	3	4	5	5	2	2	6	7	2	2	6	3	3	2	3	3	2	3	6	3	6	4	4	3	3	5	3	3	2	3	6	3
2	2	3	3	2	5	5	2	1	1	6	2	2	4	4	3	5	5	3	5	6	5	5	5	7	5	5	6	6	5	3	6	3	4	3	5	1	3	7	5	7	3	1	2	6	4	4	3	3	3
3	7	1	2	7	7	2	7	2	2	2	7	1	1	1	7	1	6	7	1	1	1	1	5	7	7	2	7	1	1	7	4	6	1	7	1	6	3	7	5	3	1	1	7	3	6	1	6	7	1
4	6	2	3	5	NA	5	3	1	2	2	6	3	3	2	1	3	3	6	2	2	2	1	4	6	6	1	7	2	2	6	5	3	4	2	2	7	3	6	4	4	3	1	7	3	1	1	4	7	1
5	5	3	6	5	3	7	1	1	1	3	5	5	2	7	5	6	5	6	6	2	4	6	4	7	6	3	NA	5	4	3	3	5	2	6	4	7	5	6	3	7	4	6	5	3	7	6	NA	5	3
6	6	1	7	7	2	6	1	1	1	1	7	7	3	5	7	6	7	5	2	2	6	4	4	1	7	4	6	7	2	2	2	2	2	6	2	7	3	7	3	1	2	1	4	5	7	5	5	6	5
7	6	3	7	6	6	7	1	1	1	6	7	2	5	7	7	7	5	5	6	2	3	7	4	7	2	5	6	6	5	2	2	7	3	6	5	7	6	6	2	5	4	2	2	6	7	5	7	6	6
8	5	3	5	4	6	5	1	1	1	NA	6	5	4	5	5	5	4	2	6	2	2	2	5	7	3	5	5	5	5	3	5	5	4	5	5	7	5	6	4	3	3	5	3	5	6	6	3	4	5
9	3	5	5	2	6	6	3	1	1	6	4	7	4	3	5	3	1	5	6	NA	5	5	5	7	3	4	5	5	3	5	3	5	3	3	3	7	5	5	5	4	3	4	5	5	3	2	5	3	4
10	5	3	6	5	2	5	3	1	1	4	2	5	5	4	6	6	3	5	5	3	6	4	5	6	3	6	3	5	5	3	5	3	4	3	6	7	5	6	4	3	5	6	4	5	5	3	5	2	2
11	3	7	2	2	2	6	1	1	1	6	2	6	5	5	4	5	2	5	3	7	2	5	4	6	3	6	3	6	4	2	5	3	6	6	6	7	6	3	5	6	3	6	2	3	3	6	4	3	3
12	2	5	3	1	5	2	5	1	1	5	NA	2	4	3	3	6	2	3	2	NA	5	4	5	5	2	7	2	7	6	3	4	3	5	5	4	5	5	2	5	6	5	5	5	3	5	6	5	3	2
13	5	2	3	4	1	5	6	1	1	2	5	3	2	3	6	5	2	2	5	2	3	2	2	7	5	2	5	2	3	5	3	2	3	4	3	6	5	2	2	3	3	6	6	5	3	4	5	6	1
14	5	2	5	5	5	5	6	1	1	2	3	5	3	3	6	5	6	6	3	5	3	3	5	7	3	3	6	5	2	2	3	2	1	3	4	7	3	3	2	3	2	1	5	6	3	2	6	2	6
15	1	3	1	2	5	1	6	1	1	1	1	5	1	1	1	2	1	1	1	6	2	1	1	6	4	1	1	2	4	7	2	6	1	2	1	5	2	6	1	1	1	6	7	1	1	1	1	5	1
16	3	6	2	5	6	5	1	1	1	3	2	6	5	3	1	5	3	1	5	NA	5	2	2	6	6	5	3	5	5	3	5	6	5	2	3	6	3	6	4	3	3	5	5	5	3	2	2	6	1
17	2	3	6	3	5	5	1	1	1	5	4	5	4	3	1	6	4	3	6	3	5	4	5	7	5	2	4	6	6	3	4	6	5	4	5	6	4	7	3	6	5	2	5	5	4	4	NA	4	2
18	2	3	5	1	2	3	3	1	1	5	2	1	5	6	1	5	2	2	2	2	5	6	6	6	2	5	5	3	6	2	3	5	5	6	5	5	5	3	6	5	6	6	2	3	NA	3	3	2	1
19	2	6	4	2	5	6	1	1	1	4	2	5	5	3	3	5	2	6	5	NA	3	4	5	6	6	2	2	5	3	2	4	2	3	5	2	6	3	5	5	5	3	6	5	3	2	5	4	3	3
20	5	1	2	6	7	1	5	4	1	3	7	1	1	1	7	1	5	7	2	1	2	1	2	7	6	1	6	1	2	7	6	7	4	3	2	7	2	6	5	3	2	1	7	3	1	1	5	4	1
21	2	3	3	2	6	2	6	3	2	6	1	2	4	6	1	4	5	1	1	NA	5	5	2	6	3	6	3	2	5	3	5	6	5	6	5	4	3	6	3	6	5	2	5	3	1	5	2	5	1
22	3	5	3	5	NA	1	3	1	1	2	3	2	3	3	3	2	3	5	6	5	3	2	4	7	5	4	3	3	5	3	2	5	4	3	5	5	3	7	4	5	5	1	2	6	5	2	4	5	3
23	1	7	5	1	6	5	3	1	2	5	1	6	5	7	1	7	5	1	1	7	6	6	7	1	1	7	1	6	7	1	3	7	7	2	7	7	5	1	4	2	7	7	2	4	6	7	1	1	2
24	NA	6	5	2	3	6	1	1	1	6	2	7	3	6	3	6	3	3	7	2	5	5	4	3	3	5	6	6	4	2	5	5	4	2	5	7	5	6	6	6	7	3	4	6	3	5	5	4	4
25	NA	5	5	2	6	5	1	1	2	5	5	6	3	5	3	6	6	5	5	1	5	2	4	7	3	3	5	5	5	3	6	3	4	3	5	6	3	6	4	6	3	5	3	5	3	2	3	3	2
26	6	3	5	6	5	6	3	1	1	5	2	6	4	2	3	2	3	6	6	6	2	3	4	7	6	3	2	2	3	3	3	4	4	3	3	7	5	6	2	7	6	6	6	3	4	2	3	6	4
27	3	3	3	2	5	1	3	1	1	3	2	6	4	3	4	6	2	2	2	3	6	7	5	7	3	3	2	6	5	4	3	5	5	3	5	5	3	NA	2	3	5	6	3	3	5	5	3	3	2
28	5	5	6	6	2	2	1	1	NA	6	7	5	6	7	6	6	6	6	6	6	6	7	5	6	2	6	6	7	5	2	5	3	5	5	6	5	6	6	5	6	4	3	3	7	6	5	6	6	6
29	2	7	3	3	5	7	1	1	1	5	4	6	7	7	3	6	5	2	7	NA	6	3	4	6	5	5	2	6	7	2	6	7	5	5	5	7	5	2	6	7	5	5	3	5	6	4	3	2	6
30	1	7	5	6	6	6	1	1	NA	7	2	7	6	4	1	6	6	2	7	7	6	3	7	1	2	7	2	2	7	3	7	7	7	5	5	6	5	1	5	5	7	7	4	5	5	7	3	5	5
31	1	7	5	1	5	7	1	1	1	6	5	6	6	4	1	7	2	5	7	6	3	5	6	NA	1	5	2	7	6	1	6	6	6	3	6	7	5	2	5	6	6	6	NA	5	5	2	3	1	3
32	4	1	5	6	1	1	7	1	1	2	7	4	1	4	7	6	7	6	5	3	5	5	1	7	7	6	7	6	2	1	2	2	1	2	3	5	2	7	3	2	1	1	6	5	7	6	7	5	2
33	6	1	5	6	1	1	6	3	1	2	6	2	1	6	5	3	7	6	2	NA	5	6	1	6	7	4	7	6	2	2	2	1	1	2	3	5	2	7	2	3	3	2	6	4	7	6	5	5	1
34	2	7	7	1	2	6	1	1	1	7	1	6	7	7	1	6	2	1	7	6	7	6	6	1	1	5	3	6	6	1	5	6	7	2	7	7	6	2	5	7	7	6	2	7	7	7	3	1	4
35	1	7	5	4	6	5	1	1	NA	5	2	5	6	6	2	6	3	5	2	6	5	3	6	2	3	3	2	5	7	2	6	5	6	5	6	7	5	1	6	6	5	5	2	6	3	5	5	3	6
36	2	7	7	1	5	7	1	1	1	7	4	6	6	7	2	7	5	1	4	6	7	7	7	3	2	7	5	6	7	1	5	6	7	5	6	6	6	2	6	7	7	6	1	6	7	7	6	1	7
37	5	2	3	5	6	2	2	1	2	2	5	5	3	4	5	2	6	2	6	3	1	2	2	7	6	1	2	3	5	6	5	6	5	6	3	6	3	6	2	3	2	3	6	5	2	2	2	6	1
38	1	7	7	1	NA	7	1	1	1	7	1	6	6	7	2	7	6	1	5	6	7	7	7	2	1	6	5	7	7	1	3	6	7	6	7	7	6	5	4	5	7	5	1	7	7	7	2	1	7
39	2	3	2	2	7	2	2	1	1	4	5	6	3	2	1	3	3	2	6	5	2	1	3	7	3	1	3	2	4	5	5	4	5	3	6	NA	3	6	5	7	3	4	6	5	1	1	2	7	1
40	1	7	5	2	6	7	1	1	1	7	2	6	6	5	4	6	2	3	6	6	5	6	6	6	NA	6	3	6	7	2	6	6	4	2	6	7	5	1	6	7	6	3	2	6	4	5	3	2	5
41	4	7	5	6	2	6	2	1	1	5	2	2	6	6	4	6	5	3	6	7	6	5	6	2	2	7	5	7	6	1	7	6	5	6	6	6	6	2	3	7	6	6	2	6	6	6	3	1	5
42	1	7	7	1	2	3	2	1	1	7	3	6	7	7	3	7	5	2	3	5	7	7	7	1	1	7	2	7	7	1	6	6	6	6	7	5	6	1	6	7	7	5	1	7	7	7	5	2	7
43	7	1	7	7	6	6	2	1	1	6	7	6	3	7	7	7	7	7	6	NA	6	7	3	6	6	5	6	7	5	3	2	7	3	7	5	6	5	6	6	5	3	1	4	7	7	5	7	6	7
44	1	7	2	1	7	7	1	2	3	3	1	6	4	2	1	5	6	1	6	6	2	1	7	2	1	5	4	6	6	7	6	6	6	1	2	6	3	5	2	7	6	6	6	3	1	4	1	5	1
45	2	5	2	5	5	3	5	NA	2	6	5	5	4	6	1	6	2	3	2	6	6	2	6	6	2	6	5	6	5	3	5	5	6	3	6	6	5	6	5	3	6	3	3	2	NA	6	1	3	1
46	3	6	2	6	NA	5	2	1	1	3	2	5	3	2	5	3	2	6	3	3	2	1	3	6	6	3	2	6	5	6	5	5	5	3	3	7	3	2	5	2	5	5	6	3	2	2	3	6	1
47	3	5	1	1	7	2	1	1	1	5	1	5	3	2	1	1	6	2	4	NA	2	1	4	2	1	1	1	1	4	6	5	7	6	2	4	7	NA	2	4	7	6	4	7	3	1	1	1	6	1
48	1	7	3	1	6	6	1	1	3	5	1	6	5	2	1	6	6	1	7	6	2	1	6	1	2	4	2	4	6	5	7	5	6	5	6	7	NA	3	6	7	5	7	2	2	1	6	1	6	1
49	2	6	6	3	2	6	1	1	1	7	7	6	6	7	4	6	5	5	6	7	7	6	6	6	3	6	5	6	6	1	5	6	6	6	6	7	6	2	5	6	6	7	1	6	6	6	5	3	1
50	1	6	6	1	3	4	1	1	1	6	1	6	7	7	1	6	6	2	6	7	7	6	7	6	1	6	2	6	7	1	5	4	7	4	6	6	5	2	3	7	6	7	2	6	6	6	3	1	2
51	5	6	2	6	6	2	2	1	1	2	6	6	4	2	7	5	5	6	3	6	6	3	4	2	6	4	5	3	3	3	5	5	2	5	3	1	3	5	5	5	3	2	2	5	3	1	5	2	1
52	5	4	2	3	6	1	6	1	1	3	5	2	3	2	5	6	3	4	6	5	4	2	1	2	5	2	4	6	4	5	4	2	4	7	4	1	NA	5	6	6	2	4	6	3	5	1	2	6	1
53	2	6	6	1	2	6	1	NA	1	4	2	5	5	6	5	6	2	2	3	6	6	6	4	2	6	5	2	3	6	3	6	4	4	3	4	1	3	5	4	7	4	5	4	5	7	5	6	1	7
54	7	2	2	7	2	5	2	1	1	2	7	1	4	2	7	5	1	7	6	5	5	2	1	7	7	2	7	3	2	3	1	1	1	5	2	1	2	7	2	6	1	1	5	5	6	1	6	5	2
55	5	2	2	5	2	1	5	1	1	2	3	3	2	2	3	2	2	2	6	NA	6	2	2	6	6	3	5	5	2	5	5	1	2	6	3	1	3	6	6	3	2	6	5	2	2	1	2	7	1
56	5	3	2	5	2	2	2	1	1	1	4	2	4	3	3	5	2	2	3	6	5	2	1	5	5	3	6	3	3	2	3	2	4	3	4	1	3	5	5	5	5	4	3	5	5	5	3	4	3
57	2	6	6	1	3	5	2	1	1	NA	2	5	6	7	5	5	1	3	6	6	5	4	5	2	3	6	2	4	5	1	2	3	5	5	3	1	6	2	4	7	5	3	4	5	6	4	7	1	6
58	3	3	6	4	2	6	2	1	1	5	2	2	4	4	3	5	2	5	6	3	6	6	4	2	3	5	7	6	5	3	6	5	4	6	5	1	3	5	4	6	4	6	5	5	3	2	5	4	5
59	5	2	2	5	6	1	7	5	3	1	6	6	1	2	7	4	2	7	1	2	4	2	2	6	5	4	7	4	2	6	6	2	2	2	3	5	2	7	2	3	4	1	6	2	3	3	2	7	1
60	6	3	2	5	2	2	4	1	NA	1	5	2	2	2	4	5	2	3	2	3	4	1	1	5	6	4	4	6	5	6	3	1	2	3	3	1	3	2	2	3	2	6	5	3	7	1	5	4	1
61	3	2	3	7	5	2	5	1	1	1	5	5	4	2	5	2	2	2	5	2	2	4	1	6	7	2	2	2	2	5	3	2	2	5	2	1	3	6	4	7	3	2	5	2	6	1	4	6	2
62	6	2	3	5	5	5	3	1	1	3	4	6	4	3	5	5	6	4	6	3	4	4	4	3	6	5	7	7	3	3	3	7	4	3	4	3	4	5	2	6	3	2	5	3	3	3	3	4	6
63	6	5	2	6	1	2	1	1	1	4	2	4	2	3	4	2	1	4	2	4	3	2	1	6	5	2	5	4	4	3	2	3	1	3	4	2	2	3	2	2	4	4	5	3	2	2	3	6	5
64	1	7	2	5	2	2	2	1	1	2	5	5	5	6	1	5	2	1	2	5	6	7	3	5	2	7	3	6	6	1	3	2	5	5	4	2	4	1	2	7	6	5	6	5	7	5	6	3	1
65	1	7	3	4	2	3	1	1	1	2	5	6	4	5	1	5	5	1	3	6	6	7	2	2	1	6	2	6	7	1	6	2	6	7	6	1	4	2	5	3	7	3	3	3	7	2	4	2	4
66	2	6	6	2	3	4	2	1	1	3	2	6	4	7	4	6	2	3	2	6	4	3	5	2	2	6	6	6	6	2	4	3	4	4	3	1	5	3	5	6	2	5	4	5	4	4	4	1	6
67	5	2	5	2	6	5	1	1	NA	4	2	5	4	4	5	2	2	2	5	6	3	4	4	6	6	4	2	6	3	2	2	3	3	6	3	1	4	3	2	3	5	2	4	6	6	4	6	4	3
68	2	6	6	5	5	5	1	NA	1	5	5	6	5	6	6	5	6	6	6	6	7	6	4	6	1	7	6	7	6	1	3	1	4	6	6	1	5	5	4	7	3	4	2	7	7	4	7	2	7
69	6	2	4	5	6	2	6	2	1	3	5	1	2	2	4	2	5	5	1	1	5	2	6	6	4	5	NA	1	2	5	4	6	3	3	3	1	3	6	6	3	2	2	6	3	3	3	2	6	1
70	6	6	2	6	NA	5	3	1	1	3	2	5	6	3	5	2	2	5	3	2	5	1	1	3	6	5	5	2	3	2	6	2	2	6	2	NA	3	6	5	5	2	3	4	5	1	3	2	5	4
71	7	1	2	7	6	2	7	1	NA	1	7	3	2	6	7	5	5	5	5	2	6	3	1	6	5	2	6	6	2	6	1	5	1	4	2	1	2	7	2	2	1	2	2	2	7	1	6	6	1
72	3	7	3	1	1	4	3	1	NA	6	1	5	5	5	1	5	2	1	6	7	7	7	2	1	1	6	3	3	7	2	3	6	5	5	2	2	3	1	4	2	7	7	4	3	7	2	4	2	5
73	6	1	3	6	6	1	7	4	4	1	5	3	2	2	6	1	7	4	1	4	2	4	6	5	4	3	7	2	1	5	2	7	1	4	3	5	2	4	NA	3	2	6	7	2	2	5	1	5	1
74	3	5	2	5	5	2	6	2	1	2	5	4	2	2	3	3	2	5	4	NA	6	4	4	2	6	2	4	4	3	2	3	2	2	4	2	2	2	5	4	3	4	2	5	3	5	1	3	5	2
75	6	3	2	7	6	1	7	5	6	2	5	2	1	1	1	2	6	6	2	3	6	4	4	7	7	3	7	2	2	6	3	2	2	5	2	4	2	7	5	3	3	2	7	2	2	4	3	NA	1
76	6	3	2	6	NA	2	7	3	1	1	2	2	3	1	2	2	3	5	2	2	2	2	4	2	6	2	1	5	4	7	2	5	1	3	2	1	2	6	1	3	2	4	5	3	1	2	1	5	1
77	6	1	2	6	6	1	6	2	NA	2	6	3	2	5	7	2	4	6	2	1	2	3	2	6	7	2	7	2	2	6	3	2	2	6	3	3	2	7	3	3	2	6	7	2	3	5	6	6	1
78	2	7	4	1	2	3	1	1	1	4	2	5	5	6	1	6	6	2	5	7	5	6	2	3	1	5	4	5	6	1	3	6	6	3	4	1	4	3	5	2	7	7	5	3	7	6	6	4	6
79	2	6	6	3	5	5	5	1	NA	6	3	2	5	3	2	6	3	2	2	3	5	5	6	3	2	5	3	6	5	2	5	6	4	4	3	1	5	2	2	2	6	5	2	2	3	3	2	5	3
80	3	6	3	6	3	2	2	1	2	4	5	2	4	3	4	5	5	2	2	3	5	4	3	4	5	4	3	6	3	2	5	2	4	6	3	1	5	2	6	6	6	3	2	3	4	2	5	4	3
81	2	5	5	6	6	3	1	1	1	6	5	2	5	2	5	3	2	3	6	5	2	3	6	3	5	6	2	2	5	5	7	3	5	3	3	1	3	3	6	6	7	5	5	5	5	2	3	5	3
82	5	6	3	5	3	2	3	1	1	6	2	3	4	3	5	5	2	3	6	2	5	4	2	3	6	5	2	5	6	4	5	2	4	6	4	3	3	6	5	5	3	5	6	2	5	5	3	3	1
83	2	7	6	1	5	6	1	1	1	7	5	6	6	5	3	6	5	5	6	NA	7	7	7	2	2	6	1	2	6	1	6	2	5	6	6	1	5	2	6	7	3	5	3	6	7	7	5	2	6
84	1	6	5	3	5	5	1	1	3	2	4	5	4	5	3	6	5	2	2	NA	5	6	5	2	5	6	2	5	6	5	6	5	4	5	5	1	3	2	6	3	6	5	2	3	5	3	3	5	5
85	6	2	6	1	6	1	1	1	5	4	2	1	3	2	7	2	1	7	4	1	1	2	3	6	4	1	6	1	2	1	5	1	1	5	2	5	NA	6	5	7	3	1	7	3	5	1	6	7	2
86	1	6	5	5	6	6	1	1	3	5	1	2	5	5	1	7	2	2	1	7	6	6	4	2	1	7	3	7	7	2	6	2	6	2	4	1	5	1	5	6	6	7	3	5	6	6	1	2	1
87	1	5	2	1	2	2	2	1	6	3	1	4	4	5	1	5	2	2	1	6	6	2	2	5	1	4	2	2	4	3	4	1	5	2	4	1	6	2	2	3	5	7	5	5	3	6	2	2	1
88	3	4	6	5	1	5	5	1	NA	6	6	5	5	6	6	6	1	3	5	NA	7	6	3	3	3	7	7	7	5	3	2	2	4	7	5	2	6	2	5	7	3	5	2	6	7	6	7	1	7
89	6	7	5	2	2	6	1	1	1	4	2	5	5	7	3	6	1	2	4	7	5	4	4	4	5	3	5	6	4	2	7	3	5	5	4	1	6	2	4	7	5	4	2	6	7	4	3	2	7
90	2	6	5	2	2	2	2	1	1	5	2	6	4	5	3	5	1	5	2	2	7	6	2	2	1	6	5	7	6	1	6	2	5	6	3	1	5	3	4	7	5	5	4	6	4	4	4	4	3
91	5	6	7	2	2	6	1	1	1	6	4	5	6	7	4	7	5	5	2	4	7	7	7	6	5	7	6	6	6	2	6	6	4	5	6	1	6	2	6	7	6	5	1	6	7	7	7	1	7
92	2	4	7	2	2	6	1	1	1	4	3	2	5	2	4	5	6	6	2	6	6	4	4	2	3	6	5	7	5	2	6	3	4	6	5	1	4	2	4	7	3	2	2	6	7	4	7	4	7
93	3	7	5	1	NA	5	1	1	1	5	4	6	4	3	4	7	1	2	7	6	7	4	5	3	5	4	2	6	6	1	4	5	4	6	4	1	3	2	4	7	5	5	2	5	7	4	6	5	6
94	5	3	6	6	3	5	2	1	1	5	2	5	4	7	5	6	7	2	4	3	6	7	7	6	5	6	7	7	3	2	3	3	4	7	5	3	3	2	5	7	3	2	2	6	7	6	5	2	5
95	5	3	7	6	3	5	2	NA	NA	5	6	2	3	3	7	5	7	6	6	2	1	4	6	4	3	4	6	1	3	5	5	2	2	7	3	3	3	3	6	7	3	1	6	6	7	2	3	4	6
96	1	6	5	2	6	3	5	1	3	2	2	5	5	4	2	6	6	2	2	5	5	5	6	2	2	5	3	4	6	3	6	6	6	5	NA	2	4	2	5	3	5	6	2	6	2	6	2	5	1
97	6	2	6	6	3	7	3	1	1	5	7	4	3	7	7	5	6	6	6	NA	6	7	4	6	6	7	7	6	4	1	4	2	2	5	5	1	5	6	5	6	2	1	3	7	7	7	7	6	7
98	2	5	3	3	3	2	5	1	1	3	5	3	4	3	5	3	2	3	5	2	5	5	4	2	6	2	6	3	3	3	6	3	4	5	3	1	3	6	2	5	2	3	6	3	2	4	5	7	2
99	5	7	6	2	NA	6	1	1	1	6	5	6	4	7	4	7	1	6	6	NA	7	6	4	2	6	6	6	7	6	2	5	5	5	6	6	1	6	3	5	7	5	5	2	6	5	7	6	1	6
100	1	7	6	2	1	5	7	1	1	7	4	6	5	NA	2	7	2	1	2	NA	7	7	7	3	1	6	2	6	7	1	2	5	5	7	7	1	6	1	6	3	6	7	2	7	7	7	2	1	4
[truncated: 31 more columns]
