# Supplementary material for: Four dimensions characterize attributions from faces using a representative set of English trait words
Source: Nat Commun. 2021 Aug 27;12:5168. doi: 10.1038/s41467-021-25500-y (PMC8397784; doi:10.1038/s41467-021-25500-y)
Supplement: Supplementary file 4 — Source Data [file 41467_2021_25500_MOESM4_ESM.zip › Source_Data/FigureS7_Ratings_80Traits_86Participants/PE1.csv]

	aggressive	agreeable	ambitious	angry	anxious	articulate	atypical	autistic	baby-faced	beautiful	bossy	careful	charismatic	clever	combative	competent	compulsive	condescending	confident	conscientious	consistent	courageous	creative	critical	cruel	curious	defensive	determined	dignified	disorderly	easygoing	emotional	empathetic	energetic	ethical	feminine	flexible	grumpy	happy	healthy	helpful	humble	ignorant	income	independent	intellectual	intense	jealous	leader
1	4	3	5	5	2	6	2	2	3	5	3	3	3	4	6	5	5	2	6	6	6	3	5	4	5	6	4	5	5	2	5	5	5	5	6	7	6	6	3	NA	7	2	5	6	3	5	3	6	3
2	5	3	6	5	5	4	4	2	4	3	3	3	3	4	6	4	4	5	5	5	5	3	1	4	5	3	5	3	5	2	4	2	3	5	5	6	5	6	6	6	4	2	4	5	6	6	5	2	3
3	6	2	6	3	3	5	5	3	1	3	6	2	2	5	6	3	5	7	2	3	2	5	3	5	6	2	6	3	5	6	3	3	2	2	2	6	3	6	3	6	1	2	6	2	6	3	5	6	5
4	4	3	5	6	3	4	6	2	7	5	3	6	2	3	6	2	6	6	3	3	5	5	2	6	5	6	6	2	5	2	5	3	2	3	3	6	3	5	6	6	2	2	5	3	6	5	5	5	5
5	6	2	6	7	1	5	1	1	2	7	7	3	2	7	7	6	7	6	6	6	6	5	NA	7	7	2	6	6	6	3	2	2	1	5	6	6	2	7	2	7	1	1	1	5	6	6	7	6	6
6	6	1	6	6	2	7	2	2	1	4	7	2	2	5	6	7	6	7	6	6	6	6	3	6	7	3	7	7	6	1	4	1	2	2	3	6	3	6	2	NA	1	1	2	5	7	6	6	6	6
7	6	2	6	7	2	7	2	1	1	6	7	2	2	6	7	6	6	7	5	7	6	6	4	6	7	2	7	7	6	1	6	1	2	1	6	6	3	7	6	6	1	1	2	6	6	5	6	2	6
8	3	6	6	4	2	6	1	1	6	6	4	3	6	7	5	5	3	7	5	5	5	5	5	3	5	6	3	5	6	2	4	5	5	5	6	7	2	5	2	6	6	1	1	7	6	6	7	3	5
9	5	6	3	5	5	6	3	3	3	5	5	5	3	3	3	5	4	3	3	6	5	5	5	3	3	6	2	3	3	5	6	5	4	5	4	6	5	3	6	5	5	3	5	3	2	5	3	3	3
10	3	4	5	3	7	5	4	3	3	5	5	4	3	5	5	5	3	2	4	5	5	3	2	3	5	5	6	3	3	3	5	5	2	3	5	5	5	6	3	5	3	2	5	2	4	6	3	5	3
11	3	3	5	3	6	6	2	2	4	5	5	5	3	6	5	5	4	5	6	5	5	4	5	5	5	5	4	4	5	4	4	5	5	3	5	7	5	5	7	6	3	3	4	5	5	3	2	6	5
12	3	3	3	3	5	3	5	3	5	3	3	5	3	7	5	3	3	3	5	6	3	3	3	3	4	5	5	2	5	5	NA	5	3	5	3	4	3	2	5	6	6	6	5	3	3	5	3	3	4
13	5	3	6	6	5	6	5	5	2	3	3	3	3	4	4	5	6	5	4	5	5	5	2	5	5	5	3	2	5	3	3	3	2	2	3	6	4	6	2	6	2	2	5	3	6	5	2	5	6
14	5	3	5	5	1	5	3	3	2	1	6	2	2	5	5	2	5	2	NA	3	5	3	NA	5	5	5	5	3	5	3	3	3	2	3	3	5	5	5	6	6	3	2	5	2	3	3	3	6	6
15	2	3	2	2	7	2	6	5	6	2	2	2	2	5	2	2	1	1	3	3	2	2	2	3	3	2	2	2	3	6	6	6	5	2	3	5	3	2	2	5	6	6	5	1	4	3	2	2	1
16	3	5	3	5	4	4	5	3	3	4	3	5	3	6	3	3	5	5	5	4	5	4	5	3	5	5	4	3	4	4	5	5	3	2	3	6	5	4	6	7	3	5	5	3	3	2	5	3	3
17	5	4	5	5	2	5	4	3	6	2	5	4	3	6	3	4	3	5	4	5	2	5	3	5	5	5	5	5	3	5	4	5	3	4	3	6	3	5	6	7	3	3	3	5	5	3	5	3	6
18	1	6	1	2	6	3	3	4	5	3	2	2	6	3	1	5	1	1	2	5	2	3	5	3	2	3	3	2	5	5	6	6	6	3	2	4	2	2	2	4	6	6	6	2	3	2	2	6	2
19	5	2	5	2	6	3	4	3	2	3	6	3	3	7	5	5	6	6	3	5	4	3	3	5	6	3	6	5	5	3	3	3	2	3	2	6	3	6	2	7	1	2	5	3	3	3	3	7	5
20	2	6	2	1	7	6	3	3	3	5	2	3	5	5	1	2	3	1	3	2	NA	2	5	2	2	6	1	1	5	5	6	5	6	2	6	6	6	1	6	6	7	6	6	6	2	2	2	2	NA
21	4	3	3	6	5	4	7	4	5	2	3	5	2	4	5	4	3	2	2	5	5	3	2	6	5	6	3	5	3	4	3	2	3	2	4	6	4	6	2	5	5	3	5	3	4	2	3	4	3
22	3	1	6	6	2	6	6	4	2	2	2	4	2	3	6	6	5	6	2	6	2	3	1	5	6	5	6	6	2	5	3	2	2	2	5	5	3	6	2	4	3	2	6	2	3	2	5	2	6
23	2	7	2	2	7	2	NA	3	7	6	3	5	6	6	1	3	3	2	5	3	3	3	5	2	2	5	1	2	5	2	7	7	5	5	6	7	5	1	7	6	7	7	3	5	6	4	2	3	2
24	3	6	6	2	5	6	2	3	6	6	3	6	6	4	3	6	6	5	5	5	5	5	6	5	5	5	3	5	6	4	7	5	5	5	6	7	3	3	7	7	5	2	2	6	6	5	NA	6	4
25	5	3	5	3	5	6	2	3	5	5	5	NA	5	6	6	5	5	5	3	4	3	4	2	3	5	5	3	5	6	1	4	5	5	2	3	6	5	3	3	7	3	3	3	5	6	5	5	5	6
26	5	2	6	6	6	5	3	2	2	6	6	6	2	7	6	2	6	6	6	6	6	6	2	6	6	5	6	6	6	2	4	1	2	2	6	7	3	7	3	6	2	2	3	6	6	4	6	6	4
27	5	2	6	6	2	5	5	3	1	2	6	3	3	3	6	5	5	6	3	6	5	4	3	5	6	2	6	3	2	5	5	2	2	2	5	5	2	6	1	6	2	2	6	2	3	3	6	5	5
28	7	2	6	3	5	6	5	3	2	3	7	3	2	6	7	5	6	6	2	2	NA	6	NA	6	6	6	7	6	6	3	3	2	2	2	3	5	3	6	1	4	1	2	6	2	3	3	6	2	6
29	2	6	3	2	5	6	3	2	6	6	2	5	6	6	4	5	6	2	7	5	4	5	6	2	2	5	3	3	6	2	7	6	6	6	6	6	6	2	6	5	6	2	2	5	3	5	2	6	3
30	2	NA	6	3	6	7	1	2	7	7	2	5	6	6	3	7	6	1	5	5	3	5	6	2	1	6	3	4	6	2	5	5	5	6	6	7	5	2	6	7	7	3	2	7	5	5	6	5	3
31	1	5	5	5	6	6	5	2	6	5	2	5	6	7	2	5	2	2	4	5	5	5	3	2	3	5	2	5	6	3	7	5	5	6	6	6	7	2	5	6	7	5	2	6	3	5	3	3	3
32	6	3	2	5	2	5	5	5	3	2	6	4	2	5	6	2	6	2	2	5	2	4	1	6	6	5	2	2	2	3	2	6	1	2	5	4	2	6	2	5	6	2	3	6	6	6	5	2	2
33	1	1	2	1	6	3	6	6	7	2	1	4	2	3	2	1	4	1	1	3	2	1	1	2	NA	2	1	1	2	2	7	7	2	1	5	4	3	1	2	7	7	6	6	2	6	2	1	2	1
34	2	7	5	2	6	6	1	2	7	7	2	4	6	6	1	6	2	1	6	5	3	3	6	1	2	6	2	3	6	2	6	6	7	6	6	7	6	2	6	5	3	3	2	6	3	5	5	2	3
35	3	6	3	1	6	6	5	2	6	5	2	5	6	5	2	5	5	2	5	4	5	3	7	2	2	7	6	5	6	3	6	6	3	6	6	6	6	NA	7	6	6	3	2	6	3	5	5	6	3
36	2	6	5	2	6	6	4	3	4	5	2	4	2	6	5	5	5	2	5	5	5	3	3	2	2	6	2	3	5	2	7	3	5	3	3	7	6	5	7	6	3	3	5	4	5	5	3	2	3
37	3	5	3	2	7	5	3	2	3	5	3	3	6	3	2	6	5	3	2	5	5	4	6	2	2	6	2	5	3	5	5	5	6	6	5	6	6	2	6	5	7	2	5	6	5	5	5	6	3
38	6	6	5	5	2	7	2	2	2	5	2	5	5	5	2	5	3	2	5	5	3	5	5	3	3	3	3	5	7	3	5	5	6	5	5	7	5	2	1	6	7	6	3	5	6	5	3	6	3
39	4	5	2	2	2	6	4	3	7	6	3	3	3	4	2	5	5	6	4	5	5	4	5	5	3	5	5	3	6	2	4	5	5	3	5	7	5	3	6	6	2	1	3	5	5	5	3	2	3
40	5	6	3	3	5	5	5	3	5	3	5	6	5	5	3	5	5	4	5	5	3	4	3	3	4	3	5	3	3	3	4	5	5	3	6	6	6	3	2	7	4	5	3	5	5	5	2	3	3
41	2	6	3	2	6	6	5	2	7	4	2	3	6	6	2	5	3	1	5	3	5	3	6	3	2	5	2	3	6	6	7	6	5	6	6	5	6	1	6	5	6	5	2	6	2	5	6	5	3
42	2	6	5	2	6	5	2	1	7	6	2	6	6	4	2	6	2	2	5	5	3	3	6	2	2	5	3	3	6	3	6	5	5	5	5	4	6	3	6	NA	6	3	2	6	4	5	5	6	3
43	6	5	2	3	3	4	3	3	5	5	3	5	5	5	3	4	5	3	6	3	4	3	3	2	5	4	6	5	3	5	5	5	5	5	3	5	5	3	1	5	6	3	5	5	4	5	3	4	4
44	2	7	4	2	6	5	1	2	7	7	2	6	6	4	NA	5	6	2	6	5	5	5	6	2	1	6	2	3	6	4	7	6	5	6	6	7	6	2	6	7	7	2	2	7	3	5	5	6	3
45	3	6	3	2	5	6	6	2	7	3	3	4	5	7	3	6	3	3	5	5	3	4	5	3	4	3	5	3	5	3	4	6	5	5	6	6	6	3	7	6	3	3	5	3	3	5	3	5	3
46	5	2	6	6	2	7	5	2	5	2	6	5	2	6	6	NA	5	6	5	6	5	3	3	6	6	3	6	5	6	3	3	3	3	2	5	7	3	6	5	5	1	3	2	5	4	5	6	2	5
47	5	3	6	6	2	5	1	2	7	6	7	5	2	5	5	7	7	6	6	3	4	3	5	4	5	3	6	6	5	2	4	3	3	5	6	7	6	5	1	5	1	1	3	5	5	6	5	5	5
48	3	7	5	2	6	7	1	1	7	6	2	6	6	6	2	6	3	3	6	5	5	4	6	3	1	2	2	5	6	5	5	5	5	6	6	7	6	2	7	7	6	4	2	6	6	5	5	6	3
49	3	5	5	5	4	3	3	3	6	5	5	6	5	6	5	5	5	5	5	3	5	3	6	5	5	5	2	6	4	2	5	3	5	5	3	7	5	6	2	6	6	2	4	5	5	3	3	5	5
50	3	6	5	2	6	5	5	2	6	3	3	5	5	5	2	6	3	2	5	3	3	4	6	2	2	3	2	3	5	3	4	6	6	5	2	5	6	2	7	6	6	6	6	2	5	5	5	2	2
51	3	3	5	2	2	4	5	5	4	5	3	5	4	5	4	3	3	3	6	5	4	5	2	2	3	3	3	2	3	5	5	3	3	3	5	1	2	4	3	7	4	7	5	2	3	3	3	3	3
52	4	3	5	5	2	5	3	3	4	3	5	4	3	5	5	5	3	2	5	5	3	3	3	3	5	3	3	4	3	3	3	3	3	2	2	1	3	5	2	5	5	3	5	3	5	5	5	3	5
53	3	3	4	3	4	5	3	4	4	4	4	4	3	7	5	5	5	4	5	5	4	4	4	3	4	5	3	3	4	4	4	3	3	3	6	1	2	5	5	6	2	3	5	4	5	5	4	4	3
54	6	3	5	5	3	6	2	3	3	3	6	3	2	3	5	3	5	5	3	6	3	5	2	5	5	5	4	6	3	3	3	3	3	3	2	2	3	5	2	5	2	2	6	2	3	2	5	2	3
55	2	6	2	3	3	5	3	2	2	2	3	3	5	4	3	3	6	3	5	4	4	3	2	3	2	3	3	3	5	5	7	5	5	5	2	1	3	3	4	6	6	6	5	4	4	3	3	4	3
56	3	4	5	5	2	5	3	2	2	5	5	5	3	5	5	5	5	4	6	5	4	5	2	3	4	2	6	6	5	5	2	4	3	3	6	1	3	5	2	5	2	4	3	5	4	5	5	3	3
57	3	5	5	3	5	5	5	2	6	6	3	5	5	5	3	5	3	3	4	3	5	3	3	3	4	5	3	3	3	3	7	4	3	5	5	2	3	3	6	7	6	5	3	4	4	5	3	3	3
58	5	3	5	4	3	3	2	3	3	6	3	5	3	7	5	5	4	4	4	5	5	3	NA	5	6	5	3	5	6	3	2	3	2	3	3	2	3	6	6	6	5	3	5	3	3	5	6	3	5
59	4	3	5	5	5	3	5	3	7	3	5	3	3	5	3	2	5	3	5	5	3	3	3	3	5	5	3	5	5	5	3	3	3	3	5	3	3	6	3	6	3	3	3	5	3	5	5	6	3
60	5	3	3	6	5	3	4	4	4	2	3	3	3	3	5	5	4	3	4	3	3	3	5	5	3	4	4	3	3	5	3	3	3	3	5	2	3	5	2	5	4	5	5	2	3	3	3	3	5
61	5	2	3	4	3	4	4	5	2	5	5	4	3	4	3	2	5	2	4	3	3	4	3	2	3	5	3	3	3	5	2	3	3	3	4	1	3	4	2	5	3	5	5	3	3	3	3	4	3
62	5	3	5	5	4	5	5	4	4	2	3	3	4	6	3	4	2	4	4	3	2	3	3	3	4	4	4	2	3	5	6	4	3	4	3	4	5	4	5	6	4	2	5	3	2	5	3	2	4
63	2	3	2	2	3	3	5	5	5	4	1	5	2	3	2	1	4	1	3	3	5	4	3	2	3	5	5	2	2	3	6	3	4	2	2	3	6	4	5	5	3	4	3	2	5	3	1	1	3
64	3	1	3	5	3	4	3	5	3	5	5	4	2	3	5	3	5	4	3	3	2	5	2	3	5	4	3	3	3	5	4	3	4	3	3	3	5	3	6	5	4	5	5	3	3	4	3	3	3
65	2	6	5	2	5	5	3	3	4	3	2	5	5	5	3	5	4	2	5	5	5	4	5	2	3	5	3	5	5	5	7	5	5	4	3	1	6	3	2	6	6	5	5	5	3	3	5	5	3
66	3	4	3	1	5	5	3	3	4	5	3	5	3	5	4	4	5	2	3	3	5	3	5	5	3	2	3	3	5	4	6	3	3	5	3	3	5	3	5	6	4	5	2	3	3	5	3	2	3
67	5	3	6	5	2	6	5	3	2	5	2	5	2	4	5	5	3	6	6	6	5	6	2	6	6	2	7	5	5	5	3	2	4	2	5	2	3	6	2	6	1	2	5	5	6	3	5	3	6
68	6	3	6	6	2	6	4	2	2	4	6	6	2	6	5	5	6	6	5	6	5	5	5	6	6	5	5	6	6	5	2	3	2	3	6	2	5	6	6	6	3	2	3	5	6	4	5	3	6
69	1	3	2	2	5	2	5	6	5	2	1	1	2	5	2	1	4	1	2	2	2	1	2	1	2	2	1	1	2	6	6	5	5	2	3	2	2	2	1	6	2	5	6	2	2	3	2	2	2
70	3	5	3	2	3	5	5	4	7	3	6	5	3	3	2	3	5	1	5	3	4	2	5	2	3	2	2	3	3	5	6	5	6	2	3	3	6	2	7	7	5	5	3	3	2	6	2	3	2
71	5	1	5	6	2	3	6	2	2	6	6	4	3	5	5	2	5	2	5	5	5	5	2	5	6	5	5	5	3	3	5	2	3	2	3	4	2	6	2	6	4	3	6	3	3	5	3	5	2
72	2	5	3	5	6	3	5	4	5	3	2	3	5	3	5	3	5	3	2	5	5	3	5	3	2	5	2	3	5	3	6	5	5	3	3	2	5	2	6	5	6	6	5	3	2	5	2	3	2
73	4	3	5	4	6	5	4	2	3	3	3	4	3	3	2	2	4	2	3	3	4	3	3	5	3	2	3	3	4	5	3	3	3	3	3	4	5	3	2	NA	3	2	5	3	3	3	3	2	2
74	2	3	3	5	4	4	3	4	3	3	4	5	5	6	4	3	4	1	3	3	5	4	4	5	3	4	3	3	2	4	5	3	5	3	5	2	3	3	2	6	5	5	5	3	4	5	4	3	3
75	3	3	3	5	5	5	4	3	4	2	5	3	3	6	5	4	5	5	4	5	5	4	2	1	5	5	3	5	3	4	4	3	3	4	3	3	2	3	2	6	3	3	4	3	3	3	3	5	5
76	4	3	3	5	7	2	6	5	6	2	2	3	2	5	2	3	2	1	2	3	2	2	2	2	2	2	2	2	2	5	6	6	4	2	3	1	5	1	1	6	3	5	5	2	3	2	3	2	2
77	5	2	3	5	3	3	4	3	4	5	6	6	3	6	5	3	5	6	5	6	5	4	4	6	5	3	5	5	5	5	3	3	3	3	3	4	6	6	3	7	3	2	3	5	3	3	3	4	5
78	3	5	3	3	5	3	3	5	3	3	3	5	5	5	2	3	3	2	6	3	5	3	5	3	2	5	3	3	5	5	6	6	6	3	6	2	5	3	2	7	3	5	5	5	3	5	3	5	5
79	2	5	2	3	7	2	3	5	5	2	2	5	3	3	2	3	2	2	3	3	3	2	2	3	3	5	3	2	3	3	7	5	4	2	3	1	2	3	2	5	6	6	4	3	3	3	2	2	2
80	2	4	3	5	3	4	5	4	4	5	2	5	3	4	3	3	3	4	6	4	4	5	3	2	4	3	3	3	3	4	6	3	3	2	5	3	3	3	2	5	4	5	5	3	3	5	5	3	3
81	2	6	3	2	6	6	3	3	5	5	2	4	3	5	3	5	3	3	5	4	5	3	3	3	3	3	3	5	3	3	7	5	5	5	3	2	6	3	6	5	6	5	3	3	4	5	3	3	3
82	4	5	3	3	5	3	3	2	6	3	4	3	2	6	2	3	5	3	3	5	3	3	3	3	4	3	4	2	3	5	4	3	4	5	5	4	3	3	4	5	6	5	5	2	5	3	3	2	2
83	3	5	5	3	6	5	4	3	5	5	3	4	3	5	3	5	5	3	4	3	NA	3	5	2	3	3	2	5	5	3	6	5	3	5	3	2	5	3	5	NA	5	5	3	5	3	5	3	3	3
84	4	4	5	2	5	4	4	4	5	5	2	3	5	3	2	3	3	3	3	3	5	3	5	1	3	3	2	3	5	3	6	5	5	5	3	2	3	3	2	4	6	5	5	3	6	5	5	2	3
85	4	3	5	4	3	6	5	2	6	3	4	2	3	5	4	5	3	2	4	3	NA	4	3	5	5	3	3	5	5	3	4	3	3	2	3	3	5	5	6	6	4	4	3	6	5	3	4	4	4
86	1	3	3	4	5	3	5	5	4	2	2	5	4	5	2	3	2	3	3	4	3	3	5	1	3	3	2	3	2	2	7	5	5	3	3	3	4	NA	5	7	6	5	3	3	3	4	3	2	2
87	2	4	3	5	5	3	4	5	7	2	2	4	3	6	3	2	2	3	3	5	3	1	3	1	2	4	2	3	5	5	6	4	5	4	6	3	5	1	3	5	6	5	4	5	5	4	3	3	5
88	6	1	6	7	2	7	3	2	2	6	7	6	2	7	7	6	6	6	5	6	7	5	3	7	6	1	7	6	6	5	1	2	2	2	6	3	3	6	2	6	1	1	3	6	6	5	6	6	6
89	3	3	3	2	5	5	5	3	4	5	3	6	3	6	3	4	3	4	5	4	3	4	5	5	4	3	3	3	5	3	4	3	3	4	5	1	3	3	4	6	3	5	2	5	5	4	3	5	4
90	5	4	5	5	2	5	5	3	3	5	3	5	4	5	5	5	4	4	5	4	5	5	3	5	6	5	5	5	4	5	3	3	3	3	3	1	2	5	2	6	5	4	4	4	5	5	3	3	5
91	4	3	5	6	2	6	3	2	7	5	3	5	3	4	5	4	4	5	5	5	6	3	5	5	5	3	3	4	5	2	3	4	3	5	5	2	3	5	6	6	3	2	5	3	5	5	6	4	5
92	3	NA	5	5	5	6	5	2	4	4	5	4	3	5	4	5	5	4	5	5	4	5	4	5	5	3	4	5	5	5	NA	3	3	5	3	1	3	4	6	5	3	3	3	5	4	3	4	5	5
93	3	4	4	2	2	6	5	5	3	5	4	6	4	5	4	4	6	5	7	4	5	4	3	5	5	3	5	4	4	5	2	2	2	3	3	1	3	5	6	6	5	3	3	6	5	3	4	3	6
94	7	1	7	5	1	6	3	5	2	6	7	5	1	6	7	6	7	7	5	7	7	5	3	7	7	2	7	7	6	2	1	1	1	2	3	1	2	7	2	5	1	2	4	6	7	6	7	2	4
95	3	4	4	4	6	5	4	2	6	6	5	3	4	6	4	4	3	5	5	4	NA	2	5	3	4	4	2	4	4	5	4	4	5	4	4	5	4	4	7	7	4	4	4	4	3	3	3	4	3
96	2	3	2	2	6	3	5	4	6	3	2	2	3	5	2	3	2	1	3	5	3	3	3	2	2	4	1	2	6	5	6	5	5	2	5	2	2	2	6	NA	3	5	5	2	5	2	2	2	3
97	5	5	2	1	4	5	3	5	5	5	2	3	5	6	2	5	2	5	3	3	5	3	2	4	3	5	1	5	3	5	5	4	3	4	5	3	5	2	3	NA	3	5	4	3	3	4	5	2	4
98	4	3	2	3	5	5	5	4	5	5	2	3	3	5	3	2	5	5	3	4	4	3	4	2	2	3	3	3	4	4	5	3	4	3	5	1	5	4	6	6	3	5	4	3	4	5	3	3	3
99	5	2	5	4	4	5	4	3	4	5	5	3	5	7	6	5	5	4	5	6	5	3	3	5	5	3	5	2	3	6	5	3	3	4	5	3	5	5	3	5	5	3	3	2	3	3	5	3	5
100	4	2	4	4	3	3	4	5	4	4	4	4	4	5	4	4	3	4	3	4	4	4	4	3	4	4	3	4	4	4	4	4	4	4	5	3	5	4	4	6	4	4	5	3	4	5	2	4	4
[truncated: 31 more columns]
