# Supplementary material for: Four dimensions characterize attributions from faces using a representative set of English trait words
Source: Nat Commun. 2021 Aug 27;12:5168. doi: 10.1038/s41467-021-25500-y (PMC8397784; doi:10.1038/s41467-021-25500-y)
Supplement: Supplementary file 4 — Source Data [file 41467_2021_25500_MOESM4_ESM.zip › Source_Data/FigureS7_Ratings_80Traits_86Participants/LV6.csv]

	aggressive	agreeable	ambitious	angry	anxious	articulate	atypical	autistic	baby-faced	beautiful	bossy	careful	charismatic	clever	combative	competent	compulsive	condescending	confident	conscientious	consistent	courageous	creative	critical	cruel	curious	defensive	determined	dignified	disorderly	easygoing	emotional	empathetic	energetic	ethical	feminine	flexible	grumpy	happy	healthy	helpful	humble	ignorant	income	independent	intellectual	intense	jealous	leader-like
1	NA	3	7	3	2	7	5	1	3	6	6	2	6	6	5	6	7	6	7	2	7	7	3	5	3	6	4	4	2	6	2	3	2	7	5	7	6	4	5	5	2	2	4	7	5	5	6	5	6
2	6	2	5	5	6	3	6	2	1	5	7	5	3	5	5	2	6	7	6	2	5	5	3	6	6	6	6	6	3	2	4	NA	2	5	3	6	3	6	4	6	2	1	2	6	6	5	5	7	7
3	6	2	3	6	5	2	6	2	2	2	7	4	1	1	7	1	1	6	2	1	7	1	1	7	5	1	6	5	1	7	2	5	1	4	1	5	1	7	2	2	1	1	7	1	2	1	2	7	1
4	4	3	2	1	7	2	5	4	5	6	6	7	2	1	6	1	3	6	2	3	6	2	2	6	2	4	4	3	3	7	4	6	6	2	2	7	1	7	1	1	2	2	7	3	1	3	1	6	1
5	6	2	5	7	6	3	2	1	3	6	7	5	5	6	6	3	6	6	2	5	6	3	2	6	6	1	7	2	3	3	4	6	1	4	2	7	2	6	3	4	1	3	5	6	5	5	6	7	5
6	5	2	7	6	5	6	2	3	3	3	7	6	3	2	7	6	7	7	7	4	7	1	1	7	6	2	7	7	1	1	4	5	1	2	3	5	1	7	2	3	1	1	6	2	7	3	6	7	1
7	3	3	6	5	4	4	2	3	2	5	6	6	3	5	5	1	7	6	5	4	5	6	4	3	4	5	6	7	2	7	6	5	2	6	2	6	3	6	4	5	2	2	2	3	3	5	6	7	2
8	4	3	7	4	1	7	1	1	3	7	7	6	6	7	6	7	7	5	7	7	6	6	6	6	6	5	7	7	7	2	5	4	4	6	5	7	2	4	4	7	2	1	1	7	7	7	7	5	7
9	5	2	6	5	4	2	4	1	2	3	7	4	4	5	7	5	7	6	6	5	3	2	2	3	3	3	5	6	2	5	2	4	2	5	1	7	2	2	5	5	2	1	6	6	6	2	5	7	6
10	5	3	7	6	7	7	5	1	3	3	7	7	2	2	7	5	7	7	7	2	1	2	2	6	6	1	7	6	3	6	1	5	3	6	1	5	1	6	3	5	2	3	7	2	3	2	7	7	6
11	3	7	5	3	2	6	4	3	4	5	5	2	5	3	4	7	6	3	6	6	7	7	5	4	4	6	4	7	5	1	5	4	6	6	7	7	7	4	3	3	5	6	7	6	3	6	2	4	6
12	4	2	6	4	4	3	6	2	2	3	6	5	5	4	5	3	3	5	2	5	6	2	5	5	7	7	6	6	3	2	5	3	3	6	4	5	3	6	6	5	3	2	3	4	3	3	6	3	5
13	6	3	5	7	6	2	4	4	3	2	7	7	2	2	7	5	5	6	6	1	3	3	1	7	7	2	6	6	4	3	1	2	1	1	4	5	2	7	1	3	2	4	6	5	5	3	7	6	6
14	4	3	5	4	4	3	6	4	2	2	6	4	5	1	4	3	4	3	1	6	5	3	2	5	4	7	4	4	3	4	5	2	4	4	3	5	5	3	4	3	4	4	4	1	5	4	4	5	6
15	4	4	3	4	3	4	6	4	3	2	3	6	4	3	2	5	5	4	3	5	5	5	4	2	4	4	4	6	4	5	5	4	6	3	5	4	4	4	4	1	4	4	6	2	4	5	4	4	4
16	2	4	5	4	4	4	4	4	3	4	5	4	3	5	4	6	4	2	5	5	3	6	3	5	5	6	5	4	3	2	6	4	5	7	5	6	5	4	6	5	5	6	2	5	4	5	3	5	6
17	5	2	2	7	4	1	2	3	2	3	6	2	5	5	6	3	6	7	5	4	2	4	1	5	6	5	7	6	6	2	2	2	2	5	1	6	2	6	4	5	2	1	2	5	2	3	6	5	5
18	2	6	2	2	4	4	5	3	2	2	1	3	4	2	1	2	2	3	2	3	7	5	3	4	4	4	2	4	3	6	6	4	3	4	5	4	4	4	1	2	5	7	6	2	1	3	1	2	5
19	5	5	1	5	5	5	2	4	2	4	6	3	3	5	6	3	7	5	3	6	NA	6	5	6	5	4	5	7	7	2	4	2	5	2	7	6	3	5	2	3	3	6	6	3	1	2	3	7	2
20	2	2	1	2	2	1	6	2	2	2	2	2	3	2	1	1	1	6	6	1	1	2	3	2	3	5	2	NA	4	6	4	3	1	3	2	6	6	4	3	3	3	1	7	5	2	2	2	2	2
21	4	4	3	3	3	4	7	5	2	2	4	5	4	4	3	3	3	4	3	2	5	4	2	5	6	4	5	4	5	3	3	1	4	3	4	5	4	4	3	2	3	6	4	4	4	4	5	4	3
22	6	4	2	6	5	4	6	4	1	1	6	5	4	4	7	4	6	4	5	5	5	4	4	6	6	4	4	4	5	4	4	4	3	4	4	6	4	4	4	2	4	4	3	3	4	4	5	5	4
23	1	4	4	1	6	4	4	4	2	3	3	6	4	1	1	5	3	2	1	4	7	3	5	2	3	5	4	2	4	3	4	4	6	4	6	7	6	4	3	1	4	7	3	5	1	5	1	2	6
24	2	6	7	5	1	7	1	2	5	7	5	3	6	7	3	7	5	3	7	7	1	6	5	6	5	6	4	7	6	1	6	3	6	6	6	6	5	4	4	7	7	1	1	7	7	7	2	1	7
25	3	2	7	5	6	6	6	2	3	6	7	5	1	5	5	5	7	6	7	3	6	3	2	7	7	3	6	3	6	1	6	3	2	6	3	7	5	4	6	5	6	1	2	6	5	6	4	6	6
26	3	4	7	5	5	3	2	2	3	5	6	7	4	6	5	7	6	5	2	5	4	6	3	6	4	4	6	6	5	1	1	4	4	6	2	5	3	5	4	5	1	2	2	6	3	6	3	4	7
27	7	1	5	6	6	4	4	2	2	2	7	2	3	5	7	2	5	7	3	3	5	5	3	6	7	2	7	7	3	3	2	5	1	6	5	4	1	6	2	4	1	4	5	2	5	2	7	3	3
28	7	1	5	7	3	2	6	3	3	2	7	7	1	1	7	1	6	7	2	1	5	2	1	7	7	1	6	4	1	1	1	5	NA	5	1	7	NA	NA	1	2	1	1	5	1	5	2	7	7	1
29	1	7	5	1	1	6	1	1	6	7	1	2	5	7	1	6	5	1	6	6	6	4	7	2	1	7	1	6	2	1	7	4	7	6	6	6	7	1	7	7	7	1	2	6	6	6	1	1	5
30	2	6	3	2	1	6	1	5	6	6	3	5	6	5	5	6	3	2	2	6	6	5	5	2	2	4	2	5	7	1	5	3	6	3	7	6	3	4	5	5	4	4	2	4	5	7	3	3	7
31	1	7	5	2	1	7	3	2	6	3	3	4	3	3	4	5	7	2	5	7	2	6	6	5	2	6	5	2	5	3	6	2	6	3	5	7	5	3	6	7	7	6	6	5	5	5	2	1	7
32	5	2	3	5	2	4	6	5	4	3	6	5	1	4	4	2	6	5	5	4	6	5	4	6	5	4	4	4	6	3	5	4	4	2	3	4	3	7	3	4	1	6	3	5	1	5	5	6	3
33	2	4	1	1	6	6	7	5	3	2	2	4	2	2	1	4	1	4	1	6	5	2	3	4	4	2	6	2	4	4	3	1	7	2	4	1	4	4	3	1	4	7	6	2	1	5	1	1	2
34	1	7	5	1	1	6	1	1	6	7	3	2	5	7	1	5	3	3	5	6	2	4	6	2	1	3	4	2	6	2	6	5	7	2	6	7	6	3	5	7	7	3	4	6	2	7	1	1	5
35	4	5	2	1	1	1	5	4	6	5	3	2	1	1	2	1	1	2	7	3	1	5	6	2	2	7	4	1	2	5	7	7	6	6	5	6	2	1	5	5	5	1	7	4	1	1	7	6	4
36	3	4	5	3	3	6	4	2	6	6	5	1	5	5	3	6	7	2	7	7	2	5	6	4	2	7	2	4	5	5	4	6	5	6	5	6	5	1	5	6	5	5	1	5	6	7	5	3	6
37	5	5	6	1	1	1	6	4	7	1	7	2	1	1	6	1	7	1	4	1	1	1	4	2	1	6	1	1	1	7	4	4	1	6	2	5	1	1	4	4	4	1	7	4	1	1	7	7	1
38	3	6	7	3	1	7	1	1	2	6	6	2	5	6	6	6	7	1	7	6	7	7	6	1	2	6	6	7	2	1	7	6	6	7	6	6	6	3	6	6	6	2	2	5	7	6	3	5	7
39	1	5	7	5	2	7	1	1	6	7	6	1	5	6	5	6	2	5	7	2	1	6	1	5	2	3	4	5	5	1	6	6	4	5	5	7	6	2	6	6	2	1	1	7	5	7	5	5	7
40	1	6	5	2	1	6	1	2	5	6	3	5	4	5	3	5	3	1	7	6	5	5	3	3	1	5	4	4	6	2	4	2	5	4	5	7	6	1	5	5	7	7	2	6	2	6	2	4	6
41	1	NA	2	2	1	1	7	4	6	1	6	1	1	1	4	NA	NA	1	7	3	7	1	6	2	1	7	2	2	1	7	7	6	1	6	4	6	5	1	7	4	6	2	7	4	1	1	7	7	1
42	1	6	4	1	1	6	NA	1	6	6	2	2	5	5	5	6	1	1	6	3	6	6	6	2	1	7	4	2	4	5	6	6	7	7	5	6	7	2	6	7	7	4	3	5	2	4	1	2	6
43	5	3	7	6	2	5	1	1	2	6	7	4	6	7	6	6	7	7	7	2	7	7	5	5	7	3	7	6	3	1	4	5	2	6	3	7	2	6	3	6	2	2	2	7	7	6	7	6	5
44	1	6	2	2	1	6	1	4	5	6	1	2	5	5	2	3	2	4	6	6	1	2	7	2	2	7	2	1	5	5	7	2	6	4	5	6	7	3	2	6	6	6	7	4	1	2	1	1	2
45	3	5	3	2	2	2	6	1	6	3	3	2	6	5	5	3	3	5	5	4	3	4	6	2	6	5	4	3	6	7	5	6	5	5	3	5	6	2	6	6	4	3	3	4	2	5	3	5	6
46	5	5	6	5	5	2	4	4	3	4	6	3	3	2	6	2	6	5	7	6	4	6	2	3	6	3	7	5	3	6	6	5	5	5	2	6	2	5	3	5	3	3	6	3	3	2	5	5	4
47	5	5	5	4	7	7	1	1	7	5	7	5	2	1	7	1	1	2	2	1	7	4	2	1	2	2	7	2	1	7	6	7	1	4	2	7	2	2	5	6	1	1	7	2	2	1	6	7	1
48	1	7	5	1	1	6	1	1	5	7	2	2	6	6	1	6	3	1	7	6	4	7	6	2	1	6	1	6	6	2	6	6	4	5	7	7	7	1	7	7	7	3	2	6	2	7	1	3	7
49	5	2	7	6	6	3	NA	NA	4	4	7	1	3	5	6	5	5	6	4	2	5	6	2	7	6	2	5	7	5	1	6	4	2	6	3	7	3	5	2	NA	2	2	3	7	6	5	5	6	5
50	1	7	3	1	2	NA	3	1	5	5	5	1	6	7	2	5	1	1	7	5	2	7	5	3	2	7	2	3	6	4	6	6	7	6	5	7	7	2	7	5	6	6	3	5	2	7	1	1	6
51	6	3	6	5	4	2	4	2	2	5	5	5	3	5	5	5	3	5	5	2	6	6	3	4	4	5	6	4	5	1	2	3	2	4	2	2	5	6	5	6	4	5	5	5	6	6	5	6	5
52	4	4	4	4	4	1	4	4	4	2	4	3	2	3	3	4	4	3	3	4	4	5	1	4	4	4	3	6	6	1	4	1	4	4	4	2	1	4	5	3	3	4	3	3	5	5	4	4	4
53	2	5	3	4	5	4	3	4	3	5	2	3	5	5	3	4	1	6	6	4	5	5	6	2	2	2	2	4	4	3	6	4	3	1	3	2	5	5	4	5	2	5	3	5	6	3	2	5	5
54	6	NA	6	6	1	1	4	1	1	1	6	6	1	1	7	2	6	7	7	1	2	6	2	7	7	2	4	6	1	6	3	3	1	6	1	2	2	7	1	4	1	1	7	1	7	1	6	6	1
55	1	6	1	2	2	2	3	2	1	2	2	1	3	3	3	2	1	2	5	3	2	6	5	2	3	6	3	4	2	6	6	6	6	5	3	1	6	2	6	3	6	4	7	2	5	2	2	2	3
56	3	6	7	5	2	6	4	2	1	6	6	5	6	7	5	6	2	5	7	3	6	5	5	4	3	3	7	3	5	4	3	5	6	5	5	2	2	6	5	6	5	NA	2	6	3	6	7	3	6
57	1	7	5	1	1	5	2	5	5	7	2	1	6	6	6	3	3	3	5	6	2	7	NA	2	2	7	3	3	3	5	7	6	6	6	6	3	7	3	6	6	6	4	4	5	5	5	2	1	5
58	7	2	4	4	4	1	7	4	1	5	4	3	4	4	4	3	6	4	2	1	6	5	5	7	7	3	4	3	1	3	2	2	1	5	5	2	5	7	4	7	1	1	4	5	6	4	4	4	4
59	5	3	2	7	5	1	4	5	NA	1	6	7	1	1	7	1	1	6	3	1	7	2	1	4	5	1	6	3	NA	6	2	3	2	2	2	2	2	7	1	3	1	2	7	2	1	2	5	6	2
60	3	5	1	3	4	4	4	3	1	3	4	3	3	2	1	2	2	3	4	4	7	3	4	3	4	3	4	2	4	5	3	1	4	4	3	2	4	4	3	3	4	4	4	3	6	3	2	2	4
61	7	1	4	7	4	1	7	4	1	1	4	6	1	1	4	1	2	4	3	1	4	4	1	6	7	2	4	2	3	4	2	1	1	4	4	2	2	7	4	2	2	4	4	2	5	1	4	6	1
62	6	3	6	6	2	2	4	3	2	4	6	7	3	3	5	2	5	6	4	2	3	6	2	6	7	2	6	1	5	2	6	2	3	5	2	3	5	7	3	5	1	1	6	5	5	3	6	6	2
63	1	4	1	NA	5	2	4	5	2	3	1	7	1	1	1	2	1	2	3	3	2	1	4	5	4	1	2	1	2	3	5	2	5	1	3	2	2	4	1	1	5	6	NA	3	2	1	1	4	2
64	2	4	1	3	3	4	4	2	2	3	2	3	4	2	2	4	3	4	4	4	7	5	6	3	4	5	4	2	6	3	5	4	3	4	1	2	3	4	3	2	4	4	5	3	6	4	2	2	4
65	1	6	1	1	2	4	6	1	2	3	1	1	4	5	1	2	2	1	6	6	1	5	2	4	2	7	4	3	1	3	7	6	5	6	4	4	4	2	7	3	6	3	4	6	6	5	1	1	3
66	1	6	2	1	6	5	4	4	2	7	1	4	6	5	1	5	2	1	5	6	3	2	4	2	2	4	1	1	3	5	2	5	NA	2	2	3	6	4	1	4	6	6	5	5	6	5	2	2	4
67	7	1	4	6	4	1	7	4	1	1	5	7	1	1	6	2	2	4	1	3	7	4	4	7	7	5	7	2	5	4	1	1	1	4	2	2	1	7	1	5	1	7	6	3	4	4	6	7	3
68	7	2	5	7	6	2	2	3	4	3	7	6	5	5	7	2	7	7	2	4	3	6	5	7	6	2	6	7	4	1	4	6	1	5	5	2	1	7	2	5	1	3	6	6	7	5	7	7	4
69	1	6	1	1	3	4	7	4	4	3	1	4	3	1	1	5	1	2	3	2	4	4	6	2	4	6	4	2	2	7	6	4	NA	2	4	1	7	4	5	2	4	4	7	3	3	4	1	3	2
70	3	6	2	1	2	4	4	4	3	3	1	3	3	3	2	4	2	2	6	5	7	3	5	5	3	6	2	2	3	3	5	5	6	5	5	2	7	2	6	5	6	2	5	5	1	3	1	1	4
71	7	1	1	7	3	2	7	1	1	1	7	2	2	1	7	1	3	7	7	1	1	4	1	7	7	1	4	2	1	6	3	5	1	5	1	2	1	7	2	5	1	1	7	3	7	1	7	7	1
72	2	4	2	2	4	4	4	NA	2	3	3	3	2	3	2	4	1	3	1	6	2	5	3	3	4	3	4	5	4	3	7	4	5	2	6	3	6	4	4	2	6	6	7	1	3	2	1	2	3
73	4	3	3	6	2	1	7	4	5	1	4	5	1	1	6	1	1	7	1	1	1	2	1	7	6	1	4	3	1	6	3	1	1	1	3	2	2	7	2	1	1	1	7	1	3	1	4	4	1
74	3	4	1	4	4	2	4	2	3	2	5	6	2	1	1	5	2	5	5	3	5	3	3	5	4	4	4	2	5	5	3	4	3	2	4	2	4	5	3	1	3	4	7	3	3	5	2	4	4
75	6	2	4	7	3	NA	7	1	6	1	4	3	3	2	7	2	4	7	1	2	3	2	1	5	5	1	7	4	NA	7	4	3	1	4	1	2	2	7	3	5	1	1	3	3	5	1	6	4	1
76	2	2	1	1	6	3	7	4	2	1	2	5	2	2	2	2	1	3	5	3	NA	2	4	3	5	2	4	1	2	6	2	2	7	NA	2	2	2	6	1	2	3	6	7	3	1	1	2	4	2
77	7	2	2	7	2	1	7	1	5	2	7	3	1	1	7	2	2	7	6	1	1	1	2	6	7	1	7	1	1	7	2	2	1	4	1	5	2	7	5	6	1	1	7	2	1	1	7	7	1
78	2	4	5	2	2	2	3	2	1	5	2	6	5	6	1	5	4	2	6	6	6	5	3	5	2	6	2	4	6	3	5	5	2	3	6	4	5	3	5	NA	6	5	2	5	2	7	1	2	6
79	1	5	1	1	1	2	2	2	6	7	1	6	2	2	1	2	1	3	1	2	7	2	5	4	1	5	6	1	1	6	2	7	6	1	5	2	5	6	1	3	5	7	5	4	2	2	1	2	2
80	5	2	6	6	4	4	4	1	3	3	6	4	5	3	6	4	6	6	6	3	3	3	2	5	6	2	5	5	3	2	7	2	2	4	2	2	5	5	1	6	2	6	5	5	6	4	5	6	5
81	1	7	2	1	1	5	1	3	6	6	1	2	6	5	1	2	1	1	7	3	2	6	3	3	2	7	1	2	1	7	7	5	6	6	4	3	6	2	7	7	6	2	3	5	4	2	1	3	2
82	2	4	3	2	4	4	5	2	3	4	5	4	5	4	3	3	1	4	4	3	1	5	5	4	4	5	NA	5	6	3	3	4	4	3	3	3	5	5	6	2	4	7	3	2	2	5	2	4	6
83	1	6	2	2	2	5	2	4	6	5	1	3	6	3	1	5	1	2	4	6	1	2	6	2	1	6	3	2	5	6	6	6	7	2	5	3	6	2	5	3	5	5	6	3	3	3	1	5	2
84	2	7	3	1	1	5	7	2	5	3	1	4	5	2	3	3	2	3	5	3	6	1	2	3	2	6	1	3	1	6	6	6	5	5	3	2	7	2	7	6	6	2	3	4	6	5	1	2	5
85	2	7	3	4	1	4	5	2	7	4	4	1	6	4	2	2	1	3	4	2	4	5	5	2	1	6	3	1	6	5	5	2	6	4	5	3	7	2	5	6	5	2	6	4	1	4	4	4	4
86	1	7	2	1	2	3	1	1	6	5	1	4	6	6	1	6	2	2	6	5	5	4	5	2	2	7	3	2	6	3	7	6	6	6	5	2	7	2	6	6	7	6	4	4	5	6	1	2	5
87	2	6	4	3	2	5	6	2	6	3	1	3	2	3	2	5	2	2	2	5	3	5	3	2	2	3	4	3	3	5	4	6	6	3	5	2	3	4	2	3	5	5	6	4	1	5	1	1	5
88	6	2	6	7	6	3	6	2	2	5	6	1	5	5	7	2	5	6	3	2	5	7	5	7	7	1	7	4	1	6	1	6	1	4	4	1	5	7	1	5	1	1	3	6	5	2	7	6	NA
89	2	6	3	3	5	4	2	4	4	3	2	3	4	5	2	5	1	4	6	5	6	3	2	4	3	5	4	3	5	3	3	3	6	3	5	3	5	4	5	5	5	7	3	4	2	4	1	4	4
90	2	6	5	4	3	5	2	1	4	7	2	4	5	5	3	6	3	2	5	6	1	6	6	3	2	5	3	6	6	2	7	3	7	6	5	2	6	2	2	6	4	3	1	7	5	6	2	4	5
91	1	6	3	4	1	6	2	3	7	7	1	6	6	6	4	6	2	4	6	6	2	6	5	2	1	6	4	4	6	2	3	4	4	3	5	3	5	4	2	5	3	2	2	4	4	6	1	2	4
92	2	7	6	4	3	6	2	3	5	7	5	2	6	6	3	7	5	2	6	6	2	7	6	2	3	5	2	5	4	2	6	4	3	6	6	3	6	3	5	6	5	4	2	6	7	6	2	4	6
93	5	NA	7	5	2	5	3	1	2	5	4	7	6	5	3	6	5	2	2	6	6	6	3	2	1	5	4	3	6	2	5	3	2	5	6	2	2	3	4	5	3	4	1	6	7	5	5	2	7
94	7	1	1	7	2	1	7	1	2	4	5	5	2	2	7	1	3	6	4	2	2	2	1	4	6	1	7	2	5	5	1	2	1	5	1	3	2	7	3	5	1	2	3	5	6	3	7	7	2
95	1	6	5	1	2	6	NA	4	6	7	2	5	6	4	1	5	2	4	6	3	1	5	6	1	2	6	2	2	6	4	6	4	NA	2	6	4	7	2	5	7	5	6	2	4	2	6	1	1	6
96	1	6	3	2	2	3	5	2	6	7	1	3	6	3	1	6	4	1	6	5	2	6	6	1	1	7	1	1	2	5	5	7	6	3	5	4	5	3	7	6	5	3	3	4	1	5	1	2	3
97	4	2	6	3	2	6	6	1	2	5	7	2	6	6	7	3	6	7	6	1	1	6	6	3	6	4	7	3	2	6	5	3	1	5	2	2	2	2	4	6	2	1	3	6	6	6	5	6	2
98	2	6	5	4	2	4	3	2	3	6	2	4	6	5	3	3	3	2	6	4	5	5	2	4	4	6	4	4	5	2	3	4	5	5	5	2	2	2	5	7	6	4	2	6	4	6	3	3	7
99	7	2	3	7	7	2	6	3	3	2	6	1	1	2	7	4	4	6	3	1	5	3	1	6	6	3	7	6	2	6	2	6	2	5	2	4	4	7	1	5	1	2	6	5	6	1	7	7	2
100	1	6	6	2	2	5	5	1	4	6	3	4	6	6	2	2	2	4	5	4	5	6	5	2	2	4	4	3	6	3	6	5	7	3	5	4	6	2	5	4	6	5	2	6	6	7	2	2	7
[truncated: 31 more columns]
