# Supplementary material for: Four dimensions characterize attributions from faces using a representative set of English trait words
Source: Nat Commun. 2021 Aug 27;12:5168. doi: 10.1038/s41467-021-25500-y (PMC8397784; doi:10.1038/s41467-021-25500-y)
Supplement: Supplementary file 4 — Source Data [file 41467_2021_25500_MOESM4_ESM.zip › Source_Data/FigureS7_Ratings_80Traits_86Participants/PH6.csv]

	aggressive	agreeable	ambitious	angry	anxious	articulate	atypical	autistic	baby-faced	beautiful	bossy	careful	charismatic	clever	combative	competent	compulsive	condescending	confident	conscientious	consistent	courageous	creative	critical	cruel	curious	defensive	determined	dignified	disorderly	easygoing	emotional	empathetic	energetic	ethical	feminine	flexible	grumpy	happy	healthy	helpful	humble	ignorant	income	independent	intellectual	intense	jealous	leader-like
1	2	1	6	3	6	2	7	3	7	2	7	7	6	2	7	5	7	5	7	6	6	6	2	1	3	7	5	2	7	1	1	6	5	6	7	7	2	5	7	6	7	3	2	7	2	6	2	7	5
2	4	5	5	7	2	5	5	6	2	5	1	7	4	1	5	3	3	4	7	5	7	6	1	7	4	7	2	7	5	3	5	2	5	3	2	7	2	6	4	3	3	3	3	2	6	3	2	2	5
3	2	5	6	7	5	5	1	7	1	3	1	6	4	1	7	2	2	4	1	1	2	1	1	7	4	1	2	5	5	1	NA	3	6	7	4	7	2	2	1	4	1	2	2	2	1	1	6	1	3
4	1	2	6	2	1	6	4	2	2	2	6	7	7	5	6	5	5	5	5	3	2	2	1	7	2	3	5	6	6	3	6	6	7	3	NA	7	6	1	6	6	7	7	2	7	1	5	5	7	3
5	3	2	2	5	7	7	7	7	6	6	7	1	3	7	7	7	7	2	7	7	5	7	3	7	3	6	7	2	5	3	7	2	6	6	6	7	2	2	6	5	2	3	3	2	7	6	2	1	6
6	3	5	7	2	1	2	6	2	5	7	6	7	7	3	6	4	1	5	7	1	3	5	2	1	6	6	1	6	6	2	6	3	6	6	NA	7	6	7	5	2	3	5	2	3	2	6	3	3	7
7	4	6	5	6	2	1	7	2	5	7	2	2	4	7	6	6	6	6	7	4	7	2	7	1	6	6	1	2	5	6	1	6	6	3	7	7	7	2	6	5	2	5	2	3	6	2	6	1	2
8	3	4	5	1	2	1	5	1	6	7	5	6	6	7	5	7	6	3	7	5	6	6	2	7	3	7	3	7	7	7	1	2	7	6	1	7	7	7	1	6	3	6	1	6	2	2	7	5	6
9	1	7	7	6	6	7	7	1	6	7	7	7	7	2	6	7	6	6	7	5	7	6	7	7	3	6	6	6	7	7	1	3	7	1	7	7	7	1	7	7	7	6	1	6	6	1	6	1	7
10	2	5	3	6	2	7	7	1	6	7	6	4	6	7	5	5	5	5	7	7	2	7	7	4	3	1	7	2	7	7	2	5	6	2	7	7	1	1	7	6	7	7	2	7	7	7	5	7	6
11	1	6	7	2	7	6	6	5	6	6	3	7	7	3	2	6	6	NA	5	2	6	7	6	7	2	4	6	5	5	5	6	3	7	7	3	7	3	6	2	2	2	6	3	3	7	2	2	7	4
12	4	4	6	7	2	3	4	3	3	7	2	7	3	2	2	5	7	1	2	4	4	2	6	6	4	6	2	3	5	5	6	5	5	7	7	7	7	6	1	1	4	2	5	1	2	1	2	1	3
13	4	3	2	5	3	1	4	6	5	2	7	2	6	2	2	6	1	2	2	3	5	3	5	2	3	2	7	5	5	7	2	5	4	2	4	7	7	1	1	3	2	1	3	7	6	6	2	6	4
14	1	6	2	1	1	2	2	1	6	4	7	5	4	3	1	6	1	1	6	1	7	6	6	2	6	3	2	5	6	1	1	6	4	5	2	7	7	4	2	7	2	6	5	5	7	2	7	2	6
15	4	1	1	4	4	1	1	7	2	1	7	1	2	4	7	4	4	4	1	1	4	4	1	7	7	7	1	4	3	4	7	1	7	4	2	7	1	7	4	3	4	1	4	2	3	4	7	7	2
16	1	2	7	3	2	5	7	1	2	3	2	7	6	7	5	5	2	2	3	6	7	2	7	7	1	7	1	7	5	3	1	6	7	7	2	7	5	7	1	5	6	2	3	4	5	7	2	1	3
17	3	2	7	5	1	5	7	2	1	2	2	1	3	1	3	3	2	5	5	3	6	5	5	2	3	2	6	2	3	7	6	3	5	2	1	7	3	7	2	2	5	7	3	6	3	5	1	6	6
18	1	6	1	2	6	2	7	7	1	2	5	2	2	5	3	2	1	1	6	6	2	7	1	7	5	5	2	3	7	6	2	6	7	1	1	7	7	2	1	1	7	2	2	2	7	5	2	6	3
19	2	5	7	2	6	6	6	3	6	3	2	7	4	3	1	2	3	6	7	2	7	2	6	1	2	6	2	5	7	6	2	6	6	7	5	7	2	2	1	7	6	5	3	6	6	3	3	7	6
20	4	3	1	1	5	2	1	2	3	1	7	7	4	6	7	5	1	3	6	5	6	6	2	NA	5	6	2	6	4	2	1	5	5	7	NA	7	7	1	6	2	4	2	3	5	6	7	1	1	4
21	6	4	1	4	6	3	2	7	1	3	1	1	1	4	7	5	1	2	1	1	3	4	2	7	4	7	NA	4	2	2	6	4	3	7	4	7	1	7	4	3	1	1	4	1	7	7	7	6	3
22	5	4	1	1	7	4	4	5	4	2	1	5	2	1	7	6	6	1	4	1	3	1	6	7	3	1	1	1	2	1	6	2	2	2	2	7	1	5	1	1	1	1	6	1	7	2	6	6	1
23	1	3	2	1	7	5	4	7	2	2	1	1	2	1	1	6	3	1	7	1	2	1	5	1	2	3	1	2	7	1	7	4	6	5	7	NA	5	1	1	1	1	1	4	1	1	7	5	6	3
24	3	3	6	6	1	6	7	6	5	2	4	2	7	2	1	2	7	5	7	3	6	6	3	1	5	4	2	5	6	6	1	7	7	6	7	7	7	6	2	6	6	3	1	2	6	6	2	5	7
25	4	4	7	2	1	7	7	2	6	7	6	7	5	6	3	7	6	5	7	6	6	6	7	6	5	3	7	6	5	1	1	6	6	7	NA	7	2	1	2	1	7	5	2	7	1	6	2	1	6
26	2	7	7	7	7	5	5	2	5	7	1	7	5	7	7	2	6	5	6	3	2	7	6	1	6	7	1	1	7	7	1	6	7	7	7	7	2	4	6	7	7	3	2	7	7	7	7	1	5
27	5	2	7	1	6	7	6	1	5	7	7	1	1	2	2	6	2	5	6	4	1	6	7	7	7	3	5	5	1	2	2	3	2	7	5	7	2	3	1	2	1	7	6	7	6	5	2	3	3
28	3	3	2	6	6	4	6	2	3	3	4	2	2	6	6	7	7	5	4	2	7	7	6	6	3	3	6	6	3	7	1	3	4	7	2	7	2	4	7	5	2	6	3	2	7	2	6	3	3
29	1	7	6	2	2	7	7	2	7	3	2	7	6	5	2	5	4	2	6	6	7	7	7	7	3	7	1	6	7	5	1	5	7	6	7	7	3	2	3	6	1	2	2	5	1	1	2	2	7
30	5	7	2	6	1	7	5	6	7	6	3	7	7	2	6	6	6	5	7	6	6	1	6	1	1	5	6	5	7	1	1	5	6	2	7	7	7	1	6	6	6	1	2	6	1	5	5	2	7
31	1	6	2	7	6	5	6	1	5	7	2	7	7	6	7	3	6	5	6	6	7	6	7	2	3	2	6	6	7	7	1	2	6	1	NA	7	7	4	7	6	7	5	2	3	2	6	5	6	6
32	7	4	2	4	1	1	4	6	1	5	3	1	2	1	7	1	6	1	7	1	2	7	5	7	7	7	1	7	4	1	5	2	7	1	NA	7	1	7	1	7	2	2	3	5	3	6	5	2	3
33	1	1	2	1	2	4	1	7	1	5	2	5	4	7	2	1	2	2	5	1	NA	6	6	7	4	6	6	6	7	7	6	7	6	2	3	7	2	7	2	6	5	5	3	5	7	7	5	7	3
34	2	1	5	1	6	7	6	1	7	7	3	7	7	7	3	2	6	6	7	5	1	1	1	1	2	7	6	7	7	7	1	6	5	7	7	7	2	1	7	6	5	3	1	7	7	1	1	5	6
35	1	7	1	7	1	7	6	1	5	7	2	5	7	7	7	5	7	6	7	5	7	7	7	1	3	7	7	5	7	7	1	7	7	1	6	7	5	5	7	6	5	3	1	4	6	6	1	5	7
36	2	4	6	6	7	6	7	1	5	7	1	2	5	5	6	5	5	1	5	2	7	6	5	2	6	5	7	1	6	7	6	3	6	7	7	7	2	6	4	1	7	7	2	7	2	2	1	6	6
37	3	6	6	6	1	7	7	1	5	7	6	1	6	6	3	7	7	7	7	6	3	1	7	1	6	3	1	5	7	7	1	6	7	2	2	7	6	3	6	6	7	6	6	7	3	2	1	2	7
38	1	6	5	7	2	5	6	1	6	6	5	6	6	7	6	7	2	6	7	1	6	7	7	1	2	6	1	6	7	7	7	6	7	3	6	7	5	1	6	6	2	6	1	7	5	2	6	1	7
39	1	7	3	3	NA	7	7	1	7	6	2	7	7	6	7	7	3	1	7	5	7	7	2	1	2	1	6	6	7	6	7	6	7	6	6	7	5	1	6	3	6	4	5	2	2	5	6	1	7
40	2	7	7	1	3	6	6	1	6	7	2	7	5	6	2	2	7	2	3	7	3	7	7	1	2	1	2	5	6	6	7	5	5	2	7	7	2	1	7	6	6	5	4	6	2	7	2	1	5
41	2	5	2	6	2	6	7	1	1	6	5	5	1	6	6	6	2	2	7	5	6	1	5	2	2	7	2	2	7	2	6	5	7	2	1	7	6	6	7	1	6	2	4	6	1	5	3	3	6
42	1	7	6	6	2	6	6	1	7	7	4	4	7	3	5	2	7	2	7	5	1	7	7	5	3	7	5	5	7	7	1	6	7	1	NA	2	6	2	7	6	7	5	1	2	2	1	6	6	7
43	3	7	3	1	6	5	7	5	6	3	1	6	7	7	3	5	2	5	7	1	2	1	7	6	7	7	6	6	6	7	2	5	5	1	7	7	6	1	4	2	7	5	1	2	7	2	5	3	2
44	2	5	5	6	7	4	7	2	7	6	1	7	7	1	2	6	7	6	6	6	6	7	6	3	2	7	7	7	5	7	1	6	6	7	2	7	7	1	6	5	7	5	1	5	2	7	6	7	7
45	3	6	2	7	7	4	2	1	6	6	6	7	3	2	7	2	NA	6	2	1	1	6	4	6	6	7	1	5	6	6	2	5	6	6	7	7	2	7	7	2	2	2	3	7	2	5	7	2	3
46	2	4	6	5	7	5	5	1	6	6	1	6	6	5	5	6	5	2	7	1	3	7	2	6	3	1	1	7	6	2	1	6	5	7	7	7	7	2	7	2	6	5	2	1	7	6	2	5	5
47	3	7	7	6	7	4	7	1	7	7	1	7	5	6	3	5	7	5	7	7	6	5	7	7	1	7	6	6	4	7	2	6	7	7	2	7	7	3	6	6	6	5	4	6	2	7	7	7	2
48	1	7	2	2	7	4	7	1	7	7	5	7	7	6	6	7	5	6	7	6	5	7	7	1	1	6	7	6	7	7	1	7	7	7	6	7	7	1	7	7	6	5	1	7	2	6	6	1	7
49	2	7	7	4	7	7	7	1	6	7	7	7	5	2	7	5	7	2	7	7	7	6	7	1	3	7	7	4	5	7	NA	3	5	7	7	7	7	6	7	6	6	2	2	7	7	6	7	1	6
50	2	7	3	6	7	7	6	1	5	2	2	7	3	6	1	3	7	6	5	1	2	7	6	7	5	7	2	5	6	7	1	6	6	3	2	7	7	1	7	3	6	2	1	1	7	5	4	3	6
51	2	6	1	1	7	2	1	7	1	5	6	2	6	3	1	3	6	1	1	6	1	7	2	2	6	2	5	2	3	3	7	2	5	6	2	1	2	6	1	1	2	4	6	2	6	1	7	6	3
52	6	1	1	3	6	1	7	1	1	7	7	1	2	7	1	7	1	1	1	7	7	7	1	7	1	6	7	6	2	3	7	1	3	2	7	1	5	7	6	7	6	4	5	7	7	1	6	1	2
53	3	6	2	6	1	2	5	2	2	7	6	1	6	3	2	7	6	2	2	4	7	3	7	6	7	3	5	5	5	6	7	2	3	2	NA	NA	5	5	2	5	5	5	2	7	6	7	6	2	5
54	4	4	1	1	7	3	7	1	2	7	6	2	1	5	6	7	1	1	3	2	7	2	3	2	2	6	1	3	3	4	7	2	5	7	6	1	6	6	1	7	2	5	3	7	4	7	6	1	4
55	3	1	1	7	1	1	1	2	2	5	1	3	5	2	7	6	2	1	4	4	7	7	6	7	7	2	1	5	4	3	7	2	4	7	6	2	3	6	1	2	1	1	5	7	5	7	1	6	4
56	5	7	1	7	2	7	7	2	1	6	1	1	2	7	7	7	7	1	1	4	4	3	5	7	4	7	7	3	2	2	7	1	2	7	2	1	2	7	5	3	6	1	6	6	7	2	2	1	6
57	3	6	5	2	6	5	7	6	7	3	7	1	5	2	1	2	6	1	2	6	2	2	2	7	5	2	4	7	6	6	6	2	4	3	NA	1	6	1	7	6	6	5	3	6	7	2	2	6	5
58	3	3	5	4	5	2	6	6	7	7	3	6	5	7	2	1	1	2	2	4	3	2	5	7	7	6	3	6	6	6	7	2	5	1	2	1	1	3	7	1	2	6	4	7	7	2	6	2	3
59	3	2	5	6	2	7	2	6	5	6	1	6	6	3	1	1	3	2	2	7	6	6	5	6	2	5	6	6	5	6	2	7	7	2	7	2	6	3	1	7	7	6	4	6	7	7	5	6	6
60	2	4	2	2	2	1	4	1	1	5	6	1	2	6	1	7	7	3	2	2	5	7	7	7	1	7	7	1	4	1	7	1	5	7	4	1	2	7	1	7	7	3	2	7	7	6	7	1	6
61	6	6	3	1	2	2	3	3	2	2	5	1	3	7	2	7	6	5	4	5	3	2	2	2	4	5	1	4	2	1	7	1	3	7	2	1	1	7	2	2	2	3	6	7	3	7	1	1	3
62	3	7	5	2	6	2	3	2	6	3	2	1	1	2	6	4	1	6	1	3	2	3	5	7	6	3	6	2	4	1	1	5	6	2	3	7	5	1	6	2	2	5	4	1	6	1	2	3	4
63	5	4	7	5	7	1	2	2	1	7	1	2	2	3	6	2	6	1	3	4	7	2	2	7	3	5	6	2	5	2	7	3	5	6	1	2	1	7	1	5	4	1	5	2	6	5	3	6	3
64	3	4	1	1	7	2	2	7	1	7	5	2	2	2	6	1	5	7	1	1	3	3	6	7	5	5	6	2	3	2	7	6	4	7	1	1	2	7	1	7	1	1	3	2	3	7	6	1	3
65	5	4	2	1	1	3	6	1	1	6	1	2	1	1	3	7	2	5	3	1	6	3	5	6	6	6	1	6	6	3	7	3	5	6	3	1	7	1	2	4	3	5	2	3	7	1	2	2	5
66	2	7	7	7	4	7	6	6	7	7	1	2	3	6	2	3	7	6	2	2	2	1	5	2	6	2	7	2	6	7	7	7	6	2	6	1	6	1	5	1	5	6	4	5	7	6	3	6	4
67	5	2	1	6	1	4	2	5	2	3	7	7	2	1	1	2	1	6	4	1	1	2	3	7	2	2	6	6	4	4	7	6	3	6	4	1	1	4	1	2	6	1	5	6	1	1	2	5	3
68	6	2	3	2	1	6	5	1	3	5	4	2	3	3	7	5	5	5	1	7	1	7	6	7	7	3	6	1	5	7	7	2	3	7	7	1	6	2	7	3	5	4	5	3	3	3	7	5	6
69	3	7	5	1	6	4	1	7	6	6	7	7	3	3	1	1	1	5	7	7	7	1	2	7	1	2	2	5	3	1	7	7	4	2	NA	1	3	1	1	2	7	1	5	2	7	1	1	6	2
70	2	3	2	5	NA	4	2	5	5	3	1	4	4	1	2	5	1	6	4	2	6	2	3	7	2	1	2	5	6	5	6	6	4	7	7	2	6	3	2	6	2	6	3	3	3	6	3	7	3
71	6	1	2	6	7	1	1	7	2	6	7	1	1	4	7	7	1	1	2	1	4	7	3	7	4	7	2	6	2	1	5	1	1	7	5	1	2	2	7	7	3	1	5	3	7	4	7	1	7
72	3	1	3	7	6	6	2	3	1	7	1	7	5	7	3	7	4	5	2	NA	6	6	6	7	7	3	1	7	5	7	1	2	5	1	7	1	7	1	6	6	6	1	2	2	6	6	7	6	2
73	3	2	7	1	5	4	1	7	3	3	3	7	2	3	2	3	1	5	4	5	6	1	1	6	2	2	1	2	5	4	1	7	5	3	2	7	2	1	2	2	6	4	3	6	1	7	1	6	3
74	3	5	2	5	5	2	2	1	6	3	1	7	5	3	2	2	1	1	4	3	1	2	NA	7	3	7	6	1	5	2	6	3	4	7	6	1	6	3	2	5	7	3	2	3	1	3	3	5	3
75	3	7	6	1	5	7	3	7	6	5	1	4	3	3	1	3	1	6	2	6	6	1	4	7	3	2	2	7	6	7	7	5	6	2	3	3	7	3	3	1	6	5	3	1	5	5	5	7	3
76	4	3	5	2	6	1	5	7	1	6	2	7	3	1	1	7	4	4	2	6	6	1	3	7	4	1	6	1	5	6	7	2	5	2	3	1	3	6	2	7	7	6	4	3	7	2	2	5	5
77	4	7	7	1	7	6	6	7	7	2	3	5	2	1	2	2	1	7	2	5	1	3	5	2	3	5	1	1	5	6	1	6	4	1	2	2	7	3	3	2	5	3	3	6	1	6	1	2	3
78	3	1	1	6	6	2	6	7	1	3	7	2	3	5	2	6	5	1	1	7	7	7	3	7	3	6	5	5	5	2	7	2	6	6	2	1	1	7	1	5	5	4	3	1	2	6	6	1	4
79	2	5	1	1	7	6	1	2	6	2	2	7	5	1	2	1	1	1	2	6	1	7	6	7	1	1	6	5	7	1	2	7	7	1	7	1	7	1	1	1	7	6	1	1	2	7	2	6	3
80	4	6	2	1	6	2	6	2	2	2	6	2	3	6	3	6	6	6	4	7	6	1	6	7	2	4	7	1	6	3	7	6	4	2	2	1	2	5	1	1	6	5	4	3	6	3	1	5	4
81	5	2	6	2	5	5	2	7	6	3	1	7	5	1	2	6	2	1	2	3	1	5	2	7	3	3	7	5	3	5	1	7	5	1	7	2	5	3	3	1	7	1	3	3	1	7	5	6	4
82	4	4	1	1	7	4	6	2	1	2	1	1	5	1	7	6	3	5	4	5	3	7	1	7	7	2	1	1	3	1	7	2	3	1	1	2	5	1	1	1	2	1	5	2	7	4	2	2	4
83	3	5	7	6	3	6	5	1	6	7	1	7	7	7	2	1	7	1	1	3	7	6	2	7	2	7	6	1	7	2	7	7	6	6	2	1	6	6	7	6	5	5	1	6	6	5	1	5	7
84	2	7	1	1	1	6	2	5	3	5	5	2	6	1	1	1	2	5	4	2	NA	6	1	7	7	7	1	1	4	7	7	6	5	7	6	1	2	6	2	2	7	7	4	2	5	1	2	5	5
85	2	7	6	5	6	2	7	2	7	7	2	7	7	2	1	3	7	1	2	1	2	5	2	7	1	6	7	7	6	7	7	7	7	2	2	1	1	4	2	7	6	7	1	3	6	7	6	3	7
86	3	1	7	7	2	7	6	5	2	2	6	7	2	6	5	6	4	2	2	7	5	7	7	7	3	3	5	2	2	7	6	6	6	6	7	1	2	2	7	6	1	6	2	5	2	1	6	1	5
87	2	2	2	1	6	2	1	6	7	3	3	1	3	7	1	2	1	5	2	3	1	1	1	7	2	2	7	1	3	1	7	7	6	2	7	1	6	2	6	1	5	1	3	2	NA	1	5	6	4
88	6	1	1	6	6	1	1	7	4	2	7	1	1	2	7	5	4	3	1	6	4	1	4	7	4	7	4	1	1	2	6	3	1	4	4	1	2	7	4	4	4	7	6	7	4	4	5	1	7
89	3	3	2	2	1	3	5	6	7	6	6	2	6	6	2	7	7	5	2	2	7	7	2	5	6	6	1	7	3	7	7	7	4	2	7	2	1	2	7	7	6	6	3	7	2	2	3	1	5
90	5	1	4	3	7	2	7	7	1	2	7	2	2	6	2	7	1	1	2	6	2	3	6	7	6	1	2	7	3	6	7	2	4	5	6	1	3	7	2	6	5	1	2	3	3	7	5	1	4
91	2	7	7	6	5	6	3	6	7	1	2	7	5	7	1	7	6	6	7	6	6	2	6	7	2	3	7	6	6	7	6	2	4	1	7	2	6	3	7	7	6	5	NA	6	3	1	6	1	7
92	5	4	3	1	6	1	5	3	5	2	1	2	4	7	5	1	6	1	1	6	6	2	6	7	2	7	1	2	3	6	6	1	5	1	7	2	7	7	2	6	5	2	4	3	7	5	6	1	6
93	5	6	1	2	2	2	2	1	5	7	5	2	3	2	6	7	2	7	4	3	7	1	6	7	7	3	5	1	3	6	7	2	7	2	3	1	1	6	2	6	2	7	3	3	7	2	6	1	7
94	7	1	1	4	6	6	1	5	1	6	7	2	1	4	7	7	1	2	2	4	5	4	7	7	7	4	1	4	1	7	7	1	1	6	NA	2	7	6	4	4	1	1	7	5	4	7	7	1	7
95	2	7	7	7	3	6	7	7	6	7	2	7	6	7	6	2	2	2	1	2	5	6	3	7	1	5	1	5	5	6	1	5	5	7	2	2	5	5	6	7	5	3	2	7	3	2	6	1	5
96	2	5	5	3	2	6	1	7	2	3	5	7	5	5	1	2	1	5	1	3	3	1	7	7	5	5	3	7	7	1	2	7	6	3	4	1	3	3	2	1	2	6	1	3	2	6	1	7	5
97	3	2	7	4	6	4	2	3	5	6	5	5	3	6	1	2	2	5	1	2	2	2	2	7	7	2	7	5	4	3	7	2	5	7	7	1	3	6	6	5	6	5	1	7	2	1	1	6	5
98	3	2	6	2	7	4	4	3	2	3	5	2	2	5	7	5	5	3	1	1	3	3	2	5	4	7	1	4	4	5	7	3	6	7	1	7	7	3	6	3	3	3	2	3	6	7	1	1	6
99	6	3	3	2	6	5	7	3	2	3	1	2	2	6	1	5	6	1	7	5	7	2	7	7	2	7	1	1	4	6	7	3	5	7	NA	1	6	7	6	5	6	5	4	7	7	2	3	1	6
100	4	6	1	1	2	7	2	7	1	1	7	1	1	1	1	1	3	2	2	3	4	1	2	7	3	6	7	1	1	2	6	7	6	3	6	2	1	2	1	2	1	1	5	3	1	1	3	7	5
[truncated: 31 more columns]
