# Supplementary material for: Four dimensions characterize attributions from faces using a representative set of English trait words
Source: Nat Commun. 2021 Aug 27;12:5168. doi: 10.1038/s41467-021-25500-y (PMC8397784; doi:10.1038/s41467-021-25500-y)
Supplement: Supplementary file 4 — Source Data [file 41467_2021_25500_MOESM4_ESM.zip › Source_Data/FigureS7_Ratings_80Traits_86Participants/KE1.csv]

	aggressive	agreeable	ambitious	angry	anxious	articulate	atypical	autistic	baby-faced	beautiful	bossy	careful	charismatic	clever	combative	competent	compulsive	condescending	confident	conscientious	consistent	courageous	creative	critical	cruel	curious	defensive	determined	dignified	disorderly	easygoing	emotional	empathetic	energetic	ethical	feminine	flexible	grumpy	happy	healthy	helpful	humble	ignorant	income	independent	intellectual	intense	jealous	leader-like
1	2	1	5	1	2	7	1	5	1	5	1	5	5	3	3	3	1	1	3	5	6	2	3	6	4	2	1	1	3	3	3	1	2	1	5	7	3	6	3	5	6	7	3	3	6	2	2	3	2
2	1	7	7	1	1	7	1	1	6	7	2	7	7	7	1	7	2	1	7	7	7	7	6	3	1	2	7	7	7	1	7	1	1	7	7	7	7	2	7	7	6	1	1	7	2	7	2	1	7
3	2	1	4	3	1	7	7	4	2	4	2	4	4	3	5	7	3	1	2	1	2	4	4	4	1	4	7	1	4	5	4	1	3	7	4	7	4	3	3	5	4	2	4	4	2	5	4	3	4
4	2	1	2	5	7	1	1	7	5	5	2	2	2	2	6	2	1	1	1	1	3	1	1	6	1	5	1	1	3	6	5	7	1	7	2	6	2	6	1	3	1	1	5	2	6	2	7	6	1
5	1	1	6	1	1	7	1	2	2	5	2	6	3	7	3	6	2	1	6	2	6	6	6	7	2	2	1	1	6	2	3	2	2	7	6	7	6	3	5	6	7	7	2	3	2	4	2	3	2
6	4	1	1	3	1	2	1	4	1	3	1	4	4	3	3	7	NA	1	4	6	2	4	4	5	1	5	1	7	3	5	3	4	2	6	3	6	6	6	2	3	3	2	5	3	3	2	4	3	2
7	6	1	2	6	1	7	1	3	1	5	6	2	3	2	7	6	6	7	7	2	NA	6	2	7	7	6	6	1	1	2	6	7	2	1	2	7	2	7	1	7	1	1	7	3	6	2	7	6	6
8	6	1	5	2	1	7	1	2	1	5	2	3	5	6	6	6	6	1	7	3	NA	3	6	6	1	1	7	7	5	2	3	1	5	7	6	7	6	7	6	6	7	2	2	3	3	6	2	3	5
9	5	1	2	5	1	1	1	4	1	2	2	3	3	2	5	5	5	1	2	6	6	2	3	6	2	5	1	1	3	5	3	6	1	7	4	5	2	2	2	3	1	2	5	3	NA	2	6	6	5
10	5	1	2	5	1	1	1	3	2	5	2	5	3	2	5	6	1	1	4	6	NA	5	3	6	7	3	2	7	6	2	5	6	3	7	5	7	6	6	6	6	7	6	5	3	NA	3	5	3	6
11	3	1	5	2	1	7	1	3	1	5	2	5	4	7	1	6	2	1	4	6	2	6	6	6	1	1	7	7	5	2	7	1	3	5	7	7	6	2	6	6	7	6	3	3	5	7	2	2	5
12	2	7	7	1	1	6	1	1	7	6	2	7	7	7	1	7	NA	1	7	7	NA	6	6	2	1	2	7	7	6	1	7	1	6	7	7	7	6	1	6	7	7	6	1	6	2	6	7	1	7
13	3	1	7	2	1	2	1	1	6	6	1	6	3	6	3	7	6	1	2	6	2	7	6	4	1	1	7	1	7	1	6	1	6	1	6	7	6	6	3	7	7	7	5	6	3	5	1	2	7
14	6	1	2	6	1	2	1	5	1	2	1	5	2	2	6	5	1	7	2	1	NA	2	2	7	7	5	7	1	3	5	2	7	2	3	2	6	3	6	2	5	1	1	7	3	NA	2	6	6	5
15	4	7	4	4	1	2	7	4	1	4	1	4	4	4	4	4	6	1	4	7	NA	4	4	4	4	4	1	4	4	4	4	4	1	1	6	7	4	1	4	7	7	7	1	2	2	4	1	1	4
16	1	7	7	1	1	6	1	1	1	6	1	7	6	7	1	7	NA	1	4	7	6	6	7	2	1	2	1	7	7	1	7	1	7	7	7	7	7	1	6	7	7	6	1	5	2	6	1	1	7
17	6	1	1	6	7	2	1	6	2	2	2	3	2	2	7	5	4	1	4	2	NA	1	1	4	1	6	7	1	2	5	2	7	7	1	2	6	1	6	2	3	1	2	6	1	7	1	7	6	1
18	2	7	5	2	1	5	1	2	1	3	1	6	5	5	1	5	1	1	7	5	3	5	5	4	7	3	7	7	6	2	6	1	5	7	5	6	5	2	6	5	6	5	2	5	7	5	4	2	5
19	3	7	2	2	1	2	1	5	2	3	3	5	3	3	5	6	NA	1	2	6	6	3	2	4	2	2	7	1	3	5	3	1	2	1	3	7	3	2	3	5	7	6	2	3	1	7	1	2	6
20	3	1	3	2	1	6	1	3	7	6	1	4	6	6	1	6	NA	7	7	7	2	5	3	7	1	2	7	1	3	1	2	1	2	2	6	7	6	1	3	6	1	2	6	5	7	5	5	2	2
21	1	1	3	3	1	5	1	3	1	2	1	5	4	2	4	5	7	1	1	2	6	2	1	7	1	3	1	1	5	5	4	7	3	7	2	7	4	6	2	7	7	6	6	2	7	2	1	3	3
22	5	1	2	5	1	7	7	7	1	2	3	3	2	6	6	6	6	1	2	7	NA	5	2	6	7	6	7	7	2	5	2	7	6	7	3	5	2	5	3	3	2	2	5	2	1	3	6	5	5
23	3	1	2	5	7	7	7	6	1	2	3	5	2	2	5	2	6	1	6	6	2	2	NA	4	1	6	1	1	3	5	3	7	3	2	4	7	3	5	2	3	1	7	6	3	NA	2	6	6	2
24	2	7	7	1	1	7	1	1	6	7	3	6	7	7	3	5	6	1	7	7	3	6	6	2	1	2	1	7	7	1	7	1	6	7	7	7	6	2	6	7	7	6	1	6	6	6	2	3	7
25	6	7	3	7	1	4	1	6	1	5	3	5	2	2	3	5	3	1	2	2	5	2	3	6	7	6	1	1	3	5	2	7	1	1	2	7	2	7	2	3	2	2	7	2	NA	3	7	7	3
26	6	1	2	7	1	1	1	6	2	3	6	2	3	1	6	7	1	7	2	7	6	3	2	6	7	6	7	7	2	2	2	7	1	2	2	7	2	6	2	3	1	2	7	6	1	1	7	6	6
27	5	1	2	2	5	7	1	7	1	6	1	5	1	2	6	5	2	7	5	1	6	5	1	7	7	6	7	1	1	2	2	7	2	7	2	7	2	7	1	3	1	1	7	5	7	3	6	6	5
28	6	1	3	7	1	7	1	6	1	7	7	2	3	2	6	6	7	7	7	1	6	2	3	7	7	7	7	7	1	2	1	7	1	2	1	7	3	6	1	6	1	1	7	7	2	2	7	6	3
29	1	7	7	2	6	6	1	1	7	7	3	7	7	7	1	7	3	1	7	7	6	6	7	3	7	2	1	7	6	1	7	1	7	7	7	7	6	1	7	7	7	7	1	7	7	7	1	1	5
30	2	7	6	1	1	7	1	2	6	7	1	6	6	7	1	7	1	1	7	6	NA	5	6	5	1	2	7	1	7	1	7	1	6	7	7	7	7	1	7	7	7	7	1	6	NA	6	1	2	2
31	1	7	7	1	1	6	1	1	2	7	1	7	7	7	1	7	3	1	6	6	7	7	6	2	1	1	1	7	7	1	7	1	7	1	7	7	7	1	6	7	7	7	2	6	6	6	2	1	5
32	4	7	5	2	1	6	1	4	1	3	1	4	5	6	1	7	5	1	4	7	7	4	4	7	1	2	1	7	7	1	6	1	4	7	6	7	4	1	4	7	7	7	1	6	6	5	4	2	6
33	2	7	6	2	6	2	1	2	1	6	2	7	5	6	6	2	6	1	2	7	5	2	6	4	1	2	1	7	6	2	1	7	7	6	6	7	6	1	3	7	7	7	2	6	2	6	1	2	2
34	1	7	7	1	1	7	1	1	6	7	3	7	7	7	2	7	2	1	7	7	2	7	7	2	1	1	1	7	7	1	6	1	1	2	7	7	7	1	7	7	7	7	1	7	6	7	1	2	7
35	1	7	7	1	7	7	1	1	7	7	1	7	7	6	3	7	NA	1	6	7	3	5	7	2	1	1	1	7	7	1	7	7	6	1	7	7	7	1	6	7	7	6	1	6	5	6	1	2	7
36	1	7	7	1	1	7	1	1	7	6	1	7	7	7	2	7	3	1	7	7	NA	7	5	2	1	1	2	7	7	1	7	1	6	7	7	7	7	1	6	6	7	6	1	7	3	7	2	1	6
37	2	7	6	3	7	2	7	7	7	6	1	7	7	5	2	7	3	7	7	7	3	2	2	7	1	5	1	1	7	1	7	1	6	3	7	7	6	1	3	6	7	7	1	5	6	3	2	3	6
38	1	7	7	1	1	5	1	5	5	5	2	6	5	7	2	7	3	1	7	6	NA	7	7	2	1	2	2	7	7	1	7	1	7	7	5	7	6	1	7	7	7	6	2	6	2	6	2	3	6
39	1	7	7	1	7	1	1	5	7	7	1	7	7	7	6	7	2	1	7	7	6	6	5	1	1	2	1	1	7	1	6	7	7	1	7	7	6	1	6	7	7	7	1	6	6	6	2	2	5
40	1	7	7	2	1	7	1	1	7	7	2	7	6	7	2	7	1	1	2	7	2	7	6	2	1	2	2	7	6	1	7	1	7	7	7	7	7	1	7	6	7	7	2	7	7	7	1	2	7
41	2	7	7	2	7	2	1	3	7	5	1	7	5	3	3	7	6	1	7	7	NA	1	6	3	1	2	1	1	7	2	7	1	6	6	3	7	6	1	2	7	7	5	2	5	7	3	5	3	5
42	1	7	6	2	7	7	1	2	7	6	6	3	6	3	2	7	6	1	7	7	6	3	7	2	1	5	1	7	6	2	3	1	3	5	6	7	3	1	6	7	7	7	6	6	7	6	5	6	4
43	1	7	7	1	1	7	1	1	6	7	1	7	7	7	1	7	4	1	7	7	7	6	7	1	1	2	2	7	7	1	7	1	7	7	7	7	7	1	7	7	7	7	1	7	7	7	1	1	7
44	1	7	7	1	1	7	1	1	7	7	1	7	7	7	1	7	2	1	7	7	NA	7	7	2	1	3	1	7	7	1	7	1	6	7	7	7	7	1	7	7	7	7	1	7	NA	7	1	1	7
45	1	7	7	1	1	7	1	2	7	7	2	6	6	6	2	7	2	1	7	2	2	6	6	6	1	1	1	1	7	1	7	1	6	7	6	7	7	2	6	7	5	6	2	6	6	7	2	2	6
46	5	1	5	5	5	7	1	5	2	6	7	6	2	6	6	7	2	1	2	7	3	7	3	3	7	5	7	7	6	2	2	6	3	7	6	7	2	2	3	7	2	1	7	6	3	7	6	3	7
47	2	1	2	6	7	6	1	6	1	7	2	2	3	5	6	3	1	7	1	3	3	5	1	6	7	7	1	1	2	2	2	1	2	1	2	7	2	6	2	5	2	2	5	5	3	2	6	6	1
48	1	7	6	1	1	7	1	2	7	6	3	6	7	7	1	7	2	1	7	7	1	6	6	1	1	1	1	7	7	1	7	1	7	5	7	7	7	1	7	7	7	7	2	6	2	6	1	2	7
49	1	7	7	2	1	6	1	7	7	7	1	7	7	7	2	7	1	1	7	7	6	7	7	1	1	1	1	7	7	1	7	1	7	7	7	7	7	1	7	7	7	7	1	7	6	7	1	2	7
50	1	7	7	2	2	7	1	2	1	7	2	7	7	6	2	7	3	1	7	7	2	6	6	2	2	2	7	1	7	1	6	7	6	7	7	7	7	1	6	7	6	7	1	6	2	7	2	1	6
51	4	1	2	5	7	7	1	6	1	2	1	3	2	2	7	2	6	1	7	2	2	2	7	6	7	5	1	1	3	6	2	7	2	1	1	1	2	6	2	3	1	1	5	2	3	2	7	6	3
52	7	1	2	5	1	7	1	1	1	1	3	1	1	3	7	1	6	1	7	1	7	6	1	7	7	3	7	7	1	6	1	7	1	7	3	1	1	7	2	6	1	7	7	1	5	5	7	2	1
53	5	1	2	2	1	7	1	2	1	2	2	2	4	7	2	7	2	1	7	3	4	6	3	4	7	3	7	1	6	2	3	1	2	7	6	1	2	6	2	6	1	2	5	3	6	5	5	3	3
54	6	1	1	6	1	7	1	5	1	2	6	5	1	2	6	7	7	1	6	2	2	2	4	7	7	2	7	7	1	6	1	1	1	7	2	1	1	7	2	5	1	1	5	3	5	2	6	3	7
55	7	1	1	7	1	2	1	2	1	1	1	2	3	2	6	2	3	1	2	1	7	1	2	7	1	1	7	1	1	5	1	7	1	7	3	1	2	7	3	3	4	1	5	2	3	3	5	3	2
56	6	1	6	1	1	7	1	2	1	2	1	2	1	7	6	7	1	1	7	3	2	6	2	7	7	1	7	7	3	2	2	6	2	7	6	1	3	7	2	6	1	1	6	2	6	5	6	3	7
57	3	1	2	5	1	2	1	3	1	2	1	5	5	6	1	6	2	1	6	7	2	5	3	4	1	2	1	1	3	2	6	1	5	6	6	1	5	7	4	5	5	1	2	3	7	5	3	3	3
58	5	1	5	2	1	7	1	3	1	5	3	4	3	5	3	7	6	1	7	2	6	6	6	6	1	2	7	1	2	2	1	1	1	1	6	1	4	7	4	6	1	1	5	5	6	6	7	2	6
59	1	1	1	5	7	1	1	7	6	3	1	1	2	1	2	1	3	1	1	2	NA	2	1	6	7	2	2	1	1	5	2	7	1	1	2	2	1	6	1	5	1	2	6	2	7	2	7	3	1
60	7	1	2	5	1	2	7	5	1	2	1	5	1	3	1	5	6	1	1	2	NA	2	1	7	1	5	7	1	1	5	2	1	1	7	3	1	4	7	1	5	1	1	5	2	2	5	6	3	6
61	6	1	2	6	1	5	7	7	1	1	2	2	1	2	2	2	2	1	2	2	NA	2	1	7	7	2	7	1	1	7	2	1	1	1	1	1	1	7	1	3	1	1	6	1	4	1	7	7	2
62	3	1	6	3	7	5	1	6	1	5	1	5	3	1	5	6	6	1	6	2	2	2	5	6	1	2	7	7	5	5	4	1	2	7	5	1	3	7	3	5	1	2	5	3	7	2	5	3	3
63	7	1	2	6	5	3	1	6	1	3	2	1	2	1	6	1	1	1	2	2	6	1	2	7	7	3	7	1	2	6	1	5	2	1	2	1	2	7	1	2	1	1	7	2	3	1	5	4	1
64	6	1	6	1	1	7	7	4	1	5	1	5	2	7	2	7	2	1	7	2	2	7	6	4	1	1	7	7	2	1	1	1	1	2	7	1	4	7	4	6	7	6	2	6	6	6	2	2	7
65	6	1	5	2	1	2	7	4	1	5	2	5	2	7	3	6	3	1	2	2	3	7	2	6	7	3	1	7	6	1	2	6	1	7	6	1	6	7	5	6	7	1	4	6	2	6	2	1	7
66	3	1	5	2	1	7	1	3	1	5	3	4	6	5	2	3	6	7	7	2	6	5	6	6	4	3	7	1	5	1	5	1	3	7	7	1	3	2	5	6	7	3	1	3	7	6	5	2	3
67	6	1	6	2	1	2	1	3	1	6	1	5	2	6	2	7	1	1	3	7	6	7	6	6	1	2	7	7	2	1	2	2	1	7	7	1	6	7	4	6	7	1	4	6	6	7	3	1	7
68	5	1	2	6	7	6	1	5	2	2	3	2	2	2	5	5	5	1	1	1	7	2	2	6	7	5	1	1	5	5	3	7	3	1	2	1	3	7	2	5	1	1	5	3	7	2	2	3	2
69	7	1	1	7	7	2	7	7	1	1	1	1	1	1	7	1	1	1	1	1	2	1	1	6	7	7	7	1	1	7	1	7	1	1	1	1	1	7	1	1	1	1	7	1	5	1	7	6	1
70	5	1	1	5	7	7	1	7	2	3	1	2	3	2	3	3	1	1	2	2	NA	2	3	6	7	5	1	1	1	5	3	1	1	2	3	2	2	7	3	3	2	2	5	3	6	3	6	6	2
71	7	1	1	5	1	7	1	2	1	2	1	1	1	2	6	7	6	1	7	1	7	5	2	7	7	2	7	7	1	5	1	1	1	1	2	1	2	7	1	6	1	2	7	2	1	5	5	2	5
72	7	1	2	5	1	7	7	5	1	2	2	3	1	2	6	5	6	1	2	1	2	6	1	3	7	6	7	1	2	6	3	6	1	7	3	1	2	7	2	7	1	1	5	2	7	6	5	1	5
73	5	1	2	5	1	2	1	5	2	2	3	3	2	1	5	2	4	1	6	1	7	2	3	6	1	6	1	1	3	5	3	1	1	1	2	1	2	6	2	3	4	2	5	2	4	2	3	3	1
74	4	7	6	4	1	7	1	3	2	1	2	4	4	3	3	7	1	1	7	7	7	5	5	2	7	2	1	1	6	1	2	1	4	1	4	1	3	1	4	7	4	3	4	5	7	5	2	2	7
75	5	1	2	5	1	6	1	2	5	4	2	4	2	3	3	6	4	7	4	2	5	2	5	6	7	2	7	1	2	5	3	7	6	1	2	1	4	7	3	7	1	2	6	3	NA	2	5	3	2
76	3	1	2	6	1	2	1	7	1	2	2	3	3	3	6	1	7	1	5	1	NA	2	2	7	1	6	1	1	2	6	1	1	2	2	2	1	2	6	2	3	2	2	7	2	3	1	6	3	1
77	4	1	2	5	7	7	1	6	1	5	1	2	2	2	7	7	6	1	7	1	6	2	2	6	1	6	7	1	1	5	1	7	1	1	3	2	2	7	2	6	1	1	6	3	7	2	6	2	2
78	6	1	1	6	1	5	7	6	1	2	1	2	2	2	6	2	6	1	2	2	2	5	1	7	7	1	7	1	1	5	1	7	1	1	2	1	2	7	1	7	1	1	5	2	6	2	6	6	4
79	3	7	2	2	1	2	1	5	6	5	3	5	6	2	2	7	7	1	7	6	6	3	2	3	1	5	1	1	3	2	6	7	4	1	5	3	3	5	5	6	1	1	2	7	3	6	5	3	2
80	1	1	1	6	1	2	1	6	1	2	3	2	3	1	7	2	5	7	3	2	6	2	3	7	7	7	7	1	2	6	2	6	1	1	1	2	3	7	2	2	1	1	6	5	3	2	7	6	6
81	5	7	7	3	1	7	1	3	2	6	1	5	5	6	2	7	1	1	6	2	6	6	3	2	1	2	7	1	3	1	5	1	6	7	6	1	3	6	4	6	7	7	1	5	7	5	2	3	3
82	5	1	7	3	1	6	7	2	1	3	2	4	3	5	3	7	3	1	7	5	2	6	5	6	1	2	1	7	5	2	6	1	1	7	6	1	6	2	3	6	7	5	2	5	7	6	4	3	6
83	1	7	7	1	1	6	1	1	6	6	1	7	7	2	2	7	2	1	7	7	7	7	6	2	1	3	1	1	7	1	7	1	6	2	7	2	7	1	6	7	7	7	1	7	6	6	1	2	7
84	4	7	1	6	1	7	1	7	5	1	7	1	1	2	7	1	6	1	2	1	2	2	1	4	1	6	7	1	1	7	1	1	1	7	1	1	1	7	1	3	1	6	6	5	2	5	7	2	1
85	1	7	7	1	1	7	1	1	7	7	1	7	7	7	1	7	2	1	1	7	2	6	7	1	1	2	1	7	7	1	7	1	7	7	7	5	7	1	6	6	7	7	1	7	2	7	1	1	7
86	2	7	7	1	1	6	1	1	7	6	2	7	6	7	1	7	3	1	7	6	7	7	6	1	1	2	1	7	7	1	7	1	5	7	7	1	7	1	6	7	7	6	1	6	3	6	1	2	6
87	1	7	7	1	1	7	1	1	7	7	1	7	7	7	1	7	7	1	7	7	7	7	7	1	1	1	1	1	7	1	7	1	6	1	7	2	7	1	7	7	7	7	1	7	NA	7	1	1	4
88	7	1	1	7	1	7	7	7	2	5	7	1	1	2	7	2	5	7	1	1	3	1	1	7	1	7	7	1	1	7	1	7	1	7	2	1	1	7	1	7	1	1	7	7	2	2	7	7	1
89	1	7	5	1	1	7	1	1	1	6	1	7	5	6	2	7	3	1	7	5	2	5	6	4	1	3	1	7	4	1	7	1	5	7	6	1	5	3	6	7	1	6	2	5	2	5	5	3	5
90	6	1	4	2	1	7	1	3	1	2	1	4	4	3	4	7	2	1	4	2	2	4	4	7	1	2	7	7	4	2	5	1	3	7	6	1	6	6	4	5	7	2	2	5	NA	5	2	1	2
91	5	1	6	2	1	5	1	1	6	6	3	6	5	6	2	2	6	1	2	2	5	6	5	5	1	2	1	1	6	1	7	1	2	3	6	3	5	1	6	7	1	3	2	3	2	6	2	3	7
92	4	1	7	3	1	7	1	4	2	5	1	7	5	6	4	7	NA	1	1	6	2	5	6	7	1	7	7	7	5	2	5	1	1	7	7	1	7	2	6	6	7	1	3	3	3	7	2	3	5
93	7	1	3	5	1	6	1	5	1	3	1	3	1	2	6	7	4	1	1	2	6	6	6	7	7	2	6	1	4	5	1	1	2	7	2	1	2	7	3	6	1	1	7	2	2	5	4	1	1
94	7	1	1	7	1	7	7	7	1	2	7	1	1	1	7	1	6	7	1	1	6	2	1	7	7	7	7	7	1	1	1	7	1	7	1	1	1	7	1	6	1	1	7	1	7	1	7	7	1
95	1	7	7	1	1	7	1	1	7	7	1	7	7	7	3	7	6	1	7	7	2	7	7	2	7	1	7	7	7	1	7	1	7	1	7	5	7	1	7	7	7	6	1	7	5	7	1	1	7
96	1	7	7	1	1	7	1	1	7	7	2	7	7	7	1	7	1	1	6	7	7	7	7	1	1	7	1	1	7	1	7	1	6	7	7	2	7	1	7	7	7	7	1	7	6	7	1	1	4
97	5	1	3	2	1	7	1	2	1	6	1	3	1	6	3	7	5	1	7	3	NA	7	2	2	1	2	1	7	5	2	1	1	5	2	7	1	1	1	4	6	1	1	3	5	2	6	6	3	2
98	1	1	5	2	1	5	1	4	1	5	2	4	4	4	4	7	5	1	7	7	6	4	4	6	NA	1	7	1	5	2	4	1	4	7	7	1	4	1	4	6	7	1	1	5	5	5	4	3	4
99	1	1	5	2	1	7	1	4	1	3	1	7	5	3	1	7	5	1	7	7	6	3	5	5	1	2	1	1	3	4	3	1	3	7	6	1	1	6	4	6	4	2	4	3	7	2	4	2	5
100	2	7	4	4	1	2	7	5	3	1	3	4	5	3	4	5	1	1	6	6	3	4	4	4	4	4	1	7	4	2	4	1	4	1	4	2	4	2	5	6	7	7	4	4	NA	4	4	4	5
[truncated: 31 more columns]
