# Supplementary material for: Four dimensions characterize attributions from faces using a representative set of English trait words
Source: Nat Commun. 2021 Aug 27;12:5168. doi: 10.1038/s41467-021-25500-y (PMC8397784; doi:10.1038/s41467-021-25500-y)
Supplement: Supplementary file 4 — Source Data [file 41467_2021_25500_MOESM4_ESM.zip › Source_Data/FigureS7_Ratings_80Traits_86Participants/KE3.csv]

	aggressive	agreeable	ambitious	angry	anxious	articulate	atypical	autistic	baby-faced	beautiful	bossy	careful	charismatic	clever	combative	competent	compulsive	condescending	confident	conscientious	consistent	courageous	creative	critical	cruel	curious	defensive	determined	dignified	disorderly	easygoing	emotional	empathetic	energetic	ethical	feminine	flexible	grumpy	happy	healthy	helpful	humble	ignorant	income	independent	intellectual	intense	jealous	leader-like
1	2	7	5	3	7	7	7	1	2	5	2	4	6	5	3	6	5	1	7	7	7	6	5	1	1	5	1	7	5	3	5	3	5	2	5	7	6	1	6	5	6	6	3	6	6	6	3	3	5
2	1	7	7	1	1	7	7	1	7	7	1	7	7	7	2	5	1	7	7	7	7	7	7	1	1	5	6	7	7	1	1	5	6	7	7	7	7	1	7	7	7	7	6	7	7	7	6	1	7
3	7	1	1	7	5	1	1	6	6	1	7	1	1	1	7	1	7	NA	1	2	6	7	1	6	7	2	7	1	1	7	6	7	1	7	1	7	1	7	1	1	1	1	7	1	1	1	7	7	1
4	1	2	2	6	6	2	7	6	6	5	3	2	3	2	2	2	3	1	7	6	1	1	2	5	2	3	1	5	2	6	4	6	6	2	1	7	2	7	3	1	2	1	6	3	1	2	6	5	5
5	6	3	5	5	1	5	7	1	2	7	3	7	2	2	6	7	7	6	7	1	5	5	5	1	7	1	6	5	5	3	4	6	3	5	6	7	6	7	2	7	5	3	5	6	6	1	7	3	NA
6	7	6	6	5	4	3	7	1	1	1	6	7	6	5	6	7	7	7	7	4	6	6	5	1	6	2	7	7	5	2	7	6	2	1	5	7	6	3	6	1	4	7	7	6	6	7	7	6	4
7	7	1	5	5	7	1	5	2	4	6	7	7	2	5	7	7	6	7	4	1	7	6	7	6	7	5	7	6	2	5	1	7	7	3	2	7	6	7	2	5	6	2	2	5	5	5	7	5	7
8	2	2	6	5	3	4	6	2	3	6	5	3	6	5	2	7	7	6	7	7	6	6	6	1	3	3	3	3	5	3	1	2	5	5	1	7	5	6	5	5	6	7	3	5	3	5	2	3	5
9	5	7	5	2	2	2	7	4	2	6	5	2	5	3	1	5	3	1	2	7	3	6	5	1	1	3	3	7	3	3	1	1	7	6	5	7	6	1	7	3	5	6	2	6	5	5	1	5	2
10	5	5	5	2	6	7	6	2	1	6	5	7	3	2	2	2	5	1	6	6	1	6	5	1	2	5	3	7	3	6	1	5	5	6	5	7	3	2	2	6	3	7	3	6	6	3	3	2	3
11	5	5	5	6	7	7	5	3	2	6	2	4	6	5	3	3	2	NA	7	7	6	5	5	1	4	6	3	5	6	2	2	6	5	3	5	7	7	NA	2	6	6	7	5	6	3	5	5	2	5
12	3	7	7	1	1	7	7	1	7	7	1	7	7	7	1	1	1	2	7	7	6	7	7	1	1	2	2	7	7	1	6	1	7	7	7	7	7	1	7	7	7	7	6	7	5	6	1	1	6
13	6	1	7	6	1	5	5	1	2	6	7	7	3	6	4	6	7	6	7	7	7	7	5	1	7	3	7	7	3	1	1	6	2	7	2	7	6	2	2	7	6	1	6	7	7	6	6	7	5
14	7	1	2	7	4	2	1	6	1	2	7	4	2	3	7	7	2	6	4	1	7	2	3	4	7	7	7	3	2	6	1	2	1	6	2	7	2	5	1	2	1	1	7	2	5	3	7	5	6
15	1	4	1	4	1	1	1	7	4	1	1	1	1	1	2	1	4	1	4	4	1	1	1	7	4	4	1	1	1	7	1	4	7	1	7	4	1	4	4	1	1	4	4	7	1	1	1	1	1
16	2	7	6	2	6	7	1	3	7	6	2	6	6	3	1	2	3	3	2	7	5	6	3	3	1	3	3	7	5	3	4	3	3	5	5	7	5	1	5	6	6	7	5	2	3	5	2	3	3
17	3	7	5	3	6	7	2	2	4	6	1	7	6	3	3	2	6	2	4	7	5	3	5	1	1	3	3	6	5	3	1	6	5	6	5	7	6	1	3	5	6	7	2	6	5	3	2	2	5
18	1	3	7	2	5	7	7	1	1	5	3	6	7	6	1	1	1	2	4	3	5	6	7	1	1	5	6	7	6	1	5	1	6	7	6	6	7	1	7	7	7	6	1	7	7	7	2	1	5
19	3	5	5	2	6	6	5	2	6	6	5	7	6	3	6	5	6	6	7	7	5	5	5	1	5	1	2	5	5	5	3	6	2	6	5	7	6	6	2	6	5	1	2	5	1	6	6	3	5
20	3	5	4	3	1	5	1	5	3	5	1	2	5	6	3	3	3	1	5	1	5	6	6	1	3	2	5	5	5	3	6	2	3	7	3	7	5	NA	6	6	2	5	5	5	5	5	5	6	2
21	1	5	2	5	4	2	1	6	7	3	2	6	2	3	2	1	6	1	3	1	1	3	2	1	2	1	3	3	2	5	4	6	7	1	2	7	2	4	3	2	2	2	3	2	1	3	6	3	3
22	4	4	6	4	4	4	4	4	1	1	1	3	6	4	4	7	2	4	7	4	4	4	4	4	4	4	4	7	5	4	1	4	4	7	6	7	4	4	4	2	6	4	2	2	2	4	4	1	7
23	1	3	3	6	6	2	3	6	4	1	5	4	2	1	5	1	5	1	3	1	1	3	3	6	5	5	3	2	3	5	1	7	3	7	3	7	2	6	3	2	3	1	1	1	3	2	5	5	3
24	5	7	7	1	3	7	5	1	5	6	2	6	7	6	1	5	5	6	7	7	2	6	7	1	1	2	5	7	6	2	7	2	7	7	6	7	5	1	5	7	7	6	2	5	6	3	3	2	2
25	5	2	5	3	6	2	5	2	3	6	5	5	3	3	2	5	1	6	7	4	1	5	5	1	7	5	5	7	2	5	5	5	3	6	3	7	2	NA	5	3	6	7	6	5	2	3	3	3	2
26	5	3	2	6	1	2	1	2	6	5	7	2	3	5	5	7	6	6	7	6	5	6	3	1	6	6	7	3	2	3	2	6	3	6	3	7	5	7	1	6	6	2	6	5	3	2	6	3	5
27	6	3	6	6	1	2	1	1	1	5	7	4	3	6	6	6	2	NA	1	2	5	7	7	3	5	6	7	7	5	2	1	7	7	6	5	5	2	4	2	5	6	1	2	7	5	5	6	7	6
28	7	1	2	7	1	1	1	1	2	2	6	4	2	6	7	5	7	5	2	1	7	6	2	1	7	3	7	3	2	6	1	7	7	5	1	7	5	6	1	7	2	1	5	5	5	3	6	6	6
29	1	7	6	1	1	7	7	2	6	7	1	7	7	5	2	2	2	1	7	7	5	6	6	1	1	1	2	7	5	2	1	1	7	6	6	7	6	1	6	7	7	7	1	6	3	6	1	1	2
30	5	5	6	5	5	7	7	2	5	6	6	2	6	5	2	3	2	2	7	7	5	3	7	1	2	6	7	3	3	3	5	6	5	5	5	7	5	6	2	5	5	7	3	1	2	1	5	7	6
31	2	7	5	2	5	7	NA	2	2	7	3	7	6	3	2	1	7	1	7	7	1	2	6	2	2	5	6	7	5	3	5	1	6	6	5	7	6	1	6	2	6	7	3	6	6	2	3	1	7
32	3	4	4	4	7	4	NA	3	5	1	4	4	4	2	4	3	4	1	7	4	4	1	4	1	5	7	6	2	4	4	4	6	4	5	4	2	6	2	4	3	3	6	4	4	4	2	5	6	4
33	4	4	3	5	4	3	1	4	4	4	4	3	5	2	4	2	5	1	4	4	4	2	4	1	2	7	4	3	3	6	4	6	4	2	4	3	1	1	4	2	2	6	4	1	2	2	6	4	3
34	2	5	6	3	5	7	7	5	2	7	1	7	6	6	2	2	3	6	7	7	2	6	7	NA	1	6	1	7	5	1	4	1	3	2	5	7	2	1	6	5	7	7	3	5	6	3	1	3	3
35	5	6	3	2	6	7	7	1	2	6	2	6	5	6	3	2	7	2	6	7	6	5	5	1	3	6	6	5	5	2	4	3	5	5	6	7	5	4	2	5	5	2	2	6	6	1	6	2	5
36	6	6	6	1	7	7	7	2	4	7	1	4	6	6	1	3	3	5	7	7	6	6	7	1	2	7	7	7	5	1	1	2	2	5	7	7	5	1	5	7	5	7	3	7	7	7	3	3	6
37	3	7	3	5	7	5	1	2	6	7	3	4	5	5	2	5	6	4	6	6	5	3	6	1	3	2	5	3	5	3	4	4	3	5	5	7	5	4	5	5	6	4	5	5	2	3	1	2	2
38	5	3	6	3	1	7	7	1	1	2	2	7	6	6	1	5	1	7	7	7	7	7	7	1	5	5	7	7	7	1	5	2	2	5	5	7	6	7	2	6	6	6	1	7	6	5	2	6	7
39	5	7	6	2	6	4	7	3	6	7	2	7	5	2	2	3	6	5	3	7	3	1	5	4	2	2	6	7	5	2	2	1	6	6	5	7	1	2	4	3	2	7	5	6	3	3	3	5	3
40	2	6	5	5	7	7	4	2	6	7	3	4	5	5	2	2	3	1	6	7	6	6	6	1	1	1	3	7	5	3	2	3	6	5	5	7	7	1	4	7	6	3	3	7	2	6	2	2	3
41	3	7	5	2	5	2	7	5	2	5	2	6	3	3	2	3	1	1	6	5	3	3	6	2	5	1	6	7	2	2	5	5	2	6	5	7	5	1	6	6	6	2	3	2	2	6	5	3	2
42	3	6	5	5	7	4	5	3	7	6	5	7	6	5	3	1	1	2	4	6	1	1	5	1	3	3	5	6	5	3	2	5	5	6	5	5	6	1	6	5	4	6	5	7	3	5	3	5	3
43	3	7	7	1	7	7	7	1	2	7	5	6	7	7	2	1	2	3	7	7	6	2	7	1	1	5	3	7	5	1	2	3	5	7	7	7	7	7	6	4	5	7	2	7	6	6	2	2	6
44	5	3	7	1	5	7	6	1	7	6	5	7	7	7	1	7	6	5	7	7	7	7	7	1	2	6	3	7	7	1	5	6	6	7	7	7	7	1	4	7	5	7	2	7	7	6	1	1	7
45	3	6	7	3	3	6	7	1	6	5	3	7	6	5	5	5	6	3	7	7	6	6	7	1	2	7	5	3	2	1	6	2	6	6	7	7	6	4	3	5	5	7	2	7	5	2	5	5	2
46	7	2	7	6	7	2	7	1	3	7	7	7	5	7	5	7	1	7	7	2	7	7	6	3	5	1	7	7	7	1	4	7	1	7	7	7	7	5	4	7	6	5	2	7	7	7	6	6	6
47	6	5	2	6	6	5	7	1	2	5	6	4	3	5	6	5	5	6	7	7	3	5	3	1	6	3	6	3	2	3	4	6	3	5	3	7	2	6	2	5	3	1	5	2	3	2	6	2	3
48	3	5	5	2	6	7	5	2	5	7	1	7	5	6	2	5	7	3	7	7	5	3	5	1	1	5	2	7	6	3	4	4	5	3	7	7	6	1	3	5	6	7	6	1	5	3	3	2	5
49	5	5	7	1	5	2	7	1	3	7	7	7	7	6	2	7	7	7	7	7	5	7	7	1	1	2	6	7	6	1	2	6	5	6	7	7	5	1	6	7	5	7	2	7	7	7	7	2	7
50	3	7	6	1	7	7	7	1	3	5	3	7	6	6	1	2	2	2	7	7	6	6	6	1	1	1	6	7	6	2	4	1	7	5	7	7	7	1	6	7	7	7	2	7	6	7	2	2	2
51	1	7	3	5	5	7	7	3	4	1	5	6	3	4	3	5	2	4	4	6	5	7	5	6	5	3	5	1	2	5	5	5	4	3	2	1	3	2	4	5	6	7	2	6	2	3	6	5	1
52	7	2	7	7	1	6	7	1	1	1	7	6	2	2	7	7	6	7	7	7	7	7	5	2	7	2	7	7	5	6	1	6	4	7	7	1	2	7	1	7	7	7	1	7	6	7	7	6	7
53	3	7	2	6	3	2	4	3	1	3	3	7	2	3	3	2	2	5	3	7	1	3	5	1	2	7	6	1	2	3	4	1	3	3	7	1	5	6	3	5	3	3	2	5	5	3	5	2	2
54	7	1	7	7	7	3	7	1	1	1	7	3	4	7	7	7	7	7	7	7	7	7	7	7	6	7	7	7	5	7	1	7	1	7	1	1	7	7	1	3	6	1	7	7	7	7	7	7	NA
55	6	6	2	2	1	1	5	1	1	3	7	3	1	5	2	7	1	7	2	6	7	7	7	4	6	3	7	1	2	5	1	6	2	7	2	1	5	5	6	7	6	1	7	7	5	3	1	2	2
56	7	1	7	7	1	1	NA	5	1	2	7	7	2	3	6	7	7	6	2	1	7	6	5	2	5	3	7	3	2	7	3	7	1	7	1	1	2	7	2	7	2	2	2	6	6	7	7	2	2
57	2	7	5	2	3	7	4	1	4	2	3	6	5	6	1	2	2	5	7	5	5	6	7	1	1	6	6	7	5	2	2	2	6	5	7	1	5	3	5	7	2	7	3	6	7	5	1	1	3
58	2	3	2	3	1	1	1	3	2	1	6	2	2	1	2	2	1	3	7	2	3	6	2	1	2	3	5	2	3	3	4	6	4	2	1	1	2	2	2	2	1	1	2	2	3	5	5	2	2
59	7	1	1	7	1	1	1	7	7	1	7	1	1	1	7	1	7	NA	1	2	2	1	1	7	7	1	7	1	1	7	7	7	1	1	1	1	1	7	2	3	1	2	7	5	1	1	7	7	1
60	3	4	2	3	3	1	1	4	4	2	2	3	2	1	3	2	6	1	2	1	1	1	1	6	4	7	1	1	2	1	5	6	2	2	3	1	1	1	4	2	1	1	6	3	2	2	7	3	2
61	1	3	1	2	1	1	4	5	2	1	1	3	2	2	3	1	6	NA	1	2	2	2	3	4	4	1	2	1	2	5	6	2	5	2	2	1	3	6	1	3	1	2	6	3	2	2	6	5	6
62	2	7	5	3	6	1	2	5	2	3	2	7	5	3	2	1	3	5	2	1	2	5	2	5	2	2	5	2	5	2	3	1	6	3	1	5	3	NA	4	5	3	2	6	2	5	5	2	3	5
63	1	4	2	5	1	4	1	6	1	5	6	6	3	2	3	1	6	4	7	3	1	3	2	7	4	2	5	1	2	5	4	6	4	1	5	1	2	7	4	2	1	2	6	5	3	2	5	2	2
64	1	1	1	6	1	1	1	7	4	2	7	1	2	1	6	1	7	1	1	1	2	2	2	7	4	3	1	1	1	7	5	7	3	1	1	1	1	7	1	1	1	2	7	1	1	1	5	6	1
65	7	4	7	5	6	7	7	1	1	2	7	6	7	7	1	7	7	7	7	1	7	7	7	1	2	7	7	7	7	1	1	1	6	7	6	1	7	6	5	7	7	2	1	7	7	7	7	3	7
66	1	6	2	5	4	6	1	2	5	3	3	7	3	2	2	1	5	3	3	4	3	1	3	1	2	6	3	3	3	6	4	1	3	2	5	4	2	1	2	3	3	5	6	5	1	2	5	3	2
67	1	7	3	3	1	7	1	2	2	3	3	4	3	5	3	2	3	1	4	2	2	5	3	5	4	6	5	2	2	2	6	2	3	6	5	1	5	2	5	7	6	2	6	3	5	2	5	3	3
68	2	7	2	6	4	6	4	3	4	2	6	4	3	2	5	7	7	1	2	2	3	2	2	1	5	6	5	1	3	6	4	7	2	2	2	NA	2	7	2	5	2	2	6	3	2	3	7	6	3
69	1	4	1	3	1	1	1	7	7	1	1	7	2	1	2	4	7	1	1	2	1	1	1	1	4	2	1	1	1	7	6	7	2	1	1	1	2	7	4	1	1	1	7	2	1	1	2	3	1
70	2	7	2	6	5	2	4	6	6	6	1	3	5	2	2	4	6	1	2	4	2	1	2	3	6	2	1	2	3	4	7	2	7	2	3	1	2	6	5	2	3	2	6	1	2	1	3	5	1
71	6	4	5	6	2	1	1	6	1	1	5	6	5	2	7	7	5	6	3	2	5	7	2	1	5	3	7	2	3	6	1	7	1	7	2	1	6	4	2	2	6	1	6	3	6	6	6	6	2
72	2	7	3	3	7	2	1	7	1	1	2	6	6	2	5	1	3	NA	7	2	3	7	3	6	5	6	6	2	3	6	5	5	5	2	3	1	6	1	3	2	3	2	3	2	2	3	2	6	2
73	1	7	6	2	1	1	3	5	5	1	3	6	3	3	3	1	4	1	7	2	3	3	5	5	4	3	5	3	3	6	5	6	5	2	2	2	1	2	4	3	2	3	5	3	3	3	5	2	1
74	5	4	3	2	1	6	6	3	5	2	2	6	5	3	3	3	7	3	5	6	2	6	5	1	5	7	6	7	2	1	6	2	5	6	3	1	6	5	5	6	6	2	5	6	3	2	3	3	2
75	7	1	1	1	1	1	1	6	7	1	7	1	1	1	7	7	7	1	7	1	7	5	1	7	7	2	7	1	1	7	7	7	1	7	1	1	2	7	1	2	1	1	7	1	1	1	7	7	1
76	1	5	3	5	7	1	4	5	3	1	2	4	3	3	5	1	6	1	1	4	1	5	2	5	1	6	2	3	3	6	4	6	5	2	2	1	6	6	3	3	2	2	6	1	2	2	6	5	1
77	7	1	1	7	3	1	1	7	2	3	7	4	1	1	7	6	7	1	4	1	1	7	1	7	7	1	7	1	1	7	1	7	1	7	1	7	1	7	1	6	1	1	7	7	1	2	7	7	1
78	2	1	1	6	1	1	1	6	5	1	6	2	2	2	6	5	6	4	1	1	3	6	2	7	7	6	3	1	1	6	4	5	3	3	1	1	1	7	2	1	1	2	7	1	2	1	5	6	1
79	5	7	5	5	2	2	2	2	7	3	3	6	3	3	5	1	5	1	6	6	5	6	5	1	5	2	5	3	2	2	7	7	6	7	3	1	1	7	3	7	6	2	5	6	5	3	6	6	2
80	2	3	5	2	6	6	4	2	1	6	2	4	5	3	2	6	6	6	7	1	6	5	6	2	3	6	6	6	3	5	1	3	5	7	1	1	2	2	5	3	6	7	1	6	5	7	7	1	6
81	2	7	6	1	2	7	1	1	7	5	3	2	5	6	1	1	3	1	6	6	5	5	6	1	3	3	5	7	5	2	5	1	6	7	3	1	5	1	6	5	6	7	3	5	5	5	2	1	5
82	2	7	7	1	3	3	7	2	2	1	2	4	6	5	1	2	1	3	7	1	5	6	7	1	1	6	5	7	6	1	4	4	6	6	6	3	6	1	5	6	7	7	2	6	6	6	2	3	2
83	1	7	5	2	7	7	1	2	5	6	2	3	6	5	1	2	2	2	6	7	2	7	6	1	1	1	6	3	5	5	6	3	7	3	5	4	7	2	5	6	7	7	6	1	5	5	2	3	3
84	1	4	1	4	4	7	2	6	4	1	1	1	2	1	4	4	1	4	1	1	4	4	2	7	4	6	4	1	1	7	7	4	4	1	4	1	1	1	4	4	4	2	5	1	1	1	6	4	1
85	7	4	4	7	7	3	1	1	4	4	7	4	1	7	5	4	4	4	7	1	7	7	7	1	4	4	7	4	3	1	1	4	2	7	2	1	4	4	1	7	6	6	4	7	6	4	6	1	2
86	1	7	5	1	7	7	7	1	7	6	3	6	6	6	1	2	2	1	7	7	6	7	7	1	1	5	6	7	5	1	4	1	6	7	7	1	5	1	7	7	7	7	5	6	7	7	3	3	3
87	3	4	4	2	6	2	2	4	4	3	4	4	5	1	3	4	4	1	3	7	4	4	4	3	4	7	4	7	3	2	4	3	6	5	7	4	4	3	4	4	4	7	4	4	4	4	4	4	1
88	6	4	4	6	3	2	4	4	1	1	7	7	3	6	5	4	5	7	2	4	7	7	7	1	7	7	7	5	6	5	1	6	1	7	5	4	4	6	1	6	3	1	6	7	6	4	7	1	4
89	2	7	7	1	7	7	1	1	1	6	2	4	7	7	1	3	1	1	7	6	5	7	6	1	1	7	7	6	7	1	3	3	7	6	6	1	5	1	2	7	6	7	2	5	6	6	6	1	3
90	4	7	6	1	7	7	7	1	2	5	7	7	6	7	1	5	1	7	7	7	6	7	7	1	1	7	7	7	6	1	1	1	6	7	6	1	6	1	6	7	7	7	1	7	7	7	6	1	7
91	3	5	5	6	7	7	1	1	6	6	2	6	5	6	3	6	6	7	6	7	5	6	7	1	3	5	7	3	3	3	4	7	2	7	6	1	6	2	4	7	5	7	6	6	6	6	5	2	3
92	3	6	6	3	6	4	3	1	5	3	6	7	6	3	2	1	1	6	7	6	6	7	7	1	1	7	7	7	6	2	1	1	5	7	6	1	5	1	2	6	5	7	2	6	6	5	5	1	7
93	6	1	7	1	7	7	7	1	1	2	7	7	7	7	2	5	1	7	7	7	6	7	7	1	1	7	7	7	5	5	4	1	6	7	2	1	7	1	2	7	5	6	2	6	7	7	7	1	6
94	4	4	4	5	1	7	1	4	4	6	4	2	1	4	4	4	7	1	4	1	7	4	6	5	7	4	7	4	2	4	2	4	1	7	1	1	4	4	1	6	1	4	7	6	7	2	7	6	1
95	4	4	4	5	4	4	4	4	4	6	4	6	4	4	3	4	2	4	5	2	4	4	4	1	4	5	4	7	4	4	1	2	3	2	2	1	4	1	3	5	4	2	4	4	6	4	5	4	4
96	2	7	6	1	1	7	1	1	7	5	2	4	5	5	1	1	3	1	6	6	5	3	6	1	1	1	5	6	5	5	1	1	6	6	5	2	6	1	4	7	6	7	6	6	1	3	5	2	3
97	3	7	7	1	6	6	7	1	6	6	2	5	6	6	1	4	2	7	6	7	6	7	7	1	1	5	4	7	5	3	1	1	6	7	6	1	6	1	6	7	7	7	6	7	7	5	2	1	4
98	4	5	5	2	7	7	4	1	4	6	6	7	4	7	1	4	5	4	6	2	6	6	5	1	2	3	7	7	5	1	4	1	6	7	7	4	2	1	6	7	6	6	4	6	7	4	5	3	3
99	3	6	3	5	6	7	5	2	3	2	2	7	6	4	2	6	6	NA	4	7	2	2	3	1	3	2	7	6	2	3	1	4	3	5	3	1	3	1	4	2	6	7	5	7	5	5	2	1	2
100	4	7	4	2	1	4	4	2	2	4	4	2	4	4	5	4	2	4	7	7	4	3	4	1	1	5	1	7	4	4	3	4	4	5	4	1	4	1	4	2	3	3	4	4	4	3	4	4	4
[truncated: 31 more columns]
