# Supplementary material for: Four dimensions characterize attributions from faces using a representative set of English trait words
Source: Nat Commun. 2021 Aug 27;12:5168. doi: 10.1038/s41467-021-25500-y (PMC8397784; doi:10.1038/s41467-021-25500-y)
Supplement: Supplementary file 4 — Source Data [file 41467_2021_25500_MOESM4_ESM.zip › Source_Data/FigureS7_Ratings_80Traits_86Participants/PH4.csv]

	aggressive	agreeable	ambitious	angry	anxious	articulate	atypical	autistic	baby-faced	beautiful	bossy	careful	charismatic	clever	combative	competent	compulsive	condescending	confident	conscientious	consistent	courageous	creative	critical	cruel	curious	defensive	determined	dignified	disorderly	easygoing	emotional	empathetic	energetic	ethical	feminine	flexible	grumpy	happy	healthy	helpful	humble	ignorant	income	independent	intellectual	intense	jealous	leader-like
1	3	7	7	1	2	6	1	2	7	7	6	1	3	6	2	7	6	6	7	4	6	6	7	2	3	7	7	7	2	2	7	7	2	1	5	7	7	6	6	5	6	2	5	7	7	7	5	2	3
2	2	2	3	6	6	2	6	5	1	3	7	2	6	7	7	7	3	7	7	6	5	6	2	2	6	3	7	1	7	6	5	6	6	1	5	6	7	2	5	6	2	6	2	2	7	5	6	7	6
3	6	6	3	5	6	7	1	6	3	2	5	1	5	2	5	7	2	7	7	5	5	5	3	3	1	6	1	2	5	6	6	6	6	4	3	7	6	5	2	2	6	5	2	1	7	2	6	6	5
4	2	7	6	1	1	7	2	2	7	6	6	2	6	5	1	7	7	2	6	3	6	3	6	1	1	7	7	6	6	1	7	7	7	1	6	7	3	1	6	7	7	7	1	6	3	1	6	6	3
5	6	7	7	2	1	7	1	2	7	6	5	1	6	6	1	5	6	5	6	5	6	7	6	2	2	7	6	6	6	1	7	1	3	1	6	7	7	6	6	5	6	2	2	7	6	2	6	7	6
6	7	7	6	6	6	7	1	2	1	2	7	3	5	2	5	2	3	6	6	7	6	5	5	2	1	6	5	2	7	4	7	1	7	3	6	7	1	2	2	5	2	6	3	7	6	2	6	6	6
7	7	7	6	3	1	6	1	1	7	7	7	1	7	7	2	7	6	2	7	6	6	5	5	3	1	5	5	7	6	1	7	4	5	1	5	7	7	6	6	6	7	3	1	7	6	6	2	6	6
8	6	7	6	2	1	6	1	1	7	6	6	1	7	3	2	7	7	2	7	2	7	5	6	1	2	7	6	7	5	1	6	6	6	2	7	7	7	3	2	5	7	2	1	6	6	7	7	6	7
9	6	7	7	2	1	7	2	1	7	7	7	2	6	7	1	7	7	6	6	3	6	6	7	1	1	5	6	7	5	2	7	1	3	7	7	7	7	4	7	7	7	5	2	7	2	7	2	6	5
10	3	7	7	1	1	6	1	1	6	7	6	1	6	7	1	7	7	1	4	5	6	6	7	1	6	6	7	7	5	1	7	6	6	1	7	6	7	3	7	7	6	3	3	5	7	6	7	6	3
11	3	6	6	2	2	7	1	2	1	5	5	1	5	5	2	7	6	2	7	5	5	5	5	2	1	7	6	6	5	3	6	7	5	2	5	7	3	5	5	6	6	5	3	5	5	7	6	7	5
12	5	6	7	1	6	6	1	2	1	3	6	5	3	7	2	6	6	2	5	3	7	2	2	1	7	7	7	6	3	3	3	7	5	1	5	6	2	3	2	2	2	3	3	7	3	2	7	7	5
13	6	2	7	2	1	6	1	6	6	3	6	2	5	5	6	7	7	6	7	2	5	7	5	2	2	5	6	7	2	2	5	1	3	1	7	4	6	6	2	7	2	2	3	7	2	5	7	3	3
14	6	1	6	5	6	3	7	3	1	6	6	1	3	6	1	2	3	2	5	3	6	4	2	1	7	5	6	1	5	5	6	7	5	2	7	6	7	7	4	6	2	3	2	5	6	7	7	6	6
15	5	1	1	7	6	4	6	5	1	2	7	5	2	1	7	1	3	7	7	4	2	7	2	7	7	2	7	1	2	6	3	1	3	2	1	3	2	5	1	6	2	3	5	1	7	1	7	6	5
16	6	2	2	3	6	6	6	2	1	5	3	2	3	6	7	6	7	2	7	5	3	5	6	1	7	6	7	6	3	2	7	7	5	1	5	7	6	5	4	6	7	3	3	2	3	2	7	2	3
17	3	7	6	2	1	2	1	2	1	5	5	1	3	6	3	7	6	7	7	4	6	6	7	1	1	5	6	7	5	2	7	1	3	2	5	7	5	5	6	6	7	3	3	2	7	6	7	7	2
18	3	1	3	7	7	2	1	5	1	1	2	1	5	2	1	2	3	2	7	5	2	6	2	5	7	2	6	1	5	7	NA	1	3	1	1	7	2	3	3	1	1	7	3	2	7	2	7	6	2
19	5	7	6	2	1	3	1	2	7	6	5	1	3	7	2	6	6	6	3	3	7	6	7	2	6	5	6	7	6	2	5	1	5	2	5	6	6	3	6	6	7	5	3	7	5	2	7	3	3
20	2	6	5	3	2	4	1	3	6	5	3	2	5	6	2	6	2	2	5	5	5	3	7	1	2	3	6	2	6	3	7	1	5	7	5	6	7	NA	6	5	6	3	3	7	6	2	5	6	5
21	3	2	2	1	6	7	6	7	1	1	1	5	3	2	2	2	7	7	6	2	6	1	2	1	7	6	7	1	3	6	3	1	3	1	6	7	2	6	1	1	2	3	3	2	2	2	7	6	2
22	7	2	1	6	7	2	6	6	1	2	6	2	5	2	7	2	3	1	5	5	2	1	2	2	7	3	7	1	7	5	6	7	7	2	2	7	2	5	1	2	2	6	1	2	7	2	7	6	6
23	1	5	6	5	7	7	6	5	1	4	3	1	3	2	2	2	7	2	6	7	3	6	3	3	6	7	7	1	5	5	7	7	7	1	6	6	1	1	1	2	1	5	3	2	6	2	7	7	5
24	6	6	7	1	6	6	1	2	7	7	7	1	7	7	2	6	6	7	6	6	6	7	7	1	1	6	7	7	7	1	7	6	7	1	7	7	5	2	7	6	7	6	1	7	7	7	7	3	7
25	5	7	7	3	1	6	1	2	7	7	6	2	2	6	1	7	6	2	6	2	6	6	7	3	7	5	7	6	4	2	7	1	5	1	6	7	7	2	7	7	5	2	3	6	6	5	6	6	3
26	6	7	7	1	1	6	1	2	7	7	5	1	6	5	1	7	7	2	6	3	6	6	7	1	6	7	7	7	6	1	7	6	3	1	6	7	7	6	7	6	7	1	3	7	7	6	7	2	3
27	6	1	2	6	7	5	1	2	1	4	6	1	6	1	1	2	2	2	7	7	2	5	5	3	7	3	7	1	7	5	7	6	7	1	3	6	1	5	2	3	1	2	1	7	7	2	7	7	7
28	6	2	3	7	2	7	6	2	1	5	7	2	5	6	6	2	2	7	6	4	4	6	7	2	6	5	6	1	6	4	7	5	5	2	3	7	6	5	2	2	2	2	2	2	7	6	7	6	6
29	5	7	3	1	2	5	6	2	7	6	6	3	4	7	2	7	6	7	7	5	7	5	5	1	1	6	6	7	5	1	7	1	6	6	6	6	7	3	7	6	7	5	2	7	2	5	5	7	3
30	2	7	7	2	1	6	1	3	7	7	6	2	6	6	2	7	6	6	6	5	5	6	6	3	1	5	6	7	6	1	7	7	6	2	7	7	7	4	5	6	7	6	2	6	2	7	7	5	6
31	5	6	6	2	2	7	1	5	6	7	7	1	5	7	1	7	6	1	7	5	7	5	7	1	1	6	6	7	5	2	1	6	3	1	7	7	6	3	6	6	7	5	5	3	7	6	5	2	3
32	4	1	6	6	6	6	7	5	1	2	3	5	2	3	6	2	3	2	7	7	2	7	6	3	7	5	6	2	6	5	7	7	1	3	5	4	7	7	1	1	1	1	1	6	7	2	7	6	7
33	7	2	3	1	7	6	1	7	1	2	3	2	2	2	1	2	2	5	5	7	2	1	2	1	6	1	6	2	7	1	4	7	2	1	6	6	1	7	2	2	7	3	1	5	7	2	7	6	7
34	2	7	7	2	1	6	2	1	7	7	6	1	7	7	2	6	6	2	7	7	7	3	6	1	1	6	6	6	6	2	5	6	7	1	7	7	6	3	6	7	7	6	1	7	6	5	2	6	6
35	2	7	7	1	1	6	1	2	7	7	6	2	5	7	2	7	7	6	7	5	6	6	5	1	2	7	5	7	3	1	6	6	3	1	7	7	7	3	6	7	6	6	2	7	6	7	6	2	2
36	3	7	3	2	2	7	2	2	1	7	5	1	2	5	2	7	5	2	7	2	6	7	7	1	1	6	6	1	3	1	5	6	1	7	5	6	7	3	2	3	6	3	4	6	7	6	7	6	3
37	5	7	7	2	1	3	1	1	7	7	6	1	5	6	2	7	6	6	7	3	5	7	7	1	1	4	6	6	5	1	6	1	2	2	7	7	6	2	7	7	7	3	3	7	6	5	7	7	3
38	3	6	6	2	6	6	1	2	1	3	6	2	7	5	5	2	6	1	7	5	5	7	7	1	6	6	6	7	3	6	7	7	7	1	5	7	6	1	5	3	2	7	1	6	7	2	5	6	7
39	5	7	7	2	1	6	1	2	7	7	6	2	3	6	2	7	7	2	7	5	6	6	7	2	6	7	7	6	5	1	NA	1	5	6	7	6	7	3	7	6	7	5	3	7	7	7	7	7	3
40	3	6	6	3	1	7	1	1	7	6	4	2	3	7	6	7	7	6	5	2	6	6	7	2	1	4	2	7	5	2	6	6	NA	1	6	6	6	5	5	6	5	3	2	6	3	5	2	6	3
41	5	5	6	4	1	7	7	2	6	5	5	1	5	5	6	7	6	7	6	3	5	7	5	1	1	5	6	6	5	2	7	2	6	1	6	7	7	6	7	6	6	5	3	7	6	5	3	6	3
42	5	2	6	4	1	2	6	1	2	5	5	5	6	7	4	2	4	6	6	7	3	5	7	1	1	7	6	6	7	1	3	6	7	2	6	6	7	5	6	5	3	6	3	7	3	2	2	5	6
43	5	7	7	3	1	7	1	1	7	7	6	2	7	7	1	7	7	6	6	6	7	5	6	2	2	6	6	7	6	2	7	7	7	1	6	6	7	1	5	6	7	6	1	5	6	5	6	4	7
44	6	7	7	2	6	6	1	1	7	7	7	5	5	7	7	7	7	6	6	6	7	5	7	1	1	7	6	7	6	1	7	7	6	1	7	1	7	2	5	6	7	7	2	7	2	7	5	6	6
45	6	7	3	6	2	2	6	6	6	5	7	2	5	2	2	7	2	7	6	5	3	2	7	2	7	3	6	1	6	2	3	1	5	2	2	7	7	6	1	3	6	3	2	6	5	3	6	7	6
46	5	1	3	5	2	7	3	2	2	5	5	1	5	2	6	2	3	6	7	4	3	5	7	1	6	7	6	6	5	6	6	1	5	1	3	7	3	3	3	3	2	3	2	2	7	2	6	2	2
47	6	7	6	2	1	7	1	1	7	7	6	2	6	6	2	7	6	6	7	3	6	7	7	1	1	7	7	7	2	1	7	1	3	2	7	6	7	6	2	6	7	1	3	7	7	4	5	7	5
48	1	7	7	2	1	6	1	1	7	7	6	1	6	7	2	6	6	5	5	5	7	2	7	1	2	6	6	6	5	1	1	1	6	1	7	7	7	NA	7	6	7	5	2	7	2	6	2	7	5
49	6	2	6	5	1	7	1	2	7	6	7	1	6	7	5	5	5	7	7	7	5	5	4	2	7	7	6	7	6	2	7	1	7	7	5	7	7	6	7	5	6	1	2	7	7	6	2	6	6
50	1	2	6	3	1	7	6	1	6	4	3	NA	5	4	2	7	4	1	7	5	6	5	7	1	1	2	7	7	NA	2	5	1	2	7	6	7	6	2	3	5	6	5	3	7	7	5	6	4	3
51	5	7	3	4	2	1	1	1	1	6	6	6	5	4	6	7	6	6	4	5	5	5	3	3	7	4	2	1	2	2	1	6	3	7	6	1	3	5	3	7	1	2	5	5	7	6	6	3	3
52	6	1	1	7	1	2	6	1	1	2	7	5	1	1	7	1	3	6	7	5	2	7	2	7	7	2	1	2	1	6	1	1	1	1	1	3	7	6	1	7	2	2	3	2	7	2	7	7	3
53	6	7	7	2	1	3	1	2	7	7	6	7	5	7	1	7	7	2	3	4	5	7	5	7	6	6	1	7	2	2	2	1	6	2	5	1	5	5	6	5	3	5	3	6	6	6	7	2	1
54	7	1	1	1	6	7	2	2	1	2	1	1	2	2	7	2	2	7	1	1	1	2	2	7	7	2	1	1	2	5	4	1	1	7	2	3	6	7	7	6	2	1	3	2	2	2	2	1	2
55	5	2	1	6	6	7	1	2	1	2	2	7	7	1	6	1	2	2	3	6	2	2	1	7	7	1	2	1	3	7	3	1	6	7	2	1	3	1	7	2	1	5	1	2	6	2	2	2	7
56	5	2	5	2	1	7	1	1	2	6	6	1	7	6	6	7	6	7	6	6	5	6	5	7	1	6	2	7	7	5	5	1	7	2	3	3	2	6	3	5	2	3	1	6	7	6	5	7	6
57	3	6	6	1	1	5	1	5	7	6	5	7	5	6	1	3	6	1	6	NA	5	5	7	6	1	7	6	6	3	3	3	6	5	7	5	1	5	2	5	5	7	5	3	2	3	6	7	5	3
58	6	7	6	5	1	1	1	3	6	6	7	6	5	7	6	6	6	2	7	2	3	6	5	7	7	4	2	7	3	1	3	1	1	1	5	7	7	5	2	6	7	5	2	4	7	6	7	6	3
59	5	1	2	2	1	7	6	5	7	3	1	4	3	1	7	6	5	1	3	5	3	2	2	6	6	6	1	1	3	2	2	7	3	1	6	1	3	3	2	1	2	3	3	3	2	1	7	7	3
60	3	1	2	7	1	6	6	2	1	1	7	5	1	1	7	1	1	1	1	3	1	7	2	7	7	1	1	1	7	6	1	1	1	1	2	3	6	7	1	7	2	2	5	1	7	1	7	1	3
61	5	7	3	3	6	6	1	5	2	5	7	2	5	3	2	2	2	2	3	3	5	3	5	7	6	6	2	6	2	6	3	1	4	6	2	1	6	2	3	4	1	3	2	1	5	5	7	2	1
62	7	7	7	2	1	6	1	1	2	5	3	6	2	4	2	1	6	2	3	7	7	6	6	6	5	5	6	6	1	4	2	6	1	2	4	1	6	7	3	3	7	2	5	7	5	5	7	3	2
63	6	7	6	6	6	3	7	1	1	6	7	5	3	6	7	5	7	6	5	3	5	7	6	2	6	4	1	2	2	5	3	5	2	2	7	4	6	3	2	2	6	5	1	6	6	5	6	2	1
64	3	1	3	5	6	6	6	2	1	5	6	5	2	5	2	6	3	2	5	2	3	6	1	2	6	6	2	1	2	6	NA	1	2	1	2	1	2	5	3	6	1	3	4	2	7	2	7	6	1
65	6	2	1	6	7	2	5	2	1	1	7	7	3	2	6	2	1	6	3	3	2	7	2	7	6	2	1	1	3	7	3	1	3	7	2	2	2	5	7	3	2	2	2	4	7	2	2	4	6
66	5	7	6	3	1	7	1	2	6	6	6	1	7	6	6	7	7	2	3	2	3	7	6	2	1	6	6	7	3	1	7	6	5	2	6	1	7	5	5	6	7	6	3	7	7	6	7	1	5
67	7	7	6	6	6	1	6	2	1	6	6	NA	3	5	6	7	6	7	3	4	3	6	7	6	6	4	2	6	3	5	6	2	3	6	6	1	2	6	2	6	7	2	2	7	6	4	7	6	3
68	6	7	6	5	1	7	6	2	6	6	6	2	5	6	6	7	3	2	7	1	2	6	7	5	7	6	6	6	3	1	6	1	2	7	6	1	7	7	2	5	7	2	2	6	6	6	6	6	5
69	2	6	2	2	6	5	6	5	2	3	1	6	3	1	2	2	3	2	3	2	2	2	1	6	1	2	1	1	3	6	3	1	3	7	2	3	3	NA	7	5	3	2	5	2	2	2	2	2	2
70	6	7	5	3	1	6	7	2	1	3	3	2	3	5	2	7	3	2	5	3	6	3	5	5	5	5	2	6	5	3	7	7	3	2	6	1	6	6	3	6	3	5	3	6	4	6	7	2	2
71	6	1	2	7	1	3	7	5	1	2	7	7	5	2	7	2	2	2	1	6	1	6	2	5	7	2	2	1	5	6	6	1	5	7	1	3	3	5	1	7	7	4	2	1	6	1	7	1	6
72	3	2	6	6	6	3	1	1	1	3	6	5	3	2	2	2	4	2	7	3	1	5	7	1	6	2	1	1	3	5	3	2	3	2	3	3	6	3	3	2	2	3	3	2	7	3	7	6	3
73	6	6	7	2	6	7	1	2	6	4	3	5	2	5	5	6	5	2	6	2	3	5	2	7	6	3	6	6	2	3	2	6	1	1	5	4	2	2	3	5	3	3	2	2	4	3	5	6	3
74	5	7	7	1	1	7	1	2	7	6	7	5	5	6	1	6	5	1	5	5	6	5	7	6	7	7	1	6	6	1	3	7	2	1	6	1	6	3	3	7	6	5	3	6	5	7	6	6	5
75	3	7	2	2	2	7	1	6	7	6	5	1	2	6	1	2	5	5	2	2	5	7	6	5	1	5	3	6	2	2	2	6	2	2	6	1	6	5	3	3	7	1	5	5	3	5	2	7	2
76	3	7	3	6	6	3	6	4	1	4	3	6	3	2	2	2	6	1	3	6	4	4	5	7	7	6	2	7	3	3	5	1	5	2	6	1	3	3	2	6	2	5	5	2	4	3	6	7	1
77	2	7	6	1	3	5	6	1	6	4	4	1	3	4	2	2	4	6	3	1	3	3	6	5	6	3	7	6	2	2	2	2	1	2	7	1	7	6	3	4	2	5	4	2	4	4	7	7	2
78	2	1	6	5	1	3	1	2	2	3	7	5	6	6	5	7	3	6	6	5	3	7	6	7	6	4	1	7	5	3	3	1	5	2	5	3	6	2	7	7	2	4	1	2	7	2	7	3	5
79	5	2	1	7	7	6	7	7	1	2	2	6	5	2	7	6	2	6	6	5	2	2	2	7	5	7	7	1	5	6	1	7	3	1	6	3	6	5	2	2	1	5	1	1	1	1	7	1	2
80	5	6	4	5	2	3	1	1	7	2	6	5	5	6	2	6	6	2	2	NA	6	6	7	6	7	7	1	1	4	3	1	1	5	2	4	1	6	6	3	5	7	3	2	2	6	6	7	7	3
81	5	7	3	2	6	2	6	5	1	3	2	7	3	1	2	2	6	2	3	3	3	3	2	6	2	3	1	6	3	6	1	7	2	4	5	2	2	3	6	2	2	3	4	5	2	6	2	6	3
82	6	2	3	5	6	6	2	5	2	2	7	5	3	2	6	7	1	2	5	5	2	6	2	5	7	6	1	2	3	5	6	1	3	2	5	7	7	5	2	6	2	6	2	6	7	6	6	6	3
83	5	7	7	2	1	7	1	1	7	7	6	5	3	7	2	7	5	2	3	3	5	6	7	5	1	6	6	6	3	2	2	1	3	7	6	3	7	3	6	6	7	3	5	5	6	6	6	6	3
84	6	7	6	2	6	6	6	6	1	2	2	NA	2	2	5	7	3	2	3	2	5	2	7	6	7	3	2	6	1	5	3	6	1	7	6	1	4	2	3	2	2	3	4	1	5	5	6	6	1
85	7	7	6	2	1	6	1	1	7	7	7	5	7	5	1	7	5	2	1	6	6	6	7	5	1	5	6	6	7	1	2	2	6	6	6	3	7	1	6	5	7	3	1	7	7	6	7	6	7
86	3	7	7	2	2	3	1	2	2	5	5	7	3	6	1	7	6	2	7	2	6	7	7	6	1	3	2	6	3	1	2	2	2	3	6	1	7	5	6	2	7	3	4	5	7	7	1	2	2
87	3	7	5	3	1	6	3	1	7	3	5	2	2	6	1	7	6	7	5	6	5	6	6	7	6	2	7	7	3	3	2	7	3	1	5	4	7	3	2	2	7	4	4	6	6	2	7	7	1
88	7	2	7	7	6	6	6	3	1	1	7	5	7	7	7	7	2	7	1	7	2	7	6	6	7	7	7	1	7	1	1	1	2	1	1	1	7	1	2	6	1	1	1	7	6	2	7	7	7
89	5	6	7	3	2	3	2	1	2	6	6	7	5	6	1	6	5	2	7	6	4	5	7	7	6	4	6	6	5	2	3	5	5	7	6	1	7	2	5	5	6	1	1	3	7	7	5	7	3
90	3	2	6	6	2	6	1	3	1	2	3	5	3	6	6	2	4	2	2	6	7	6	7	5	6	6	6	2	2	6	1	6	1	2	2	3	7	5	3	3	1	2	3	6	6	2	6	7	3
91	5	7	6	2	1	6	1	1	7	6	5	5	7	7	1	7	5	7	NA	6	7	5	2	7	1	6	6	6	6	1	3	1	6	7	6	1	6	NA	5	5	7	6	1	7	6	6	6	6	7
92	5	7	2	3	1	7	1	1	2	6	5	6	6	4	2	6	6	2	3	6	2	6	6	7	6	3	6	2	5	1	1	1	1	7	5	2	7	3	4	6	3	3	2	4	6	6	6	6	2
93	5	1	1	7	1	1	2	6	1	2	7	5	5	1	7	2	2	6	1	2	3	7	1	7	7	1	1	7	4	5	2	1	2	1	1	3	6	6	2	7	1	1	5	2	7	6	7	6	1
94	7	1	6	7	7	6	7	5	1	6	7	7	7	7	6	7	2	7	6	1	2	7	1	6	7	7	7	1	1	2	7	1	1	1	7	1	7	6	1	7	2	7	1	7	7	6	7	7	7
95	6	7	4	1	1	7	1	2	7	6	7	1	7	6	6	7	6	2	7	6	6	6	7	1	1	3	6	7	7	2	5	6	5	7	6	4	7	5	6	6	7	6	1	7	7	6	6	3	6
96	4	7	6	3	1	6	6	3	7	3	5	5	3	6	2	7	6	2	3	3	5	3	5	2	1	2	2	5	3	3	7	6	3	7	6	2	6	2	4	2	7	5	2	5	6	7	6	2	3
97	7	6	6	3	1	2	7	3	6	6	6	5	6	3	1	6	5	2	2	2	5	6	7	7	2	6	2	6	3	1	1	6	7	6	5	3	7	6	5	7	7	5	1	6	6	5	7	5	7
98	2	2	6	2	6	3	2	2	1	3	7	4	3	3	1	7	3	2	1	4	5	6	7	7	6	3	2	1	6	6	1	1	2	3	5	1	6	5	2	2	2	3	5	2	7	6	7	7	3
99	3	7	7	2	2	2	1	2	7	6	6	6	6	7	5	6	6	2	2	3	5	6	7	2	6	2	6	6	5	2	2	2	3	2	5	2	6	3	2	6	7	5	2	6	7	7	5	3	3
100	3	7	3	3	7	3	6	6	7	3	1	5	3	2	7	1	3	5	3	5	7	2	6	7	1	1	7	1	3	7	1	1	3	7	6	3	2	5	6	2	2	5	3	2	1	2	1	6	2
[truncated: 31 more columns]
