# Supplementary material for: Four dimensions characterize attributions from faces using a representative set of English trait words
Source: Nat Commun. 2021 Aug 27;12:5168. doi: 10.1038/s41467-021-25500-y (PMC8397784; doi:10.1038/s41467-021-25500-y)
Supplement: Supplementary file 4 — Source Data [file 41467_2021_25500_MOESM4_ESM.zip › Source_Data/FigureS7_Ratings_80Traits_86Participants/LV4.csv]

	aggressive	agreeable	ambitious	angry	anxious	articulate	atypical	autistic	baby-faced	beautiful	bossy	careful	charismatic	clever	combative	competent	compulsive	condescending	confident	conscientious	consistent	courageous	creative	critical	cruel	curious	defensive	determined	dignified	disorderly	easygoing	emotional	empathetic	energetic	ethical	feminine	flexible	grumpy	happy	healthy	helpful	humble	ignorant	income	independent	intellectual	intense	jealous	leader-like
1	1	2	5	5	5	7	4	3	1	4	3	3	3	3	5	5	5	5	5	3	3	3	5	4	5	3	1	3	6	4	5	7	5	2	1	7	4	4	4	2	2	2	3	2	6	5	6	3	2
2	3	5	3	5	5	7	6	1	5	4	3	3	6	6	5	4	3	6	4	7	2	3	3	1	3	6	2	6	3	2	4	6	5	5	6	7	5	3	6	5	3	5	5	2	3	1	5	2	5
3	5	3	1	6	7	7	5	1	3	3	2	5	3	2	6	3	6	5	3	1	7	2	3	7	5	3	5	3	6	6	5	6	3	6	4	3	1	6	4	3	4	7	6	2	3	6	5	3	2
4	5	7	7	2	2	7	6	1	4	5	5	7	3	5	5	4	3	5	6	7	3	4	6	1	3	3	5	3	3	2	5	5	2	3	NA	6	5	7	6	6	5	2	5	4	2	3	6	7	7
5	6	4	3	6	7	7	1	1	2	5	6	7	1	NA	5	3	6	7	6	4	1	6	1	1	5	3	7	4	7	6	6	5	1	1	7	7	3	7	2	6	5	6	7	6	6	7	3	6	1
6	5	4	4	5	3	7	1	1	2	5	7	7	5	5	3	5	6	5	6	6	3	5	5	1	5	4	7	5	7	1	4	7	5	7	3	5	3	7	5	3	3	5	3	5	6	3	5	5	2
7	5	4	7	5	1	7	4	1	2	3	6	4	5	7	3	3	5	7	7	6	6	3	5	1	5	5	3	7	2	4	6	3	1	6	6	7	6	3	4	6	3	1	2	7	5	6	7	1	3
8	5	7	3	5	2	7	4	1	2	7	7	5	6	5	5	7	3	5	7	4	6	6	7	1	5	5	7	7	2	7	5	5	2	5	6	7	7	5	5	5	2	3	5	6	6	6	7	1	1
9	1	5	5	2	3	NA	1	1	5	7	3	5	5	7	2	5	3	5	5	7	5	6	3	1	4	6	3	6	5	4	6	5	5	3	6	7	5	1	2	6	2	1	3	2	5	3	6	5	5
10	3	2	2	3	3	7	1	1	1	5	1	4	5	5	2	5	1	5	5	1	5	2	6	1	3	5	1	5	2	2	5	6	5	2	6	7	3	4	5	6	3	5	1	3	5	5	3	5	5
11	2	5	1	1	5	1	1	1	1	5	5	7	3	6	3	3	2	2	5	3	6	2	2	4	2	5	5	2	3	5	4	5	5	7	4	6	3	3	2	5	4	6	5	3	6	5	1	5	5
12	2	6	3	3	7	5	1	1	5	5	2	5	5	5	2	5	2	1	6	1	NA	5	5	1	4	6	2	3	5	4	6	3	6	3	6	5	2	2	5	5	6	3	3	4	3	2	2	5	6
13	5	3	2	6	5	1	1	1	3	3	6	6	5	2	3	3	5	3	6	3	3	5	4	4	5	3	3	6	3	5	4	1	3	1	6	4	5	6	2	3	2	5	5	3	3	4	5	5	5
14	2	4	6	2	5	7	1	3	5	5	6	5	5	3	5	5	5	4	5	3	3	5	5	7	5	3	6	7	5	2	5	3	5	1	5	4	2	7	3	5	4	2	5	5	7	3	5	3	6
15	3	5	2	1	7	5	7	1	1	2	1	5	3	6	6	1	3	3	1	7	2	2	1	4	1	3	1	4	1	2	4	7	7	1	1	5	2	1	1	3	1	7	1	2	1	3	3	6	3
16	5	4	5	3	6	5	4	1	3	6	2	7	3	6	3	7	5	4	5	7	2	3	5	1	2	5	2	5	5	4	4	6	7	2	5	6	3	4	5	3	5	6	5	2	3	5	3	5	3
17	3	6	5	3	4	2	4	3	1	6	3	6	5	5	2	5	2	5	5	7	6	3	5	1	2	6	5	5	5	3	5	5	2	5	4	7	3	5	6	5	5	5	5	2	5	4	5	5	3
18	3	1	2	7	7	7	6	1	1	3	1	2	3	5	4	1	6	1	3	3	6	1	1	7	3	2	1	4	2	7	4	3	2	6	3	5	3	3	2	1	3	6	1	1	5	3	1	3	3
19	2	1	2	3	6	1	1	1	1	2	5	4	3	6	2	3	6	7	4	3	3	3	3	4	5	3	7	3	1	7	4	5	5	1	6	NA	3	6	1	2	5	6	5	2	3	3	3	3	3
20	6	3	3	6	1	7	2	1	3	5	7	NA	6	4	6	2	3	7	7	7	3	7	3	1	7	5	2	6	3	6	6	6	3	3	6	5	7	6	5	3	5	1	7	5	7	6	2	3	7
21	5	1	5	5	6	1	5	1	1	4	5	4	1	2	6	3	2	5	4	7	6	4	1	4	7	1	2	3	1	4	6	2	3	3	1	4	3	7	3	3	3	6	7	5	1	3	6	3	3
22	1	6	1	2	4	5	6	4	1	1	1	2	3	5	2	3	3	1	3	6	7	6	1	7	NA	2	5	1	3	1	4	7	5	7	1	6	5	7	1	1	6	7	1	1	1	5	6	6	1
23	3	5	1	1	6	5	3	3	1	3	3	4	6	6	1	5	6	5	5	3	5	5	1	4	1	3	2	5	7	2	6	6	5	2	4	6	3	5	1	5	6	5	2	5	5	5	5	3	5
24	2	4	6	2	2	7	6	1	5	5	6	4	6	7	2	6	1	3	7	NA	5	6	6	4	1	5	7	7	7	2	7	5	3	7	6	7	6	1	7	7	5	1	5	7	7	7	3	2	6
25	5	1	6	5	5	7	5	1	3	5	4	7	5	5	6	3	3	5	7	4	5	5	2	1	6	1	7	5	2	6	5	6	5	1	6	7	5	7	6	3	6	2	5	5	5	3	5	2	5
26	6	5	3	6	5	7	4	1	2	5	3	6	5	5	3	NA	3	7	7	3	6	6	5	7	6	1	5	7	2	2	5	6	1	1	4	7	5	4	2	7	2	3	7	5	5	4	3	6	7
27	5	3	5	5	2	7	4	1	1	3	7	6	5	6	3	5	6	3	6	7	5	2	3	1	6	1	3	7	2	1	5	5	2	3	2	7	5	2	3	6	6	4	5	5	5	3	6	2	3
28	3	5	2	3	2	7	5	1	3	6	6	5	5	5	6	6	1	5	6	6	4	5	6	1	6	3	7	5	2	1	6	5	6	5	5	1	5	2	5	5	3	5	5	6	6	4	5	6	5
29	2	7	6	1	2	7	1	1	5	7	2	6	7	6	1	7	5	4	7	7	4	6	6	2	1	5	1	7	6	2	6	7	7	7	7	7	6	1	6	7	6	1	2	6	6	7	1	2	7
30	1	7	6	1	2	7	1	1	6	7	6	7	7	2	2	7	5	1	7	1	6	7	6	1	1	6	1	5	7	7	7	7	2	6	6	2	7	1	5	7	7	1	5	5	5	7	1	3	5
31	1	7	6	2	2	5	5	1	3	6	5	7	5	6	3	6	3	3	6	6	5	5	5	4	1	5	5	7	7	3	4	6	5	3	6	6	7	2	3	7	6	1	2	3	5	5	3	3	5
32	1	1	1	3	7	3	5	5	1	2	1	2	1	5	5	1	3	7	3	4	6	1	2	4	2	2	7	3	5	7	3	3	5	1	2	5	1	5	1	3	1	6	7	1	2	4	2	6	1
33	1	3	2	5	6	2	7	1	5	2	1	4	3	6	1	2	3	1	3	3	3	2	1	6	5	1	5	3	5	4	2	5	5	1	3	6	1	5	2	1	6	7	1	2	2	2	3	5	1
34	1	7	6	1	1	7	1	1	6	7	1	7	7	NA	1	7	6	1	7	1	6	7	7	4	4	6	7	5	7	NA	7	6	7	7	7	7	7	1	6	7	3	2	1	6	7	7	1	5	5
35	3	4	5	2	1	7	1	1	5	5	2	2	5	5	2	7	3	1	4	7	1	5	5	4	1	5	1	5	5	5	7	6	5	7	7	7	6	1	7	6	6	1	2	5	6	5	2	6	7
36	1	4	6	3	2	7	3	1	5	5	3	7	3	5	2	6	5	1	7	7	4	3	5	1	3	5	6	5	5	2	7	6	7	5	7	7	3	1	6	6	3	1	2	5	7	3	1	2	2
37	2	1	1	4	7	4	4	1	3	4	1	4	3	6	3	5	3	4	5	3	NA	2	5	1	2	5	2	5	7	2	4	7	5	7	7	6	3	4	7	5	4	3	1	5	6	5	3	4	3
38	2	5	7	3	2	7	1	1	2	5	5	7	6	7	1	5	4	2	6	7	3	7	5	1	3	3	7	5	5	3	6	7	3	7	6	6	6	1	5	6	6	1	5	6	5	3	1	3	7
39	1	7	7	1	2	7	1	1	5	7	2	6	7	7	2	6	5	5	7	5	5	7	NA	1	1	7	1	7	3	1	6	7	7	7	6	7	7	1	5	7	5	1	5	5	7	7	1	1	5
40	1	7	5	3	5	2	3	1	5	5	1	7	5	7	2	3	3	5	7	5	4	6	6	7	3	3	5	3	5	5	6	6	5	6	5	6	3	2	3	2	6	3	6	5	3	3	1	5	3
41	3	3	2	3	2	7	6	1	5	4	3	4	3	5	3	5	2	2	5	6	NA	3	2	1	2	4	3	5	5	3	6	3	5	3	6	6	5	2	6	5	2	5	2	1	3	3	4	5	5
42	1	7	7	1	2	7	1	1	7	7	6	7	6	6	1	7	3	1	7	6	5	6	7	4	NA	7	1	7	7	1	7	7	7	7	4	5	7	4	7	7	7	1	7	6	7	6	1	1	3
43	1	7	7	3	1	7	1	1	3	7	6	7	7	6	5	7	3	1	7	6	7	6	7	1	5	5	6	5	5	6	7	6	6	6	5	7	6	1	5	6	7	1	5	6	7	6	5	1	2
44	1	3	6	1	3	3	1	1	6	6	3	5	7	5	2	7	5	3	5	NA	3	6	6	1	5	7	3	5	7	5	7	6	6	6	6	7	5	4	3	6	5	3	7	3	6	4	1	6	5
45	3	7	5	3	5	5	7	5	6	6	2	6	5	5	1	2	3	2	4	6	3	3	7	NA	1	7	7	5	5	3	6	6	6	5	6	7	6	3	6	5	6	1	3	3	5	2	3	2	5
46	5	4	5	2	7	1	5	1	1	2	2	6	2	3	3	3	4	3	5	1	3	6	1	7	6	3	7	2	3	6	6	3	3	1	7	5	3	6	1	2	5	7	6	3	2	3	2	3	1
47	6	5	2	7	1	2	7	3	5	3	6	6	2	7	7	2	5	1	5	1	4	2	3	7	6	4	7	5	1	3	2	7	1	7	6	1	2	5	2	3	4	2	7	5	1	2	7	6	3
48	1	7	7	2	1	7	1	1	7	6	5	7	7	3	3	4	7	1	7	3	3	5	5	4	1	7	2	5	7	7	6	6	7	7	6	6	5	1	2	6	7	2	7	3	2	4	1	6	3
49	2	5	4	2	1	7	1	1	4	6	5	6	5	6	5	7	5	7	7	7	3	7	6	1	1	3	3	6	5	4	7	5	6	5	4	7	5	1	3	6	3	2	3	5	5	4	2	3	5
50	7	7	6	1	1	7	1	1	6	6	1	7	7	6	1	7	1	1	6	5	4	5	7	1	1	7	1	6	7	6	5	7	5	7	5	1	5	1	5	7	6	1	3	6	6	6	4	3	7
51	5	3	3	3	4	1	3	1	1	2	5	4	3	5	5	4	6	5	3	3	2	3	2	4	3	3	7	5	5	5	4	3	3	1	3	1	3	1	5	3	3	6	3	3	2	5	4	3	6
52	6	1	1	6	7	1	1	1	1	2	4	6	1	6	7	1	5	7	1	4	2	3	3	4	7	4	7	4	5	7	6	1	5	3	1	1	1	7	1	3	5	5	4	1	2	2	4	4	2
53	2	5	5	5	3	1	1	1	1	3	6	1	1	2	4	3	NA	5	7	1	5	5	1	4	3	5	5	2	1	7	3	6	2	1	6	2	3	5	3	3	3	4	3	5	6	5	3	5	2
54	6	1	4	6	6	1	2	5	1	2	4	1	1	3	7	3	3	7	7	3	3	1	1	7	5	1	7	2	1	7	5	3	1	1	2	1	2	5	1	2	2	6	1	3	5	1	7	1	1
55	1	1	1	5	4	7	5	1	1	1	3	3	1	1	5	1	5	7	4	4	1	5	1	6	7	4	6	1	1	6	6	1	1	6	5	2	1	7	6	2	2	4	1	3	6	1	2	4	1
56	5	4	6	6	3	7	3	1	1	2	6	4	3	5	3	3	5	7	4	1	1	5	3	4	4	3	7	5	2	6	5	1	5	3	1	2	1	6	2	2	3	3	7	6	3	6	6	3	2
57	1	6	6	2	1	4	5	1	2	6	5	5	3	3	5	5	2	5	7	7	NA	6	7	1	5	6	2	5	5	3	6	6	6	5	6	2	5	1	7	5	5	2	3	5	5	7	2	3	5
58	5	3	1	6	5	1	1	1	3	5	4	4	5	5	7	4	5	7	3	NA	5	6	5	2	4	4	7	2	2	6	5	2	5	3	1	7	1	7	1	3	1	5	5	5	5	5	6	4	5
59	1	4	3	1	4	1	6	1	7	4	3	4	3	3	1	4	4	4	3	4	4	2	2	4	4	4	7	1	4	1	4	5	7	1	6	2	4	6	1	3	4	7	4	3	5	2	2	3	4
60	5	1	7	3	6	5	7	1	1	1	3	1	3	NA	3	6	2	5	3	1	5	3	3	7	5	5	5	3	2	2	2	1	3	1	1	1	1	5	1	3	3	7	2	3	4	5	5	4	1
61	6	3	1	4	4	4	6	1	1	2	1	1	3	6	5	1	3	7	4	7	4	3	1	1	6	1	7	2	2	6	4	1	1	1	2	1	3	7	2	2	1	5	1	2	2	1	3	6	3
62	5	3	3	5	5	5	2	1	3	3	3	4	5	5	3	4	3	7	4	4	3	3	1	4	2	3	4	2	2	1	4	4	3	3	5	1	4	5	2	3	2	5	5	2	3	2	5	5	1
63	3	5	4	4	5	1	1	1	3	2	3	4	3	3	5	3	3	7	5	4	3	2	1	6	5	1	6	5	2	2	1	1	3	1	4	1	1	7	3	6	2	7	5	6	3	2	2	5	2
64	5	4	1	3	7	1	1	1	1	1	3	4	3	2	5	1	2	1	3	7	4	2	1	7	4	2	1	2	2	1	5	1	3	1	6	1	1	7	4	2	6	7	1	2	1	5	6	4	1
65	3	1	2	5	6	1	4	1	1	2	3	6	3	3	6	3	3	5	4	4	5	2	3	1	3	2	7	5	2	3	3	1	3	2	6	1	2	1	6	5	3	3	2	3	3	3	6	3	3
66	2	3	3	3	6	5	2	1	2	3	3	4	2	3	2	3	5	5	4	3	2	5	2	2	4	1	3	3	2	4	4	5	5	5	5	1	1	5	5	5	5	2	6	4	6	5	3	6	2
67	3	3	5	3	6	1	1	1	3	5	3	1	5	7	5	6	6	4	5	4	7	5	3	4	3	5	5	5	3	6	1	5	3	3	1	4	1	3	1	5	3	4	7	3	3	5	3	3	2
68	5	4	5	6	3	5	2	1	1	5	2	4	3	3	6	5	6	5	6	7	NA	3	2	4	4	1	1	5	1	1	5	1	1	5	5	1	5	7	1	6	5	5	1	6	6	5	4	2	2
69	2	1	4	1	7	1	7	5	5	2	4	1	1	6	2	1	7	1	1	1	4	3	1	4	1	1	7	1	7	7	4	7	5	1	5	2	1	4	3	2	7	7	3	3	6	4	6	7	1
70	3	1	7	2	3	1	2	1	1	3	2	4	5	6	5	2	2	5	3	NA	3	5	5	4	3	6	2	6	5	3	5	4	7	5	2	1	3	4	5	3	6	5	5	3	2	5	3	3	2
71	7	1	5	3	6	7	1	1	1	2	3	1	1	6	6	3	1	7	1	7	1	2	1	4	5	1	7	5	1	7	4	1	2	1	2	1	3	7	1	1	1	1	7	3	2	1	7	6	1
72	2	4	1	3	5	1	1	1	1	3	5	4	3	3	5	2	6	5	3	1	4	1	4	4	6	2	6	2	2	5	3	3	5	1	5	1	2	4	3	6	5	3	2	2	5	3	3	2	1
73	3	3	5	1	6	1	7	1	1	1	3	1	3	2	NA	1	2	1	1	7	4	1	5	NA	5	3	2	2	1	2	4	3	5	1	4	1	1	7	6	2	5	5	2	4	3	5	2	3	3
74	5	2	5	3	4	5	3	1	1	2	3	4	5	2	5	2	6	7	4	3	3	3	2	4	5	3	5	4	5	6	2	3	3	3	2	2	3	7	1	2	5	4	2	4	3	6	2	3	2
75	2	5	4	3	5	1	1	1	1	4	3	4	5	2	5	1	5	4	3	5	5	3	3	2	4	4	2	6	5	6	4	5	1	1	5	4	6	1	2	3	3	5	1	3	5	3	3	6	3
76	1	1	6	1	5	1	6	1	1	3	6	4	3	1	5	1	4	1	1	1	1	5	1	NA	4	5	7	4	2	5	3	1	5	1	4	4	5	7	3	3	1	6	3	4	3	3	1	5	1
77	5	4	5	6	4	7	1	1	1	3	2	4	3	6	5	4	2	4	3	6	6	4	3	4	4	1	5	3	2	1	5	3	3	2	6	3	5	5	1	5	1	6	7	3	3	1	2	4	2
78	3	2	6	2	4	4	1	1	1	1	5	1	5	1	2	6	1	4	3	5	2	3	3	4	2	5	2	5	1	5	4	5	5	3	3	3	5	7	6	3	5	6	3	3	7	6	1	6	1
79	3	7	3	2	1	7	2	1	5	6	5	6	6	5	2	3	3	5	7	4	2	5	6	7	3	6	5	6	5	4	7	6	6	3	6	1	5	5	2	6	5	4	6	7	6	6	3	2	6
80	3	4	1	3	4	2	5	1	1	3	2	3	2	2	5	3	6	1	4	6	4	3	4	1	5	3	4	2	1	5	4	5	7	3	6	6	4	2	6	2	3	4	2	2	3	4	4	5	5
81	3	5	5	3	1	7	1	1	1	6	2	6	6	6	5	5	5	3	6	3	2	5	5	1	1	5	2	3	5	2	5	5	5	6	6	2	3	1	7	5	5	6	3	3	5	5	3	3	6
82	7	3	3	6	3	7	7	1	1	1	3	1	1	5	6	1	5	1	4	3	5	3	3	7	6	3	7	2	5	5	4	6	2	1	1	3	5	7	1	1	3	2	6	2	1	4	3	4	1
83	3	7	2	2	2	5	1	1	5	5	3	6	5	NA	6	5	7	3	5	4	5	6	6	1	2	5	3	3	6	2	4	5	5	3	6	2	7	1	5	5	6	1	2	3	6	3	3	5	3
84	3	1	2	4	3	5	7	3	1	3	1	1	1	2	4	3	6	1	3	2	4	2	2	4	1	4	6	5	3	7	3	3	3	3	2	2	1	5	3	2	1	6	1	3	3	4	5	4	1
85	5	6	3	2	5	5	1	1	4	5	5	6	5	3	3	5	7	3	5	4	6	2	7	7	5	3	4	4	5	7	4	6	2	6	7	1	7	6	3	5	5	5	5	5	6	5	3	5	6
86	5	1	3	5	3	1	1	1	1	2	4	4	1	6	5	5	3	4	4	7	5	2	4	1	4	2	1	4	1	4	4	6	1	6	1	1	3	4	6	3	4	6	7	6	5	3	4	5	1
87	4	4	4	1	4	4	6	5	1	4	1	4	6	4	4	6	6	4	3	6	3	4	4	1	4	4	5	3	5	4	3	3	4	3	5	1	3	4	5	2	1	4	3	1	4	4	4	4	2
88	6	6	6	5	3	7	5	1	2	5	5	4	5	5	7	3	3	7	7	7	4	3	3	7	7	5	5	5	5	5	4	5	2	3	6	1	5	7	3	5	3	5	5	3	5	4	6	3	3
89	5	5	2	2	4	5	4	1	3	4	3	2	5	3	7	4	5	1	6	NA	6	5	2	1	4	3	5	4	2	3	5	3	3	1	6	2	2	5	5	5	3	2	3	6	2	3	4	2	3
90	3	6	2	3	2	7	5	1	1	2	5	5	5	6	5	6	2	3	6	5	5	3	7	1	3	3	2	5	2	3	6	5	5	5	6	1	7	5	2	6	5	3	5	5	4	6	5	5	3
91	3	7	6	5	3	5	5	1	3	6	1	5	5	6	5	5	5	5	6	1	6	3	7	7	3	5	7	4	7	4	7	1	7	5	6	1	5	7	3	5	5	6	3	2	5	5	4	3	1
92	3	5	5	3	3	5	1	1	2	5	2	7	5	3	3	7	3	5	6	3	3	5	3	4	2	5	5	5	2	4	7	6	5	3	2	1	6	7	5	2	5	2	5	6	6	3	2	3	5
93	5	3	3	5	5	7	1	2	1	5	3	6	5	6	3	3	6	5	6	7	3	5	6	1	4	2	1	5	2	4	5	5	3	2	5	1	2	4	2	5	4	2	2	5	7	6	5	2	6
94	7	2	1	6	3	7	6	1	2	3	1	1	1	3	2	6	3	7	5	1	3	1	1	7	6	1	3	7	2	6	1	1	1	3	6	2	1	5	1	3	1	7	7	6	5	2	3	4	2
95	2	5	6	2	3	7	NA	1	3	4	6	7	5	3	6	3	6	7	7	1	2	3	3	4	3	5	5	5	1	7	6	5	5	6	6	2	5	2	5	6	3	3	2	7	3	5	5	3	7
96	3	3	1	5	5	1	5	5	1	4	3	3	3	5	5	4	3	1	1	5	3	2	1	1	4	4	1	1	5	7	4	1	2	3	4	2	2	5	6	6	6	2	3	3	2	4	4	2	2
97	1	4	3	3	2	1	5	1	3	6	6	6	5	NA	6	5	3	7	7	7	NA	5	1	2	6	3	6	4	7	2	5	6	2	3	6	1	5	4	5	5	2	1	1	3	6	1	4	2	5
98	3	5	3	2	5	5	6	1	4	3	5	5	5	3	3	5	3	4	4	6	2	5	3	4	4	5	7	3	6	2	5	6	5	3	1	1	4	1	3	6	3	6	3	5	3	3	3	5	5
99	3	4	3	3	5	5	1	1	1	4	2	5	1	5	7	2	3	4	5	7	2	3	5	7	3	4	5	7	3	NA	5	3	2	3	1	2	4	5	3	4	3	5	5	3	6	6	3	2	5
100	2	4	5	2	6	7	4	4	1	3	3	4	3	3	2	3	4	4	3	3	NA	2	4	1	1	4	7	3	5	6	5	3	5	6	2	1	4	4	1	5	3	5	3	4	5	3	3	6	5
[truncated: 31 more columns]
