# Supplementary material for: Four dimensions characterize attributions from faces using a representative set of English trait words
Source: Nat Commun. 2021 Aug 27;12:5168. doi: 10.1038/s41467-021-25500-y (PMC8397784; doi:10.1038/s41467-021-25500-y)
Supplement: Supplementary file 4 — Source Data [file 41467_2021_25500_MOESM4_ESM.zip › Source_Data/FigureS7_Ratings_80Traits_86Participants/PE3.csv]

	aggressive	agreeable	ambitious	angry	anxious	articulate	atypical	autistic	baby-faced	beautiful	bossy	careful	charismatic	clever	combative	competent	compulsive	condescending	confident	conscientious	consistent	courageous	creative	critical	cruel	curious	defensive	determined	dignified	disorderly	easygoing	emotional	empathetic	energetic	ethical	feminine	flexible	grumpy	happy	healthy	helpful	humble	ignorant	income	independent	intellectual	intense	jealous	leader
1	2	4	5	4	2	5	3	1	5	2	3	6	4	3	3	5	3	3	6	5	4	5	6	4	3	4	3	5	4	2	4	5	4	6	5	6	6	5	4	7	2	5	3	4	5	4	2	4	6
2	4	5	5	3	3	3	1	1	3	5	3	5	4	6	4	6	3	3	6	6	5	3	5	3	3	5	2	6	4	2	6	5	5	2	6	6	6	4	5	7	6	6	2	5	7	3	5	3	6
3	6	2	7	6	3	2	2	2	1	3	7	5	1	1	7	2	6	7	6	2	1	5	2	6	6	3	7	2	1	6	3	5	1	2	2	6	1	6	5	7	1	1	5	5	2	1	7	7	2
4	6	5	6	7	3	1	3	2	1	1	7	5	2	1	7	3	5	5	3	5	1	2	1	6	3	2	7	2	2	6	2	2	1	3	1	6	1	6	2	6	1	3	6	4	3	2	7	7	1
5	5	5	6	3	5	5	3	1	5	3	4	5	3	5	3	6	4	3	6	6	4	4	6	4	3	5	3	5	3	4	5	4	5	6	3	7	6	5	4	7	3	5	3	2	5	3	3	4	3
6	3	6	3	1	2	7	2	1	1	6	4	6	6	7	3	7	5	6	6	7	7	6	7	5	2	6	2	7	7	1	5	5	7	6	7	6	7	5	6	7	7	6	1	6	7	6	3	1	7
7	2	5	6	2	5	3	2	1	2	5	3	6	4	6	3	5	2	3	6	6	5	4	6	3	2	5	3	6	5	3	6	3	5	5	4	7	5	2	5	7	6	5	2	3	7	4	3	5	5
8	3	6	5	2	4	5	2	1	4	7	4	6	6	6	3	5	6	6	7	6	4	5	6	5	3	5	3	7	4	2	6	5	5	7	5	6	6	4	5	NA	4	2	1	6	6	6	3	5	5
9	3	3	6	3	5	5	2	1	2	3	3	6	5	6	3	6	4	3	5	5	4	5	5	3	2	5	3	3	6	2	6	4	5	6	5	7	5	3	5	7	5	6	2	5	4	5	3	3	2
10	3	3	5	3	2	5	2	2	4	3	3	6	5	6	3	5	5	4	6	6	5	3	5	3	4	5	3	4	4	4	3	2	6	5	4	6	5	6	5	7	5	5	3	6	5	3	3	5	3
11	2	4	4	3	5	5	2	2	2	4	4	5	3	5	3	5	4	4	5	6	4	3	5	3	2	5	5	6	4	3	3	6	5	5	3	6	5	5	4	7	3	3	3	5	5	3	3	5	5
12	2	5	3	3	2	5	3	3	6	3	2	6	3	6	1	6	3	3	3	6	5	3	5	3	3	6	1	5	6	2	5	5	5	4	6	5	5	3	6	6	5	6	3	3	2	5	5	1	2
13	5	4	5	2	3	5	2	1	2	3	5	5	3	5	3	5	5	5	6	2	4	3	5	5	3	5	6	6	5	3	6	5	5	3	5	6	3	3	3	7	5	3	2	3	5	3	5	4	4
14	3	5	5	2	6	5	2	1	2	3	2	5	4	5	5	5	3	4	5	5	5	3	2	5	5	5	5	6	4	2	3	3	5	2	4	5	6	5	3	7	3	4	2	5	6	4	5	5	3
15	5	5	7	6	5	3	1	3	1	2	5	4	2	3	5	4	1	4	4	5	4	5	5	2	3	2	5	4	5	3	5	3	3	5	4	5	5	5	3	5	6	5	5	2	6	2	5	5	1
16	3	5	6	3	3	5	4	1	1	3	3	5	3	5	3	5	3	5	3	5	4	5	5	2	4	5	3	5	4	2	7	5	3	4	4	6	5	4	6	7	5	3	3	3	6	5	3	4	2
17	5	5	3	2	5	6	3	1	3	4	4	6	4	4	5	4	5	5	6	6	3	3	3	4	5	4	5	6	5	4	5	2	3	5	4	6	5	6	3	6	5	3	4	3	5	3	6	5	2
18	2	5	3	3	2	7	3	1	1	4	3	5	6	5	3	5	4	3	6	3	6	4	6	3	5	5	1	6	7	2	5	5	6	3	5	3	6	2	6	5	5	7	1	2	7	4	2	4	2
19	4	4	6	5	3	5	3	1	1	3	4	5	2	5	3	6	5	4	3	5	5	6	6	5	3	5	5	6	3	3	4	6	4	3	3	6	5	5	4	7	5	3	3	5	6	3	5	4	4
20	6	2	6	7	6	1	2	1	3	6	7	5	1	2	7	2	1	7	7	3	1	5	2	7	6	3	7	1	1	6	2	6	1	6	2	7	2	7	6	6	1	1	6	6	3	1	7	7	1
21	4	3	7	6	7	2	3	2	4	2	7	5	2	2	6	5	7	5	5	5	1	1	1	5	2	1	2	1	2	6	5	2	2	3	1	5	2	6	2	7	3	3	6	2	2	1	7	7	5
22	1	6	3	2	5	6	3	1	1	3	4	7	4	5	3	7	6	2	6	6	7	6	7	3	3	5	1	7	7	3	5	4	7	5	6	6	7	2	6	6	7	7	1	7	7	5	3	1	6
23	5	4	3	5	5	5	3	4	3	3	4	5	3	5	5	5	3	3	6	6	4	3	3	3	2	5	6	3	5	3	6	5	4	5	5	6	6	3	5	6	4	3	2	4	5	5	5	5	2
24	3	5	3	2	2	6	2	1	2	5	3	5	3	5	3	3	5	2	6	6	5	3	7	3	5	5	3	6	6	2	6	5	5	6	5	7	5	3	6	7	6	4	2	5	NA	6	2	4	5
25	5	6	5	5	5	6	2	1	2	4	5	6	4	6	4	6	3	5	7	3	5	5	6	3	5	5	3	7	4	2	4	5	4	6	4	6	5	6	5	7	3	3	1	5	7	5	6	4	6
26	5	3	6	4	2	5	2	1	4	4	4	6	4	6	3	4	7	3	5	6	5	4	5	3	5	3	NA	6	5	1	6	3	4	6	4	6	6	2	5	7	3	5	3	6	6	3	6	5	5
27	3	5	6	4	5	6	3	1	1	5	5	6	3	6	3	5	4	5	6	7	6	4	4	2	3	5	2	7	6	4	5	5	5	6	5	6	6	7	5	7	7	4	2	5	7	4	3	3	6
28	4	3	5	4	5	3	2	1	3	5	4	5	5	5	3	5	4	5	6	4	5	3	6	6	5	5	7	3	2	2	3	6	5	5	5	7	2	5	6	7	5	6	2	5	6	5	5	3	6
29	3	6	5	2	5	5	2	1	5	5	3	6	5	6	3	5	4	2	3	6	6	4	6	2	3	NA	2	6	5	3	5	6	6	5	4	7	3	1	7	7	6	6	3	5	5	5	5	3	3
30	1	5	5	2	1	6	2	2	6	5	2	6	6	6	2	4	2	5	3	6	5	4	3	3	2	5	3	6	6	2	5	2	6	5	4	6	5	2	5	6	5	6	2	6	6	3	2	3	5
31	2	6	5	2	5	3	2	1	6	5	5	6	5	6	2	5	3	2	4	6	5	4	NA	3	3	5	2	5	5	2	6	5	5	4	5	NA	6	2	4	7	5	5	2	4	3	4	2	2	3
32	6	5	6	7	7	7	5	5	2	6	5	7	2	7	6	2	6	4	3	5	6	7	4	3	3	6	7	7	3	2	5	1	3	2	4	5	7	5	1	7	2	5	2	2	7	7	7	1	5
33	4	4	1	3	7	2	6	6	5	1	1	7	2	5	1	3	3	2	2	3	4	1	2	3	2	3	6	1	6	4	6	2	5	1	6	5	5	2	2	4	3	6	2	3	2	4	1	3	1
34	1	7	6	1	3	6	1	1	5	7	4	6	7	7	1	7	5	1	7	7	6	5	6	2	1	6	2	7	7	2	6	7	6	6	6	7	6	2	6	7	7	7	1	6	7	4	1	3	6
35	2	6	3	2	6	6	2	1	6	5	4	6	2	6	2	6	3	3	5	6	5	5	7	3	3	6	3	6	6	2	5	3	5	3	5	7	6	5	6	7	5	5	2	6	6	5	2	2	5
36	2	6	2	2	5	7	2	1	5	5	3	6	6	6	3	6	5	3	5	5	5	4	7	6	2	5	5	6	5	4	7	5	6	5	6	7	5	5	6	7	6	5	2	5	6	5	3	2	6
37	2	5	6	4	5	3	2	1	6	4	3	6	3	5	4	6	4	3	6	6	6	5	6	3	2	5	6	4	5	2	5	5	6	6	5	6	6	2	6	7	5	6	3	3	5	3	5	4	5
38	1	5	3	1	2	7	2	1	1	6	4	6	6	7	3	7	1	1	7	6	7	7	7	3	1	6	1	7	7	1	6	5	7	7	7	7	7	2	6	7	7	7	1	7	7	5	4	1	7
39	2	4	5	2	3	5	3	1	2	3	2	5	5	5	3	5	5	3	4	6	4	5	6	5	3	5	5	6	6	2	4	6	6	5	5	6	4	3	5	6	3	6	2	5	5	5	1	3	5
40	3	3	6	2	5	6	2	1	2	4	4	5	NA	5	2	5	7	3	5	5	5	4	5	3	3	5	3	5	4	4	6	6	5	5	5	6	5	2	5	7	5	3	2	4	5	3	3	2	6
41	2	7	5	1	6	6	3	1	6	4	3	3	5	6	2	6	6	2	5	6	5	4	6	1	2	7	2	5	6	3	6	6	5	5	6	6	6	2	4	7	7	6	2	5	6	5	3	4	4
42	2	6	6	1	5	6	5	2	7	7	2	5	6	7	2	6	6	2	6	6	6	3	7	2	1	6	1	6	6	2	5	6	6	6	7	4	6	1	7	7	6	7	2	6	5	6	1	4	5
43	1	5	6	1	3	7	3	1	4	6	4	6	6	7	3	6	2	5	6	4	7	4	6	3	3	NA	2	7	6	1	5	6	7	6	7	6	7	3	6	7	3	5	1	7	7	6	3	1	7
44	2	7	2	3	2	6	2	1	6	7	5	7	6	6	3	6	6	1	5	7	6	6	7	3	1	6	3	6	7	2	7	NA	7	7	6	7	3	1	5	7	7	5	1	6	7	6	1	3	6
45	2	3	3	2	3	5	4	1	6	5	2	3	5	5	2	5	5	3	3	5	5	3	2	2	2	5	2	6	4	2	5	6	5	5	5	5	6	5	5	7	3	5	2	3	6	6	5	4	4
46	3	5	4	2	5	6	2	1	2	4	3	5	5	6	3	5	4	3	6	6	5	3	3	5	3	6	6	3	5	3	4	NA	5	6	4	6	5	5	5	7	5	5	1	5	6	4	3	3	5
47	7	4	6	6	2	5	1	1	4	5	7	5	2	6	7	6	1	5	6	5	2	6	6	5	3	3	7	7	1	2	3	2	2	5	3	7	5	6	5	NA	4	5	3	7	7	5	7	6	3
48	1	7	2	1	7	6	2	2	7	7	2	6	6	6	2	5	5	2	3	7	6	5	7	2	2	6	3	5	7	2	3	7	NA	5	6	7	6	1	6	7	6	7	1	7	6	6	1	2	5
49	3	6	5	2	3	6	2	1	6	6	2	6	6	6	3	6	3	2	5	6	6	5	6	2	2	5	2	7	2	2	6	6	5	5	6	7	6	3	5	7	5	6	2	5	4	6	3	NA	7
50	2	5	6	1	3	7	2	1	2	6	2	5	6	6	2	4	5	1	6	6	6	5	5	1	1	6	6	6	6	2	5	6	5	5	6	6	6	3	6	7	6	6	2	4	7	6	3	5	5
51	4	3	2	3	2	2	2	2	2	3	4	4	3	4	3	6	4	5	6	4	4	5	3	6	4	5	5	2	3	4	5	3	4	2	3	1	5	3	5	7	4	2	2	6	4	3	4	3	1
52	2	6	5	1	2	5	2	1	1	2	3	5	6	5	3	6	3	2	5	5	4	6	4	2	2	4	2	2	6	3	5	5	3	7	5	1	5	2	5	6	6	6	3	5	7	5	5	3	4
53	3	3	3	3	3	3	2	1	5	5	4	3	5	5	3	5	4	3	5	5	4	5	3	4	3	5	3	3	4	4	3	2	3	4	4	1	5	2	5	6	3	3	2	3	NA	4	3	4	3
54	5	5	3	6	4	2	2	2	2	2	6	3	2	3	5	3	2	5	6	5	2	3	4	6	5	4	1	5	4	7	3	1	2	2	3	1	2	5	4	4	3	4	2	3	5	1	6	6	NA
55	2	4	4	1	5	3	5	3	1	1	3	4	6	3	3	2	4	5	4	6	3	5	5	3	2	5	5	3	6	5	4	2	5	5	5	1	6	2	5	7	6	6	2	3	5	3	2	5	3
56	5	5	5	4	3	3	2	1	1	2	3	6	4	4	4	3	2	4	6	6	3	4	6	3	3	5	3	6	4	4	5	3	3	3	4	1	5	4	5	7	6	5	4	3	5	4	4	3	3
57	3	6	3	2	2	3	2	1	6	4	5	2	6	5	4	5	4	3	6	3	5	5	5	5	3	5	3	5	5	4	6	2	5	2	5	2	5	3	6	7	5	4	2	3	5	5	3	4	3
58	5	3	3	2	3	5	2	1	4	6	3	3	3	6	5	3	2	6	7	5	4	6	4	5	3	5	6	6	3	3	2	3	3	5	4	1	6	5	4	7	3	2	3	2	6	4	6	4	4
59	2	4	2	2	3	5	3	2	7	5	3	2	3	5	3	3	3	3	5	3	4	4	3	2	2	6	2	5	4	4	5	3	4	4	4	3	5	2	4	7	3	4	3	5	4	3	3	5	2
60	6	3	3	3	5	2	2	2	1	1	4	5	2	4	6	6	5	5	6	3	5	5	3	6	4	3	3	2	4	5	3	3	2	5	4	1	3	4	4	7	5	2	6	3	5	2	5	4	2
61	6	1	6	6	2	7	5	4	1	1	6	5	1	1	6	2	4	5	6	3	2	6	1	5	2	2	NA	2	2	7	3	1	2	1	3	1	3	6	1	6	1	3	6	1	3	2	6	6	1
62	4	3	6	2	5	5	2	2	2	3	4	5	3	3	4	3	3	4	6	5	3	4	4	6	4	5	1	3	3	4	2	2	5	NA	5	6	5	5	5	7	2	2	3	5	5	3	3	4	2
63	3	2	5	4	3	2	2	2	1	3	5	5	3	2	5	6	3	5	6	4	3	4	2	5	5	5	5	2	3	4	3	3	3	1	4	2	1	6	3	5	3	5	3	3	4	2	5	4	2
64	3	5	6	3	5	3	2	2	1	2	3	3	3	4	3	5	4	6	6	6	4	3	2	5	5	4	3	NA	5	3	3	3	5	6	5	1	2	2	5	7	5	3	4	3	5	3	2	5	2
65	4	3	4	2	2	3	3	2	2	5	3	4	5	5	3	6	4	5	6	6	2	3	5	3	3	5	3	4	6	3	3	2	4	5	4	1	3	2	5	7	4	5	2	6	6	3	4	4	2
66	3	3	5	2	3	3	2	1	2	5	3	5	4	4	5	6	4	4	5	3	4	3	3	3	3	5	5	5	5	3	4	2	4	3	4	1	3	3	5	NA	4	3	3	3	6	1	5	4	3
67	3	5	5	3	4	5	4	1	2	3	3	2	4	5	3	5	3	4	6	6	5	5	3	3	5	4	4	3	5	3	4	3	5	4	4	1	3	5	5	7	4	3	5	4	4	5	4	4	2
68	4	4	6	2	2	5	1	1	4	6	3	6	5	6	5	6	3	3	6	6	5	6	4	3	3	5	2	7	5	3	5	2	5	7	6	1	6	6	5	6	5	4	2	5	7	5	3	2	6
69	3	5	2	2	6	3	2	5	6	1	3	5	3	4	3	3	2	3	2	4	3	2	1	5	3	4	6	2	4	6	5	2	3	2	3	2	2	2	4	5	2	5	5	2	1	3	2	2	1
70	2	5	1	3	2	6	3	2	3	4	4	5	5	4	2	5	2	5	6	5	3	3	NA	2	3	5	3	2	5	3	3	2	5	5	4	2	2	2	6	7	4	6	3	4	3	3	2	3	1
71	5	3	5	6	2	3	3	1	1	1	5	3	4	3	6	6	3	6	6	5	2	5	5	3	5	4	5	5	3	6	3	3	2	5	2	1	5	5	5	6	5	4	6	2	6	3	5	5	2
72	3	4	3	1	3	3	3	1	2	2	2	5	5	3	3	3	3	3	5	5	4	4	2	3	3	5	2	1	5	4	5	3	5	2	5	1	5	3	5	7	3	4	2	3	7	1	3	1	5
73	1	5	3	1	2	5	3	1	6	6	1	3	5	5	2	5	1	3	6	3	5	5	5	4	4	6	3	6	6	4	4	3	6	6	4	2	4	2	6	7	3	6	3	6	3	5	2	2	2
74	2	5	2	4	4	2	3	2	5	3	3	5	4	3	4	3	5	4	5	4	3	4	2	4	3	4	4	2	4	NA	4	3	3	3	5	1	NA	2	5	7	2	4	5	5	4	3	3	2	2
75	3	4	2	4	2	3	2	4	7	3	5	2	3	4	5	3	3	2	7	2	3	NA	5	3	3	6	6	5	3	3	4	4	4	5	4	4	3	6	5	7	2	3	3	6	2	2	3	3	2
76	6	3	3	2	3	3	5	2	3	2	6	5	2	1	6	3	1	5	5	2	3	3	5	5	5	3	6	2	3	6	2	1	2	2	2	2	1	5	3	5	3	3	6	5	5	2	6	5	2
77	6	5	6	4	1	2	3	2	5	3	6	3	3	3	6	2	3	5	5	2	2	3	3	3	5	5	3	4	3	3	3	2	2	5	2	4	5	5	3	7	2	4	3	3	5	2	5	5	3
78	7	2	6	6	1	4	3	1	1	1	5	3	2	1	7	2	2	6	6	2	1	5	2	6	6	4	7	3	2	5	2	1	1	5	1	2	1	7	4	4	1	2	7	6	7	2	6	5	2
79	6	2	6	6	1	3	1	1	7	6	6	2	3	5	7	2	5	6	7	2	2	6	3	6	5	5	6	4	2	6	2	1	2	6	2	2	3	6	5	7	1	1	3	2	5	5	6	2	5
80	2	4	5	3	2	4	2	1	3	4	3	3	5	6	3	5	4	4	6	6	5	3	4	5	2	5	2	5	3	4	6	3	5	3	5	1	5	5	5	6	5	4	2	3	3	3	5	3	1
81	3	4	2	1	3	4	3	2	6	5	2	2	3	4	5	3	2	2	5	3	4	4	5	3	3	6	3	3	4	3	5	5	3	6	4	2	4	4	6	7	2	4	3	6	5	5	5	2	3
82	4	3	5	3	4	4	3	2	2	2	6	4	2	3	5	6	4	4	3	1	2	5	2	6	5	3	4	2	2	4	5	3	3	3	3	3	5	5	5	7	3	3	4	3	4	2	5	5	2
83	3	5	5	2	5	5	3	1	6	5	4	5	3	5	5	5	2	3	6	4	4	4	3	6	3	3	5	4	3	4	4	3	5	6	4	2	3	3	5	7	2	3	4	5	5	5	3	3	3
84	5	3	5	4	3	2	3	2	3	2	4	4	4	3	4	3	3	5	7	4	3	4	4	5	5	5	4	3	4	4	2	2	3	3	4	2	4	2	5	7	2	2	3	2	5	2	4	5	3
85	5	5	7	5	2	5	2	2	6	4	5	6	1	3	5	3	3	6	5	2	3	2	2	5	5	4	5	5	2	3	3	2	3	2	3	3	3	5	4	7	2	1	4	7	6	2	6	4	5
86	3	5	4	3	4	5	3	2	6	3	2	5	5	4	3	6	2	3	5	5	5	3	5	5	3	5	4	3	6	4	6	5	4	5	5	2	5	2	5	7	6	5	2	5	5	4	3	4	2
87	2	6	3	3	6	3	4	2	2	4	3	5	2	5	2	5	3	4	6	5	5	3	3	3	3	6	3	3	5	3	5	3	4	3	3	2	4	2	5	6	4	5	3	4	5	4	5	3	1
88	5	3	3	4	5	5	3	7	2	3	4	3	3	5	5	6	3	6	6	7	4	4	4	4	4	5	6	5	5	3	4	4	3	2	5	2	4	6	3	7	4	5	3	2	6	5	5	4	3
89	4	5	4	3	3	4	2	1	2	3	4	4	3	4	3	5	5	5	6	5	4	4	5	3	3	5	3	6	5	4	5	2	4	5	4	1	5	3	5	7	5	5	3	5	4	2	2	4	3
90	5	5	3	2	2	6	2	1	2	5	4	4	6	6	4	6	2	5	7	5	6	7	6	2	3	6	5	6	6	2	5	3	6	5	4	2	5	3	5	7	5	5	2	4	7	5	2	2	5
91	5	3	6	4	2	5	3	2	3	5	3	6	4	3	5	3	3	3	5	2	5	4	3	5	3	3	5	3	5	3	5	3	3	4	4	3	3	6	5	7	2	3	3	6	5	4	6	2	4
92	3	6	6	2	3	6	1	1	1	NA	5	5	6	6	4	6	4	3	7	6	5	7	2	2	3	6	NA	6	6	2	6	6	6	6	6	1	5	1	6	7	6	6	NA	5	NA	5	3	3	5
93	5	6	4	3	2	6	2	1	2	5	4	6	6	6	4	5	2	3	5	5	6	7	5	2	2	5	5	7	6	2	6	2	6	5	6	1	6	3	7	7	5	6	1	5	7	5	5	3	6
94	6	2	6	5	1	6	3	6	1	5	5	5	1	7	5	5	1	3	6	3	5	7	5	5	5	6	2	7	2	2	4	1	2	4	6	2	5	6	3	6	3	6	1	6	7	6	6	2	6
95	4	3	5	5	2	6	2	2	6	3	6	5	2	4	6	3	2	5	7	5	2	5	1	5	4	3	5	3	NA	5	2	2	2	6	3	3	3	5	4	7	2	2	3	7	5	2	6	5	5
96	4	6	2	2	5	3	3	2	1	5	2	3	4	5	3	5	3	3	5	5	5	4	4	3	2	5	2	3	5	3	6	3	5	4	5	2	5	2	4	7	5	6	2	4	5	6	3	3	2
97	4	3	4	2	2	5	2	1	2	3	3	3	3	3	4	4	3	2	6	5	4	4	6	5	3	4	3	3	3	3	5	3	3	6	3	2	3	3	5	7	3	5	3	5	5	3	5	3	2
98	3	3	6	3	5	2	3	3	1	4	4	5	5	6	4	5	2	4	6	5	5	5	2	5	2	6	2	3	6	3	4	3	4	2	4	1	5	3	4	7	3	5	2	2	7	4	4	4	3
99	6	3	4	5	2	5	2	1	3	5	4	3	3	5	6	4	3	5	6	4	5	4	3	3	4	5	6	6	3	5	4	3	5	3	4	2	5	3	3	7	3	3	3	3	6	4	5	3	3
100	5	3	5	6	5	3	5	3	2	1	5	6	2	3	5	3	7	4	2	3	4	2	3	3	4	3	2	2	3	3	5	2	3	1	3	3	3	5	5	7	2	2	4	3	4	4	2	3	2
[truncated: 31 more columns]
