# Supplementary material for: Four dimensions characterize attributions from faces using a representative set of English trait words
Source: Nat Commun. 2021 Aug 27;12:5168. doi: 10.1038/s41467-021-25500-y (PMC8397784; doi:10.1038/s41467-021-25500-y)
Supplement: Supplementary file 4 — Source Data [file 41467_2021_25500_MOESM4_ESM.zip › Source_Data/FigureS7_Ratings_80Traits_86Participants/PE2.csv]

	aggressive	agreeable	ambitious	angry	anxious	articulate	atypical	autistic	baby-faced	beautiful	bossy	careful	charismatic	clever	combative	competent	compulsive	condescending	confident	conscientious	consistent	courageous	creative	critical	cruel	curious	defensive	determined	dignified	disorderly	easygoing	emotional	empathetic	energetic	ethical	feminine	flexible	grumpy	happy	healthy	helpful	humble	ignorant	income	independent	intellectual	intense	jealous	leader
1	6	3	4	NA	5	3	5	2	2	3	5	5	3	3	5	3	5	6	6	5	3	2	3	3	5	3	3	5	5	3	3	3	3	3	6	5	5	5	5	5	3	5	5	5	5	4	3	3	5
2	1	5	3	2	3	6	3	2	5	6	3	7	5	5	NA	1	5	3	6	5	5	6	5	5	2	5	5	2	7	2	6	5	5	5	7	5	3	3	6	6	5	6	2	3	3	5	3	2	3
3	5	3	2	5	5	5	4	2	5	3	3	2	4	3	5	3	3	3	NA	2	3	3	6	5	3	3	3	3	3	5	3	6	5	5	3	6	6	3	3	3	3	2	5	3	5	3	5	3	2
4	NA	3	3	5	4	3	2	5	3	5	3	6	5	3	2	2	3	3	6	3	5	5	3	3	4	5	3	6	3	5	5	5	3	5	4	6	5	5	5	5	6	5	5	2	5	2	5	2	3
5	3	3	5	6	5	3	3	5	5	3	3	5	3	5	2	6	5	1	5	5	5	5	6	2	2	3	6	5	3	5	6	6	3	2	3	6	2	5	2	3	5	5	6	2	4	5	5	5	3
6	3	3	3	5	5	3	3	3	3	3	5	5	3	5	5	3	3	3	2	5	3	3	5	3	3	5	5	3	5	5	2	5	3	5	3	5	1	6	5	3	5	5	5	2	6	5	6	3	5
7	6	5	7	6	3	6	5	1	5	5	5	3	2	6	6	6	5	3	6	5	3	4	6	4	3	5	5	3	5	2	5	6	3	6	5	6	6	5	5	6	3	2	2	7	6	3	5	3	6
8	5	5	5	4	3	6	2	1	2	5	5	6	5	3	3	5	2	2	2	3	5	5	6	4	5	5	2	6	6	3	3	5	5	5	5	6	5	5	5	4	6	5	3	7	5	5	5	3	5
9	NA	NA	3	3	5	3	3	2	6	5	3	5	5	5	2	2	5	3	7	6	3	5	2	4	3	6	3	5	6	2	6	6	5	3	5	6	5	2	5	5	2	3	3	5	2	5	4	5	5
10	3	3	3	3	5	5	5	5	4	3	5	3	3	5	5	7	3	3	5	5	3	5	3	4	6	6	5	5	5	6	6	6	3	5	6	5	6	5	5	6	3	5	3	3	5	5	3	6	3
11	3	5	3	3	5	5	5	2	3	5	3	2	5	4	5	6	2	3	5	6	3	5	5	5	2	6	3	NA	5	5	2	6	3	6	6	7	4	3	5	6	3	5	3	6	3	3	6	3	3
12	2	5	2	3	3	3	3	3	2	5	3	2	5	5	3	3	2	3	NA	6	6	5	6	4	5	3	2	5	5	3	5	5	5	5	3	5	5	3	5	5	5	5	3	2	5	5	6	3	3
13	5	4	3	6	2	4	3	2	2	3	6	3	3	3	3	NA	5	3	5	5	5	5	3	6	5	5	2	3	3	3	5	NA	3	2	3	5	3	2	3	5	5	5	5	2	5	5	5	3	2
14	2	5	4	5	5	7	3	2	5	4	3	4	3	6	5	7	6	3	5	6	5	3	3	4	2	6	6	3	5	3	6	NA	3	5	5	5	3	2	4	5	3	3	3	3	5	4	5	5	3
15	6	2	2	6	7	3	1	5	1	1	3	3	2	2	2	3	2	1	6	2	6	2	3	2	1	3	2	6	1	3	2	1	2	1	2	3	3	7	2	2	3	3	6	2	5	1	4	2	1
16	1	3	4	3	5	5	5	2	5	3	3	6	6	6	3	2	3	3	6	3	6	5	5	3	2	5	2	5	5	3	5	3	5	6	5	6	6	3	6	3	5	6	3	3	6	3	6	5	5
17	3	2	4	3	3	5	3	2	3	5	3	5	5	5	3	5	5	5	4	3	6	3	5	2	5	5	5	6	3	3	5	3	3	3	3	6	5	2	5	5	5	6	3	3	5	5	5	3	2
18	5	3	2	5	2	3	3	5	3	2	5	1	3	2	1	5	2	3	3	5	3	2	2	5	3	3	3	3	4	6	1	5	5	2	6	4	3	5	2	5	3	2	7	2	5	3	4	3	1
19	3	6	3	5	3	2	5	3	6	3	5	5	5	5	6	6	3	3	3	3	3	3	5	4	2	3	5	3	2	2	2	5	6	3	5	5	4	3	4	3	5	5	3	6	3	4	5	2	5
20	3	5	3	3	2	6	2	2	3	5	3	6	5	5	3	4	3	2	7	3	5	5	4	5	3	3	6	5	6	5	6	2	2	6	3	6	4	3	5	5	6	5	3	5	3	5	2	5	5
21	3	3	5	4	3	3	5	2	2	5	3	2	2	3	2	6	2	2	6	3	5	4	5	4	5	5	3	3	5	4	2	3	2	6	4	4	3	5	3	4	5	3	3	2	4	3	3	2	3
22	5	3	4	6	5	2	6	5	3	3	6	5	2	4	3	1	5	3	6	3	3	3	3	4	5	5	5	3	5	5	2	NA	3	2	3	3	1	6	2	3	3	5	5	5	5	2	6	2	2
23	5	3	3	4	6	2	5	5	5	5	2	3	3	3	3	7	2	3	6	2	5	4	3	3	2	6	3	3	5	3	5	3	3	4	5	5	5	5	3	5	3	5	5	3	6	3	2	3	3
24	6	5	5	3	3	3	5	1	2	5	3	6	3	5	3	6	3	2	2	3	5	6	6	2	2	3	6	6	5	3	2	3	5	5	6	5	3	5	5	5	3	5	3	4	5	3	3	3	6
25	3	5	3	3	2	5	3	2	3	4	5	3	5	5	3	5	5	5	3	5	6	3	5	4	2	5	3	3	5	6	6	3	5	5	5	7	3	6	3	5	5	3	3	6	5	5	4	3	6
26	2	5	5	5	3	6	3	1	2	5	3	5	3	6	3	6	7	3	6	5	3	3	6	5	2	5	5	3	4	4	7	3	6	3	3	7	2	5	3	6	5	6	3	3	6	5	6	5	3
27	5	2	6	6	3	5	3	2	6	3	3	5	3	3	3	6	5	5	7	3	5	6	5	5	3	3	6	5	5	2	2	4	5	2	3	5	3	2	3	6	3	6	5	3	2	3	3	2	3
28	5	2	5	3	5	5	3	5	5	5	6	6	6	3	5	7	6	3	6	5	5	5	6	5	5	6	6	5	5	2	5	5	3	5	6	5	5	3	5	3	5	3	3	5	6	5	6	6	5
29	3	6	5	3	2	6	6	1	5	5	3	6	6	5	2	5	3	3	6	NA	6	6	5	2	5	NA	2	5	6	3	7	6	6	5	5	6	4	2	5	5	6	5	5	2	5	5	2	5	6
30	5	5	6	5	6	5	5	1	2	6	6	3	3	3	5	2	3	5	NA	5	3	7	5	5	3	5	3	3	3	3	2	3	5	4	2	7	6	2	3	5	3	6	3	6	5	2	2	1	3
31	5	3	3	3	5	6	3	1	2	5	5	2	3	5	2	4	6	3	5	5	3	5	6	3	5	5	5	6	3	3	3	3	3	5	3	6	6	2	5	6	5	5	3	2	5	3	4	5	6
32	6	5	3	6	5	6	5	6	3	3	5	5	3	4	2	2	2	5	5	2	6	4	2	4	2	3	6	5	3	2	3	5	3	2	5	NA	2	5	2	5	3	5	5	6	5	6	6	3	2
33	2	5	1	5	6	3	3	5	6	2	2	3	2	3	3	2	5	2	2	3	6	3	2	3	2	2	3	5	2	6	2	5	5	3	4	5	7	5	3	5	6	5	6	2	6	3	1	3	5
34	2	6	5	2	6	5	3	1	5	7	6	5	6	6	1	5	6	3	3	5	6	6	6	5	3	3	1	5	5	3	7	5	3	3	5	6	6	3	6	5	6	5	3	6	5	6	1	3	6
35	2	3	6	2	3	6	5	2	2	5	5	5	5	5	6	1	3	5	6	3	3	5	5	2	5	3	2	5	5	2	6	5	5	3	7	6	4	2	5	5	6	3	NA	5	3	5	4	2	6
36	2	5	3	3	2	6	3	2	3	6	3	6	5	5	2	6	3	2	6	6	5	6	5	4	5	3	3	5	6	3	5	6	6	5	3	6	5	2	5	3	6	5	3	5	6	5	5	5	5
37	NA	5	5	2	6	5	5	3	5	5	3	5	5	3	5	7	6	NA	6	2	2	5	6	4	2	6	2	3	6	5	5	5	5	6	5	5	6	3	5	6	2	6	3	3	4	5	3	5	6
38	NA	4	4	3	3	5	3	1	5	3	3	5	5	5	4	3	3	3	NA	5	5	5	5	6	5	3	5	5	2	5	3	6	5	5	3	6	1	6	5	5	5	5	6	6	7	5	7	3	3
39	6	5	3	3	7	5	3	3	7	6	5	6	5	5	5	5	6	3	2	5	6	5	6	2	3	5	5	6	3	3	6	6	5	5	5	7	5	2	6	5	5	3	3	5	5	5	5	6	3
40	4	5	5	3	2	6	2	1	5	6	5	7	3	5	3	3	5	3	3	6	5	5	5	5	3	6	5	NA	3	3	6	2	3	6	3	7	3	3	3	5	6	5	3	5	2	6	2	3	5
41	6	3	5	2	3	3	5	2	5	4	5	1	5	2	3	3	2	3	2	5	3	3	5	2	1	5	5	5	4	6	3	3	5	5	5	6	4	3	5	3	5	5	3	5	5	3	5	5	3
42	5	5	3	2	3	5	2	2	5	5	2	5	6	5	3	2	3	5	3	5	5	5	3	5	2	6	2	5	5	2	5	3	5	5	5	5	7	6	5	6	6	5	3	6	5	5	3	5	3
43	6	5	3	4	5	6	3	2	5	5	5	3	5	5	5	2	5	3	4	5	5	3	7	3	5	6	6	6	3	3	6	6	5	5	5	6	3	2	5	5	3	3	2	6	6	5	5	5	5
44	NA	5	2	3	3	6	2	1	5	6	2	5	6	6	1	6	5	3	7	3	6	6	6	5	3	2	5	5	6	2	6	6	5	3	6	5	7	3	5	7	5	5	2	5	5	3	3	2	3
45	3	5	3	5	7	5	2	6	2	4	5	7	6	3	3	5	4	3	3	3	3	5	6	5	2	6	5	6	5	5	3	6	2	3	5	6	2	3	5	5	3	5	3	3	3	3	4	3	3
46	3	3	2	3	5	5	3	2	2	5	3	3	2	5	5	3	6	5	6	5	5	5	6	4	3	5	3	3	5	5	2	3	5	2	3	6	5	3	3	5	2	5	5	3	3	5	3	5	3
47	3	5	6	6	5	5	3	2	5	6	6	5	5	4	6	3	3	5	2	5	6	5	6	6	6	5	2	3	5	5	6	2	6	5	5	6	3	6	3	6	3	6	3	6	5	5	5	5	5
48	5	5	2	3	3	3	3	1	6	3	5	6	5	5	3	7	3	6	5	5	6	5	6	3	6	6	3	6	6	5	7	NA	5	5	6	7	6	2	6	5	6	5	3	6	6	3	3	2	3
49	3	5	3	3	5	7	2	2	5	5	5	2	6	6	5	3	3	5	6	5	4	6	7	4	6	6	5	6	5	5	5	5	2	5	5	6	7	2	5	6	5	5	3	6	6	6	5	5	5
50	3	6	3	3	2	5	5	2	2	5	6	3	5	5	5	2	5	3	3	3	3	2	6	3	5	5	5	3	5	5	6	5	6	2	5	6	6	2	5	6	5	5	5	2	5	6	3	5	5
51	5	3	3	5	5	5	3	1	5	4	5	6	3	5	2	6	2	2	2	4	3	3	6	2	3	3	3	NA	2	3	2	3	5	5	3	3	6	5	3	5	2	5	5	5	5	4	5	5	5
52	6	5	2	6	6	3	5	6	3	3	3	2	2	3	2	3	2	3	3	5	3	3	5	2	2	3	2	NA	3	6	3	2	6	3	3	1	3	3	2	1	3	5	6	6	5	3	3	2	3
53	5	5	3	5	5	2	5	5	3	4	5	2	3	4	3	2	2	3	5	3	3	3	6	6	2	5	3	5	1	5	2	NA	5	5	5	2	3	3	5	2	5	3	3	5	3	3	5	3	5
54	7	3	7	6	7	1	5	6	2	3	6	4	2	2	7	3	6	7	6	5	2	2	5	4	6	6	7	5	1	3	3	3	3	4	2	2	1	6	2	2	1	2	5	4	3	2	7	3	3
55	3	3	2	3	1	4	6	6	2	2	5	1	3	2	2	2	3	6	6	3	5	4	3	5	5	3	3	3	2	5	5	5	3	5	2	1	5	5	5	3	5	5	3	2	5	1	5	3	3
56	6	3	5	4	3	5	3	2	5	5	2	5	5	5	3	1	2	5	5	3	4	5	6	5	5	5	3	NA	5	3	5	5	3	5	3	2	3	5	5	3	3	3	6	4	5	2	6	3	5
57	NA	5	5	3	3	5	2	5	2	3	3	5	5	3	2	2	3	3	6	3	2	3	5	3	5	5	2	3	5	3	4	5	3	5	2	1	4	3	6	5	6	5	5	3	5	3	2	2	3
58	5	3	2	5	2	3	6	2	2	5	5	7	2	5	5	5	3	3	6	3	5	4	3	3	2	5	5	5	3	5	3	6	5	5	2	1	3	6	3	3	3	NA	5	3	5	6	5	3	5
59	7	3	1	6	3	2	5	6	3	5	3	6	1	3	6	2	5	6	3	3	2	2	3	2	3	2	5	5	2	3	2	2	1	2	2	5	6	7	3	5	2	3	5	4	3	3	2	6	2
60	5	2	2	5	2	2	2	6	3	3	5	2	3	2	6	1	3	5	3	2	5	5	2	3	3	3	5	5	3	5	2	5	5	2	3	2	5	6	3	2	3	5	6	3	6	2	4	5	3
61	6	5	5	6	2	3	6	2	2	4	6	6	2	3	5	6	3	2	6	3	6	3	4	6	5	2	5	3	2	3	1	2	2	2	3	NA	5	7	2	3	3	5	5	3	5	4	4	5	2
62	5	4	2	5	2	2	6	1	6	3	4	3	5	3	1	1	5	3	6	3	2	2	3	3	3	3	3	3	3	3	2	5	3	3	2	2	6	5	3	3	5	3	5	3	5	3	5	2	3
63	6	3	3	6	1	3	2	3	2	3	6	5	2	3	5	5	2	5	6	3	6	3	5	5	7	3	6	5	3	3	2	6	1	1	2	1	6	6	3	5	3	4	5	2	6	3	2	4	3
64	5	3	2	3	5	3	5	6	3	3	3	3	3	4	5	5	3	6	3	3	5	3	6	5	2	3	6	3	3	5	4	NA	5	3	5	2	5	3	3	5	3	3	5	3	5	3	5	3	2
65	3	6	3	4	2	2	3	2	5	3	5	6	3	5	3	5	5	5	6	3	5	2	3	5	5	5	3	6	5	3	2	3	NA	4	3	3	5	2	5	3	3	3	6	5	5	3	6	5	2
66	NA	3	3	5	5	3	3	1	3	4	3	3	3	3	2	3	5	5	3	5	3	3	6	5	3	2	3	3	3	4	5	5	6	3	3	2	5	5	3	5	3	3	5	6	3	3	1	2	2
67	5	5	3	2	3	3	3	2	NA	3	5	6	3	6	2	6	3	5	6	3	5	3	5	4	3	5	5	3	3	6	3	3	3	3	3	NA	6	5	5	4	5	5	5	3	5	3	4	3	5
68	6	5	5	5	2	5	5	2	3	5	6	5	1	3	7	5	3	5	5	5	5	5	6	5	5	3	6	2	5	3	3	3	5	3	5	2	5	2	3	5	5	3	3	5	5	3	3	6	5
69	6	3	3	3	2	3	3	5	5	3	3	2	5	2	3	7	5	4	3	3	2	3	3	2	3	6	3	5	6	5	3	5	3	3	5	2	6	3	3	3	3	3	3	2	2	3	1	3	5
70	1	6	2	3	5	5	3	3	6	3	5	5	3	5	2	3	3	2	7	5	6	3	6	5	3	5	2	5	3	5	5	3	2	3	3	3	6	3	3	5	3	5	5	3	5	4	3	3	3
71	3	2	3	5	5	3	3	6	2	5	5	6	3	2	2	7	5	5	5	3	5	1	6	3	5	5	5	5	2	5	3	NA	3	5	6	2	1	6	3	2	2	3	5	2	5	4	7	5	2
72	6	3	3	5	5	3	4	5	3	2	5	3	5	3	5	2	2	2	3	5	5	5	6	2	3	3	3	NA	3	6	5	5	3	3	3	1	3	5	2	5	5	6	5	2	5	3	3	3	2
73	5	4	2	5	5	2	6	5	2	5	2	2	2	3	2	5	3	3	3	3	3	4	5	3	5	5	2	3	3	5	2	5	5	3	3	3	5	5	4	5	3	3	5	2	2	5	5	3	2
74	5	3	4	4	2	3	3	2	5	3	5	3	3	3	2	2	5	5	2	2	3	3	5	3	2	3	2	3	3	5	3	NA	5	4	3	2	6	4	4	3	2	5	5	5	3	3	2	3	3
75	4	5	2	2	3	5	2	5	3	5	3	7	5	3	2	3	3	2	6	5	3	3	7	2	5	2	3	NA	2	5	3	3	6	2	2	2	4	5	4	3	3	3	5	2	1	3	2	5	3
76	3	2	3	5	6	5	3	5	2	2	5	6	5	5	2	2	2	3	3	6	5	3	3	3	3	5	2	5	3	5	5	5	5	5	6	1	5	5	3	3	3	3	5	2	5	2	3	2	5
77	5	3	5	4	5	5	2	3	5	3	3	3	5	5	3	3	4	2	2	3	3	3	4	6	3	5	6	NA	5	6	3	5	3	3	3	3	6	5	3	5	6	3	3	5	3	3	3	5	4
78	5	3	4	5	3	5	3	2	2	2	3	5	3	3	2	3	2	3	3	6	3	5	4	2	6	5	5	NA	3	4	3	5	3	5	6	2	3	2	4	5	6	5	3	5	6	3	5	2	6
79	2	3	5	5	2	2	3	2	3	2	3	5	2	3	1	4	3	5	2	2	2	3	6	5	3	2	1	3	3	6	5	6	5	2	3	2	6	3	2	3	3	3	6	3	1	3	2	2	2
80	3	3	5	5	6	1	5	1	3	3	3	3	3	3	3	3	3	2	7	3	3	2	3	4	2	3	3	5	2	5	2	6	6	3	5	2	5	5	3	5	5	5	5	4	6	3	3	3	3
81	5	3	3	6	6	3	2	2	6	4	5	2	5	3	2	3	2	3	3	3	3	6	6	2	2	3	2	5	3	5	3	NA	2	2	3	7	6	3	3	5	2	5	6	5	2	2	1	5	2
82	3	5	3	5	2	3	5	2	2	3	2	5	4	2	3	6	3	5	6	5	5	6	3	3	3	5	6	3	3	6	6	3	3	5	5	3	3	5	5	5	5	3	3	2	5	3	5	3	3
83	3	6	5	3	3	5	5	2	5	5	3	6	6	5	5	7	3	3	6	5	3	5	4	4	3	5	2	5	6	2	5	2	3	3	6	2	6	2	3	5	6	3	2	6	6	5	2	2	5
84	2	5	2	3	2	3	4	6	5	3	5	3	5	3	3	2	5	5	2	3	6	4	6	2	5	5	2	6	2	6	3	NA	3	6	5	1	5	5	6	5	2	3	5	3	3	5	6	5	2
85	2	5	5	5	6	5	2	3	2	5	5	5	3	6	3	2	5	3	5	6	6	5	2	5	5	3	2	3	5	5	6	6	3	4	5	2	5	3	3	6	5	5	3	5	5	7	6	3	5
86	5	2	2	3	3	2	4	2	2	3	5	5	5	4	3	1	5	2	2	2	3	5	6	4	5	5	6	5	3	3	2	3	5	3	2	5	6	5	3	5	2	5	5	5	3	4	5	3	5
87	2	5	2	3	5	2	5	6	2	3	6	6	3	3	3	6	2	5	3	5	3	3	2	3	2	5	2	5	3	3	5	3	3	3	3	3	3	4	5	5	3	5	6	2	3	3	3	2	3
88	7	3	5	7	2	5	6	1	NA	5	5	7	1	5	6	6	5	2	6	6	6	6	6	5	5	6	6	3	2	2	6	3	3	2	3	1	1	5	1	5	5	3	3	6	6	6	6	5	5
89	3	5	6	5	3	5	3	2	3	2	5	3	5	2	3	3	2	2	2	5	3	2	5	1	3	3	3	5	2	6	5	3	5	5	3	2	5	5	3	3	3	5	3	3	3	3	5	3	6
90	5	5	3	3	5	5	2	2	3	6	3	6	5	5	3	2	2	6	6	6	6	5	3	1	5	3	3	6	6	3	5	2	5	6	5	1	5	3	5	5	5	5	3	5	6	5	3	3	6
91	5	2	3	5	6	3	3	3	3	5	5	6	3	6	4	6	5	5	2	5	6	4	6	3	5	5	3	NA	5	2	3	5	6	3	5	2	6	5	6	5	5	5	5	6	5	6	2	3	5
92	6	5	3	3	2	6	2	1	5	6	3	6	5	6	5	6	3	5	6	6	5	5	5	3	5	5	5	5	6	3	5	NA	5	6	6	2	4	2	5	6	5	5	2	6	6	6	6	3	7
93	5	5	5	3	3	6	2	2	5	6	5	4	4	5	6	7	3	5	6	6	6	5	6	4	3	5	5	3	6	5	2	NA	5	5	6	2	3	3	5	5	5	6	2	3	6	5	5	3	5
94	5	3	7	6	5	5	5	6	NA	5	6	6	2	5	5	7	5	5	3	5	3	5	6	2	5	6	5	3	5	3	2	3	3	2	5	3	1	6	1	5	2	3	2	7	3	6	7	5	6
95	3	5	7	4	3	5	6	5	3	4	3	6	5	6	5	5	6	6	6	3	5	2	5	2	7	3	2	2	2	6	5	3	5	5	5	3	2	2	5	6	5	6	3	7	5	7	7	6	5
96	5	3	4	4	5	2	5	3	5	3	3	3	3	5	3	3	3	5	2	3	3	6	2	5	5	5	1	NA	3	5	3	3	3	5	5	2	4	4	3	3	2	4	5	3	3	3	3	3	2
97	5	3	NA	3	3	5	3	6	2	5	3	5	3	6	5	7	3	2	6	5	5	3	7	5	3	5	6	2	3	3	6	3	3	2	3	3	1	3	4	5	5	5	5	7	6	3	7	3	5
98	3	3	3	3	2	3	5	3	NA	2	3	5	3	5	5	5	2	3	6	2	3	2	5	5	2	5	5	2	3	6	5	3	5	3	3	2	5	5	3	2	5	4	3	5	3	6	2	3	5
99	6	3	4	2	5	3	6	3	3	3	6	5	3	5	5	3	2	3	6	5	6	3	3	5	2	5	3	3	2	3	6	6	3	6	3	3	3	3	3	3	3	2	6	3	3	2	5	2	5
100	6	4	3	3	2	3	5	6	2	2	3	3	5	5	5	5	5	3	2	5	3	5	4	3	3	3	3	5	2	3	6	3	5	6	2	3	5	6	5	2	3	5	5	3	2	3	5	5	1
[truncated: 31 more columns]
