# Supplementary material for: Four dimensions characterize attributions from faces using a representative set of English trait words
Source: Nat Commun. 2021 Aug 27;12:5168. doi: 10.1038/s41467-021-25500-y (PMC8397784; doi:10.1038/s41467-021-25500-y)
Supplement: Supplementary file 4 — Source Data [file 41467_2021_25500_MOESM4_ESM.zip › Source_Data/FigureS7_Ratings_80Traits_86Participants/LV5.csv]

	aggressive	agreeable	ambitious	angry	anxious	articulate	atypical	autistic	baby-faced	beautiful	bossy	careful	charismatic	clever	combative	competent	compulsive	condescending	confident	conscientious	consistent	courageous	creative	critical	cruel	curious	defensive	determined	dignified	disorderly	easygoing	emotional	empathetic	energetic	ethical	feminine	flexible	grumpy	happy	healthy	helpful	humble	ignorant	income	independent	intellectual	intense	jealous	leader-like
1	2	3	5	2	5	6	7	5	3	5	3	7	3	3	3	6	4	2	6	5	6	1	3	4	3	5	1	5	6	3	2	5	3	4	3	7	2	3	5	3	3	2	4	5	5	4	3	5	2
2	1	5	6	2	6	5	2	1	1	3	2	7	5	5	5	5	6	2	7	3	4	5	6	3	2	5	1	5	5	NA	6	2	5	7	3	6	5	4	6	5	6	3	2	4	5	4	5	2	2
3	5	4	4	2	4	6	1	5	2	4	6	2	1	5	5	6	4	3	7	3	3	6	6	4	3	6	6	3	3	4	6	4	4	5	2	7	5	3	3	4	3	1	4	6	5	2	2	4	4
4	1	2	4	6	2	7	5	3	1	4	6	3	4	3	7	6	5	6	6	7	3	5	2	4	5	3	6	7	2	3	6	1	4	4	1	3	1	1	1	5	4	2	1	3	4	4	6	5	4
5	1	3	6	5	3	7	1	3	2	5	5	2	2	6	4	3	3	7	4	4	5	5	5	4	2	4	5	5	6	1	5	4	5	3	2	6	6	5	5	6	3	6	3	5	3	4	6	6	2
6	1	3	5	5	3	6	2	2	1	4	5	6	3	5	5	6	4	2	7	7	3	4	2	4	2	4	1	2	6	3	4	2	4	4	5	5	7	4	4	4	4	3	2	3	7	4	4	4	2
7	1	3	4	5	5	4	2	1	2	1	7	4	1	5	5	6	3	3	7	2	5	4	5	4	2	6	4	1	3	2	1	5	6	6	3	7	3	7	3	6	3	4	3	4	7	3	3	3	5
8	2	3	5	2	5	6	1	2	3	5	6	7	4	5	5	NA	5	5	7	5	3	2	5	4	2	3	5	5	5	3	3	2	6	2	3	7	4	3	5	6	5	1	1	4	7	7	5	7	2
9	1	6	7	3	5	7	6	2	1	6	3	7	5	6	5	5	5	2	5	7	3	5	6	4	3	5	2	5	5	3	5	2	6	6	6	5	6	4	5	5	5	3	3	6	6	5	5	3	3
10	1	4	5	4	6	5	1	1	2	3	5	6	2	3	5	2	3	2	2	6	5	3	6	3	2	3	3	6	6	2	4	7	6	4	6	5	2	3	5	5	7	5	6	5	6	3	3	6	4
11	1	5	5	3	6	6	2	1	1	6	5	7	3	6	2	3	3	3	7	7	5	4	6	5	3	6	3	3	7	2	4	3	5	2	4	6	5	1	5	6	5	2	3	5	3	6	5	3	5
12	1	3	3	1	2	7	5	4	7	6	3	4	4	7	2	4	5	1	3	6	4	2	5	4	1	3	4	2	6	2	5	3	2	1	6	5	5	4	6	6	6	1	2	3	3	7	3	2	2
13	1	3	6	6	7	6	3	3	1	5	3	7	2	5	6	6	6	2	7	6	5	5	3	2	4	2	1	6	6	3	4	1	6	4	2	5	5	7	3	7	6	2	4	4	5	4	6	5	5
14	1	5	4	5	3	6	4	4	4	5	5	4	3	6	5	5	5	5	6	6	1	5	3	5	4	5	5	6	5	3	4	3	4	5	3	6	6	6	4	6	5	3	5	5	5	5	6	6	5
15	4	5	1	1	4	1	3	7	4	1	2	6	1	2	5	6	5	4	5	5	3	4	2	2	4	3	7	1	3	5	6	4	2	4	4	3	6	1	1	4	7	4	7	1	4	1	7	4	1
16	1	6	2	2	5	3	3	2	1	4	2	4	3	3	5	2	5	2	4	6	6	3	5	2	3	3	5	2	3	3	6	3	2	4	3	4	1	6	2	5	3	3	3	3	6	4	5	5	3
17	1	3	4	3	5	7	5	2	3	3	6	7	4	5	5	7	3	2	7	6	3	5	5	5	3	5	6	2	5	5	4	2	3	7	5	6	5	2	3	6	5	6	2	4	4	2	2	5	1
18	4	4	4	2	1	3	6	4	1	4	1	1	4	2	3	5	5	1	5	2	4	5	4	1	3	3	4	1	5	NA	7	4	5	1	2	3	4	5	4	4	3	5	5	4	3	1	4	5	1
19	1	3	2	5	7	6	3	2	3	4	3	3	3	3	5	6	6	5	4	7	6	5	1	5	2	6	4	3	6	1	3	5	6	6	3	5	5	2	3	3	6	3	2	2	3	6	3	5	3
20	1	6	7	5	5	6	1	1	1	6	7	7	4	2	4	6	5	3	7	3	4	5	7	4	3	6	3	6	7	4	5	3	4	6	1	7	6	1	6	4	6	1	1	6	3	4	3	6	6
21	6	2	4	4	7	2	7	5	1	3	4	4	1	4	4	4	4	4	3	2	4	6	2	1	6	3	4	4	4	5	6	3	4	4	6	1	2	3	3	3	6	5	1	1	6	1	7	3	1
22	4	1	2	4	4	4	7	4	1	1	3	4	1	1	4	1	4	4	4	4	4	2	1	1	4	5	4	4	2	7	4	3	2	4	4	2	2	4	4	1	4	4	4	2	4	2	4	4	1
23	1	4	4	2	7	4	1	4	2	2	3	7	4	4	3	5	7	1	2	3	7	1	3	1	2	4	5	3	5	2	3	6	6	4	7	4	5	5	2	3	4	7	1	2	1	4	1	3	1
24	2	5	5	3	4	7	1	1	1	7	6	NA	5	5	4	7	5	1	7	3	4	4	7	5	2	4	4	7	4	3	3	3	6	5	2	7	5	2	6	6	5	1	2	5	5	4	4	2	3
25	1	5	6	3	5	7	1	1	1	5	7	5	3	4	6	NA	3	1	7	7	5	5	5	4	3	6	3	6	4	3	2	3	6	3	7	7	5	5	3	6	3	5	2	4	5	3	3	5	4
26	1	4	7	6	7	7	7	2	1	6	7	7	2	6	5	3	6	6	7	7	2	6	6	7	4	6	2	7	7	3	1	3	5	2	4	6	2	4	2	5	6	1	2	5	7	4	2	7	7
27	4	2	5	6	7	4	2	1	1	2	4	7	3	4	5	2	5	3	7	4	5	5	5	5	5	3	6	3	2	3	1	3	2	2	5	2	3	6	4	3	2	7	4	2	6	2	5	3	4
28	1	6	6	5	3	6	3	2	3	7	4	5	5	3	6	6	3	6	7	5	3	1	5	7	2	6	7	6	7	3	4	5	5	6	3	6	5	6	5	5	3	5	2	5	6	4	5	6	2
29	1	7	6	2	5	7	7	1	7	5	5	3	7	6	3	7	4	4	7	6	5	2	6	5	4	7	5	7	7	1	6	7	6	6	5	6	5	1	6	7	5	5	1	6	3	6	3	5	6
30	1	6	6	3	4	6	3	2	6	5	2	6	3	5	1	6	5	3	1	2	6	2	3	6	NA	6	3	3	5	3	2	7	5	3	5	5	5	1	5	5	5	3	1	5	5	5	5	3	5
31	1	3	4	3	6	7	2	1	6	4	3	7	4	5	2	4	6	3	1	7	2	1	3	4	4	5	6	6	3	2	4	5	6	7	4	5	5	2	3	6	5	6	5	4	3	5	6	6	4
32	1	3	6	2	5	2	3	4	2	3	5	6	3	5	4	NA	2	3	7	6	2	4	4	5	2	2	6	6	4	NA	4	4	3	3	7	5	3	5	3	6	3	2	3	4	4	5	6	5	2
33	1	4	3	3	5	6	7	5	3	1	3	7	1	4	2	3	4	1	4	4	4	1	3	2	1	4	6	3	4	4	3	5	4	3	7	2	4	2	1	3	6	7	4	3	2	2	2	4	1
34	1	7	4	2	4	5	1	2	5	6	3	7	2	6	4	5	3	2	6	7	6	3	3	3	2	5	3	6	7	2	3	6	4	7	6	6	5	1	6	7	5	5	2	4	6	6	2	3	3
35	1	6	3	2	5	6	3	5	6	3	3	7	3	5	1	6	5	1	3	5	3	4	3	3	2	3	5	6	7	NA	6	2	5	6	7	5	4	5	3	5	5	6	3	2	5	2	3	5	2
36	1	5	6	1	6	6	1	5	5	3	3	2	6	5	5	5	3	2	7	1	4	2	4	2	1	6	3	6	7	1	3	3	5	7	7	5	2	2	5	5	6	2	4	5	5	6	3	3	1
37	1	3	3	4	5	3	1	6	6	3	1	4	2	2	3	3	4	2	3	5	3	4	4	6	2	6	2	2	5	3	7	4	6	3	3	6	3	1	5	6	5	7	5	4	4	3	1	5	2
38	1	1	7	5	4	5	1	1	1	4	5	7	3	7	5	6	4	5	7	7	3	5	5	2	1	5	4	7	6	2	5	5	1	3	6	6	3	3	2	6	2	2	3	5	5	4	6	3	6
39	2	2	5	3	5	5	4	2	3	7	2	6	2	5	2	4	6	1	3	6	3	4	3	4	2	5	2	5	5	3	4	2	5	1	7	6	2	3	5	6	5	2	3	5	5	5	3	5	5
40	1	7	5	3	6	7	1	4	7	4	1	5	7	5	3	4	5	2	4	6	5	5	3	2	1	7	7	1	7	3	6	7	5	3	5	5	4	3	7	5	7	6	3	3	3	6	4	5	3
41	1	7	3	3	5	7	6	5	6	2	3	7	2	6	4	6	6	1	4	5	3	4	7	5	1	5	2	2	7	1	6	7	6	7	5	5	6	1	5	7	2	2	1	5	5	6	2	3	6
42	1	6	4	3	3	6	7	6	5	1	3	5	3	5	4	5	3	1	2	7	2	2	5	4	3	5	5	6	5	3	5	5	5	2	7	6	6	3	6	5	6	2	1	3	5	6	1	5	3
43	1	5	7	1	5	7	1	3	5	7	6	7	5	7	3	6	3	1	7	7	4	5	7	1	3	5	3	5	5	NA	2	2	3	5	1	7	5	1	7	7	5	1	1	7	6	6	7	4	5
44	1	7	5	3	5	7	2	4	6	3	3	7	4	6	2	6	5	2	7	3	6	2	1	2	1	5	6	5	6	3	4	3	5	1	5	6	3	5	6	6	5	7	3	3	1	7	1	3	2
45	1	3	4	3	5	6	7	7	5	5	3	4	2	3	3	5	4	1	6	3	3	3	3	7	2	3	6	2	2	2	6	7	1	2	5	6	3	5	4	7	3	5	2	3	2	5	4	5	3
46	4	6	1	2	6	3	3	6	6	3	1	6	2	3	5	5	6	4	5	2	3	2	3	5	2	3	6	5	4	2	5	3	4	2	3	6	2	5	6	4	3	5	6	3	2	3	4	7	4
47	1	2	4	7	6	5	1	1	1	3	2	7	2	3	7	3	2	5	7	4	NA	4	4	6	6	3	5	4	2	5	4	2	2	3	4	5	5	4	2	3	4	5	3	3	4	3	3	6	1
48	1	6	3	1	4	6	1	4	7	7	5	7	6	6	1	NA	2	3	5	7	6	1	4	1	2	6	4	6	7	1	5	5	7	6	5	7	3	2	6	6	3	1	2	4	3	7	3	4	5
49	1	6	7	3	7	7	3	1	6	4	7	7	4	7	3	7	5	2	7	7	2	6	6	2	1	6	3	7	7	3	6	6	6	7	2	7	6	4	7	6	3	1	1	7	7	7	4	5	7
50	1	5	4	3	5	7	1	1	5	5	3	7	6	6	3	7	5	1	5	7	6	4	3	3	1	3	3	6	6	2	3	2	7	7	3	6	6	1	5	5	7	1	1	4	3	5	1	2	5
51	2	5	6	5	3	6	2	2	2	5	5	7	4	4	6	5	3	1	7	3	6	5	6	3	4	7	1	2	5	3	6	2	3	6	1	2	2	4	6	6	5	5	3	7	5	3	5	6	5
52	5	3	4	2	4	5	4	4	4	4	1	7	4	5	4	2	4	3	6	6	2	6	4	6	4	4	2	6	4	4	2	3	4	4	3	1	5	2	4	7	4	4	5	5	5	6	4	6	3
53	1	7	7	4	5	6	1	1	2	6	4	7	4	5	4	5	4	1	7	2	5	3	3	4	1	5	1	3	4	2	2	1	5	4	6	4	6	3	3	5	4	2	3	4	6	3	2	5	4
54	4	2	6	5	2	4	4	1	1	4	4	5	1	3	7	7	2	7	7	4	4	5	1	6	NA	4	5	2	1	6	6	1	1	4	1	1	3	1	4	3	1	1	6	3	3	1	3	6	1
55	4	6	5	4	1	2	5	4	4	2	4	3	4	3	3	2	4	4	4	2	4	2	4	4	4	1	4	2	4	6	4	4	2	2	1	1	4	6	3	4	4	2	4	1	4	2	4	4	4
56	7	2	7	4	5	7	4	1	1	7	7	6	6	6	6	7	4	6	7	3	4	6	4	6	2	5	7	6	5	3	5	3	4	6	2	1	4	6	3	6	4	1	1	7	6	6	7	6	5
57	2	6	6	4	5	6	4	1	6	5	3	7	4	4	2	3	6	2	7	5	5	3	5	2	3	2	5	6	3	5	6	7	4	5	2	4	5	1	7	6	7	2	4	3	3	4	1	4	5
58	1	5	3	2	4	7	1	3	4	5	3	3	5	6	2	3	4	6	7	3	2	4	5	7	3	3	4	7	5	4	7	3	6	5	3	1	6	5	3	7	4	1	3	6	5	3	7	5	4
59	1	3	2	3	2	2	1	5	7	2	1	3	4	5	1	2	6	2	2	3	3	3	4	4	1	3	6	2	6	2	4	4	2	4	4	4	3	2	3	6	4	6	6	2	2	3	1	4	1
60	4	6	5	4	4	6	4	3	1	2	3	4	3	3	3	3	3	4	4	3	5	3	3	2	4	4	5	5	5	4	4	5	3	4	4	3	4	5	5	4	4	7	5	3	4	5	6	5	4
61	6	5	6	3	4	6	6	3	1	4	2	7	4	4	4	5	2	3	7	6	3	4	4	2	5	5	3	5	5	4	7	1	3	2	1	1	4	4	4	6	3	6	4	4	4	4	6	3	3
62	1	5	6	2	1	7	1	1	5	6	5	7	6	6	5	4	5	3	7	7	3	5	4	5	3	7	2	7	6	1	3	2	5	6	7	2	7	1	5	6	3	3	1	5	5	6	3	1	5
63	2	5	4	1	3	7	2	5	4	6	1	6	4	5	2	5	1	1	7	1	3	3	3	1	4	6	4	3	5	3	1	3	6	4	3	2	3	2	3	5	1	5	3	6	4	6	5	5	6
64	2	6	4	2	5	3	1	3	1	1	1	4	2	5	4	5	3	2	2	5	2	3	3	4	2	4	4	6	3	2	5	6	3	4	7	4	3	5	4	3	5	6	5	3	2	5	3	4	1
65	1	6	5	3	6	6	3	3	3	5	2	6	3	5	5	5	7	1	7	4	3	3	4	6	1	6	3	2	6	2	2	3	3	3	3	NA	3	2	5	5	5	2	2	6	6	7	4	3	3
66	2	6	7	1	4	6	2	3	6	7	3	6	6	7	3	6	3	5	7	3	4	3	6	4	2	3	7	5	6	1	6	3	2	5	2	2	6	4	7	5	7	3	1	7	6	7	2	3	6
67	5	5	7	4	3	6	2	1	1	4	5	6	2	5	4	5	3	3	7	4	3	5	5	6	4	5	3	3	3	2	6	3	3	6	2	4	3	6	5	5	3	5	3	5	4	3	5	5	4
68	5	4	6	2	6	7	2	1	6	6	7	6	3	6	7	5	2	7	7	6	4	7	5	7	5	5	2	7	4	3	1	2	3	3	2	2	6	6	4	6	2	1	1	7	5	4	6	6	5
69	1	4	3	3	3	4	4	5	6	2	2	5	4	4	3	2	4	2	3	2	6	2	4	2	3	4	5	3	2	5	5	2	2	3	4	3	2	4	4	4	6	6	4	3	3	3	3	2	1
70	1	6	3	3	3	5	1	2	5	5	2	5	4	5	3	5	2	3	5	5	3	1	4	2	2	6	2	6	2	3	6	2	6	5	5	1	6	1	7	6	6	1	2	2	4	6	3	3	3
71	5	5	6	5	4	4	6	4	1	1	7	5	2	4	7	5	5	5	7	4	3	7	2	6	5	4	4	4	4	4	1	4	3	5	2	1	3	5	6	5	4	2	4	6	5	2	5	4	4
72	1	5	3	1	4	5	1	2	3	3	1	7	6	4	5	6	3	2	7	2	2	6	2	4	2	5	2	1	3	5	5	4	2	6	4	2	5	4	4	5	3	6	5	3	4	3	2	3	1
73	3	3	3	2	3	4	4	6	5	1	2	6	3	5	3	NA	5	3	3	6	6	3	2	3	4	3	2	3	6	3	3	5	4	4	5	2	4	5	3	3	5	3	2	3	1	5	2	3	2
74	1	3	5	4	2	5	2	2	2	3	2	6	4	6	5	6	5	5	7	2	3	2	5	7	4	5	4	5	6	5	4	3	3	5	3	1	6	5	3	4	2	3	3	2	3	3	5	3	2
75	1	5	5	2	5	3	5	6	7	3	2	7	4	3	3	5	NA	4	2	5	5	3	5	4	4	4	7	3	5	3	6	4	4	4	5	NA	5	1	4	2	2	6	4	4	3	2	4	3	2
76	1	5	4	3	3	6	1	4	3	2	2	5	4	6	1	5	5	2	1	5	3	3	3	4	3	1	7	3	4	5	4	3	6	2	7	4	3	4	1	5	3	5	4	5	3	1	3	3	2
77	3	3	5	1	6	5	3	3	3	3	1	7	3	4	6	3	4	3	7	6	1	1	3	6	3	3	4	5	2	5	6	3	4	2	4	1	2	3	5	3	5	3	4	5	3	2	1	5	3
78	2	6	4	3	2	6	1	5	4	4	5	1	3	6	5	3	5	7	7	4	5	5	2	5	3	2	4	3	3	3	3	2	3	3	2	1	6	4	5	4	5	1	3	5	4	5	4	2	5
79	1	6	2	2	1	5	1	4	7	2	1	6	4	3	1	6	3	3	4	4	3	4	3	5	3	2	4	2	1	3	5	5	4	1	6	1	4	1	3	6	3	4	7	3	2	1	3	4	1
80	2	5	6	3	5	6	2	3	3	3	5	7	3	3	4	6	5	3	3	6	3	5	5	4	4	5	6	5	5	2	5	3	2	6	7	4	3	4	5	6	6	4	2	5	3	5	5	5	2
81	1	7	6	3	2	3	1	1	6	5	3	4	5	5	3	5	3	1	6	3	6	3	2	4	3	7	6	5	5	3	5	3	6	7	5	1	5	1	5	5	5	5	4	4	5	2	5	2	3
82	5	4	4	5	4	4	5	2	1	1	4	6	4	4	5	4	3	1	4	5	3	4	4	2	5	4	2	5	5	3	4	6	3	6	4	1	4	4	5	6	3	5	3	3	4	2	5	3	2
83	1	5	5	2	3	6	3	3	5	2	3	4	3	5	3	5	5	1	5	5	3	3	5	4	1	6	3	5	5	3	7	6	5	3	3	2	3	1	5	7	7	3	2	5	5	6	5	5	5
84	1	6	2	3	3	4	6	7	4	1	1	2	2	1	2	5	1	4	4	2	3	1	4	3	4	4	3	3	2	3	6	5	4	4	7	2	6	7	6	2	4	7	5	2	2	2	2	6	1
85	1	7	4	2	2	6	5	5	7	5	1	7	3	6	3	2	5	1	7	5	NA	3	6	1	1	1	7	1	5	NA	2	4	5	4	6	2	2	3	6	7	4	5	6	4	2	4	2	3	1
86	1	7	6	2	5	6	3	2	7	5	3	7	4	6	3	6	6	3	7	5	7	4	3	3	2	4	5	5	5	3	6	5	5	4	5	NA	7	1	4	6	3	3	2	5	5	6	2	4	5
87	1	6	3	1	6	5	1	1	7	4	2	6	2	5	3	3	7	1	7	7	3	1	4	4	1	3	4	6	5	NA	6	6	4	4	3	4	5	2	5	5	5	7	3	5	2	4	5	5	2
88	4	5	6	6	5	7	7	6	1	3	4	7	2	4	5	5	3	6	7	3	3	3	4	4	6	4	7	2	5	3	1	2	4	3	5	1	2	7	6	2	3	3	3	5	5	2	6	5	4
89	1	6	7	3	3	6	4	1	5	6	2	6	7	7	5	2	6	4	6	3	2	2	2	3	3	6	6	4	6	2	5	1	2	5	2	1	7	4	3	7	3	1	4	6	5	5	5	4	3
90	1	6	4	3	5	2	1	3	3	3	2	6	5	4	5	7	5	1	6	5	3	5	4	5	3	2	5	7	6	3	2	2	4	3	3	NA	6	5	4	6	3	5	2	5	3	3	4	3	2
91	1	5	5	2	4	4	3	3	7	5	3	5	5	3	1	6	1	3	1	6	4	3	5	4	1	5	7	5	4	1	7	6	4	4	5	1	3	3	6	7	3	5	3	3	5	3	2	3	3
92	1	7	7	1	6	6	1	3	2	7	4	3	6	6	4	4	4	5	5	4	3	2	3	2	3	5	7	6	6	3	4	6	5	6	2	1	5	1	7	7	4	5	4	6	3	4	3	3	1
93	4	4	6	3	3	5	1	3	2	5	5	4	3	4	6	6	5	5	7	3	NA	6	6	6	5	4	2	5	3	3	4	3	5	3	6	1	5	2	3	6	3	1	3	4	NA	4	3	3	4
94	5	4	4	1	4	7	7	5	1	4	4	4	2	6	4	3	5	4	3	7	5	3	7	4	4	5	6	6	5	2	6	5	4	5	3	2	3	6	4	6	3	1	2	5	5	5	3	5	3
95	1	7	6	5	6	7	6	3	7	5	3	2	4	4	4	7	NA	1	5	6	4	3	3	6	1	5	5	3	6	2	5	6	5	3	5	1	5	5	4	5	3	3	3	3	2	6	3	6	5
96	2	6	5	2	3	6	2	2	7	5	2	7	2	5	2	6	4	2	6	5	5	5	5	1	3	5	5	5	6	2	4	3	5	7	4	1	7	4	5	6	5	3	3	5	5	5	3	2	2
97	1	5	5	2	4	4	7	3	2	5	5	3	4	5	3	6	3	2	6	7	3	3	3	5	2	5	6	5	6	3	5	5	4	3	7	3	5	2	3	6	5	6	5	6	5	6	4	3	4
98	6	6	6	5	4	4	4	2	1	2	2	6	3	5	6	7	4	2	7	2	5	4	5	4	2	6	3	5	5	2	5	2	4	4	2	1	6	4	5	6	2	3	3	6	5	6	5	5	3
99	2	5	6	3	6	5	6	3	2	4	5	6	5	6	4	5	NA	2	7	3	5	5	5	3	3	3	3	3	2	3	2	5	4	6	5	2	6	2	6	6	4	2	4	5	5	5	4	5	5
100	1	6	5	3	3	3	7	4	2	3	2	3	5	5	3	5	5	5	3	5	4	3	4	3	1	5	2	2	6	NA	3	5	4	6	4	1	3	4	5	1	6	5	4	4	6	5	3	3	4
[truncated: 31 more columns]
