# Supplementary material for: Four dimensions characterize attributions from faces using a representative set of English trait words
Source: Nat Commun. 2021 Aug 27;12:5168. doi: 10.1038/s41467-021-25500-y (PMC8397784; doi:10.1038/s41467-021-25500-y)
Supplement: Supplementary file 4 — Source Data [file 41467_2021_25500_MOESM4_ESM.zip › Source_Data/FigureS7_Ratings_80Traits_86Participants/PH5.csv]

	aggressive	agreeable	ambitious	angry	anxious	articulate	atypical	autistic	baby-faced	beautiful	bossy	careful	charismatic	clever	combative	competent	compulsive	condescending	confident	conscientious	consistent	courageous	creative	critical	cruel	curious	defensive	determined	dignified	disorderly	easygoing	emotional	empathetic	energetic	ethical	feminine	flexible	grumpy	happy	healthy	helpful	humble	ignorant	income	independent	intellectual	intense	jealous	leader-like
1	5	1	7	7	5	7	7	1	1	1	2	5	2	6	1	2	1	3	7	1	1	2	2	6	6	1	7	6	7	4	5	1	7	6	1	7	5	7	1	1	2	1	1	3	1	1	3	1	7
2	1	6	1	4	7	7	1	1	7	6	1	3	6	7	1	7	5	3	6	1	6	5	7	2	1	7	2	7	5	2	1	7	7	5	6	7	7	6	5	5	5	1	1	6	7	7	6	7	7
3	1	3	3	1	5	1	5	1	3	2	1	3	3	3	1	7	1	5	3	1	1	1	3	5	2	2	6	6	5	4	2	2	1	7	3	6	NA	3	4	5	5	7	3	2	5	5	1	7	3
4	1	1	1	1	6	2	6	2	7	3	4	5	4	2	1	1	1	1	2	2	1	1	2	2	2	7	7	1	1	6	7	7	7	1	1	6	5	1	3	3	5	7	7	4	2	6	3	6	5
5	6	1	7	7	3	7	6	1	5	6	1	7	6	6	5	6	3	3	7	1	6	1	7	2	5	7	6	7	7	1	1	7	7	6	5	7	3	2	2	7	5	2	1	2	1	1	2	6	7
6	5	2	6	5	7	5	1	1	1	1	1	1	3	1	1	3	3	4	5	7	1	1	1	4	7	7	2	6	1	5	7	5	4	2	1	7	1	7	1	1	7	1	1	1	1	1	6	1	1
7	3	5	1	5	2	2	3	1	1	5	2	6	5	3	1	5	3	2	7	1	5	6	5	2	3	1	1	5	5	6	7	1	7	7	3	7	1	3	5	2	3	1	4	5	3	3	3	2	1
8	3	5	7	1	6	7	6	1	4	7	1	1	3	3	1	3	3	1	5	1	6	7	6	4	1	7	2	7	7	2	6	2	7	7	3	7	7	3	3	5	3	7	2	2	5	7	1	7	7
9	1	6	6	3	5	4	7	1	5	5	2	6	5	6	1	7	3	1	6	3	2	1	3	4	1	7	3	7	6	2	7	7	7	7	6	7	3	2	7	6	4	7	1	3	7	7	7	7	1
10	2	5	6	5	7	3	7	1	3	2	1	6	3	3	1	6	4	1	5	1	7	6	3	3	3	1	6	5	1	4	5	6	7	4	4	7	7	1	6	7	5	1	2	1	7	3	3	5	1
11	3	3	4	3	6	3	1	1	3	2	1	7	5	3	1	5	6	1	3	2	3	2	5	7	1	6	5	5	1	5	1	5	6	2	1	7	NA	2	4	1	5	7	3	3	NA	7	2	1	7
12	7	7	3	5	6	3	4	1	7	7	6	7	2	7	5	2	5	1	6	7	6	7	1	6	4	1	3	4	5	3	2	5	5	5	6	1	1	6	7	7	3	1	2	2	4	6	6	6	1
13	6	4	7	5	6	6	5	1	3	2	6	3	5	6	1	7	7	7	2	7	2	7	7	6	5	7	6	6	5	3	1	1	7	2	3	7	7	1	3	7	2	2	1	5	6	3	6	7	5
14	6	1	2	7	5	2	4	2	2	4	1	7	3	5	1	3	1	7	7	1	6	3	2	1	1	6	5	7	4	5	7	7	6	3	4	7	7	2	2	3	2	7	5	5	2	6	6	2	5
15	7	1	1	7	6	7	1	1	1	1	7	1	1	1	7	7	1	7	2	1	1	7	7	7	7	1	5	7	7	7	1	7	1	2	1	6	1	7	1	1	2	1	1	1	4	3	7	7	1
16	2	7	7	3	6	1	1	1	3	3	5	2	3	3	1	4	3	5	7	7	3	2	5	6	4	1	3	6	5	3	7	1	5	2	1	7	6	3	1	5	NA	1	2	2	1	3	1	5	6
17	4	1	6	6	5	5	2	1	4	2	2	6	3	5	1	5	1	1	4	1	4	1	3	6	1	5	3	7	1	7	7	4	6	2	1	7	7	1	1	5	3	1	1	1	1	5	2	6	1
18	1	7	1	1	7	4	1	1	1	2	3	7	2	1	1	3	3	3	4	4	1	6	3	4	5	2	5	6	1	7	7	7	6	2	1	7	6	1	2	1	6	7	3	2	7	3	2	7	7
19	3	5	5	5	7	2	7	1	2	3	5	6	2	3	1	5	4	1	2	3	1	1	2	3	5	5	5	1	3	1	5	2	7	5	4	7	6	1	1	2	3	2	3	2	2	3	3	6	2
20	2	2	6	7	3	3	6	1	5	7	2	5	3	6	2	3	7	2	5	7	7	6	6	6	3	1	6	7	7	1	4	7	7	6	7	7	6	6	7	7	5	7	5	5	7	6	5	7	7
21	3	4	1	3	2	3	4	3	4	1	1	2	1	1	5	4	1	4	1	6	1	4	2	2	4	1	7	6	7	4	1	7	1	3	4	7	7	7	1	5	3	1	7	4	1	5	5	1	7
22	7	4	7	7	2	6	7	1	1	1	1	7	1	2	1	3	2	7	1	7	1	7	1	6	7	1	2	6	5	1	1	7	1	7	1	7	7	7	1	1	5	7	1	1	7	1	7	7	1
23	1	7	1	1	7	2	7	1	7	5	1	7	5	7	1	7	7	1	2	1	7	1	4	1	1	1	3	3	1	6	7	7	7	3	7	7	2	1	7	7	3	7	7	3	1	7	1	7	6
24	2	7	6	1	2	2	7	1	7	6	2	7	5	7	1	7	2	1	1	7	2	1	7	2	2	7	2	7	7	1	6	7	7	6	7	7	7	1	7	7	5	7	1	5	5	1	3	6	7
25	6	1	6	7	3	2	5	1	1	3	1	6	3	3	1	1	4	1	2	7	5	1	2	2	1	1	7	5	NA	1	6	7	6	2	3	7	7	1	5	5	5	1	6	5	2	4	1	7	5
26	7	6	7	7	5	7	7	1	4	7	7	7	6	7	1	7	7	6	4	7	7	7	6	3	7	7	2	7	7	1	2	7	7	3	7	7	7	7	3	7	3	1	1	7	2	7	7	7	4
27	3	1	5	5	1	1	1	1	1	1	6	7	1	6	3	3	3	1	2	3	3	1	3	7	6	6	1	5	5	1	1	7	6	5	3	7	5	6	1	7	6	1	1	2	1	6	7	1	6
28	2	5	6	6	NA	6	5	1	1	3	7	6	3	6	3	5	1	1	1	7	3	2	5	7	5	7	2	1	7	3	2	7	2	2	4	7	1	1	5	1	2	1	3	6	7	1	6	6	7
29	2	5	7	3	5	5	5	1	6	3	1	4	5	6	1	5	3	1	7	7	2	5	2	1	2	2	5	7	7	2	7	7	7	5	6	1	7	3	2	7	5	7	2	1	2	5	1	1	6
30	2	6	7	1	2	2	7	1	7	6	2	5	7	6	1	6	4	1	1	7	7	6	7	1	1	1	3	3	6	1	6	5	7	3	6	7	5	1	7	7	5	7	7	5	7	7	1	1	6
31	1	6	6	1	2	7	7	1	6	6	4	5	5	4	1	4	3	2	3	7	7	1	5	2	1	1	5	5	4	1	7	5	7	3	7	7	5	1	1	7	6	3	2	2	3	5	2	2	5
32	3	2	5	3	1	5	1	1	1	1	5	5	1	7	2	5	3	1	1	7	6	7	5	7	6	1	1	7	7	2	1	5	7	7	6	4	5	7	3	5	6	1	1	7	1	7	5	1	7
33	5	1	7	3	1	3	3	1	5	1	2	2	1	3	1	2	1	5	4	5	3	3	3	3	5	1	3	2	3	2	1	2	3	3	3	5	7	2	1	5	5	1	6	2	1	4	1	4	4
34	1	7	7	1	6	2	7	1	4	7	NA	7	7	7	1	5	7	1	6	1	7	7	7	1	1	6	6	3	7	2	5	7	7	3	7	7	5	7	5	7	6	5	1	5	5	7	2	7	7
35	5	5	7	1	3	6	4	1	1	6	5	6	7	6	1	7	7	2	1	6	6	5	6	1	2	5	3	6	3	1	6	7	7	6	7	7	6	7	7	7	5	7	2	7	7	7	5	6	7
36	1	6	7	5	6	2	7	1	7	5	2	4	6	4	1	4	7	4	2	7	3	1	2	2	1	1	6	2	7	1	7	7	7	2	5	7	7	1	7	7	2	1	1	5	7	7	1	7	5
37	6	5	7	7	5	7	7	3	5	7	5	7	7	7	1	7	7	3	7	7	7	7	5	2	5	7	6	7	7	1	4	7	7	5	7	7	7	7	7	7	2	1	1	7	7	7	6	7	5
38	1	7	7	3	7	7	6	1	6	5	3	5	2	7	1	4	7	7	3	7	7	3	2	2	2	1	3	6	7	2	7	4	6	6	6	7	2	2	5	6	7	5	1	5	7	7	2	3	6
39	1	7	7	1	5	3	7	1	7	4	1	NA	5	7	1	4	4	1	6	1	2	3	6	2	1	7	5	6	6	1	7	1	6	3	3	7	5	1	7	4	5	7	4	6	1	5	1	7	6
40	1	7	7	1	5	7	7	1	7	7	1	6	7	5	1	7	7	1	3	7	5	1	5	1	3	6	5	6	7	1	7	7	6	2	7	7	5	1	7	7	5	6	5	7	7	7	5	7	7
41	1	7	7	1	5	6	7	1	7	5	1	5	5	5	1	7	6	1	5	NA	3	1	6	1	1	3	7	6	7	1	4	7	5	5	7	7	3	6	7	6	3	7	1	6	7	7	1	1	6
42	2	6	1	2	2	2	1	1	4	2	1	1	4	4	2	4	1	1	2	3	7	3	4	3	4	5	3	5	3	1	7	1	4	5	1	4	1	7	7	7	7	1	4	4	7	3	3	3	3
43	4	4	6	3	5	7	6	2	6	7	4	5	5	7	1	4	6	4	4	5	6	3	6	4	3	7	1	5	5	2	5	6	7	6	6	7	2	6	7	7	7	7	1	6	7	7	2	1	7
44	1	7	7	1	5	2	1	1	7	7	1	7	7	7	1	7	6	1	3	7	7	1	7	1	1	7	6	3	7	1	6	1	7	5	7	7	7	1	4	7	6	7	7	3	7	7	1	7	7
45	6	7	7	7	3	3	7	1	6	5	7	5	6	6	7	3	6	5	2	7	6	1	7	7	4	7	1	7	7	1	2	2	6	1	7	7	1	7	6	7	1	7	3	3	1	5	7	5	7
46	4	1	7	5	7	3	7	1	6	2	1	2	1	1	1	5	1	3	1	6	2	1	3	5	5	1	3	5	3	6	3	7	6	3	4	7	3	1	5	3	3	3	7	3	1	1	5	5	6
47	1	7	3	1	1	7	7	1	7	7	1	7	7	7	1	7	3	1	2	1	7	3	4	1	1	7	6	6	6	1	7	1	7	2	7	7	1	1	6	7	1	7	5	7	3	7	7	7	6
48	1	7	7	1	6	7	7	3	7	5	2	7	7	7	1	7	7	7	1	7	6	1	7	2	1	7	5	4	7	1	1	6	7	6	7	7	7	1	7	7	5	7	6	5	7	7	5	7	1
49	5	7	7	7	5	7	5	1	7	7	7	NA	7	7	1	7	7	1	4	7	6	1	5	3	1	7	1	7	7	1	7	7	7	5	7	7	7	7	7	7	1	5	1	7	7	7	7	7	7
50	2	2	5	1	5	3	1	1	5	1	4	2	1	7	1	1	1	3	7	6	3	5	3	2	3	6	3	1	3	4	2	2	5	3	5	5	5	3	6	6	3	2	5	3	1	1	2	1	3
51	6	6	1	7	2	3	1	1	1	1	5	3	3	3	5	1	1	2	2	5	5	1	5	5	5	3	5	3	6	2	7	3	2	3	2	7	3	5	1	2	3	1	5	2	7	5	2	1	3
52	7	1	7	7	1	6	1	1	1	1	7	1	1	1	7	1	1	7	1	7	1	7	1	7	7	1	5	7	5	6	2	7	7	2	1	1	1	7	1	3	2	1	1	7	7	4	7	5	1
53	1	3	1	3	5	3	5	1	1	5	1	6	2	6	5	5	6	1	6	3	7	5	3	2	5	1	3	6	1	1	1	1	1	3	2	1	NA	5	3	7	3	2	7	1	7	6	5	2	4
54	7	1	1	7	4	3	1	1	1	1	7	1	1	7	7	1	1	7	7	1	1	7	1	6	7	7	2	1	7	7	7	7	1	5	1	1	1	7	1	5	3	1	1	1	7	1	7	7	1
55	7	1	1	6	2	7	7	1	1	1	6	1	NA	1	6	1	3	3	7	1	1	7	1	7	7	1	1	1	5	6	6	7	1	6	1	1	1	1	1	1	5	1	1	2	7	7	7	1	1
56	5	6	7	3	2	7	7	1	5	7	6	6	7	6	5	7	7	1	7	7	6	6	4	7	1	6	2	7	7	4	7	7	3	6	3	1	7	2	5	2	6	1	1	7	5	6	5	1	7
57	2	7	7	1	2	6	6	1	1	4	2	5	4	7	2	4	6	2	3	1	1	7	2	5	1	6	5	4	1	5	7	4	3	3	2	1	5	5	1	6	3	3	5	2	1	1	1	1	1
58	5	2	1	5	1	7	7	1	1	2	2	2	3	4	7	2	7	6	3	7	1	7	7	7	5	1	2	3	5	3	1	1	2	2	3	1	7	1	1	1	5	1	1	1	6	2	5	3	3
59	4	1	1	7	3	3	3	6	7	1	7	5	1	7	7	1	5	7	3	1	1	7	1	4	5	7	5	1	5	5	1	7	3	5	1	2	7	7	1	4	3	1	7	1	4	1	4	7	4
60	7	1	1	7	3	3	1	1	1	1	7	2	1	3	7	7	1	7	7	1	1	7	1	7	7	5	5	7	7	1	1	1	1	6	1	1	7	7	1	1	3	1	1	1	7	1	7	7	7
61	5	2	1	6	2	7	3	1	1	1	6	5	4	2	5	4	1	7	5	2	3	1	5	7	7	5	5	7	3	5	1	1	1	1	1	7	2	1	1	3	6	1	2	1	7	3	3	1	3
62	3	2	7	6	3	3	7	1	1	5	6	2	7	6	6	2	1	5	1	1	1	1	3	7	6	7	4	7	7	1	1	3	4	5	3	1	5	3	7	2	1	2	1	2	7	5	6	1	7
63	3	7	7	1	5	1	6	2	1	4	5	2	1	3	1	3	3	1	2	7	7	7	2	2	7	3	6	4	7	7	7	1	3	3	5	1	1	1	3	2	2	7	2	2	5	7	2	2	3
64	6	1	1	1	3	3	1	2	1	1	6	2	1	1	7	2	1	7	7	7	4	1	1	5	7	2	3	3	1	7	2	2	1	3	1	1	7	4	1	1	2	1	2	3	1	1	6	5	1
65	3	7	3	3	2	1	1	1	3	2	7	5	3	7	5	1	1	7	6	5	3	1	3	2	1	1	3	1	6	2	7	3	3	7	6	1	6	1	6	5	5	7	1	3	7	5	1	1	5
66	1	6	7	3	5	6	3	1	2	5	1	5	5	7	5	7	6	3	7	7	3	7	5	1	2	6	3	1	7	7	7	1	5	6	7	1	5	3	7	7	3	7	3	5	5	1	6	1	5
67	4	4	7	5	2	3	7	2	1	3	7	2	2	2	6	6	3	6	2	3	7	5	2	3	7	1	2	5	7	5	7	1	3	5	1	7	7	7	1	3	3	1	2	3	5	1	1	1	1
68	5	5	6	6	3	6	2	1	5	6	7	6	5	6	6	7	7	1	4	1	7	6	7	1	1	6	2	7	7	1	7	2	3	6	6	1	7	1	4	6	2	1	1	6	5	3	5	5	7
69	3	7	1	1	5	2	1	6	7	1	1	7	2	7	1	1	7	5	3	7	1	3	7	7	5	1	6	2	1	7	1	1	1	3	7	5	1	7	3	1	3	1	7	1	2	1	1	7	1
70	3	3	6	5	3	3	3	1	3	2	1	3	3	6	5	1	6	1	5	7	3	5	2	1	5	2	2	7	2	3	5	1	3	4	5	1	3	7	7	3	1	7	6	4	4	1	1	5	3
71	6	1	6	7	1	3	7	1	4	3	7	5	3	7	7	6	7	7	7	7	6	7	5	7	7	4	2	7	7	4	4	7	3	1	1	1	2	5	6	7	5	1	1	7	7	1	7	6	7
72	5	2	7	3	3	5	2	1	1	3	1	2	2	3	5	1	1	1	4	1	1	7	2	6	2	1	3	7	3	5	1	1	1	7	1	1	1	1	7	1	5	1	2	2	7	3	5	1	5
73	3	3	3	6	6	1	1	1	3	5	2	6	4	4	1	5	1	5	1	1	6	3	5	6	1	1	5	7	1	3	2	2	1	7	1	1	2	1	6	1	2	1	7	1	1	7	1	1	3
74	3	7	6	1	3	6	6	1	2	6	3	2	5	7	1	5	3	1	5	7	4	7	7	6	1	1	3	7	3	3	1	3	3	7	7	7	7	1	7	7	5	2	6	3	1	7	2	6	5
75	1	4	7	2	3	6	1	5	1	3	1	5	2	3	5	6	4	7	7	1	5	5	3	1	1	1	6	2	7	2	4	1	1	7	1	3	2	1	2	7	1	7	5	2	1	5	3	3	2
76	5	1	6	3	4	1	1	1	1	3	1	6	3	2	5	5	1	1	2	7	5	1	2	6	7	2	6	7	3	4	1	1	3	3	3	1	7	1	5	6	5	7	5	3	5	1	3	2	5
77	1	6	6	7	5	3	1	NA	7	5	2	1	5	1	1	6	7	1	2	3	6	3	2	5	2	2	7	1	5	3	7	3	3	2	6	3	5	7	5	7	2	1	5	7	2	7	2	2	3
78	3	5	1	7	5	3	1	1	3	3	5	7	3	1	4	2	1	1	6	7	4	1	5	6	1	6	1	1	6	2	7	3	6	7	2	1	1	2	4	2	6	7	1	1	7	6	5	1	3
79	1	7	1	3	2	1	3	3	3	5	1	7	6	5	6	2	2	2	5	3	5	5	4	2	1	3	3	6	2	3	4	1	1	NA	5	1	7	1	2	7	5	7	5	2	3	3	1	1	3
80	3	3	7	3	4	3	6	1	5	3	2	NA	3	4	5	5	1	5	7	7	3	2	4	6	5	1	3	7	1	7	1	2	2	5	3	7	2	7	2	5	2	7	5	1	1	3	1	3	3
81	5	1	3	3	5	5	5	2	2	3	7	4	3	2	4	5	3	1	6	1	6	1	3	2	1	1	6	3	7	1	6	4	2	5	3	1	5	1	6	5	3	7	7	2	4	4	1	4	1
82	1	7	7	5	3	5	3	1	1	2	6	1	3	7	3	3	1	1	NA	7	1	5	4	3	1	1	5	7	3	5	7	5	3	7	3	3	3	1	5	6	5	1	1	3	5	3	2	2	1
83	2	7	7	1	5	7	7	1	7	7	1	7	7	7	1	5	7	1	7	1	1	7	1	1	3	7	5	1	3	2	7	1	5	7	7	1	2	1	5	7	3	7	5	5	1	6	1	1	1
84	1	7	6	2	4	3	5	1	3	1	5	7	2	4	2	1	7	4	6	1	2	1	5	1	1	1	5	4	1	2	4	1	1	3	7	1	5	1	2	5	3	7	5	6	1	7	2	3	2
85	3	7	7	1	2	7	6	1	7	7	5	7	7	7	2	1	1	6	1	7	7	1	7	4	1	4	1	7	5	6	6	3	3	7	7	3	1	6	5	7	7	7	7	7	1	5	2	1	1
86	1	7	5	1	2	7	7	5	7	4	2	7	5	7	1	7	1	1	5	7	7	1	3	1	1	1	5	6	7	1	7	5	1	3	7	1	2	1	7	5	3	7	6	5	1	7	5	1	7
87	1	7	6	1	5	7	1	5	7	4	4	6	3	7	2	7	7	1	6	7	7	7	7	3	1	7	3	7	7	1	7	2	3	3	2	1	5	3	4	7	3	1	7	2	1	7	1	1	7
88	7	1	3	7	1	2	3	3	7	4	7	2	1	6	5	3	6	7	6	3	4	7	2	7	6	1	1	7	7	3	1	1	1	7	7	1	7	1	2	7	7	1	1	6	7	1	7	1	5
89	6	7	7	2	1	7	7	1	7	7	4	7	7	7	5	7	7	3	2	7	5	1	7	3	3	4	3	7	5	2	7	3	5	7	7	1	NA	6	7	7	3	7	5	5	6	7	5	6	7
90	7	1	7	6	1	6	1	1	1	1	7	7	3	7	7	7	1	7	2	7	1	7	7	1	7	1	3	5	7	6	1	6	1	3	1	1	1	1	1	7	1	1	1	6	7	6	7	1	7
91	1	7	7	1	5	7	7	1	7	7	1	7	7	7	7	7	7	6	7	7	7	1	7	3	2	7	1	7	7	1	7	2	3	3	6	2	7	4	7	7	7	7	5	7	4	6	2	3	7
92	4	7	7	1	1	6	3	1	6	7	1	2	7	7	7	7	6	1	2	6	5	7	1	7	4	7	3	6	1	7	5	1	3	6	6	1	7	3	7	7	3	7	1	7	7	5	3	4	1
93	7	1	7	7	2	7	1	1	1	3	7	1	1	1	7	1	1	7	7	7	1	7	2	7	7	1	6	7	7	5	1	1	1	7	2	1	1	7	1	5	2	1	1	1	7	3	7	1	1
94	7	7	7	7	1	7	7	1	1	6	7	1	5	4	7	7	7	6	7	7	7	7	1	7	7	7	1	7	7	1	2	7	1	7	7	1	2	7	7	7	7	1	1	7	7	7	7	7	7
95	2	7	6	1	2	7	5	1	4	2	2	7	5	7	2	7	7	3	2	7	7	7	3	3	1	1	3	1	7	1	2	7	2	7	6	2	7	1	7	6	5	1	3	7	7	7	6	1	NA
96	1	7	7	1	4	4	7	3	7	6	1	7	5	7	1	7	7	1	5	7	6	1	6	2	1	6	4	1	2	3	1	1	4	3	7	1	1	1	1	7	3	7	7	3	1	7	4	1	4
97	5	5	6	3	4	6	7	1	3	1	5	7	3	7	2	1	1	1	2	6	2	6	2	6	5	2	2	7	7	5	1	3	4	5	6	1	7	6	7	7	2	1	7	5	1	7	2	5	4
98	1	1	7	7	5	1	7	2	5	1	2	2	1	6	5	3	1	1	5	7	3	1	7	7	3	2	3	6	2	2	7	1	1	4	6	1	7	1	4	6	2	5	1	1	1	5	2	3	3
99	1	6	7	1	4	5	5	1	6	5	1	7	5	1	5	7	1	1	5	2	1	6	1	1	1	6	2	1	5	1	7	2	1	6	6	1	5	1	7	7	4	7	5	1	1	7	1	1	5
100	7	3	7	2	5	2	4	NA	1	1	1	7	1	1	1	1	1	1	1	7	1	1	1	7	1	7	5	1	1	7	4	1	1	5	1	7	2	1	1	3	5	7	7	1	1	6	1	7	1
[truncated: 31 more columns]
