# Supplementary material for: Four dimensions characterize attributions from faces using a representative set of English trait words
Source: Nat Commun. 2021 Aug 27;12:5168. doi: 10.1038/s41467-021-25500-y (PMC8397784; doi:10.1038/s41467-021-25500-y)
Supplement: Supplementary file 4 — Source Data [file 41467_2021_25500_MOESM4_ESM.zip › Source_Data/FigureS7_Ratings_80Traits_86Participants/KE2.csv]

	aggressive	agreeable	ambitious	angry	anxious	articulate	atypical	autistic	baby-faced	beautiful	bossy	careful	charismatic	clever	combative	competent	compulsive	condescending	confident	conscientious	consistent	courageous	creative	critical	cruel	curious	defensive	determined	dignified	disorderly	easygoing	emotional	empathetic	energetic	ethical	feminine	flexible	grumpy	happy	healthy	helpful	humble	ignorant	income	independent	intellectual	intense	jealous	leader-like
1	6	7	6	3	2	7	1	2	6	6	2	7	6	7	3	5	5	2	7	5	5	6	7	1	2	5	6	6	5	2	7	6	7	3	7	7	5	1	6	5	5	7	2	6	2	5	7	5	7
2	3	5	7	1	5	7	1	3	6	7	1	7	7	6	1	5	7	3	7	7	6	6	6	1	2	5	3	4	3	1	7	6	7	5	6	7	5	2	7	7	5	7	5	7	4	3	5	2	6
3	6	3	6	3	6	7	1	2	3	5	4	7	4	5	5	6	6	5	7	6	3	2	6	1	2	3	6	4	6	6	1	6	6	3	5	7	4	5	2	2	4	6	3	6	3	3	7	7	2
4	5	6	5	7	3	7	1	2	5	6	5	7	5	5	6	2	3	3	7	7	2	5	5	1	2	3	5	1	5	3	1	6	5	3	5	7	3	1	2	3	6	7	2	6	1	6	7	6	6
5	4	7	2	3	6	7	1	3	2	6	2	7	6	6	2	6	6	4	7	6	5	5	6	7	2	3	5	6	6	1	1	5	6	5	7	7	6	1	4	6	5	7	2	5	2	5	7	6	1
6	6	5	6	4	5	7	7	1	1	6	7	7	5	2	5	5	6	2	7	6	7	5	7	7	5	5	7	2	4	2	4	5	6	5	4	7	6	7	2	6	5	7	1	4	6	3	7	7	6
7	5	2	7	5	6	7	1	2	6	6	4	7	5	6	4	5	6	2	7	7	5	5	5	1	2	2	3	5	6	5	7	6	3	6	5	7	2	1	2	2	6	7	2	4	3	6	5	4	5
8	6	7	6	5	7	7	1	2	2	7	7	7	7	7	3	5	5	6	7	5	7	7	7	1	2	2	7	6	7	2	7	6	6	5	3	7	5	3	6	7	5	6	1	6	1	6	7	7	7
9	5	5	7	3	6	7	1	2	5	6	4	7	6	4	2	7	2	NA	7	7	6	5	6	1	2	3	5	3	2	5	7	6	5	6	6	7	5	2	5	2	5	7	2	5	2	5	5	2	3
10	6	7	3	2	5	7	1	3	5	6	4	7	6	5	2	7	7	2	7	5	5	5	6	1	3	2	5	7	5	5	7	6	5	6	5	7	5	2	4	5	6	6	3	5	1	6	3	4	7
11	5	7	6	2	6	7	1	2	5	5	4	7	5	5	2	5	5	2	7	7	5	3	2	1	2	5	7	5	5	2	1	6	6	6	7	7	3	3	5	7	5	7	5	5	1	3	7	7	6
12	5	7	6	2	5	7	1	2	7	7	2	1	5	4	2	6	2	2	7	7	2	2	6	1	2	2	7	4	6	2	7	6	5	4	6	7	5	1	7	5	7	7	3	5	6	2	5	2	4
13	7	6	6	2	6	7	1	2	5	7	6	7	3	7	3	6	6	3	7	6	5	2	6	1	1	6	6	4	6	1	1	6	6	4	7	7	5	3	2	7	5	7	1	5	5	6	7	6	7
14	7	6	6	6	5	7	1	2	1	7	6	7	5	5	3	5	5	2	7	NA	7	7	7	7	6	6	7	2	6	1	1	6	6	6	6	7	5	1	3	6	4	6	1	6	1	7	7	5	2
15	4	1	4	6	7	7	7	6	1	5	3	7	3	3	5	3	2	6	7	5	6	3	4	7	4	1	7	6	6	5	1	5	2	7	5	7	1	3	2	1	2	6	4	4	2	3	1	4	4
16	3	5	4	4	5	7	1	3	3	4	6	7	6	4	5	5	5	2	7	7	7	5	7	1	2	6	7	7	1	2	1	6	7	5	5	7	5	2	3	2	6	7	2	2	5	5	5	1	5
17	5	7	2	5	6	7	1	1	5	5	2	7	5	5	3	7	6	5	7	6	3	3	6	1	2	3	6	2	4	5	7	7	5	3	5	7	3	5	3	4	7	6	2	2	2	5	6	3	2
18	3	2	6	5	6	7	7	2	2	6	2	7	5	4	2	6	5	6	7	7	6	5	5	4	2	5	7	6	2	5	1	7	6	7	6	7	3	1	2	2	5	4	2	3	4	3	5	4	4
19	7	7	6	2	7	7	7	3	2	6	3	7	5	5	2	6	5	6	7	7	5	7	6	7	2	7	7	5	6	2	1	5	2	5	6	7	3	1	3	7	2	7	1	5	2	2	7	6	6
20	1	5	5	2	6	7	1	2	6	7	2	7	7	5	1	6	2	2	1	7	2	2	6	1	1	3	3	6	6	1	7	7	6	3	3	7	7	2	7	6	6	7	5	5	3	1	2	6	2
21	6	5	3	5	6	7	1	3	2	5	7	7	5	5	3	5	3	3	7	7	2	5	5	1	3	1	5	6	5	2	7	7	4	6	4	7	5	2	1	3	6	7	3	3	2	2	7	3	2
22	5	2	6	5	6	7	2	2	1	6	6	7	6	6	3	7	6	3	7	7	3	6	7	7	2	7	7	7	7	2	7	6	6	7	5	7	5	4	4	6	5	6	1	6	7	6	7	3	7
23	7	1	6	4	5	7	1	3	2	7	3	7	6	6	5	5	5	3	7	6	4	5	6	7	2	2	6	3	7	3	7	2	6	5	5	7	5	1	6	2	5	6	2	3	4	5	6	2	6
24	3	7	5	1	6	7	1	3	5	7	5	7	7	7	1	6	6	5	7	6	6	6	5	7	2	4	3	6	4	1	7	6	4	6	7	7	6	2	7	7	5	7	1	5	5	6	5	5	2
25	4	7	6	2	3	7	1	2	5	7	5	7	2	7	2	5	7	3	7	7	5	7	6	1	3	7	6	5	7	2	7	7	7	6	7	7	7	3	7	6	6	7	1	7	3	2	7	6	7
26	5	3	7	6	6	7	1	3	5	7	7	7	2	3	5	6	7	3	7	6	5	7	3	7	2	7	6	5	7	1	1	6	6	4	5	7	1	1	1	7	3	7	2	6	5	6	7	6	3
27	2	5	7	2	6	7	1	2	2	6	5	7	2	3	3	6	5	4	7	7	6	3	5	1	2	3	6	7	6	3	1	6	4	6	6	7	6	1	4	4	4	7	1	6	5	6	6	3	5
28	3	5	6	7	5	7	1	2	5	6	7	7	5	2	2	5	7	5	7	7	7	6	5	1	2	5	4	4	6	2	7	7	5	6	6	7	2	1	2	4	5	6	2	5	3	7	6	7	4
29	5	7	6	3	6	7	1	2	6	7	3	7	6	5	2	6	6	2	7	7	5	3	6	1	2	5	5	6	6	2	1	6	7	3	6	7	4	4	5	6	5	4	1	6	5	4	5	4	5
30	5	7	2	3	6	7	1	1	5	6	2	7	6	6	3	6	5	2	7	7	2	3	6	1	2	5	6	4	6	3	1	6	5	3	5	7	6	1	4	3	5	5	2	2	5	3	7	6	3
31	6	7	6	3	6	7	1	2	5	7	5	7	4	6	3	6	5	4	7	6	4	6	6	1	2	3	4	5	3	3	7	7	4	4	7	7	5	1	6	6	4	7	1	6	1	2	5	3	2
32	6	1	6	2	6	7	6	2	1	6	2	7	5	5	5	5	5	NA	7	7	7	5	5	1	2	2	7	7	7	2	1	6	5	6	7	7	2	5	3	5	6	6	2	6	1	7	6	6	2
33	4	2	4	4	6	7	1	2	1	5	6	7	4	5	5	5	5	2	7	7	3	5	5	1	2	5	7	1	5	2	1	1	2	5	6	1	3	1	2	5	2	7	5	3	7	4	6	6	3
34	2	5	6	2	6	7	1	2	2	5	1	7	4	7	5	4	4	3	7	7	6	6	5	1	2	6	7	1	5	4	7	5	5	5	6	7	6	2	3	6	5	7	2	6	6	3	5	3	6
35	7	5	7	3	6	7	1	2	3	6	1	7	6	6	3	6	4	3	7	7	5	6	5	1	2	5	5	6	5	3	7	6	7	6	5	7	3	1	3	6	4	7	3	6	6	6	5	5	5
36	2	5	6	2	6	7	1	2	5	6	2	7	6	5	3	6	6	2	7	6	4	5	5	1	2	3	4	7	3	2	7	6	7	5	6	7	5	1	6	5	5	7	3	2	2	3	5	6	5
37	3	6	2	2	5	7	1	2	5	6	2	7	5	4	3	5	2	2	7	7	5	3	6	4	1	5	4	5	2	3	7	6	5	6	6	7	6	1	5	3	6	7	2	3	5	2	3	3	5
38	2	6	7	2	6	7	1	1	1	6	5	7	5	5	5	5	5	2	7	7	5	3	5	1	2	7	7	2	5	3	1	2	5	7	7	7	3	1	3	5	5	5	1	7	1	5	7	4	2
39	3	7	6	3	3	7	1	3	5	6	2	7	5	4	3	5	5	3	7	6	5	5	6	1	3	2	5	6	5	3	7	6	3	3	5	7	5	4	6	3	6	7	2	7	6	5	3	5	5
40	3	7	7	2	3	7	1	3	5	5	3	7	2	6	3	7	6	5	7	7	6	4	7	7	2	2	7	2	7	4	1	7	3	4	5	7	4	2	3	5	5	3	2	3	6	4	7	5	3
41	7	7	6	5	7	7	1	2	5	6	5	1	5	3	2	6	5	5	7	7	6	6	7	1	2	5	4	2	3	3	7	6	6	6	6	7	5	5	6	5	5	7	2	6	1	4	6	6	5
42	6	7	6	4	6	7	1	1	7	1	5	7	6	5	5	6	2	2	7	6	5	2	5	1	2	2	3	5	5	3	1	2	5	6	3	1	6	2	6	5	6	7	6	6	7	3	5	3	4
43	5	7	2	2	2	7	1	3	2	6	2	7	7	7	3	5	3	2	7	7	5	6	6	1	3	5	3	1	2	2	1	6	6	7	5	7	6	2	6	3	5	7	3	6	2	4	2	4	7
44	4	6	6	2	3	7	1	2	6	7	1	NA	6	5	3	5	5	2	7	7	4	6	6	1	2	4	2	5	5	2	1	6	6	5	6	7	5	2	2	2	6	5	2	7	5	2	1	3	3
45	5	5	6	6	6	7	1	5	5	6	4	7	6	3	6	7	3	3	7	7	3	3	6	1	2	5	4	5	5	6	7	6	5	3	6	7	3	3	5	4	6	7	5	3	3	2	2	3	2
46	6	7	7	2	6	7	1	3	6	6	1	7	2	3	5	7	5	2	7	7	5	6	6	7	2	2	5	6	3	3	1	6	6	4	6	7	2	1	3	4	4	7	1	6	5	6	2	6	3
47	6	7	3	5	6	7	1	2	5	6	2	7	2	6	5	6	6	5	7	7	4	4	7	1	2	6	5	2	6	1	7	5	6	4	4	7	4	2	2	6	5	7	1	3	2	5	2	7	6
48	5	5	5	2	5	7	1	2	7	7	3	7	4	6	3	6	6	2	7	7	5	5	7	1	2	3	5	2	6	1	1	7	6	5	5	7	5	2	6	6	5	7	5	6	5	2	6	2	5
49	6	7	6	3	5	7	1	3	5	5	2	7	5	6	3	6	5	3	7	7	5	5	5	1	2	5	4	3	5	1	7	6	5	5	7	7	3	1	5	6	6	7	1	6	2	5	5	6	3
50	1	7	6	5	6	7	2	3	1	6	3	7	5	5	2	6	3	2	7	7	6	5	5	1	2	3	5	5	6	3	7	6	1	4	7	7	2	1	5	5	7	3	2	6	5	2	6	5	3
51	3	6	7	5	4	7	1	2	2	5	4	7	2	6	5	3	5	4	7	6	3	2	3	1	2	2	7	6	5	2	7	2	5	7	6	1	2	5	2	5	6	2	3	7	3	2	6	5	6
52	2	3	6	4	7	7	1	2	1	2	7	7	2	3	3	2	7	4	7	5	6	6	3	7	4	2	7	1	7	2	7	2	7	7	6	1	3	2	2	6	4	3	2	5	1	2	7	7	6
53	7	1	6	7	6	7	1	3	3	3	7	7	4	6	5	2	3	3	7	6	3	5	5	1	2	3	7	6	7	3	1	1	5	7	5	1	1	4	3	5	5	3	3	4	2	5	7	6	6
54	6	1	7	6	6	7	1	3	1	5	2	7	2	5	2	7	3	2	7	7	5	6	5	7	3	5	7	5	6	3	7	2	3	7	6	1	2	2	3	7	3	3	2	3	4	5	5	6	6
55	5	1	3	2	6	7	1	1	1	3	5	7	3	5	2	4	6	4	7	7	4	5	2	1	5	5	7	6	6	3	1	1	5	7	6	1	2	2	2	4	5	5	1	6	7	6	3	6	3
56	7	5	6	6	6	7	1	3	1	3	6	7	2	4	5	5	2	3	7	7	5	7	5	1	4	5	7	2	6	3	1	2	2	6	3	1	3	4	3	7	2	5	3	7	1	7	7	6	1
57	3	5	4	3	6	7	1	3	3	3	5	7	2	3	6	5	4	3	7	5	2	5	3	1	3	2	7	5	6	6	7	1	2	6	4	1	3	5	3	3	NA	2	1	3	3	7	3	3	3
58	7	5	6	3	5	7	1	2	3	3	4	7	3	3	6	5	6	6	7	6	5	5	5	1	3	6	7	2	7	3	7	2	3	6	2	1	3	2	2	5	5	3	1	3	3	3	3	5	6
59	7	7	6	6	5	7	1	2	5	4	7	7	2	2	6	5	3	3	7	6	2	3	6	1	5	3	7	2	5	3	4	5	2	7	3	1	2	6	6	2	2	7	3	6	3	6	7	3	3
60	1	7	7	6	6	7	1	2	1	1	7	7	5	6	6	4	4	2	7	6	7	5	5	7	5	6	7	2	5	3	1	2	5	7	5	1	3	2	2	5	2	1	1	5	1	6	7	2	4
61	7	1	6	6	5	7	1	2	1	3	7	7	5	3	6	6	5	2	7	6	5	6	5	7	2	2	7	6	5	1	1	1	3	6	2	1	2	4	2	6	2	3	2	5	1	5	3	7	5
62	3	5	6	4	6	7	1	3	2	5	6	7	5	3	3	5	6	3	7	6	4	3	5	7	2	5	7	NA	5	2	7	2	6	7	4	1	2	NA	2	5	5	5	2	5	5	5	3	6	2
63	6	5	3	5	2	7	1	2	1	4	4	7	2	3	6	2	3	2	7	7	3	3	6	7	2	2	7	5	5	3	7	2	2	7	4	1	2	6	3	2	6	6	3	5	3	5	7	6	2
64	5	1	3	6	6	7	1	2	1	3	4	7	6	4	6	3	6	4	7	7	4	3	5	7	NA	6	7	1	4	2	7	2	2	7	7	1	2	5	2	2	5	3	4	3	6	4	5	3	5
65	6	1	6	2	3	7	1	3	2	2	1	7	2	3	5	6	5	5	7	5	6	5	5	1	5	2	6	6	3	3	4	2	4	7	6	1	3	7	4	5	6	6	1	6	2	5	5	6	5
66	3	7	3	5	3	7	1	3	2	4	3	7	5	5	7	5	6	2	7	7	4	2	6	1	2	5	6	3	6	3	7	2	2	6	NA	1	3	1	2	2	5	4	2	3	6	4	5	6	6
67	6	3	7	5	5	7	1	3	1	3	4	7	6	6	5	2	6	3	7	6	5	5	6	1	3	6	7	6	3	2	7	1	5	7	2	1	6	7	1	7	5	6	1	6	5	4	5	6	5
68	3	7	6	6	2	7	1	3	2	5	5	7	2	5	7	3	6	4	7	5	7	6	5	7	2	6	7	2	7	2	7	2	4	7	2	1	3	7	2	5	5	3	1	6	1	5	5	6	2
69	1	7	3	2	7	5	6	3	1	2	4	7	1	2	5	4	2	2	1	6	2	2	2	1	2	2	7	2	7	7	4	2	2	3	2	1	2	6	2	2	3	3	3	3	4	3	6	5	1
70	6	7	7	7	6	7	1	2	3	5	5	1	1	5	5	6	3	2	7	6	3	3	5	4	5	3	7	6	6	3	7	2	3	6	3	1	3	2	4	6	4	7	2	3	6	5	6	7	4
71	1	1	7	7	7	7	6	2	1	2	7	7	1	5	7	3	6	NA	7	4	6	7	3	4	7	6	7	2	6	2	4	1	1	7	2	4	2	6	1	5	3	3	3	3	1	7	7	6	5
72	6	2	3	5	5	7	7	3	1	3	2	7	2	4	5	5	5	3	1	6	6	1	2	1	2	6	7	4	5	6	7	1	5	7	3	1	3	2	2	2	5	6	3	3	2	4	2	3	2
73	2	7	3	5	6	7	1	1	6	3	6	7	2	3	3	6	5	6	7	6	3	2	6	1	3	1	6	6	5	3	7	2	6	6	3	1	5	2	4	3	6	7	6	2	6	4	3	5	5
74	3	4	6	3	7	7	1	3	2	5	6	7	3	6	7	6	5	6	7	7	5	3	6	1	2	1	7	4	6	1	1	1	2	6	6	1	2	4	3	5	6	5	2	3	4	6	5	7	2
75	3	7	3	5	3	7	1	3	2	4	6	7	4	2	6	5	6	NA	7	7	5	3	6	1	5	5	6	6	6	2	7	2	2	5	3	1	3	6	3	6	6	7	7	5	2	6	5	5	2
76	6	3	7	5	6	5	7	4	2	2	7	7	2	2	7	4	7	5	7	7	5	7	3	4	5	5	7	7	6	6	1	2	1	7	5	1	2	3	3	5	3	7	1	6	1	7	7	5	4
77	6	7	3	7	6	7	6	5	6	7	7	7	2	3	5	5	2	2	1	5	5	6	5	4	2	2	6	6	2	6	4	6	1	6	5	7	2	2	2	5	2	2	5	3	5	7	2	6	3
78	3	1	4	2	6	6	1	7	1	3	1	7	5	6	5	4	3	3	1	6	5	2	6	1	2	2	5	2	5	3	7	1	6	7	5	4	5	5	3	2	5	6	1	5	2	3	1	3	3
79	5	7	4	3	3	7	1	3	7	7	2	7	5	6	5	5	2	3	7	5	5	2	6	1	2	5	5	5	3	2	1	2	3	6	4	1	4	2	6	4	5	7	4	3	1	5	4	5	2
80	2	5	6	5	2	7	1	4	3	6	2	7	2	6	3	3	5	3	7	5	3	3	6	1	5	2	7	3	5	2	7	2	5	7	5	1	3	5	3	4	5	3	2	3	2	5	7	5	5
81	6	7	6	1	3	7	1	2	7	5	2	7	5	5	3	5	2	3	1	7	2	2	5	1	2	1	3	5	3	3	7	1	4	6	6	1	7	1	6	5	5	5	5	3	7	5	1	4	4
82	4	3	6	2	5	7	1	3	3	3	2	7	5	5	4	7	7	2	7	7	3	2	6	1	3	4	7	2	7	1	1	2	3	7	5	1	3	6	6	5	5	7	3	5	2	2	5	3	2
83	5	7	3	3	3	7	1	2	6	7	5	4	5	3	2	4	2	2	7	6	2	2	5	1	2	3	6	2	6	5	7	1	7	6	5	1	5	7	6	3	5	7	5	4	7	2	5	2	6
84	3	1	2	6	1	7	6	6	5	1	3	7	4	6	6	6	4	6	1	6	4	4	2	1	5	4	6	6	5	6	7	1	4	5	5	1	5	1	4	1	5	6	4	4	6	3	6	4	4
85	6	7	2	5	6	7	1	1	7	4	3	7	5	2	5	5	5	5	7	7	3	4	4	7	5	3	7	7	5	2	7	1	4	6	5	1	2	2	4	3	5	7	5	5	5	4	5	6	3
86	6	7	3	3	6	7	1	2	3	3	5	7	5	4	5	5	4	6	7	7	5	5	5	7	5	5	5	2	5	3	7	2	4	7	7	1	3	1	5	3	6	3	4	3	5	2	2	6	3
87	5	5	4	3	6	7	6	7	2	4	3	7	2	3	5	3	5	6	7	7	3	3	3	1	5	4	7	6	4	5	NA	1	5	2	6	1	3	7	4	2	2	7	4	4	4	6	6	4	4
88	4	1	5	7	5	7	6	6	3	4	2	7	3	2	6	4	4	4	7	7	3	4	3	7	2	4	7	4	5	6	4	2	4	7	3	1	4	2	4	2	5	4	4	4	6	5	7	4	4
89	3	7	5	7	6	7	1	1	2	5	4	7	6	3	7	5	5	2	7	7	4	3	5	1	2	3	7	5	6	4	7	2	5	7	5	1	3	4	3	6	6	3	2	6	4	7	5	5	3
90	3	1	6	5	3	7	1	5	2	3	4	7	3	4	6	5	3	3	7	6	4	4	6	7	5	5	7	2	6	3	4	2	3	7	3	1	2	7	4	5	5	4	2	3	6	5	6	5	6
91	5	7	7	7	6	7	2	3	2	4	3	7	2	4	4	5	4	3	7	5	4	6	3	1	2	5	7	2	6	3	7	2	6	6	6	1	3	1	3	5	6	7	5	3	5	5	6	5	3
92	7	7	6	6	6	7	1	1	1	3	2	7	2	5	6	5	3	3	7	7	3	3	7	7	NA	7	7	3	6	3	7	2	2	7	2	1	3	6	3	5	5	3	2	5	6	2	5	6	4
93	7	2	7	7	5	7	1	1	1	2	1	7	2	2	6	4	6	5	7	6	2	5	3	7	5	7	7	6	6	5	7	1	2	7	2	1	2	1	3	7	3	4	2	6	1	7	7	6	5
94	7	7	5	7	5	7	7	6	1	3	7	7	1	2	7	3	2	6	7	5	2	7	3	4	5	6	7	7	3	5	4	2	1	7	3	1	1	3	1	2	2	4	2	5	3	6	7	7	5
95	3	7	3	5	3	7	1	5	5	3	1	7	4	6	6	6	2	4	7	7	3	5	4	4	2	2	7	2	4	5	1	2	5	6	6	4	5	1	3	5	5	6	1	4	5	6	7	6	6
96	1	7	3	3	3	7	1	5	7	2	5	7	4	2	3	5	2	5	1	6	5	2	5	4	5	1	3	6	6	5	7	2	4	NA	5	1	6	1	4	3	6	7	1	2	6	2	2	2	3
97	2	7	3	5	3	7	1	5	3	2	3	7	5	3	6	5	6	5	7	6	4	5	7	1	2	5	5	5	3	3	7	1	2	5	6	1	5	5	5	3	6	3	4	5	6	3	6	4	4
98	5	5	6	2	6	7	1	2	2	5	6	7	2	5	6	5	5	2	7	5	4	5	5	1	2	5	7	7	4	3	1	1	6	7	5	1	3	2	3	6	5	2	1	5	5	5	7	3	6
99	5	3	2	3	2	7	1	2	5	3	5	7	3	2	5	5	3	3	7	7	4	5	6	4	2	2	7	2	5	5	4	1	5	7	6	1	2	1	6	4	5	2	2	6	4	3	5	6	4
100	3	2	4	3	7	7	7	3	3	3	3	7	4	3	5	3	3	2	7	6	3	2	2	1	2	4	7	6	4	4	7	2	3	6	4	1	4	2	4	2	6	5	2	5	5	4	3	1	3
[truncated: 31 more columns]
