# Supplementary material for: Four dimensions characterize attributions from faces using a representative set of English trait words
Source: Nat Commun. 2021 Aug 27;12:5168. doi: 10.1038/s41467-021-25500-y (PMC8397784; doi:10.1038/s41467-021-25500-y)
Supplement: Supplementary file 4 — Source Data [file 41467_2021_25500_MOESM4_ESM.zip › Source_Data/FigureS7_Ratings_80Traits_86Participants/IN1.csv]

	aggressive	agreeable	ambitious	angry	anxious	articulate	atypical	autistic	baby-faced	beautiful	bossy	careful	charismatic	clever	combative	competent	compulsive	condescending	confident	conscientious	consistent	courageous	creative	critical	cruel	curious	defensive	determined	dignified	disorderly	easygoing	emotional	empathetic	energetic	ethical	feminine	flexible	grumpy	happy	healthy	helpful	humble	ignorant	income	independent	intellectual	intense	jealous	leader-like
1	4	6	5	3	5	6	2	3	4	5	4	5	5	7	4	7	4	4	5	6	4	4	5	4	3	4	6	5	3	6	6	6	5	6	5	7	4	3	5	5	5	5	3	6	4	4	5	4	4
2	5	6	5	2	5	5	2	4	4	5	5	5	5	5	4	6	4	5	5	6	5	4	7	3	2	6	5	6	4	5	5	6	6	6	6	7	5	2	5	6	5	6	3	6	5	4	5	4	4
3	6	6	4	4	5	5	3	3	4	4	2	5	4	6	5	5	4	3	5	5	4	5	5	4	3	3	6	5	4	4	4	6	4	6	4	7	4	2	4	5	4	5	3	4	4	4	4	4	3
4	5	6	5	3	7	5	2	4	4	6	5	6	5	5	5	6	5	5	4	6	5	5	6	3	1	3	5	4	4	5	5	6	5	5	5	7	4	3	4	5	4	6	4	5	5	5	6	3	5
5	4	6	5	3	6	6	2	4	4	5	4	5	6	6	4	7	5	6	4	5	4	6	6	5	3	5	6	6	5	5	5	6	5	7	5	7	4	2	5	6	6	6	2	6	5	5	6	4	6
6	5	6	4	3	5	4	2	3	3	5	5	5	5	5	5	6	4	4	5	6	4	4	4	3	3	4	5	5	5	6	5	6	4	5	5	7	4	2	4	6	5	6	3	4	5	4	5	4	5
7	5	6	5	2	5	6	2	3	4	6	5	6	5	6	5	6	5	5	5	6	4	4	6	5	2	5	6	4	4	6	6	6	4	5	6	6	4	3	5	6	5	6	4	6	5	4	5	4	4
8	4	6	5	3	5	6	2	3	4	5	5	6	5	5	4	6	5	5	5	6	4	4	6	3	3	5	6	5	5	5	5	7	5	5	5	7	5	3	6	6	5	6	3	5	5	4	5	4	5
9	5	7	5	2	4	4	2	2	3	5	5	5	5	6	4	5	5	5	5	6	6	4	5	3	3	5	6	6	5	6	5	6	5	6	5	7	6	3	5	6	5	5	2	6	5	4	5	2	5
10	5	6	5	3	5	5	2	4	4	5	5	5	4	5	3	5	5	5	5	6	4	4	6	4	2	5	6	6	5	5	5	5	5	6	5	7	5	2	4	6	4	5	3	5	5	4	5	2	5
11	6	6	5	3	5	5	2	4	4	7	5	5	5	5	5	6	5	5	6	6	4	5	5	3	2	5	5	5	4	6	5	6	5	5	5	7	4	3	4	6	4	5	3	4	5	4	5	3	5
12	4	6	5	2	5	5	2	3	4	6	6	5	5	6	3	6	6	6	6	6	6	6	6	2	3	5	5	5	3	7	7	6	5	6	6	7	5	3	6	6	6	5	3	6	5	5	6	3	5
13	6	6	5	3	7	6	2	3	3	6	4	6	5	6	5	6	6	5	6	6	5	6	6	2	1	5	6	5	6	6	6	6	5	6	6	7	4	2	5	7	6	6	2	6	5	5	6	3	6
14	7	5	3	5	5	4	3	4	2	3	2	4	4	6	6	5	3	3	3	5	3	3	3	6	4	4	6	6	6	3	4	5	4	6	4	6	3	3	3	4	4	5	3	3	3	3	4	5	5
15	6	5	4	5	5	5	4	4	2	3	2	3	3	4	5	5	4	3	3	4	3	3	5	6	4	3	5	4	6	4	3	5	5	5	4	4	3	3	3	4	4	4	3	3	4	3	5	5	5
16	6	5	5	4	5	5	3	3	4	4	3	5	4	5	4	6	5	4	4	6	3	6	4	6	4	5	5	6	5	4	5	5	4	5	4	7	4	3	3	4	5	5	2	5	3	3	5	3	6
17	6	6	5	3	5	5	2	4	2	4	5	5	5	5	5	5	5	5	5	6	3	5	5	4	3	4	5	6	5	5	5	6	4	6	5	7	4	4	4	6	5	6	2	4	4	4	4	4	5
18	4	6	4	4	5	5	3	4	4	4	4	6	4	5	5	6	5	5	4	5	4	5	5	5	4	3	5	5	5	4	4	6	5	5	4	5	5	3	4	5	4	5	2	3	5	3	6	5	5
19	5	6	4	3	5	6	3	3	4	5	3	5	5	6	3	6	5	4	6	5	5	4	6	4	2	3	6	5	5	5	6	5	5	6	5	7	4	3	5	6	4	6	3	5	4	4	5	3	5
20	4	5	4	4	5	5	2	3	2	5	4	5	5	4	4	6	4	3	5	6	4	4	4	4	3	4	5	5	5	5	4	6	5	5	4	7	3	3	5	5	4	5	3	4	4	3	5	4	6
21	6	5	4	4	6	5	3	3	3	5	3	5	4	5	5	5	4	5	4	5	3	5	4	4	4	4	4	5	5	5	4	6	4	4	4	5	4	3	4	4	4	5	4	5	4	3	5	5	5
22	6	5	5	4	5	4	3	3	3	4	4	4	4	5	6	5	4	3	4	5	3	3	5	5	4	3	5	5	6	5	4	5	4	5	4	5	4	4	4	4	5	5	3	4	4	3	5	5	4
23	6	5	4	4	5	4	4	3	3	3	3	4	4	5	6	5	4	4	5	5	3	3	4	6	4	3	4	5	6	4	5	5	5	5	4	7	4	3	4	5	4	4	3	4	4	3	5	6	5
24	2	6	6	2	5	5	2	3	5	6	6	6	4	7	2	7	6	6	6	6	6	6	7	2	2	6	6	6	3	7	6	6	6	7	6	7	6	2	6	7	6	6	2	6	5	6	6	3	5
25	3	6	5	3	5	4	2	3	4	6	4	5	5	6	4	6	5	5	6	6	4	5	6	2	2	5	5	6	4	6	5	6	6	6	6	7	5	2	5	6	6	5	2	6	5	4	5	3	5
26	3	6	5	2	5	5	3	3	4	7	5	6	5	6	3	6	6	5	5	6	4	6	7	2	2	5	6	5	3	6	6	6	5	5	6	7	4	2	5	7	5	5	2	6	5	6	6	3	5
27	6	5	5	4	5	4	2	2	2	5	3	5	5	5	5	6	5	4	5	5	4	4	6	4	3	4	5	6	6	5	5	6	4	5	6	6	5	3	5	5	5	5	2	5	4	4	6	4	6
28	5	6	5	3	6	6	2	4	3	6	5	5	5	5	5	6	6	5	5	6	6	5	6	4	3	4	6	5	4	6	5	6	6	6	6	7	5	2	6	6	5	6	2	6	5	4	5	4	6
29	4	6	5	2	4	5	2	3	4	5	6	5	4	4	2	6	3	5	4	5	5	3	3	3	2	5	4	4	3	5	6	6	4	5	4	7	5	3	6	5	5	6	4	4	6	3	3	3	3
30	5	6	5	2	5	5	2	5	3	5	4	5	5	5	4	5	5	5	5	6	3	5	6	3	2	4	5	5	4	5	6	5	4	5	5	7	5	2	5	6	4	6	3	5	5	4	5	3	4
31	4	6	4	3	5	5	3	4	4	5	5	5	5	6	4	5	5	5	4	6	6	5	5	3	2	5	5	5	4	5	5	6	5	6	5	7	NA	2	5	6	5	6	4	5	5	5	5	3	3
32	6	5	3	3	7	6	3	6	3	4	6	5	4	5	4	7	4	5	4	6	4	3	3	5	2	4	6	6	5	4	4	6	5	4	4	7	3	3	3	5	5	6	5	5	4	4	5	5	3
33	6	6	4	3	6	4	2	5	6	5	6	5	4	5	2	7	5	5	4	5	5	5	6	2	1	6	6	5	6	5	6	5	6	4	5	4	3	3	4	6	5	6	4	5	5	5	3	4	3
34	4	6	5	2	4	5	2	3	4	6	5	6	5	6	4	5	5	5	6	5	5	5	6	3	2	5	5	5	5	7	6	5	5	6	6	7	5	3	5	7	6	5	3	6	6	4	5	3	5
35	4	5	5	2	5	6	2	3	4	6	5	6	5	7	3	6	6	6	6	5	5	5	6	2	2	4	5	6	4	5	6	6	5	6	6	6	5	2	6	7	6	6	3	6	5	4	4	3	4
36	4	6	5	3	5	5	2	4	4	5	5	5	5	6	4	5	5	3	5	6	6	4	5	3	3	4	4	5	4	5	5	6	5	5	6	7	5	3	5	5	5	6	3	4	5	5	5	2	6
37	5	6	4	3	4	4	3	3	4	5	4	5	4	6	3	4	4	5	4	5	4	4	4	3	3	4	4	5	4	5	5	6	4	5	5	7	4	3	6	6	4	6	3	4	5	3	4	4	3
38	5	6	5	3	6	4	2	3	3	5	5	6	5	5	4	6	5	6	5	6	4	5	4	3	2	4	5	5	5	6	6	5	5	5	6	7	5	2	5	6	5	5	3	5	5	4	6	3	4
39	3	7	4	2	5	6	2	3	4	5	5	5	5	4	2	5	4	5	6	5	5	4	5	3	3	4	4	5	4	6	5	5	4	5	4	7	4	3	5	4	5	6	4	5	5	3	4	3	3
40	5	6	5	2	6	5	2	3	4	6	6	6	5	7	4	5	6	5	5	6	5	6	6	6	3	5	5	6	4	6	6	5	5	6	6	7	5	2	6	7	5	6	3	5	6	5	5	2	6
41	6	6	5	2	4	4	2	2	4	6	6	5	5	6	3	6	4	5	6	5	6	4	6	2	2	5	4	5	3	6	6	5	4	5	5	7	5	3	6	6	5	6	3	5	6	5	4	3	4
42	3	7	6	2	4	6	2	3	5	7	7	6	6	6	2	5	5	5	6	6	4	4	6	5	2	5	4	4	3	7	6	5	5	6	6	4	6	3	7	7	6	5	4	5	6	3	4	2	3
43	4	5	4	2	5	5	2	3	4	5	5	5	5	5	3	6	5	5	5	6	5	4	5	4	3	4	5	4	3	6	6	6	5	5	6	7	3	2	5	6	4	6	4	4	5	4	5	4	3
44	3	7	5	3	6	6	3	3	5	7	6	6	6	6	2	7	6	6	6	6	6	5	6	2	1	5	6	5	3	6	6	6	6	7	6	7	4	3	5	7	6	5	4	6	5	5	5	2	3
45	5	6	5	2	5	6	2	4	3	6	6	6	5	5	4	6	5	5	5	6	4	4	4	5	3	5	5	5	3	5	5	6	4	5	5	7	5	3	5	5	4	5	3	5	4	5	5	3	4
46	4	6	4	2	6	4	3	4	4	5	5	6	4	5	4	5	5	4	4	6	4	5	4	5	NA	4	4	5	4	6	5	6	4	5	5	7	4	3	5	6	4	6	3	4	5	5	4	4	4
47	4	6	5	3	5	6	2	3	3	7	6	6	5	6	3	6	5	6	6	6	6	5	6	2	2	5	6	5	4	7	6	6	6	5	6	7	4	2	6	7	5	6	2	6	5	5	5	3	6
48	4	6	5	2	5	5	1	3	4	6	6	6	6	7	3	5	5	5	6	6	6	5	7	6	2	6	6	5	4	6	7	6	6	6	6	7	5	2	6	6	6	6	3	5	6	5	5	2	4
49	4	6	5	3	5	6	2	2	4	6	4	6	6	6	3	5	6	5	5	6	5	4	5	2	3	5	6	5	5	6	6	6	6	6	6	7	4	2	6	6	5	5	3	5	6	5	5	3	5
50	5	5	5	2	5	6	2	3	3	5	5	5	4	6	3	5	4	4	5	6	5	5	5	3	3	5	5	5	5	5	5	5	4	4	6	7	5	2	5	7	5	5	3	5	6	3	5	4	5
51	4	5	5	4	5	3	3	4	3	4	3	4	4	5	5	5	5	6	4	5	4	4	5	4	3	4	4	5	5	5	3	5	4	5	4	3	4	3	4	5	4	6	2	3	5	3	4	4	4
52	6	5	4	5	5	4	4	4	2	3	3	3	3	5	6	6	4	3	5	4	3	5	4	6	4	4	5	5	6	3	3	5	4	5	5	2	4	4	4	4	4	4	2	4	3	4	5	4	6
53	3	5	4	3	5	4	2	3	4	4	5	5	5	4	5	5	6	5	4	6	4	4	5	4	3	4	5	5	4	4	5	5	5	5	4	3	3	4	4	5	5	5	3	5	4	4	4	3	6
54	5	5	NA	3	5	4	2	3	2	4	4	4	4	5	5	5	4	5	4	5	4	4	4	5	2	4	5	5	4	4	4	6	4	5	4	3	4	3	4	4	5	5	2	5	4	4	5	5	4
55	3	5	5	3	4	5	3	3	2	4	4	4	3	4	4	4	4	4	5	5	3	4	6	4	3	4	5	5	5	6	4	5	4	6	4	2	5	4	5	5	6	5	3	3	6	4	4	4	5
56	6	5	4	4	5	5	2	3	3	4	4	5	5	5	5	5	5	4	6	6	4	5	5	5	4	5	5	6	4	4	5	5	NA	5	4	3	4	4	5	5	5	4	NA	4	5	4	5	4	5
57	4	5	4	2	4	5	3	3	4	4	6	5	5	5	4	6	5	5	4	6	5	4	4	4	3	4	6	5	4	5	4	5	4	5	5	3	5	3	5	5	5	5	4	5	5	4	5	3	3
58	5	5	4	4	6	5	2	4	3	4	5	4	5	4	5	5	4	3	4	5	4	3	5	4	4	4	5	5	4	4	5	5	4	5	4	2	3	2	4	5	5	5	3	3	4	4	5	3	4
59	6	5	3	4	7	5	3	4	4	4	5	6	5	4	5	5	5	4	4	6	5	4	5	3	2	4	4	6	5	NA	5	6	5	5	4	4	5	3	4	5	4	6	4	5	4	4	4	4	4
60	6	5	4	5	5	4	3	3	2	3	3	3	4	6	5	5	4	5	5	5	6	5	5	6	4	3	4	5	6	4	3	5	4	6	4	2	3	5	4	4	4	4	2	3	4	6	5	5	5
61	3	5	4	3	6	3	3	3	2	4	4	4	4	4	6	5	4	4	4	5	4	4	5	4	4	4	5	5	5	5	4	5	5	5	4	2	4	3	4	5	5	5	3	4	4	4	4	4	5
62	6	5	4	3	5	3	2	4	3	6	5	5	5	5	3	5	5	4	5	6	5	3	5	4	3	5	5	5	4	5	5	7	4	6	5	3	5	3	5	6	5	5	3	5	4	4	4	3	5
63	5	6	5	3	5	5	2	3	4	5	5	5	5	4	4	6	5	5	4	6	4	3	5	5	2	4	5	5	5	4	5	6	5	5	5	3	4	2	5	6	5	6	3	5	4	4	5	5	3
64	4	5	4	3	5	4	3	4	4	4	5	4	4	5	5	5	5	5	5	4	5	4	5	4	3	4	5	5	6	5	4	6	5	4	4	3	4	5	5	5	5	5	3	5	5	4	4	4	3
65	5	5	5	3	5	4	2	3	2	4	4	5	5	5	3	4	4	4	4	6	6	4	6	5	3	5	5	5	4	6	NA	4	4	5	5	3	5	4	6	5	5	5	3	5	6	4	4	4	5
66	5	5	5	3	6	3	2	4	3	5	3	5	4	5	3	5	5	5	5	5	5	4	6	4	3	4	5	5	4	5	4	5	4	5	6	3	4	3	4	6	5	5	3	4	5	4	5	4	4
67	5	6	5	4	6	5	3	4	4	4	4	5	5	4	5	5	4	5	4	6	5	4	4	4	2	4	5	5	4	5	5	6	4	5	4	4	4	4	4	6	5	4	3	4	5	5	5	4	4
68	6	5	5	3	5	4	3	4	3	5	4	5	5	5	4	6	4	4	5	6	5	NA	5	4	4	5	5	5	4	5	5	6	5	6	5	4	4	2	4	6	5	5	3	5	4	5	5	5	4
69	4	5	4	4	5	3	3	4	4	5	5	4	4	5	4	4	4	5	4	5	4	4	4	4	3	4	4	5	4	4	4	5	3	6	4	2	5	3	3	5	5	4	4	4	4	4	4	3	5
70	6	6	5	5	5	4	2	5	3	5	5	5	4	4	4	4	4	5	4	5	4	3	4	5	3	5	4	5	4	5	4	5	4	5	5	3	3	3	5	5	5	5	3	4	4	4	5	4	3
71	6	5	4	4	5	4	3	4	2	3	3	4	3	5	6	4	4	3	5	5	3	4	4	6	3	NA	4	5	6	4	3	4	4	4	4	2	3	4	5	5	4	4	2	4	3	4	5	5	6
72	6	5	4	4	4	4	3	3	2	4	3	4	3	5	4	5	3	4	5	5	5	4	5	4	4	3	5	5	5	4	3	5	4	6	4	2	5	3	4	5	4	4	2	3	4	3	5	4	6
73	4	6	4	3	6	4	3	4	3	4	4	5	5	5	4	6	4	4	5	5	5	3	4	4	3	4	5	6	3	5	4	5	5	5	4	3	4	3	5	5	6	5	3	4	4	4	4	3	4
74	4	6	4	4	4	5	2	3	4	5	5	5	5	5	3	5	4	5	4	5	5	3	5	4	3	5	5	5	4	5	5	6	5	5	5	4	5	4	4	5	5	6	4	4	4	4	5	4	5
75	5	5	4	2	5	4	2	3	3	5	5	5	5	5	4	5	5	5	5	6	4	5	5	3	4	4	5	4	4	4	4	6	5	5	4	4	4	4	4	5	5	5	5	4	3	4	4	4	3
76	6	6	4	4	6	4	3	4	3	5	4	4	3	4	6	6	4	3	4	5	4	3	5	4	4	3	5	5	6	5	4	5	4	4	4	2	4	3	4	4	4	5	3	4	4	5	4	5	5
77	4	6	4	3	7	4	2	4	4	5	4	5	5	5	5	6	5	5	4	6	5	5	5	3	2	5	4	5	4	5	5	6	4	4	6	3	4	4	5	5	4	5	4	4	4	4	5	3	4
78	3	5	4	2	4	3	3	3	3	4	4	4	3	5	4	6	5	4	6	4	4	4	6	4	4	3	4	5	4	5	4	5	5	5	5	2	5	4	5	4	4	4	2	4	5	3	5	3	6
79	4	7	4	3	7	5	3	4	4	4	5	5	4	4	4	6	4	4	3	5	4	3	5	4	1	4	4	5	4	5	5	6	5	5	4	3	3	3	4	4	4	5	4	4	4	5	4	5	5
80	5	6	5	3	5	4	2	4	4	5	4	4	4	5	4	5	4	4	6	6	4	4	4	4	2	4	5	5	4	5	5	6	5	5	5	3	5	3	4	5	6	5	4	5	4	4	5	4	4
81	4	5	5	3	5	4	3	3	4	4	3	5	4	5	4	4	5	5	5	6	5	NA	4	4	3	4	4	5	4	5	5	6	4	5	4	4	4	3	5	6	5	5	4	4	5	4	5	4	4
82	6	4	5	4	4	3	3	3	3	5	3	5	4	5	5	5	4	5	5	6	5	5	5	4	4	3	5	5	5	3	4	5	5	6	5	4	4	3	5	6	5	5	3	4	4	4	5	4	5
83	3	7	5	2	4	5	2	3	5	6	6	5	5	6	2	5	5	6	6	5	5	5	6	2	2	5	6	5	3	6	6	6	6	5	6	4	6	3	7	7	6	5	4	5	6	4	4	3	4
84	5	6	5	3	6	4	3	4	4	5	4	5	5	6	3	5	4	5	5	6	5	4	5	3	4	4	4	4	4	6	5	5	5	6	5	4	5	2	4	7	5	5	3	4	5	4	4	5	4
85	5	6	4	3	7	4	1	4	5	5	7	4	6	6	5	6	5	5	4	6	4	3	5	4	1	5	6	4	2	5	6	6	5	5	5	4	4	4	4	6	6	5	4	4	3	5	4	4	3
86	5	6	5	2	6	4	2	3	4	5	5	5	5	5	5	4	5	5	4	6	5	4	4	3	2	6	5	5	4	5	6	6	5	6	5	5	5	4	6	6	5	5	4	4	6	5	4	4	3
87	3	7	5	3	7	4	2	4	6	6	6	5	6	6	3	7	6	6	4	5	5	3	5	5	1	5	6	5	5	5	6	6	5	5	4	5	4	3	5	5	6	6	4	5	4	5	4	4	3
88	6	5	4	3	7	4	2	5	5	5	6	5	5	5	4	7	5	5	4	6	4	4	5	4	2	4	6	5	5	5	5	6	5	5	4	5	3	4	3	6	6	4	4	4	4	5	4	5	3
89	4	5	4	3	4	4	2	3	2	5	3	5	5	7	5	5	5	5	5	5	4	4	6	4	2	4	4	5	4	5	5	5	5	5	5	4	5	4	4	6	5	4	2	4	5	6	5	3	5
90	3	5	4	3	5	4	2	4	3	4	3	5	4	5	5	6	4	5	4	6	4	3	4	4	3	3	4	4	6	4	4	6	4	6	4	2	4	3	5	5	4	5	3	3	5	3	4	6	5
91	4	6	4	2	6	4	3	4	5	5	6	6	4	5	4	4	5	4	3	5	4	4	6	3	1	4	5	4	3	5	5	6	5	6	5	4	4	2	4	5	5	5	3	5	5	5	4	4	4
92	6	5	5	3	5	4	2	3	3	4	4	5	4	5	5	6	4	4	4	5	6	4	4	4	3	4	4	5	5	5	4	6	4	5	5	2	5	4	5	5	4	5	3	4	3	4	4	4	3
93	6	5	5	4	5	6	4	4	2	4	3	5	4	5	6	5	4	4	4	5	4	3	5	5	4	3	5	4	6	4	3	5	4	6	4	2	4	4	4	5	4	5	2	3	4	4	5	5	5
94	5	5	5	5	6	4	2	4	2	5	4	5	5	6	6	6	5	5	4	6	4	4	6	4	2	5	5	6	6	4	4	5	5	5	5	2	4	3	4	6	5	4	2	5	4	5	5	4	5
95	3	6	4	3	5	5	2	4	3	5	5	5	4	5	4	5	4	5	4	6	4	3	6	3	2	4	5	5	5	6	5	5	4	5	5	4	4	2	5	5	5	6	3	3	5	5	4	3	4
96	2	6	6	2	6	3	2	4	5	6	6	5	6	6	3	6	4	NA	4	6	5	3	4	2	2	5	6	6	4	5	6	6	6	5	5	5	5	2	6	7	6	6	4	5	4	5	4	3	3
97	3	5	4	3	4	4	3	4	3	5	5	5	5	6	5	5	4	5	4	5	5	4	4	3	3	4	4	5	3	4	5	6	5	4	5	3	5	3	5	5	4	5	3	4	5	4	4	4	4
98	4	6	4	4	6	4	3	4	4	5	4	4	4	5	4	5	4	3	4	5	4	3	6	4	2	5	5	6	4	4	4	5	4	6	5	3	4	4	4	6	5	4	3	4	4	3	4	5	3
99	5	6	5	3	6	5	2	3	4	5	4	5	4	5	3	4	4	5	4	5	5	4	5	3	4	4	4	4	4	4	6	5	4	4	5	3	4	5	4	6	5	4	3	4	5	4	4	5	3
100	4	5	4	3	5	5	3	4	5	4	5	5	4	5	4	5	4	4	5	4	4	4	4	4	3	3	5	5	4	4	4	6	4	5	4	3	4	3	5	4	4	5	4	4	4	4	4	3	4
[truncated: 31 more columns]
