# Supplementary material for: Four dimensions characterize attributions from faces using a representative set of English trait words
Source: Nat Commun. 2021 Aug 27;12:5168. doi: 10.1038/s41467-021-25500-y (PMC8397784; doi:10.1038/s41467-021-25500-y)
Supplement: Supplementary file 4 — Source Data [file 41467_2021_25500_MOESM4_ESM.zip › Source_Data/FigureS7_Ratings_80Traits_86Participants/GZ9.csv]

	aggressive	agreeable	ambitious	angry	anxious	articulate	atypical	autistic	baby-faced	beautiful	bossy	careful	charismatic	clever	combative	competent	compulsive	condescending	confident	conscientious	consistent	courageous	creative	critical	cruel	curious	defensive	determined	dignified	disorderly	easygoing	emotional	empathetic	energetic	ethical	feminine	flexible	grumpy	happy	healthy	helpful	humble	ignorant	income	independent	intellectual	intense	jealous	leader-like
1	1	3	5	5	2	2	5	2	5	2	1	3	1	2	1	6	1	2	5	2	3	2	6	2	5	4	NA	6	6	6	6	6	5	2	3	7	5	1	3	4	2	7	1	3	3	4	3	5	4
2	3	3	6	4	2	3	2	4	5	2	3	6	4	2	4	5	1	4	6	2	3	4	2	7	5	2	3	6	2	NA	3	3	5	6	6	5	4	3	4	6	3	6	5	3	4	5	6	6	6
3	4	3	2	6	6	2	6	6	2	1	6	4	1	2	1	5	1	2	2	1	2	3	2	6	6	2	3	3	2	7	6	3	3	2	2	4	3	5	2	1	3	6	6	4	6	3	2	1	2
4	1	7	5	3	6	2	4	4	7	5	3	2	3	3	5	4	4	5	1	4	4	5	5	3	3	5	6	6	3	4	4	6	3	2	3	7	2	5	2	5	2	4	3	3	4	5	4	5	5
5	2	6	NA	3	NA	6	4	2	7	6	5	3	6	7	6	5	6	3	3	4	4	6	6	6	2	2	4	5	4	6	7	6	6	1	6	7	2	5	6	6	3	3	3	4	3	5	4	6	4
6	1	2	6	2	3	2	6	4	3	2	7	5	5	6	7	5	6	2	5	1	6	7	6	5	4	6	NA	7	6	6	3	3	6	7	6	2	5	4	2	6	2	2	2	7	7	6	2	4	6
7	2	4	6	NA	2	6	3	2	3	6	3	1	1	5	2	6	4	3	6	5	5	5	4	2	1	5	3	5	4	2	5	3	6	4	5	5	4	2	6	5	4	6	2	4	4	6	3	2	6
8	3	4	NA	2	4	4	4	5	5	6	5	4	6	6	5	3	5	4	5	6	6	6	6	2	4	2	4	5	6	2	7	NA	7	3	6	6	2	5	2	7	2	7	3	6	5	5	4	4	6
9	5	1	5	5	3	2	6	2	6	6	2	2	6	3	5	6	5	2	2	3	6	5	6	1	6	2	NA	5	5	2	2	6	5	7	6	5	2	6	5	6	2	NA	3	6	3	5	4	6	6
10	3	7	5	2	4	6	4	5	5	6	3	3	6	6	6	2	6	5	5	6	5	6	6	6	2	2	3	6	5	2	5	7	3	NA	5	6	2	1	6	6	5	2	3	6	3	6	4	5	5
11	1	5	6	2	2	4	5	5	3	6	3	5	6	5	6	7	3	3	5	NA	5	5	4	2	5	3	3	6	5	2	6	6	4	1	6	6	6	NA	3	7	6	2	6	6	5	5	3	5	5
12	3	5	3	4	5	4	3	3	6	2	3	3	5	5	4	5	2	5	5	1	3	6	4	3	4	4	6	6	3	5	5	3	4	4	5	3	4	NA	3	3	1	7	5	4	4	5	5	4	6
13	2	1	2	2	2	6	1	4	2	5	5	NA	4	5	4	6	4	NA	3	6	2	6	4	7	4	4	4	6	3	3	3	4	5	2	3	7	2	7	6	5	2	6	4	7	5	6	2	3	NA
14	4	3	5	4	3	4	2	6	NA	4	5	1	5	2	4	5	1	2	3	3	4	5	3	3	7	4	3	6	3	6	6	5	5	4	4	5	3	2	2	5	4	3	2	5	4	5	2	5	5
15	4	1	4	6	5	2	3	4	1	1	1	4	1	6	2	4	1	7	3	2	1	1	2	4	6	2	5	7	4	6	4	6	4	NA	2	1	4	NA	1	2	3	6	7	2	6	3	6	1	4
16	3	3	4	5	5	5	NA	4	2	4	7	6	3	3	4	3	1	1	3	2	2	6	5	6	3	3	2	4	5	5	3	2	6	3	5	5	3	NA	2	5	1	7	5	5	6	5	3	6	5
17	4	2	4	2	3	2	NA	4	3	2	6	3	3	5	3	6	2	3	3	6	3	5	5	3	2	2	4	5	5	5	1	4	3	6	3	6	4	6	2	5	6	NA	2	5	NA	3	4	3	6
18	1	2	3	4	1	1	5	4	2	4	4	4	1	2	3	4	1	6	4	2	6	5	5	3	6	4	3	1	2	5	5	6	3	2	2	3	6	3	1	2	NA	6	1	3	5	4	1	4	4
19	1	3	6	3	5	5	2	5	2	6	3	6	4	5	4	5	2	5	5	5	3	5	6	1	2	5	7	6	4	6	2	6	5	1	5	5	5	2	2	5	4	6	4	6	NA	5	2	5	6
20	2	3	2	2	NA	5	NA	5	4	4	4	4	6	3	4	7	NA	6	5	1	4	4	3	6	3	3	4	6	4	5	2	6	5	5	5	7	2	1	2	5	3	3	4	6	4	5	3	5	5
21	5	4	2	5	5	3	NA	5	2	3	4	2	1	4	3	6	2	6	5	6	1	4	5	5	1	5	3	6	1	5	5	1	4	1	4	5	3	7	2	3	3	7	5	5	3	4	5	5	6
22	6	2	4	5	6	1	6	3	2	1	2	4	4	5	2	6	1	3	4	2	2	3	6	5	6	4	5	6	5	2	2	5	4	3	3	3	2	3	6	2	1	2	5	5	3	3	3	4	3
23	4	4	4	5	5	5	7	4	2	2	3	1	1	2	1	5	3	5	2	6	1	4	4	3	6	4	4	4	4	5	7	5	4	3	4	4	4	4	2	2	4	3	2	3	3	4	2	4	4
24	1	7	6	1	2	7	7	3	7	7	5	7	6	5	7	7	6	6	6	2	6	6	5	3	1	6	NA	7	6	NA	6	7	7	4	7	7	5	4	5	3	2	2	2	6	6	6	5	5	7
25	1	6	4	2	5	5	4	2	2	4	6	7	3	5	4	4	4	3	7	2	3	6	3	6	4	5	2	4	5	5	4	6	5	4	6	6	5	6	5	5	2	6	2	7	4	6	4	6	6
26	1	6	7	1	1	7	6	2	6	6	5	7	6	6	6	6	7	6	5	2	6	6	6	2	1	6	7	7	4	1	2	7	7	4	6	6	7	5	7	7	7	6	2	7	5	6	3	5	6
27	4	2	4	4	6	3	NA	6	4	1	7	6	2	3	2	5	1	7	5	4	3	5	4	6	5	3	4	4	2	6	1	4	3	2	3	5	3	3	1	3	1	3	2	3	5	5	3	3	3
28	4	3	5	2	4	1	3	2	1	5	2	7	4	3	4	5	3	5	6	3	3	5	6	7	6	4	2	5	4	3	3	4	5	6	6	6	2	6	4	5	4	5	4	5	4	5	2	6	6
29	2	7	7	1	3	6	4	4	6	6	2	6	5	6	4	7	3	6	NA	2	6	6	1	4	6	5	5	6	5	2	6	5	6	3	5	4	6	2	6	7	6	5	2	5	5	5	5	3	5
30	1	7	6	2	3	6	7	6	4	7	3	2	6	6	5	6	6	4	5	5	6	6	6	2	2	3	5	7	5	1	6	6	6	3	5	5	6	7	6	5	5	7	2	NA	4	6	6	3	5
31	2	2	7	7	1	3	1	5	6	6	2	2	5	7	6	7	NA	4	2	5	6	6	6	2	1	4	2	6	5	1	5	5	6	7	7	4	6	5	3	6	7	7	1	6	4	6	5	2	5
32	1	7	4	1	3	4	2	6	2	7	1	2	3	4	6	5	1	2	1	5	7	2	5	4	6	7	2	4	5	2	2	1	4	1	4	4	4	5	5	6	1	3	6	4	2	2	5	1	4
33	1	1	5	4	6	7	3	4	2	2	1	1	1	3	4	7	1	7	2	6	1	2	4	3	6	7	4	4	5	5	6	1	4	4	4	4	6	6	1	6	1	3	6	6	7	2	3	1	4
34	1	7	7	2	2	6	6	2	6	7	2	2	6	7	6	7	7	7	4	2	7	6	6	2	2	6	7	6	3	1	6	7	7	7	6	7	6	1	1	6	6	4	1	NA	6	6	5	6	6
35	3	7	6	2	1	5	6	1	5	7	2	3	6	6	6	7	7	6	2	7	6	6	6	3	1	5	2	7	5	2	6	7	6	3	7	5	6	1	7	7	6	7	2	7	4	6	6	1	5
36	2	5	7	3	2	6	NA	2	6	6	2	2	2	6	4	5	5	6	6	4	6	6	6	2	6	3	3	5	4	2	5	6	6	4	6	5	2	2	6	7	5	5	3	5	5	6	2	3	6
37	1	6	6	2	1	5	3	2	7	6	4	2	2	6	2	7	1	7	1	4	6	5	6	2	1	6	6	7	NA	2	4	7	7	NA	2	5	7	5	6	6	1	3	2	2	5	5	6	2	6
38	1	3	7	1	6	2	2	3	4	5	4	1	4	3	5	7	1	6	4	NA	6	6	5	2	5	3	2	5	4	2	6	7	6	5	3	3	6	3	2	7	5	7	2	2	5	4	5	4	6
39	2	5	3	1	1	6	2	5	6	6	2	5	5	5	1	7	4	7	3	6	6	5	6	3	2	2	5	6	6	1	6	6	6	3	6	7	6	5	6	6	NA	3	3	5	4	6	7	4	3
40	2	7	6	2	2	6	4	2	7	6	2	2	6	7	6	7	NA	6	6	NA	6	6	5	3	2	3	3	7	6	1	4	6	7	3	7	5	6	1	7	7	2	3	2	2	6	6	6	5	5
41	2	5	7	1	3	6	5	3	6	6	4	3	6	6	6	6	NA	6	3	1	6	6	2	2	6	3	1	7	3	NA	5	6	6	6	6	5	4	3	6	6	2	6	2	6	5	6	3	4	6
42	2	5	6	1	1	6	5	7	7	7	4	2	6	7	6	7	5	7	3	2	7	7	7	6	2	6	6	5	6	2	6	7	6	1	6	NA	6	6	7	7	2	6	2	7	6	6	7	5	7
43	2	7	5	3	2	5	4	2	7	5	1	6	6	5	6	7	6	5	5	2	6	6	6	3	2	2	4	7	6	1	4	6	6	4	6	5	3	3	7	7	4	4	2	3	5	6	5	5	6
44	1	7	7	1	1	2	6	4	5	7	1	3	6	7	6	6	7	3	2	6	7	6	6	1	2	6	7	7	NA	1	5	7	6	6	7	6	6	1	7	7	4	7	1	NA	2	6	7	6	6
45	5	3	6	2	6	2	7	5	3	5	2	6	3	5	5	6	6	NA	3	2	5	5	4	5	4	3	1	6	4	2	5	6	5	7	6	5	5	3	5	5	4	7	4	4	5	6	4	6	4
46	1	5	6	2	2	5	3	7	5	5	5	5	6	6	4	7	2	6	5	6	6	6	5	2	2	5	3	6	6	2	6	5	6	6	6	6	5	3	6	7	2	6	2	4	4	4	NA	3	3
47	1	6	6	2	1	7	6	2	7	6	1	3	6	6	6	NA	2	6	3	2	4	6	6	1	2	5	3	5	6	1	7	7	6	6	6	6	6	6	6	6	6	2	2	6	4	6	3	5	5
48	2	7	6	1	2	5	3	3	7	6	2	3	6	7	6	6	7	7	5	6	7	7	6	3	2	6	7	7	5	2	6	7	7	2	7	5	6	4	7	7	6	4	2	6	5	6	5	2	6
49	1	7	6	1	1	6	7	2	6	5	1	6	6	7	6	7	6	7	5	7	6	6	6	6	1	6	3	6	5	1	2	7	7	7	7	5	6	NA	6	7	4	3	1	6	6	6	6	2	6
50	NA	6	2	2	4	7	6	4	4	6	4	3	6	6	6	6	5	4	3	2	6	5	6	3	2	3	2	5	2	2	6	6	6	5	6	4	6	4	2	6	6	6	2	7	6	6	2	5	5
51	6	2	2	7	6	2	6	5	2	1	5	6	3	3	2	6	1	6	3	NA	2	3	5	6	6	3	3	5	3	5	3	2	3	4	4	1	3	6	1	3	2	6	5	6	3	NA	1	6	4
52	5	2	1	7	6	1	NA	7	1	1	7	7	3	1	2	2	1	2	5	2	1	3	2	6	7	1	5	6	2	3	3	1	1	2	1	1	2	2	1	2	2	NA	6	2	6	3	6	7	1
53	6	6	3	3	6	4	6	5	1	1	5	6	2	2	2	5	1	6	4	5	2	2	2	6	6	2	NA	6	2	6	5	2	3	2	2	1	2	2	1	3	4	4	2	6	5	3	3	5	3
54	6	1	2	1	4	1	NA	7	2	2	6	7	1	2	2	2	1	2	5	2	2	3	2	7	6	2	2	7	2	6	1	2	1	2	2	2	2	2	1	2	2	6	5	1	2	3	5	6	2
55	6	3	2	7	7	1	7	6	1	1	6	6	1	1	1	6	1	1	5	1	1	2	3	6	7	2	1	6	2	7	2	2	1	4	7	3	NA	4	1	1	2	3	4	7	3	2	4	6	2
56	7	2	2	7	7	2	2	6	1	2	5	7	2	5	3	5	1	1	6	2	3	3	3	5	6	2	5	5	4	6	1	3	2	1	2	1	4	5	1	1	3	6	5	2	7	3	2	7	5
57	5	7	3	5	6	2	3	6	3	2	5	6	2	3	3	6	1	4	5	6	2	3	2	5	4	2	NA	7	3	3	6	6	5	1	2	3	2	3	2	5	3	6	2	3	4	4	4	6	4
58	6	1	2	7	6	6	6	6	2	1	5	7	2	2	2	4	1	3	6	NA	2	2	2	6	6	1	NA	6	6	5	1	2	3	4	2	1	2	NA	1	2	7	6	4	6	4	3	2	5	5
59	NA	5	2	4	4	4	NA	3	5	3	2	6	2	6	2	7	2	4	2	6	2	2	5	6	6	2	3	6	2	2	7	3	3	2	2	1	6	3	2	4	2	3	2	3	2	3	5	2	2
60	6	2	1	7	6	1	3	2	1	1	6	7	1	2	1	4	1	1	6	5	1	3	2	5	7	1	2	4	2	7	4	1	2	2	7	1	1	6	2	1	1	2	6	1	7	3	4	6	3
61	4	7	2	6	7	2	NA	3	7	1	5	7	3	3	6	6	6	2	1	2	3	3	2	6	7	3	2	6	3	5	2	4	4	1	3	2	3	1	2	3	1	7	5	5	5	4	1	5	4
62	5	1	2	1	4	1	NA	5	2	2	5	6	3	5	3	6	3	7	7	3	3	3	3	5	6	4	2	6	4	5	2	5	5	5	5	3	3	5	3	5	2	7	3	6	5	4	3	6	5
63	4	5	3	3	5	6	2	3	2	4	6	3	3	5	3	6	2	4	1	4	3	4	5	7	6	3	4	NA	2	6	3	7	4	7	5	2	2	2	3	3	5	3	2	3	6	4	3	5	3
64	5	2	NA	5	6	2	3	3	2	3	6	3	2	2	2	6	1	2	5	6	2	2	2	6	7	2	1	4	3	5	NA	3	3	2	5	1	3	7	2	5	6	3	2	3	5	2	4	5	4
65	2	4	2	3	6	2	4	4	2	6	5	7	1	3	4	6	1	1	3	2	2	3	4	7	6	1	3	6	NA	4	2	6	2	5	3	2	1	1	3	3	4	6	5	5	3	3	4	5	5
66	4	3	NA	4	6	6	6	4	2	2	5	3	4	NA	2	7	4	4	6	2	2	3	5	4	7	3	3	7	3	5	6	NA	4	3	6	1	1	3	1	5	2	6	5	5	5	4	3	4	4
67	4	2	2	4	5	2	3	6	2	2	4	6	2	3	2	6	1	5	5	6	3	3	2	6	6	2	4	3	4	5	2	4	2	1	5	2	2	1	1	6	NA	2	4	7	4	5	4	5	3
68	2	3	2	3	6	2	3	4	3	2	4	7	NA	6	4	6	1	NA	6	2	3	3	4	7	2	3	2	7	3	4	2	5	2	2	6	1	2	2	3	6	1	6	3	5	5	4	4	6	5
69	4	7	3	2	6	1	NA	3	4	2	3	3	3	3	4	2	1	1	2	2	2	4	5	2	6	2	2	6	2	6	5	4	3	7	2	2	3	2	3	1	2	4	4	6	2	3	4	2	3
70	4	5	2	2	6	NA	6	4	6	1	4	6	5	4	2	6	4	5	3	2	5	5	1	5	5	3	NA	7	3	5	3	4	6	7	7	1	3	2	3	5	3	2	1	5	5	4	6	6	6
71	6	2	2	7	7	1	5	6	1	1	7	3	1	2	1	2	1	2	5	4	1	2	2	7	6	1	1	3	1	7	1	2	2	2	1	1	2	5	1	1	NA	1	6	1	6	3	2	6	2
72	6	1	6	1	6	1	1	6	1	1	6	6	2	2	1	4	1	2	6	6	2	2	1	6	7	1	2	6	2	7	2	7	2	2	2	1	1	3	NA	2	2	1	5	1	7	5	1	6	5
73	3	7	NA	5	4	3	7	5	3	2	2	5	4	5	3	5	1	5	2	5	2	2	3	3	4	2	4	7	4	6	5	5	4	7	3	1	4	3	2	1	2	6	4	3	2	3	3	2	3
74	5	3	2	5	6	5	4	6	1	2	5	5	5	5	5	7	NA	3	5	5	3	3	4	5	6	3	5	7	3	5	6	5	4	3	6	1	2	2	1	5	NA	6	4	2	5	4	2	6	7
75	3	5	3	5	5	6	7	4	3	2	2	6	2	2	2	5	2	4	3	3	2	3	2	6	6	5	5	5	3	3	5	7	4	2	2	2	5	3	2	5	3	6	3	2	2	3	3	5	4
76	5	4	2	3	NA	2	5	NA	3	3	2	5	3	3	1	5	2	7	2	2	2	3	2	7	6	2	5	6	3	6	7	2	2	1	5	2	NA	5	2	6	5	4	5	6	3	3	4	4	2
77	2	5	2	2	2	5	7	3	2	2	3	5	4	2	1	6	2	5	5	3	3	2	4	7	2	2	4	5	3	4	2	NA	3	3	3	2	4	2	2	6	2	6	4	6	2	3	4	5	4
78	5	2	2	5	5	5	4	6	3	1	6	7	3	2	6	5	2	NA	6	6	2	5	4	6	7	1	1	5	2	5	2	NA	2	3	2	2	2	6	1	2	4	6	5	3	3	3	6	7	6
79	NA	2	5	5	3	2	5	6	3	5	4	3	3	5	2	6	4	2	3	3	3	4	4	3	5	2	4	7	4	2	6	3	4	4	5	2	5	2	4	5	4	3	5	3	5	4	2	2	4
80	5	2	3	2	5	4	7	3	2	2	5	7	3	7	3	6	3	2	6	4	4	3	6	5	1	3	2	6	4	4	5	7	5	3	5	2	2	3	1	4	2	3	4	4	4	4	6	3	4
81	1	5	4	3	5	1	4	6	3	3	3	3	2	2	1	6	NA	5	6	2	4	4	4	4	4	4	5	6	3	NA	5	5	4	4	6	3	4	2	3	5	NA	5	3	6	5	4	3	4	4
82	6	1	2	7	5	2	6	6	4	2	6	7	2	2	NA	6	1	2	5	2	1	2	2	6	7	2	1	5	2	7	2	1	2	3	2	NA	2	7	1	3	2	3	6	3	7	3	2	5	5
83	1	6	6	2	2	6	5	5	5	5	3	4	5	6	2	7	4	3	3	2	5	5	6	3	4	5	NA	6	4	2	6	6	6	5	6	3	6	1	1	7	3	6	2	7	5	6	5	6	4
84	4	6	5	4	NA	3	NA	3	4	6	2	4	5	5	3	5	2	6	4	5	5	5	5	7	6	5	5	6	4	2	4	7	6	1	5	2	5	6	2	7	4	3	4	5	4	5	2	5	4
85	2	7	6	2	4	6	2	6	5	5	3	2	6	3	4	7	5	4	4	1	4	6	6	5	3	3	3	7	6	2	4	5	6	2	6	3	2	4	1	5	1	3	5	7	5	6	4	3	5
86	5	5	4	4	5	6	6	4	3	2	2	6	2	5	3	6	2	3	5	NA	4	4	5	5	6	5	2	4	2	3	6	6	4	3	4	NA	2	1	4	5	5	5	2	4	2	5	2	3	1
87	2	5	NA	4	4	5	7	4	3	4	2	3	3	NA	3	3	1	5	3	2	4	4	5	2	7	4	4	5	2	4	6	2	5	6	4	2	3	2	NA	5	2	7	3	4	4	4	3	3	2
88	4	4	1	2	6	6	3	6	2	3	5	6	5	6	4	5	2	2	3	3	2	2	6	7	6	3	3	5	5	2	1	5	6	6	5	2	NA	5	3	5	4	2	2	5	6	5	7	4	4
89	2	7	3	1	4	6	NA	4	1	6	4	6	6	6	6	7	6	5	5	2	7	6	6	3	5	2	4	7	6	1	5	5	5	7	6	1	5	6	1	6	4	6	2	7	6	6	6	3	6
90	5	4	6	6	6	2	3	3	1	4	5	3	6	5	5	6	3	2	5	5	5	5	5	6	6	3	2	5	3	6	5	4	3	3	6	2	3	2	2	5	2	2	2	5	6	6	3	5	5
91	1	4	7	1	2	6	3	6	6	6	2	6	5	6	6	6	6	6	5	2	6	5	6	3	2	5	2	7	4	6	6	6	7	4	7	3	NA	1	7	7	6	2	1	6	5	7	4	5	3
92	4	4	5	3	3	2	3	5	4	2	5	6	3	6	6	6	6	5	6	6	5	6	6	5	5	3	2	6	6	3	3	6	5	4	6	1	5	3	7	5	3	6	3	5	5	6	3	4	6
93	5	4	1	5	6	2	6	5	1	4	4	6	6	2	2	6	1	2	6	1	5	5	6	6	6	5	6	7	5	5	2	4	2	3	6	1	3	6	3	5	2	6	2	5	5	6	6	4	6
94	6	3	3	3	6	6	2	4	3	3	6	7	6	3	5	6	2	1	6	4	2	4	6	7	6	4	3	NA	3	6	1	5	2	5	5	3	2	2	3	3	4	7	4	5	4	5	5	4	6
95	3	5	NA	2	1	6	3	4	4	3	4	5	4	6	5	7	4	5	5	4	4	6	5	2	2	3	3	6	5	2	5	7	6	3	6	3	5	4	3	5	2	3	3	5	4	4	3	4	6
96	4	7	4	4	5	4	NA	5	4	4	3	4	4	2	4	NA	4	3	6	1	4	4	4	2	5	2	3	3	4	3	6	6	5	7	3	2	4	2	2	5	4	4	2	6	2	3	4	6	2
97	5	4	2	5	4	6	NA	5	6	5	3	5	6	3	5	7	2	3	NA	5	4	6	6	3	7	4	3	6	6	5	5	NA	6	2	4	1	3	4	3	5	2	6	1	6	2	5	2	4	3
98	4	3	4	4	5	1	4	3	4	3	4	4	4	4	4	6	3	5	6	5	4	4	3	7	4	4	3	6	3	4	2	5	5	4	4	2	3	1	4	5	4	4	3	4	4	5	2	4	3
99	2	5	5	3	2	2	5	5	2	2	4	6	5	3	7	7	5	5	6	2	7	5	6	5	2	4	6	6	7	3	2	7	7	5	6	2	2	4	5	5	1	6	2	7	5	5	2	5	6
100	5	6	6	4	5	5	3	3	1	1	1	4	1	1	4	6	1	7	3	4	2	2	2	4	5	2	2	6	3	5	6	2	4	6	2	3	5	5	1	1	1	5	2	4	6	2	5	2	4
[truncated: 31 more columns]
