# Supplementary material for: Four dimensions characterize attributions from faces using a representative set of English trait words
Source: Nat Commun. 2021 Aug 27;12:5168. doi: 10.1038/s41467-021-25500-y (PMC8397784; doi:10.1038/s41467-021-25500-y)
Supplement: Supplementary file 4 — Source Data [file 41467_2021_25500_MOESM4_ESM.zip › Source_Data/FigureS7_Ratings_80Traits_86Participants/IN3.csv]

	aggressive	agreeable	ambitious	angry	anxious	articulate	atypical	autistic	baby-faced	beautiful	bossy	careful	charismatic	clever	combative	competent	compulsive	condescending	confident	conscientious	consistent	courageous	creative	critical	cruel	curious	defensive	determined	dignified	disorderly	easygoing	emotional	empathetic	energetic	ethical	feminine	flexible	grumpy	happy	healthy	helpful	humble	ignorant	income	independent	intellectual	intense	jealous	leader-like
1	2	6	2	3	6	6	3	5	5	5	5	5	5	3	5	3	6	2	5	5	5	5	2	5	2	5	5	5	2	2	2	3	2	2	2	6	3	5	3	2	6	6	6	5	3	3	5	6	5
2	5	5	5	6	5	6	3	5	3	5	6	6	5	6	5	5	6	5	6	6	6	5	5	6	6	5	6	5	2	3	3	6	5	5	3	5	2	6	3	5	5	5	6	5	3	5	5	6	2
3	2	2	2	6	5	3	5	5	2	3	3	5	3	2	3	3	2	2	3	2	3	2	2	5	5	3	5	3	3	6	3	6	5	2	5	5	5	6	3	5	5	3	6	2	2	3	2	3	2
4	3	6	2	5	6	4	3	3	6	5	3	3	5	3	6	3	5	3	5	5	5	2	3	5	3	3	2	5	6	5	3	6	5	3	3	5	3	3	2	6	5	5	5	3	6	6	3	3	3
5	5	2	3	5	6	5	2	2	2	3	6	6	5	6	3	3	5	6	5	2	5	5	5	6	6	5	6	3	2	3	2	6	5	5	2	6	3	5	2	6	5	3	5	5	3	5	6	5	5
6	5	4	5	6	6	5	2	2	2	5	6	5	5	6	5	6	5	5	6	6	5	4	5	6	2	5	5	5	2	4	2	5	5	2	5	5	3	5	2	5	5	6	6	6	2	6	5	6	2
7	6	5	3	6	6	5	2	5	3	6	6	5	5	6	3	5	2	3	5	5	6	5	5	6	5	5	6	6	3	6	3	5	6	2	5	6	5	5	3	5	3	3	5	5	5	5	5	6	5
8	5	6	5	3	5	5	3	2	5	6	6	2	2	5	3	6	6	6	5	6	5	5	5	5	2	6	5	5	5	2	5	5	6	5	6	6	3	5	2	5	3	5	6	5	6	6	5	6	5
9	5	2	3	6	5	5	2	2	2	5	6	6	5	6	3	6	5	3	6	5	6	5	5	6	2	5	6	6	5	3	2	6	5	6	6	5	5	5	3	6	6	5	2	6	6	6	6	6	5
10	5	5	6	6	6	6	3	2	2	6	6	6	5	6	3	6	6	6	6	5	5	6	5	6	3	5	5	6	5	2	5	3	5	5	5	6	3	5	2	5	5	6	5	5	5	5	5	6	6
11	3	6	3	5	5	5	3	5	3	NA	6	6	5	6	3	2	6	2	6	6	5	2	5	6	5	6	3	3	6	3	5	6	5	2	5	5	6	6	3	3	2	5	5	2	6	3	6	6	3
12	2	5	3	3	5	6	3	5	5	3	3	6	3	2	6	2	3	3	2	2	3	2	2	5	2	2	2	5	2	5	2	6	6	2	3	5	5	5	2	5	6	6	5	3	6	2	2	5	2
13	6	6	3	6	5	5	6	3	6	3	6	4	5	5	3	3	6	6	5	3	5	5	2	6	5	5	5	6	5	5	2	5	6	2	6	6	5	2	2	5	6	6	5	5	3	3	5	5	5
14	5	2	3	2	2	3	2	5	3	3	6	3	3	3	3	2	6	5	6	3	6	2	2	6	6	3	2	2	2	5	2	5	5	2	2	5	2	2	3	2	3	5	6	5	3	3	2	6	5
15	2	5	2	5	5	2	5	6	2	3	2	2	2	3	2	2	2	2	2	3	2	2	2	2	5	2	2	2	3	6	2	2	2	2	3	4	6	3	3	3	3	3	2	3	2	2	2	2	2
16	5	5	3	6	5	2	3	5	3	3	2	3	2	5	3	3	6	2	6	3	3	3	3	5	6	2	2	5	6	5	2	5	5	3	5	6	5	6	3	5	3	6	6	5	5	2	5	5	2
17	6	5	6	3	6	2	6	2	3	3	5	4	5	5	5	2	5	5	6	6	3	5	5	6	2	2	5	5	2	3	3	2	2	2	6	5	3	6	3	5	6	5	5	5	6	5	5	5	2
18	6	3	3	3	6	2	6	5	3	2	2	3	3	3	6	2	2	2	3	5	2	2	2	3	6	2	3	2	5	6	3	3	5	2	6	5	6	2	2	3	6	2	5	2	2	2	3	2	2
19	5	2	6	6	5	5	3	5	2	5	6	5	5	6	3	5	6	5	6	5	3	5	5	6	5	5	6	5	3	2	3	5	6	3	5	6	5	5	3	5	2	6	5	5	6	6	6	6	5
20	2	6	6	2	2	5	6	3	2	5	5	6	5	3	3	5	6	5	5	5	6	5	5	6	2	5	2	6	3	3	3	5	2	6	3	5	6	3	5	6	5	5	5	5	6	3	6	5	6
21	2	3	4	5	6	6	2	5	2	2	2	2	2	3	3	3	2	2	3	5	2	2	2	5	5	2	2	5	5	6	2	5	5	3	2	5	6	6	2	3	2	5	5	5	3	2	3	6	2
22	2	4	2	5	6	2	5	6	2	2	2	2	3	5	2	2	2	2	3	3	2	2	2	6	2	2	5	2	2	6	2	5	2	3	3	5	6	2	2	2	2	3	3	3	2	2	2	5	3
23	2	5	2	3	6	2	5	6	3	2	2	6	2	2	2	2	2	2	3	3	2	2	2	5	6	2	2	2	NA	6	3	5	6	3	2	6	6	2	2	5	2	5	6	2	2	2	2	2	4
24	5	5	6	3	6	5	3	2	5	6	5	6	5	6	6	2	5	5	6	6	5	3	5	6	5	5	2	6	2	2	5	5	5	2	5	6	6	6	3	5	6	5	5	5	6	3	5	5	2
25	2	2	3	5	2	6	5	3	2	3	5	5	3	5	3	5	3	5	6	2	3	2	5	5	2	5	2	5	3	5	2	5	6	2	5	6	2	6	3	5	2	6	5	6	3	3	5	6	2
26	2	5	5	3	5	5	3	2	5	6	6	5	5	6	3	5	5	5	6	5	6	5	5	6	3	6	5	6	3	3	5	5	2	5	2	6	2	6	2	6	3	5	3	5	5	5	5	5	5
27	5	3	3	5	6	7	6	5	2	3	6	3	3	6	3	5	5	5	6	5	3	2	5	5	5	5	3	6	2	5	3	2	2	3	6	5	2	6	3	5	3	4	6	3	2	5	6	6	5
28	6	3	6	6	6	6	2	2	5	6	6	5	5	6	3	5	6	6	6	6	5	5	5	5	2	5	6	2	5	3	5	6	5	6	5	5	5	3	3	6	3	6	6	5	6	6	5	6	6
29	2	6	3	2	3	5	2	2	2	5	6	6	5	3	6	3	2	6	5	6	5	3	2	3	2	3	3	2	5	3	5	5	5	2	2	6	6	5	5	6	6	6	3	3	6	6	5	2	2
30	3	5	3	3	6	5	2	5	5	5	3	5	5	2	3	3	3	3	2	6	6	3	3	2	3	5	3	5	2	2	5	5	5	3	2	5	6	5	3	5	2	6	6	5	3	5	6	3	2
31	2	6	2	3	2	2	2	2	2	5	3	6	5	3	6	2	2	6	6	6	6	3	5	2	3	6	2	3	5	3	6	6	5	3	2	6	5	6	3	5	6	3	3	3	2	6	2	2	4
32	3	5	3	3	5	5	6	6	6	5	2	3	5	2	3	3	3	2	2	3	6	NA	2	3	5	2	2	2	5	5	5	6	5	3	2	5	6	5	2	2	3	3	2	2	6	3	2	2	2
33	2	3	2	2	6	5	6	NA	5	2	2	3	3	2	3	3	2	2	3	3	2	2	2	2	5	2	2	2	5	2	2	6	5	2	2	6	5	5	2	2	5	5	3	3	6	2	2	2	2
34	3	6	2	3	2	5	2	2	2	6	5	6	5	6	5	6	6	5	3	3	6	3	5	2	3	2	5	2	5	2	6	5	5	5	5	5	2	5	6	6	5	5	2	6	6	5	5	3	5
35	2	3	5	2	2	6	2	2	2	5	2	6	3	5	5	5	6	6	5	3	3	3	5	3	2	5	2	6	5	3	6	3	5	3	6	6	5	5	5	6	5	3	3	6	6	3	5	5	2
36	2	5	5	2	2	6	2	2	2	6	6	6	5	6	6	5	5	5	6	5	6	2	5	5	2	6	5	6	5	3	6	3	5	2	2	6	5	3	5	5	6	3	6	5	6	5	6	5	2
37	5	5	6	5	2	5	2	2	2	5	3	6	5	3	6	6	6	5	6	6	6	NA	5	6	2	6	2	2	2	3	6	2	5	2	2	6	5	5	6	5	5	5	3	5	6	3	5	5	3
38	2	5	6	5	2	6	2	2	5	6	6	6	5	3	6	5	5	5	6	6	5	2	5	5	2	5	2	2	5	2	5	6	5	5	5	6	5	6	6	5	6	3	5	6	6	6	5	2	5
39	2	3	2	2	2	2	6	2	5	5	3	5	5	2	6	2	3	2	6	3	2	2	3	3	3	5	3	2	5	5	5	6	5	2	2	5	5	6	5	5	5	5	6	3	2	2	2	3	3
40	2	6	5	2	2	6	2	2	5	6	5	6	5	3	6	5	3	5	5	2	5	3	5	3	2	6	2	6	5	2	5	3	6	3	3	6	2	5	3	6	6	5	6	6	5	5	5	6	2
41	2	6	2	3	2	7	3	3	5	5	3	6	5	3	6	2	2	6	3	6	5	2	5	5	3	5	2	2	6	2	3	5	6	2	2	6	5	6	5	6	5	3	5	5	6	3	5	2	3
42	3	6	5	2	3	6	2	2	5	6	6	6	5	6	6	6	6	5	3	2	6	5	5	3	2	6	3	5	5	2	5	3	5	2	6	6	5	6	6	6	5	5	5	5	3	5	5	2	2
43	6	5	5	2	2	7	2	2	6	6	6	6	5	5	6	6	5	5	6	5	3	5	5	5	3	6	2	2	5	2	6	5	5	6	5	5	3	6	5	6	5	6	6	6	5	6	5	2	5
44	2	5	3	3	5	5	2	2	6	6	3	5	5	3	6	2	2	3	3	5	2	2	5	3	5	6	2	6	6	3	6	6	5	3	2	6	5	6	3	3	2	5	5	5	5	3	2	2	3
45	2	3	6	3	5	5	2	2	5	6	5	5	5	3	6	5	6	6	5	6	5	2	5	5	2	6	6	6	6	2	6	6	5	5	5	6	6	5	5	6	5	2	5	6	3	5	5	3	3
46	6	2	5	6	2	6	3	2	2	5	3	6	5	5	6	6	5	2	5	5	6	5	5	3	2	6	5	6	5	2	5	6	5	6	5	5	5	5	5	6	5	5	5	5	5	5	5	2	5
47	3	5	3	5	6	5	6	5	5	5	3	5	5	3	6	3	3	3	5	5	2	3	5	3	3	3	3	6	5	6	3	6	5	3	3	6	2	2	3	6	3	2	3	3	3	2	5	5	2
48	2	5	6	3	2	6	2	2	5	6	6	6	5	3	6	6	6	5	5	5	5	5	5	3	2	6	2	5	2	2	6	6	5	5	3	6	5	5	5	6	6	5	5	6	5	NA	5	5	2
49	2	5	6	2	3	6	2	2	5	6	6	6	5	5	5	6	3	6	6	6	5	5	5	5	2	6	3	5	5	2	6	6	5	5	3	5	5	5	5	6	5	5	3	5	5	6	5	2	3
50	2	3	2	2	5	6	2	2	5	6	5	6	5	2	5	2	5	2	6	5	2	5	5	5	6	6	2	3	5	3	6	5	5	2	3	6	3	2	6	6	5	2	5	2	6	2	5	2	3
51	6	5	2	3	6	3	5	5	3	2	3	2	2	3	3	2	2	6	3	2	2	3	2	6	5	2	3	3	2	5	2	2	5	3	2	2	6	5	3	3	6	2	2	2	6	2	3	6	6
52	6	2	2	6	6	2	5	2	2	2	2	2	2	3	2	3	6	2	2	6	2	2	2	2	5	2	6	6	5	3	3	2	6	2	6	NA	6	3	2	2	5	3	5	3	2	6	2	6	2
53	2	2	5	6	6	5	3	5	3	2	5	5	6	5	3	2	6	2	5	6	6	2	5	5	6	5	5	6	2	3	5	3	3	3	3	3	5	5	3	6	5	5	6	6	5	3	5	5	6
54	3	6	3	5	6	2	2	5	2	3	5	3	2	3	3	3	2	2	3	2	3	3	3	5	5	3	5	6	3	5	3	6	2	2	2	3	5	3	3	3	3	6	3	2	6	2	3	5	5
55	5	2	2	2	3	2	5	5	2	3	6	3	5	6	6	5	2	6	6	5	6	6	2	6	6	3	5	2	2	3	2	2	2	2	2	2	2	2	2	2	3	3	6	2	2	6	6	2	3
56	6	3	2	6	2	1	2	2	2	5	6	2	5	6	2	5	6	5	6	2	2	6	5	6	5	6	6	5	2	3	3	3	3	2	6	3	2	6	2	2	2	3	6	6	2	2	6	6	6
57	5	3	5	NA	2	3	5	2	3	5	6	2	5	3	2	5	6	5	3	5	5	6	5	2	5	6	5	5	2	2	2	2	6	5	5	3	6	5	5	5	5	6	3	5	5	2	5	5	5
58	6	5	5	6	6	2	3	5	2	5	5	2	2	5	3	5	5	2	5	3	5	5	5	6	6	5	5	6	5	3	2	2	6	5	6	2	5	6	2	3	6	5	5	5	2	2	6	6	5
59	2	3	2	3	5	2	5	5	3	2	2	2	2	2	3	2	3	2	2	2	2	2	2	3	5	3	2	2	3	5	2	5	6	2	2	2	5	2	2	6	2	5	6	2	6	2	2	2	3
60	6	2	3	5	5	6	5	5	3	3	3	3	2	3	6	2	2	3	3	5	6	2	3	5	6	3	2	6	3	6	3	3	2	2	5	2	5	5	3	5	3	2	6	2	3	2	2	5	2
61	2	3	3	6	2	5	6	6	3	3	3	3	2	3	2	2	3	3	5	6	2	2	2	5	5	3	5	6	3	5	2	2	5	2	5	3	3	6	2	5	2	2	5	2	3	2	2	6	2
62	5	3	6	3	2	5	2	5	2	5	6	6	5	6	6	5	6	5	2	6	5	5	5	5	5	6	6	5	5	3	2	4	6	5	2	3	5	5	5	5	6	2	5	5	3	6	5	5	5
63	5	6	3	5	5	3	3	5	2	3	3	2	3	3	6	2	3	6	6	5	2	2	2	5	5	2	6	6	3	5	2	2	6	2	5	2	5	5	3	2	2	3	2	3	6	2	2	5	2
64	5	3	6	5	5	6	2	2	3	3	6	3	2	5	3	2	5	2	5	5	3	2	2	6	5	3	5	6	2	5	3	3	6	2	5	3	5	2	NA	5	6	6	6	2	6	2	5	3	5
65	2	6	3	5	6	2	3	5	2	3	5	2	2	3	3	6	6	2	5	6	3	2	3	6	5	5	6	2	2	5	3	2	2	2	5	2	3	6	3	2	5	3	5	5	2	2	2	5	2
66	3	5	5	6	5	3	3	5	3	6	6	5	6	6	3	5	6	5	6	6	6	2	3	6	5	6	6	5	3	2	5	5	5	6	6	2	5	5	3	5	3	6	2	5	6	3	2	5	5
67	5	2	5	5	5	5	3	2	3	3	5	3	3	5	3	2	2	5	5	5	3	2	2	6	2	3	6	6	3	2	3	2	2	2	3	2	5	2	3	3	6	4	5	2	6	2	5	6	5
68	6	2	6	5	6	6	2	2	2	6	6	5	5	6	5	6	6	5	6	5	5	2	5	5	6	6	5	5	3	4	2	2	6	5	6	3	5	5	2	2	2	3	5	5	2	5	5	6	5
69	5	3	2	5	3	2	6	6	2	2	3	3	2	2	3	2	2	3	2	3	3	3	3	2	5	2	2	2	3	6	3	3	5	3	3	2	5	2	3	3	3	3	5	3	6	3	2	2	2
70	5	6	2	3	5	6	2	6	2	5	3	6	2	3	6	5	6	6	2	6	2	3	5	5	5	5	3	2	3	2	5	4	2	2	2	2	2	2	3	6	6	3	5	2	6	3	6	3	2
71	5	3	3	6	2	3	6	6	2	2	5	2	2	3	3	2	3	6	3	5	3	2	2	5	6	3	6	2	5	6	2	2	6	2	3	2	3	2	2	5	4	3	3	2	3	2	2	6	6
72	2	2	3	3	6	5	5	5	3	3	2	3	3	3	3	6	2	2	2	2	3	3	2	5	5	2	2	6	3	5	3	2	5	2	2	3	2	6	2	6	3	3	3	2	6	2	2	5	3
73	2	5	5	5	6	5	2	5	2	3	5	3	3	5	3	2	3	2	6	3	2	2	5	6	6	5	5	3	3	3	3	2	2	2	5	2	5	5	2	5	3	NA	6	5	3	2	2	3	6
74	5	5	5	3	5	7	5	2	2	6	5	5	5	5	6	6	5	6	5	6	3	5	5	5	5	6	5	6	3	3	6	5	5	6	3	3	4	3	3	6	2	6	5	5	5	5	5	5	5
75	5	5	2	5	2	5	3	2	3	5	2	NA	3	6	6	5	3	5	6	5	5	3	5	6	5	5	6	2	2	3	4	3	2	5	3	2	5	6	3	6	2	3	6	5	5	6	6	3	5
76	2	2	2	3	6	5	3	6	3	3	3	5	3	3	3	2	2	2	3	6	3	2	2	5	6	2	5	2	5	6	3	5	5	3	3	2	5	6	2	6	3	5	3	3	5	2	2	5	3
77	5	5	5	6	6	6	2	3	2	6	5	5	5	6	6	5	5	5	6	3	5	6	5	2	5	5	6	6	3	2	6	6	5	2	3	5	3	6	6	6	6	5	3	5	6	5	6	5	5
78	5	2	2	3	2	2	3	3	2	5	6	6	5	6	2	5	6	6	6	6	5	2	6	4	5	5	6	5	3	2	2	2	6	5	3	3	5	5	3	5	6	2	NA	3	2	5	6	6	6
79	2	5	2	6	6	2	5	5	6	3	5	2	2	2	3	2	3	2	3	6	4	2	2	2	6	2	3	6	3	5	3	2	5	2	3	3	6	2	3	6	3	5	2	2	6	2	2	6	2
80	6	6	3	6	6	6	6	5	3	2	5	2	5	2	3	2	6	2	5	3	2	3	2	4	3	3	5	5	2	5	3	2	5	2	6	2	5	5	3	2	6	5	5	3	5	2	2	5	5
81	2	5	2	3	3	2	3	5	2	3	3	3	3	2	3	2	2	2	2	5	3	2	2	3	6	2	2	6	3	5	3	2	2	4	2	2	2	5	3	3	2	6	2	2	5	5	2	2	3
82	5	2	3	5	2	2	5	5	3	2	3	3	3	3	3	2	2	2	3	5	2	2	2	6	5	2	6	2	2	6	2	2	5	2	3	3	6	3	2	3	3	5	6	2	2	2	2	2	2
83	5	5	5	3	2	5	2	2	2	3	5	3	5	5	6	5	5	5	6	6	6	5	6	3	2	6	5	6	2	2	5	5	6	5	5	3	3	5	6	3	6	2	5	6	3	5	6	3	5
84	5	6	5	3	2	2	6	3	2	2	6	3	5	3	6	6	5	6	5	2	5	6	6	5	2	6	5	5	3	2	3	3	6	5	5	2	3	2	3	3	3	5	6	5	5	5	5	6	5
85	5	3	6	5	2	6	6	5	2	6	5	6	5	3	6	6	5	2	2	6	5	5	5	3	2	6	2	6	5	2	5	6	2	2	5	3	5	2	3	2	3	3	6	5	2	6	3	2	2
86	6	6	6	5	3	6	2	3	2	6	6	5	6	6	6	5	6	5	2	6	2	5	5	2	5	6	6	5	3	3	6	2	2	5	3	2	2	5	3	6	3	3	5	5	2	5	5	6	5
87	5	5	3	3	5	6	2	2	2	4	6	3	5	3	5	5	6	6	2	6	3	2	6	3	6	6	5	5	3	5	5	2	2	5	6	3	5	6	3	3	5	3	5	5	3	2	5	5	2
88	6	2	5	6	6	2	5	5	2	5	5	3	5	3	3	6	6	6	5	2	6	5	5	6	5	6	6	5	2	5	4	2	2	5	6	2	2	6	3	6	5	2	5	5	2	2	2	3	5
89	2	5	5	3	2	5	2	2	3	5	6	5	5	6	6	6	6	5	5	6	4	6	5	3	2	6	5	6	3	2	6	3	5	5	2	2	5	5	5	6	3	6	5	6	4	6	5	5	6
90	6	2	5	6	6	6	3	2	2	3	6	2	5	6	6	2	5	5	6	6	5	6	5	2	6	6	6	3	5	2	3	2	5	5	6	2	2	5	3	5	5	3	6	6	3	6	2	6	6
91	5	6	5	5	5	5	2	3	2	6	6	5	5	6	3	6	6	6	3	3	6	5	5	3	5	6	6	3	2	3	5	2	5	5	6	2	5	5	6	5	3	5	6	5	5	5	5	5	6
92	6	3	6	6	2	2	3	3	3	6	6	5	5	6	6	6	6	5	6	5	6	6	5	6	2	6	6	6	4	2	2	5	6	6	5	2	3	6	6	6	2	3	6	5	2	6	6	3	6
93	6	3	6	6	3	2	2	2	2	5	6	2	5	6	2	6	6	5	6	5	6	5	5	6	5	6	6	2	3	2	2	2	6	6	6	2	6	6	3	6	3	6	6	6	2	6	6	6	6
94	6	2	5	3	2	2	6	2	2	5	6	2	5	6	2	6	6	5	6	2	2	6	6	6	5	6	5	3	2	2	2	2	2	5	6	3	3	2	2	3	2	3	6	5	2	6	5	6	5
95	2	5	5	3	3	6	6	6	5	5	6	3	5	6	3	5	3	5	3	6	2	3	5	5	5	5	2	6	5	2	2	3	5	3	3	3	2	5	3	2	5	6	5	5	6	3	2	6	2
96	2	2	2	3	5	5	2	6	3	4	2	3	6	2	3	3	3	6	3	2	2	2	5	4	6	5	2	2	3	5	5	6	5	3	3	3	5	2	2	3	6	5	5	3	5	3	2	3	4
97	6	3	5	6	2	3	2	2	2	6	6	2	5	5	6	6	6	6	6	5	5	6	5	5	5	5	6	2	3	2	5	6	6	5	5	2	3	3	5	6	2	6	3	5	2	6	5	5	5
98	5	6	2	5	6	2	3	5	2	3	6	2	3	5	3	3	6	3	2	6	3	3	2	3	6	3	6	5	3	6	3	2	6	3	5	3	2	2	2	2	5	2	5	2	6	2	3	5	2
99	6	2	6	6	6	6	3	2	2	5	5	5	5	6	6	6	5	3	5	5	6	5	5	6	5	6	6	5	2	2	5	3	5	5	6	2	5	3	3	6	6	6	6	5	5	5	6	6	5
100	2	6	3	6	6	5	6	2	2	3	2	2	2	2	3	3	2	2	2	3	2	2	2	5	5	2	2	2	2	6	3	2	6	2	3	3	6	3	2	2	5	5	5	6	2	2	2	3	2
[truncated: 31 more columns]
