# Supplementary material for: Four dimensions characterize attributions from faces using a representative set of English trait words
Source: Nat Commun. 2021 Aug 27;12:5168. doi: 10.1038/s41467-021-25500-y (PMC8397784; doi:10.1038/s41467-021-25500-y)
Supplement: Supplementary file 4 — Source Data [file 41467_2021_25500_MOESM4_ESM.zip › Source_Data/FigureS7_Ratings_80Traits_86Participants/IN2.csv]

	aggressive	agreeable	ambitious	angry	anxious	articulate	atypical	autistic	baby-faced	beautiful	bossy	careful	charismatic	clever	combative	competent	compulsive	condescending	confident	conscientious	consistent	courageous	creative	critical	cruel	curious	defensive	determined	dignified	disorderly	easygoing	emotional	empathetic	energetic	ethical	feminine	flexible	grumpy	happy	healthy	helpful	humble	ignorant	income	independent	intellectual	intense	jealous	leader-like
1	4	5	3	3	3	3	4	3	4	3	5	2	5	2	2	3	6	3	2	1	3	5	4	5	3	2	3	4	5	5	4	3	6	4	4	4	2	2	4	3	5	5	2	2	5	3	3	4	3
2	1	7	3	2	7	7	1	1	5	7	3	7	7	6	1	7	6	1	6	7	2	6	3	2	1	6	1	5	7	2	5	6	6	2	5	7	5	1	6	4	7	7	2	6	3	6	5	1	5
3	5	2	5	5	2	7	3	1	2	5	3	5	5	5	3	6	5	6	5	1	6	6	5	5	6	6	5	6	5	3	5	2	5	3	5	6	6	7	5	6	3	3	2	5	6	3	5	6	6
4	1	7	2	1	7	7	2	1	NA	7	2	7	7	2	1	3	2	2	4	6	7	6	3	1	1	3	2	3	7	7	6	7	7	2	1	7	3	1	3	3	7	7	6	3	3	2	3	1	3
5	5	3	6	6	6	7	2	4	4	6	6	5	2	5	6	6	6	5	6	6	7	6	5	3	3	7	5	6	5	2	2	3	3	6	3	6	NA	5	3	5	3	2	2	5	7	2	2	5	6
6	6	4	6	5	7	7	3	2	2	6	6	3	5	5	5	6	6	3	5	7	6	7	3	5	3	5	3	6	6	2	3	2	3	6	7	6	6	6	3	4	6	1	2	7	6	5	7	2	6
7	5	2	6	6	5	2	6	2	2	6	6	6	5	6	5	6	6	5	6	3	6	5	5	6	3	6	5	6	6	3	3	3	3	6	6	6	6	5	5	5	5	3	3	3	7	2	6	5	6
8	3	5	3	3	3	6	2	2	6	7	6	3	7	6	3	5	3	2	5	6	5	6	6	3	2	6	3	3	6	5	5	6	6	5	7	6	6	2	5	5	6	7	3	5	6	3	5	2	6
9	2	5	6	3	4	6	5	3	6	5	6	3	5	4	3	5	5	3	3	3	5	5	5	4	3	5	2	5	5	5	4	4	5	6	3	6	6	6	6	4	6	1	3	5	5	3	2	2	3
10	3	4	5	3	3	7	2	5	4	6	5	2	6	5	5	6	5	3	5	1	6	3	5	2	2	6	4	6	5	3	5	3	5	3	3	6	2	2	5	5	5	3	3	6	5	2	3	3	3
11	2	6	3	2	6	2	2	3	5	6	2	6	6	2	2	6	3	2	6	7	6	6	5	1	2	6	2	6	6	2	5	6	6	2	3	6	3	2	3	6	6	7	4	7	4	6	5	2	5
12	5	2	5	5	4	6	5	2	5	5	5	3	3	5	3	4	5	6	5	4	6	3	2	5	3	5	5	5	5	5	3	2	6	5	5	3	5	6	4	6	2	3	2	2	3	3	5	3	6
13	6	4	5	6	6	7	3	4	3	6	6	7	5	5	6	6	6	5	5	7	6	6	5	6	4	4	6	7	4	2	3	4	3	6	6	6	6	6	3	6	3	3	2	5	6	6	6	5	7
14	5	2	5	6	2	2	4	5	2	2	7	7	3	3	6	5	5	6	3	1	5	3	3	6	5	5	5	3	2	3	2	1	3	5	3	2	3	2	2	3	3	1	3	2	4	6	4	5	6
15	2	6	2	1	6	1	7	6	1	1	2	1	2	1	2	7	6	1	1	7	5	2	1	6	1	1	3	2	2	6	2	5	6	2	2	2	2	4	2	2	5	7	7	1	2	1	2	2	1
16	2	2	2	5	5	6	3	3	3	3	6	4	5	3	3	6	3	4	5	6	5	5	2	4	6	6	5	3	2	6	3	3	3	2	3	3	6	6	4	6	2	3	2	2	3	5	4	6	5
17	5	2	2	3	5	6	6	5	4	2	5	2	3	2	5	4	3	5	3	3	4	2	2	5	3	3	6	3	3	5	2	3	6	4	3	2	6	6	3	6	3	2	2	2	3	3	3	5	3
18	3	6	2	1	5	2	6	3	1	1	2	2	2	2	3	6	5	2	2	7	2	3	2	2	3	3	3	4	5	7	6	2	5	1	2	5	3	3	2	3	5	1	5	3	2	2	5	5	4
19	5	2	6	6	6	6	3	3	3	6	7	7	6	6	6	6	2	6	6	6	7	6	6	5	3	6	5	4	3	2	2	2	4	5	6	7	6	7	3	5	4	3	2	5	7	7	6	6	6
20	5	3	6	2	3	7	2	2	5	6	6	6	6	6	3	3	6	4	6	2	7	5	6	1	4	7	5	7	3	2	7	1	3	5	6	7	2	2	7	6	5	3	2	6	7	6	3	6	3
21	3	5	5	5	3	6	5	5	3	2	5	2	2	2	5	5	3	2	2	3	3	3	2	3	4	3	5	6	3	5	3	4	3	3	2	2	5	6	2	5	3	2	5	1	3	3	2	5	5
22	2	6	2	5	6	2	6	4	1	3	2	2	5	3	2	6	6	2	5	7	2	2	2	2	2	3	2	7	3	2	2	1	6	2	2	6	2	6	2	2	6	1	5	1	2	2	2	2	2
23	3	6	3	3	3	6	3	4	2	3	3	5	3	5	2	2	6	5	3	5	4	5	2	3	2	3	2	6	2	3	2	4	5	3	3	5	6	6	3	2	6	2	3	2	2	3	3	3	3
24	1	7	6	1	7	7	1	1	7	7	2	7	7	6	1	7	6	1	7	7	6	7	7	1	1	7	1	7	7	1	7	6	7	6	7	7	7	1	7	6	7	7	1	7	7	7	6	1	5
25	5	3	6	6	3	6	2	4	3	5	6	6	6	7	5	5	3	5	6	4	7	3	4	5	3	6	5	3	3	2	5	5	3	5	5	6	2	2	5	5	4	2	2	6	6	6	6	6	5
26	6	2	7	7	6	7	2	1	6	7	7	2	1	7	7	7	5	6	7	6	7	7	5	7	5	3	6	7	2	1	2	3	5	7	7	7	7	6	1	6	3	1	1	7	7	7	7	6	7
27	5	2	3	5	3	7	2	3	1	2	5	2	3	3	6	6	5	5	3	3	5	3	1	5	3	3	6	5	3	3	3	3	3	3	3	2	5	5	2	2	5	6	2	2	6	3	5	6	6
28	3	5	2	6	7	6	2	1	6	7	6	6	7	7	2	6	6	2	7	7	7	7	6	2	2	7	6	7	6	2	7	5	6	7	7	7	7	2	7	7	6	6	1	7	7	7	7	2	7
29	3	4	4	3	5	1	3	2	4	5	2	3	2	3	3	6	3	4	3	5	3	3	4	3	4	3	2	3	4	3	6	5	5	4	2	5	3	3	5	5	5	2	3	4	5	3	3	2	5
30	2	3	3	6	3	6	5	5	5	2	3	3	3	3	3	6	3	4	2	4	3	4	3	6	4	3	5	5	3	3	5	3	3	5	5	5	3	4	3	4	3	3	4	2	5	3	3	3	4
31	3	3	5	5	3	1	5	2	5	5	5	3	6	5	3	4	5	3	2	2	6	6	3	2	4	6	5	6	5	6	5	4	5	4	3	3	3	7	3	6	5	2	3	4	5	5	3	3	3
32	7	1	7	7	7	7	5	6	2	3	7	7	7	7	6	7	7	7	7	7	1	7	5	7	7	2	7	7	2	1	1	1	2	6	6	7	7	7	1	3	2	1	1	7	7	7	7	7	7
33	2	2	2	5	7	7	5	6	1	1	6	2	2	2	3	7	6	3	4	7	2	2	1	6	5	2	2	7	3	6	1	5	2	2	2	5	3	7	1	2	3	7	2	1	5	6	6	3	6
34	3	6	6	2	3	7	1	2	6	7	2	6	7	5	2	5	3	1	6	7	6	6	7	1	2	5	2	2	6	2	7	6	6	5	3	6	6	1	6	3	7	7	2	6	6	5	3	2	2
35	2	4	6	3	6	1	4	2	6	6	2	6	5	5	3	3	3	2	5	7	5	6	6	1	3	7	2	6	6	2	6	5	6	5	3	7	5	1	6	6	4	7	2	6	5	3	5	2	3
36	5	3	6	4	5	6	2	3	3	2	5	2	5	6	5	5	3	4	5	4	5	5	5	4	4	5	5	6	3	5	3	3	5	5	3	5	5	6	4	5	5	3	3	5	5	5	6	5	6
37	3	4	3	2	4	6	3	3	5	6	3	6	5	5	3	6	3	4	5	5	7	5	7	2	2	7	4	3	5	5	7	2	6	6	3	7	5	2	6	4	5	6	3	6	6	5	3	5	1
38	3	6	6	5	6	6	3	2	3	6	6	5	6	6	2	7	5	3	6	6	7	6	5	5	3	7	4	6	5	2	5	5	4	6	5	6	6	2	5	6	5	6	3	6	7	6	6	3	6
39	3	3	5	2	4	5	2	2	6	3	5	7	5	5	2	5	5	2	2	2	6	5	3	3	3	7	3	5	5	4	5	3	6	5	1	6	5	5	6	5	5	6	4	3	5	2	3	3	2
40	3	3	5	5	5	3	3	2	5	5	5	2	5	6	3	6	5	6	6	4	6	5	5	6	4	5	3	3	5	4	2	3	5	3	6	6	5	6	3	5	4	2	3	5	6	5	6	3	5
41	2	5	5	1	5	2	1	1	6	6	3	6	7	6	2	5	3	2	7	5	5	5	7	2	2	6	2	5	7	6	7	5	7	6	3	6	5	2	7	6	6	7	2	6	6	2	4	2	2
42	3	2	3	3	5	1	3	2	6	6	3	5	5	4	3	3	2	4	5	3	5	2	5	2	3	6	3	3	5	5	6	5	6	3	2	5	4	2	6	3	5	6	2	5	5	6	2	3	3
43	3	4	6	5	6	5	2	NA	3	5	5	6	6	6	4	6	2	5	7	2	6	5	5	5	3	3	5	5	3	2	4	2	5	5	5	6	5	3	4	5	3	4	3	5	6	5	5	5	5
44	2	7	3	3	6	6	1	3	4	6	3	4	6	5	3	3	6	1	5	7	2	5	3	1	2	3	2	3	6	5	6	6	6	3	3	6	5	1	3	5	6	7	4	3	5	3	4	2	3
45	5	2	6	5	3	7	5	3	3	3	5	5	5	5	5	5	3	5	4	2	6	3	5	5	5	5	6	5	2	3	3	3	3	5	3	6	3	6	5	6	3	1	2	3	6	5	4	6	5
46	5	3	5	5	5	2	3	1	3	5	7	6	6	6	5	6	2	5	6	6	7	6	4	5	3	5	6	7	4	2	4	4	3	6	5	6	6	6	4	5	5	2	2	6	6	6	6	6	6
47	6	4	7	3	3	2	3	5	3	5	6	5	2	5	3	5	6	2	6	3	6	6	4	2	3	6	3	7	3	5	5	6	5	5	2	7	5	1	3	2	2	7	3	6	6	6	5	6	3
48	2	5	2	2	5	1	1	2	6	7	2	5	6	5	3	5	5	2	6	2	3	6	6	1	2	7	2	5	6	5	6	5	6	3	2	6	3	2	6	6	6	7	2	5	5	6	3	1	2
49	5	5	6	2	5	2	2	2	7	7	6	6	6	6	2	6	6	5	5	2	6	6	6	3	3	7	2	6	6	2	4	5	5	5	3	6	6	6	6	6	6	6	2	6	5	1	5	5	5
50	5	3	6	5	6	7	3	3	3	6	6	5	5	6	5	7	2	3	6	6	6	6	4	5	3	6	5	6	3	2	3	2	5	6	3	6	6	6	6	6	6	6	3	6	5	6	6	6	6
51	3	5	3	2	4	6	3	2	4	5	3	4	6	3	2	5	2	2	5	6	5	5	4	2	3	3	2	4	5	2	5	2	6	2	2	3	5	3	4	6	6	6	3	3	3	2	6	2	5
52	6	6	6	7	5	7	1	2	1	2	7	4	6	3	3	6	3	5	6	6	7	7	2	6	2	5	3	6	5	6	2	7	3	6	2	2	5	4	3	7	7	5	2	6	7	6	6	3	6
53	3	3	5	2	4	3	3	3	NA	3	3	2	5	3	3	3	3	3	3	2	3	3	2	2	2	2	2	3	5	6	3	2	5	3	3	2	4	4	3	3	5	6	2	3	2	3	5	2	5
54	6	2	7	7	2	7	3	1	2	5	7	7	6	7	6	7	7	7	6	1	7	7	5	7	6	6	7	7	2	1	1	2	2	7	7	2	2	7	2	7	2	2	1	6	7	7	7	7	7
55	5	5	5	4	5	6	2	3	2	6	5	3	6	3	3	5	3	3	7	6	6	6	6	3	3	6	3	6	NA	3	5	2	5	3	3	NA	2	3	5	5	6	2	4	5	5	6	6	1	4
56	3	6	7	2	3	1	2	1	1	7	6	7	7	6	3	7	3	3	7	1	2	7	5	2	2	6	3	7	6	1	6	2	7	5	7	3	7	1	6	7	6	6	1	6	7	6	7	3	7
57	3	4	5	4	3	2	3	2	5	3	3	3	6	3	2	4	5	2	3	6	3	4	3	4	3	5	5	3	5	5	3	2	5	5	4	3	5	3	3	3	4	6	3	3	4	6	4	3	3
58	2	5	6	3	5	2	4	5	2	4	5	6	5	3	6	6	3	3	2	2	7	3	2	6	4	5	5	6	3	6	2	3	5	3	3	3	5	4	2	5	4	3	3	3	3	5	5	3	5
59	3	4	2	2	2	2	4	6	6	1	1	2	3	2	2	4	1	3	1	2	1	1	2	1	3	1	6	3	3	7	6	5	5	3	1	1	1	2	2	6	6	6	6	1	1	2	2	5	2
60	3	2	3	5	6	7	1	5	1	2	6	3	2	3	5	6	5	5	6	6	6	5	2	6	5	3	2	6	5	2	2	2	6	4	3	2	6	2	2	7	5	5	5	5	3	5	7	6	6
61	3	5	3	2	3	2	6	5	4	2	3	6	5	3	3	6	2	3	2	2	2	3	3	5	2	2	5	3	5	6	3	4	5	3	2	2	4	3	1	7	4	5	5	3	2	2	2	4	5
62	3	2	5	4	2	3	6	2	2	5	7	6	4	6	6	6	5	6	6	4	6	6	3	3	5	5	3	7	2	3	3	2	5	5	5	3	6	2	4	5	2	2	3	5	5	2	5	5	6
63	6	2	6	7	6	6	7	3	1	4	7	6	6	7	5	7	2	7	7	4	7	7	4	7	7	4	5	7	2	2	2	1	6	6	6	6	6	7	2	6	6	1	2	5	6	6	6	6	7
64	3	5	3	6	5	7	6	5	2	2	6	5	2	3	3	6	3	6	5	6	2	3	1	5	5	3	5	6	3	5	2	1	5	3	2	3	2	2	3	3	5	2	2	2	3	3	2	5	5
65	3	3	4	4	4	5	2	4	3	3	6	3	6	2	3	7	3	6	2	6	6	2	5	3	5	5	5	6	5	3	6	2	5	5	4	5	6	6	3	5	2	4	2	3	5	5	6	6	6
66	6	5	2	2	3	4	2	2	2	5	3	6	5	5	2	6	2	4	3	5	4	3	4	3	2	2	3	5	5	3	4	2	5	3	3	2	4	3	3	5	5	1	2	2	3	3	5	4	5
67	5	3	6	6	4	2	6	4	2	3	7	6	2	4	6	6	3	5	6	6	6	3	3	6	6	4	6	7	2	3	3	1	2	6	6	2	6	NA	2	3	2	2	2	3	3	3	5	6	6
68	5	2	5	6	6	2	3	2	2	6	7	2	3	6	6	7	3	6	7	2	6	6	5	6	6	2	5	7	2	2	3	3	3	5	6	2	6	7	1	5	2	2	1	5	6	7	6	6	7
69	4	4	3	5	3	4	3	6	6	3	3	6	4	5	5	6	3	5	3	1	5	2	4	3	3	6	3	7	4	3	5	3	5	4	5	3	3	2	3	6	5	1	1	7	4	2	3	7	2
70	3	6	4	3	6	2	3	5	4	3	5	3	4	3	3	5	3	4	5	4	2	3	2	4	4	5	3	5	5	3	3	3	5	3	3	4	3	2	3	5	5	5	4	6	3	3	3	6	3
71	6	2	5	6	3	7	5	6	1	2	7	2	1	3	7	6	2	7	6	5	2	5	2	7	7	2	6	6	2	3	2	2	2	6	6	2	6	6	2	6	3	1	3	2	7	6	2	7	6
72	5	2	5	6	5	3	6	6	1	2	5	7	4	3	5	5	2	5	5	6	5	5	2	6	5	3	6	6	3	4	2	1	2	3	2	2	3	7	3	6	3	3	5	2	5	3	6	3	6
73	4	4	3	5	4	1	4	6	4	3	3	2	3	4	5	5	4	5	4	3	5	3	3	4	4	4	5	5	5	6	2	4	6	2	2	6	5	3	2	5	3	4	2	4	5	3	4	5	5
74	3	4	5	5	3	2	3	3	2	5	5	6	4	6	3	3	3	5	6	5	5	6	5	3	4	3	3	5	5	3	5	4	5	5	6	3	6	3	2	5	5	3	3	3	6	5	5	3	6
75	5	5	4	3	3	2	2	4	6	5	3	3	6	5	2	4	3	3	2	1	2	3	5	6	3	6	5	3	6	6	5	5	5	4	2	3	5	2	4	5	4	2	4	3	4	3	2	5	3
76	3	5	3	2	2	2	6	6	2	2	3	2	2	2	3	3	2	3	2	2	2	2	1	5	2	1	3	2	5	5	4	5	5	2	6	3	3	2	3	6	6	2	3	1	2	2	5	5	2
77	3	3	NA	4	4	2	5	5	5	6	5	3	5	6	3	3	2	4	3	4	3	6	5	2	2	6	3	5	5	4	3	4	3	5	5	6	NA	2	2	6	3	3	3	5	5	5	3	7	4
78	5	5	4	5	5	7	2	2	2	6	6	2	3	4	2	5	3	5	5	6	6	6	5	6	4	6	5	7	3	2	5	1	5	3	6	3	1	6	6	6	4	6	3	6	5	6	6	4	5
79	3	6	5	3	3	4	3	4	4	3	2	3	4	4	3	4	3	3	4	6	3	3	2	2	2	3	2	4	5	5	4	2	5	3	3	4	NA	4	3	5	4	6	6	1	3	3	3	6	4
80	3	4	3	3	3	1	5	3	2	3	2	2	4	3	3	5	4	3	3	5	5	4	2	4	4	3	3	4	4	4	3	1	3	3	4	2	4	3	3	4	3	2	2	2	2	3	3	5	4
81	4	6	3	4	5	2	4	3	2	2	5	3	4	5	4	5	2	5	4	2	5	4	2	2	3	6	4	6	3	4	3	2	3	4	3	2	5	3	4	6	3	5	3	4	3	5	3	3	4
82	3	5	3	3	3	5	6	5	2	2	6	3	3	2	2	6	2	3	4	7	3	3	3	4	3	2	3	6	5	7	5	2	5	3	2	3	1	4	2	6	3	5	5	3	2	6	2	3	5
83	3	3	3	3	4	1	2	2	6	7	3	5	6	6	2	5	3	3	6	2	5	6	6	2	2	5	4	2	5	5	5	2	5	5	4	3	5	4	5	5	5	1	3	5	5	5	5	3	5
84	3	3	6	2	3	3	2	2	5	5	2	3	5	6	5	3	1	5	6	2	2	3	6	5	2	6	3	7	2	7	7	2	3	5	5	NA	5	4	6	5	3	2	2	5	7	2	4	6	4
85	3	4	6	4	3	2	1	2	6	7	3	4	5	3	2	3	3	2	5	4	4	3	5	3	3	7	4	6	6	5	6	5	5	5	2	5	4	2	4	3	5	5	3	3	5	5	3	2	3
86	4	4	6	3	3	2	2	2	6	5	3	5	5	3	2	5	1	3	4	3	4	5	5	2	3	6	3	3	5	6	5	4	5	3	5	4	5	6	5	5	5	5	4	4	6	5	4	3	5
87	4	5	5	3	5	5	6	6	7	3	4	4	3	3	5	6	4	5	5	4	4	3	3	3	3	5	3	4	5	5	5	2	3	3	3	5	5	5	2	3	4	2	6	2	4	5	2	5	5
88	6	2	6	6	4	7	1	6	3	3	6	6	2	6	7	7	5	6	6	6	7	6	5	6	6	2	7	7	2	2	2	2	2	7	6	2	7	7	2	3	2	1	1	5	6	7	6	6	6
89	3	4	2	2	4	6	3	2	3	5	4	2	5	5	2	4	5	3	3	2	5	5	3	2	2	3	5	5	5	5	5	3	5	4	2	3	5	5	2	5	3	2	3	5	3	6	6	2	3
90	5	2	6	6	3	7	2	2	3	5	5	6	5	3	5	6	3	4	5	6	5	6	3	5	4	6	5	6	5	2	3	1	5	5	5	5	5	7	3	6	3	5	4	3	5	5	6	3	5
91	3	4	3	3	4	1	2	2	7	6	3	3	5	5	2	5	6	3	5	2	6	3	3	3	3	5	2	2	4	5	5	2	6	3	3	3	3	3	4	3	5	6	3	4	6	3	3	2	3
92	3	5	3	5	5	5	2	2	7	6	4	2	5	4	3	5	5	6	4	5	3	6	4	4	4	5	3	6	4	3	3	4	5	5	5	4	4	3	3	6	4	2	3	4	6	3	5	2	6
93	5	4	6	6	5	7	4	2	1	2	7	3	3	5	6	5	2	5	3	5	5	6	3	3	6	6	5	6	5	2	3	2	3	5	6	3	5	6	3	5	2	4	2	6	3	6	6	6	7
94	6	4	7	7	2	7	6	1	2	6	7	7	2	7	6	7	6	6	7	6	7	7	3	7	6	6	6	7	2	1	1	1	2	6	7	2	6	6	2	6	3	2	1	5	7	6	7	5	7
95	3	3	3	2	2	1	2	2	3	5	4	5	5	5	2	5	3	2	5	2	6	5	6	5	2	5	3	4	5	3	7	4	5	5	5	5	5	7	5	3	5	7	2	7	5	3	3	2	3
96	4	3	5	2	5	2	3	3	6	3	1	3	3	6	3	4	4	2	3	6	4	4	3	2	3	6	3	4	5	6	4	3	4	4	2	3	3	6	2	2	5	1	3	1	2	5	3	3	4
97	6	5	6	5	4	7	4	3	3	6	6	6	5	6	3	5	2	5	3	2	6	3	5	3	3	6	5	6	3	2	3	4	6	4	6	5	2	2	2	5	3	6	2	5	5	5	7	5	6
98	3	4	4	3	5	1	5	2	4	3	5	3	4	3	3	6	3	4	3	2	5	3	5	5	3	4	2	4	4	4	5	2	5	3	6	5	5	5	2	5	4	3	2	4	2	3	4	4	6
99	3	3	3	3	5	2	1	2	5	6	5	5	6	6	3	6	2	5	5	2	5	6	6	3	2	5	5	7	3	2	5	3	5	5	3	5	5	2	4	5	5	3	4	6	6	3	6	2	4
100	6	2	7	5	2	6	4	6	2	3	5	6	4	6	5	6	3	6	7	6	1	6	1	1	7	6	6	7	2	2	2	2	2	2	7	1	5	6	2	3	4	1	3	2	7	7	5	3	5
[truncated: 31 more columns]
