# Supplementary material for: Four dimensions characterize attributions from faces using a representative set of English trait words
Source: Nat Commun. 2021 Aug 27;12:5168. doi: 10.1038/s41467-021-25500-y (PMC8397784; doi:10.1038/s41467-021-25500-y)
Supplement: Supplementary file 4 — Source Data [file 41467_2021_25500_MOESM4_ESM.zip › Source_Data/FigureS7_Ratings_80Traits_86Participants/GZ8.csv]

	aggressive	agreeable	ambitious	angry	anxious	articulate	atypical	autistic	baby-faced	beautiful	bossy	careful	charismatic	clever	combative	competent	compulsive	condescending	confident	conscientious	consistent	courageous	creative	critical	cruel	curious	defensive	determined	dignified	disorderly	easygoing	emotional	empathetic	energetic	ethical	feminine	flexible	grumpy	happy	healthy	helpful	humble	ignorant	income	independent	intellectual	intense	jealous	leader-like
1	3	7	7	5	5	2	3	2	2	5	3	5	5	6	2	6	3	6	5	3	6	5	5	5	2	6	6	2	5	2	5	6	3	6	7	5	5	3	3	5	5	6	2	7	7	6	7	3	3
2	NA	7	2	1	2	6	3	2	3	5	2	5	5	5	1	5	2	6	6	5	5	2	6	3	3	2	5	3	6	2	5	5	5	5	6	5	5	5	5	2	6	5	3	5	7	6	2	2	5
3	4	2	3	6	6	6	3	2	2	4	1	4	2	3	5	6	6	6	6	6	5	1	3	3	6	3	5	2	5	3	5	5	5	6	5	5	2	5	5	3	3	3	5	3	6	5	6	2	7
4	1	2	6	2	3	6	2	3	6	6	1	3	7	2	3	2	3	3	3	5	5	5	2	6	1	3	6	2	6	3	6	6	6	7	7	5	6	5	2	5	3	5	2	2	6	5	2	3	1
5	5	6	6	2	3	6	2	3	2	4	2	6	2	7	6	5	3	6	6	5	5	7	6	6	5	5	3	6	2	1	2	6	3	7	6	5	5	7	1	5	3	5	7	6	NA	6	6	6	7
6	2	5	6	5	3	5	5	5	1	3	5	5	2	3	3	6	5	6	6	3	5	6	6	6	5	5	6	6	6	6	4	3	5	6	6	4	6	6	1	2	2	5	2	2	7	6	6	5	6
7	6	NA	5	2	7	6	6	6	2	2	5	6	1	6	6	3	2	7	5	6	5	6	3	4	6	3	7	6	6	7	2	6	3	5	6	2	2	3	6	5	3	5	3	7	6	6	6	3	7
8	2	5	5	2	1	5	6	2	5	6	3	2	5	3	7	2	3	7	7	5	6	5	6	2	1	1	2	2	6	2	4	5	2	6	1	6	7	6	5	5	6	2	5	2	6	5	2	2	2
9	3	6	5	2	6	5	1	2	2	6	2	3	7	6	1	3	3	2	6	6	5	3	6	3	2	2	1	6	6	3	5	5	5	5	6	5	6	3	6	6	6	5	2	6	6	5	3	3	6
10	3	6	3	2	2	5	3	3	1	6	3	2	6	5	2	5	2	3	6	5	6	6	7	6	3	1	5	5	5	2	5	3	2	5	3	6	6	2	2	6	6	5	3	7	5	5	3	2	5
11	3	6	6	2	3	6	1	6	5	6	3	3	3	3	3	6	3	2	6	6	6	2	6	5	2	5	1	2	5	1	6	5	1	6	5	5	5	6	6	6	5	3	1	7	5	6	2	5	2
12	2	2	3	3	3	7	5	2	6	5	2	6	6	2	2	7	2	3	6	5	5	4	3	5	6	6	6	2	3	2	6	5	2	2	5	2	2	5	6	2	5	5	2	2	5	4	7	5	1
13	2	3	6	3	6	2	6	5	1	5	2	2	3	6	1	5	2	7	5	3	6	3	6	4	5	2	6	5	3	6	3	3	2	2	5	5	1	3	6	5	3	5	3	5	3	5	5	6	5
14	6	3	6	2	2	6	2	2	3	4	5	6	5	2	6	6	2	6	2	5	5	6	5	3	6	5	5	5	2	6	5	2	2	1	6	3	5	7	2	5	2	3	1	1	7	6	6	7	6
15	5	1	2	7	6	3	6	5	1	3	1	5	3	2	2	6	2	7	3	3	3	1	3	4	6	2	6	1	2	7	2	2	5	2	2	1	2	5	2	2	1	2	6	2	3	3	3	NA	3
16	3	7	6	3	3	3	5	5	3	6	3	6	5	5	3	7	5	6	5	5	6	2	7	6	2	6	3	2	6	2	5	2	3	7	5	5	6	3	5	6	5	7	5	7	6	6	5	3	5
17	6	5	1	1	3	1	3	6	1	4	2	NA	3	6	3	6	3	6	5	5	7	6	5	6	6	2	6	2	3	5	5	6	3	3	6	5	5	6	5	5	6	5	6	6	2	3	6	6	5
18	3	2	2	6	3	3	2	6	2	1	2	3	3	6	2	6	3	6	5	3	5	3	4	6	3	5	6	3	3	7	3	2	2	2	1	2	1	1	5	2	2	2	5	6	6	5	6	3	5
19	2	7	3	2	5	6	2	2	2	5	6	2	5	3	2	6	3	6	7	6	7	2	6	6	2	5	2	2	7	1	5	6	7	7	6	6	2	2	6	6	6	5	2	6	6	6	2	3	2
20	3	2	1	NA	6	2	5	6	2	2	2	2	3	3	2	3	2	3	3	6	2	5	7	3	1	5	3	2	2	5	5	2	2	2	7	5	5	2	3	5	5	5	5	2	3	3	3	3	1
21	5	1	5	3	5	3	6	6	1	3	3	6	2	2	6	5	3	7	3	6	3	3	3	3	6	6	7	6	2	6	3	2	5	2	2	5	2	6	5	2	3	6	2	3	7	7	7	NA	2
22	6	2	6	5	7	5	6	2	2	2	2	4	2	NA	6	5	3	6	7	6	2	1	5	6	6	7	7	7	2	3	2	1	2	1	2	3	3	5	2	2	6	3	2	3	6	3	6	7	6
23	3	3	2	7	3	3	6	6	7	2	3	3	2	2	1	2	6	2	2	2	6	1	5	4	3	3	5	2	5	6	2	6	5	2	3	5	3	2	2	2	5	6	6	1	6	3	3	5	2
24	3	6	2	2	5	3	3	2	7	4	2	5	3	7	3	6	3	7	6	6	5	6	6	5	3	5	2	2	7	1	5	6	3	7	7	7	6	6	5	6	6	7	2	7	7	5	1	2	6
25	3	5	7	2	5	6	2	3	1	6	6	2	5	5	5	6	1	6	7	3	2	6	6	4	3	5	3	5	2	5	3	7	2	7	6	6	2	1	1	5	3	3	5	2	6	1	5	2	6
26	5	5	5	2	3	3	1	2	1	4	3	5	6	7	5	6	2	7	3	5	5	6	3	4	7	5	7	7	3	1	3	6	1	6	2	6	6	6	3	5	5	5	2	7	7	2	7	7	5
27	6	5	3	6	6	6	6	1	3	2	6	5	2	5	7	7	2	7	6	6	3	5	2	3	7	6	6	7	2	7	3	3	2	6	1	5	2	7	2	2	3	2	1	2	6	5	5	5	7
28	5	6	3	3	3	1	2	5	2	6	6	6	7	5	6	1	6	7	6	2	2	6	6	6	6	7	6	6	5	3	3	5	1	6	6	5	5	3	6	6	1	1	2	5	6	2	6	6	6
29	1	7	2	7	2	6	2	1	3	7	1	3	5	6	1	3	5	2	6	6	6	2	6	6	2	2	3	2	6	2	5	5	7	6	6	6	6	1	6	5	6	2	2	6	6	6	2	2	6
30	2	6	6	1	6	6	2	5	6	7	1	3	5	6	2	3	3	7	5	2	6	2	5	5	3	2	6	5	5	2	2	2	2	6	5	5	2	3	5	2	6	6	2	5	2	5	3	7	2
31	3	5	7	2	2	3	2	2	2	5	2	2	6	7	2	6	1	2	2	6	3	7	7	4	6	3	2	2	6	3	2	3	5	6	6	5	6	2	5	6	3	6	2	6	2	4	7	2	1
32	2	1	2	5	5	3	6	5	3	2	6	6	2	5	3	2	6	7	5	2	3	5	5	3	5	2	6	3	3	6	3	3	6	2	5	1	2	5	1	5	6	3	3	3	6	2	3	5	6
33	1	2	1	6	3	3	3	6	7	5	2	3	5	5	1	1	7	2	3	2	6	6	4	4	5	1	6	2	5	7	3	2	6	2	5	6	2	5	2	7	5	6	5	2	2	4	2	5	1
34	1	7	3	3	2	6	2	3	5	7	1	3	7	6	1	2	3	5	6	5	2	2	6	3	2	1	2	6	6	3	5	6	5	5	6	7	6	2	6	5	5	6	3	3	2	5	1	3	2
35	1	6	3	2	2	3	1	2	6	6	2	5	5	7	2	7	3	3	5	6	7	5	6	4	2	5	3	2	6	1	6	5	7	6	6	5	6	3	7	3	6	5	2	7	6	7	6	5	5
36	2	3	5	6	6	5	6	6	2	6	5	7	6	2	6	5	3	7	6	3	5	3	6	6	5	2	3	6	6	3	3	5	2	6	5	5	7	2	6	6	3	2	3	6	7	2	3	6	6
37	2	6	6	1	3	5	6	7	3	5	5	6	6	6	5	6	3	2	5	6	3	7	5	2	2	6	7	1	3	1	3	6	5	6	5	6	5	6	7	6	5	6	5	5	7	5	5	2	3
38	1	6	5	1	3	6	2	1	6	7	2	2	6	5	2	2	2	2	5	6	6	2	3	2	2	2	1	2	6	1	3	7	7	5	6	4	5	2	6	6	5	5	5	6	5	3	6	NA	3
39	1	3	5	6	3	2	3	6	6	6	3	5	6	7	5	2	3	3	7	6	7	2	6	5	5	6	2	3	6	2	5	7	5	6	7	3	5	2	3	3	6	5	3	5	2	6	2	3	2
40	1	5	6	3	6	6	2	2	6	6	2	5	5	6	3	7	3	2	3	6	6	3	7	2	2	3	2	3	3	1	6	6	5	3	6	6	7	3	2	7	5	5	2	3	2	5	3	6	2
41	5	3	3	2	6	6	2	3	6	5	1	3	6	5	2	2	3	7	2	2	7	5	6	6	3	2	3	1	6	5	7	5	6	7	6	4	2	2	7	6	5	6	6	2	5	6	3	6	6
42	2	6	5	5	5	3	2	3	6	6	1	3	6	6	2	2	2	5	2	2	5	2	5	6	2	2	3	2	7	1	5	5	6	7	5	5	6	2	6	5	6	3	1	6	3	5	2	2	2
43	2	1	1	1	1	6	2	5	5	5	5	6	5	7	2	6	1	6	5	3	6	5	3	5	6	5	6	6	2	1	5	2	2	5	6	7	3	3	6	6	5	5	3	5	2	6	1	5	6
44	2	6	6	2	3	6	2	2	6	6	2	3	6	7	2	5	2	6	3	2	7	1	5	6	2	6	3	2	6	1	6	5	5	5	6	6	3	3	6	6	5	5	3	6	3	5	1	3	6
45	2	1	3	7	6	3	1	5	2	6	6	6	3	NA	3	2	3	7	5	5	7	3	6	5	3	7	6	6	5	2	1	3	3	6	2	5	1	6	5	6	2	1	2	5	5	3	2	5	2
46	6	2	3	6	7	2	6	5	7	3	3	6	1	7	6	6	2	7	6	7	5	1	5	3	3	6	7	1	3	6	5	3	2	6	2	2	6	6	3	2	2	3	2	7	7	5	6	6	7
47	5	5	6	2	7	5	2	1	6	6	3	3	3	2	2	3	3	6	7	2	6	6	7	5	5	5	2	2	5	1	2	6	6	6	5	5	3	3	6	6	6	5	3	2	4	5	3	5	6
48	5	5	7	1	5	3	3	2	6	6	2	3	3	5	1	6	3	3	6	6	2	1	7	5	2	6	2	6	6	2	4	6	5	5	5	4	5	2	6	7	6	5	5	6	6	7	6	3	2
49	1	7	6	1	2	2	2	5	2	7	7	6	7	6	1	6	2	5	6	6	6	3	7	4	1	5	3	5	3	1	2	7	7	3	6	6	7	1	6	6	6	5	2	7	6	6	2	2	6
50	5	2	5	1	3	6	6	5	1	6	5	5	5	6	3	2	2	7	7	6	5	6	6	4	5	5	5	2	5	5	5	2	2	6	5	3	3	6	3	3	3	2	3	3	6	5	3	2	6
51	5	1	6	2	2	2	6	6	2	3	2	5	3	6	2	3	3	6	5	7	5	6	6	5	7	2	2	2	5	2	2	1	2	3	5	4	6	6	2	6	5	2	5	7	5	6	3	2	2
52	7	1	1	7	7	6	7	7	1	2	6	6	1	2	7	6	5	7	5	7	2	7	2	3	6	3	6	7	2	6	3	3	2	6	2	1	1	7	2	2	1	5	5	2	3	5	7	7	2
53	6	3	5	3	5	6	1	3	5	5	5	6	3	5	3	5	1	2	3	3	7	6	5	6	6	5	7	2	2	2	3	2	5	5	6	2	2	5	2	2	3	6	6	1	6	6	7	1	5
54	2	3	3	2	3	5	6	5	5	7	2	5	1	1	6	5	5	5	2	2	5	2	6	3	6	6	6	6	2	2	3	1	2	5	2	1	2	6	2	2	2	6	2	2	7	2	6	5	3
55	2	3	5	2	2	3	5	7	2	3	3	3	3	2	2	3	2	3	3	6	1	2	3	6	3	6	3	3	6	1	5	6	6	6	5	1	6	2	6	1	6	6	6	2	5	6	2	2	3
56	6	2	5	5	3	5	5	3	3	3	6	7	2	3	6	6	2	7	5	7	6	4	2	6	7	5	6	5	5	6	3	2	1	2	5	1	5	6	5	1	2	5	3	2	6	5	5	6	5
57	2	5	5	1	6	3	3	2	3	4	3	5	6	7	2	2	2	2	6	2	5	1	6	2	3	5	7	3	6	6	2	2	5	5	5	1	6	2	2	2	3	5	3	2	2	3	2	3	3
58	3	2	2	5	6	3	2	6	2	4	5	3	2	6	3	5	2	6	6	6	6	2	6	6	5	6	6	2	2	6	3	5	3	2	7	1	2	7	2	5	5	2	3	5	6	5	5	5	6
59	3	6	6	6	3	3	3	5	6	5	2	5	5	1	1	2	2	5	3	2	6	2	5	3	3	6	3	2	5	2	2	3	5	5	5	2	3	2	6	5	2	2	5	2	2	2	3	NA	2
60	7	1	5	7	7	2	6	5	3	3	7	7	2	2	7	5	5	7	3	3	6	5	2	2	6	5	6	7	2	7	2	2	1	6	2	2	6	6	2	5	2	1	3	2	7	6	6	2	3
61	3	3	5	6	6	5	2	2	3	3	6	6	3	2	6	7	2	6	4	7	2	6	6	2	5	2	7	3	2	5	1	5	3	2	3	1	2	6	2	3	2	3	6	1	5	5	2	6	6
62	2	3	2	2	5	5	6	6	6	6	2	3	3	7	5	7	2	5	6	6	5	5	6	7	3	1	3	5	5	2	2	5	3	6	6	1	5	6	6	2	6	5	3	5	2	5	2	1	6
63	3	2	5	3	5	6	3	5	5	3	5	3	6	2	3	2	2	7	5	6	6	7	2	2	2	6	5	6	6	5	3	6	3	2	5	1	6	2	7	7	1	2	6	6	5	5	2	2	2
64	5	2	2	6	5	3	5	6	5	3	3	3	2	2	1	1	5	2	3	3	5	4	2	2	6	5	6	6	5	7	2	2	1	3	6	1	3	6	2	3	2	3	5	2	3	3	3	2	2
65	2	5	5	2	6	5	7	6	3	4	1	3	5	5	2	7	2	7	6	6	6	6	6	3	2	6	5	5	6	6	5	7	5	6	5	2	6	7	6	3	5	2	5	2	7	7	2	NA	2
66	2	3	7	5	3	3	3	3	5	5	3	6	6	6	3	5	1	5	6	6	6	2	6	7	5	1	3	5	2	5	3	6	5	5	6	3	5	6	5	3	3	6	1	2	7	5	1	3	2
67	5	3	5	1	6	5	6	5	1	3	3	6	5	2	6	5	1	6	6	6	5	6	5	3	5	5	7	7	3	6	5	5	1	3	2	1	2	7	2	2	1	1	7	3	6	5	3	NA	2
68	2	3	2	1	3	5	3	2	6	5	6	6	5	3	5	6	7	5	5	6	6	4	6	6	6	2	7	7	2	1	3	3	2	5	7	4	6	6	2	6	2	5	6	6	5	NA	6	3	5
69	2	1	2	3	2	5	6	5	5	3	2	3	2	1	1	3	2	3	3	2	1	2	1	3	3	3	6	1	5	7	3	2	2	5	2	3	3	3	2	6	2	6	3	2	5	3	7	1	2
70	1	2	5	7	5	6	5	5	6	3	2	3	3	2	2	2	3	6	5	3	5	2	3	2	5	1	3	3	5	7	3	6	5	6	2	2	6	2	7	3	6	5	5	5	1	2	3	3	1
71	7	2	2	7	6	6	5	5	1	4	6	7	2	6	6	3	3	7	5	3	3	5	2	3	6	7	7	7	3	7	3	2	1	5	2	1	2	2	6	1	1	2	2	2	6	4	7	7	5
72	4	2	2	3	5	6	6	5	1	2	2	2	6	4	2	1	2	3	1	5	5	2	2	3	3	3	6	3	3	3	2	6	6	1	6	2	5	3	3	3	1	4	6	2	5	5	6	5	1
73	5	2	2	6	6	2	3	5	6	2	6	7	5	2	3	3	1	3	5	3	2	1	6	5	5	6	5	5	5	6	2	2	3	2	3	1	2	6	2	6	5	6	6	2	3	4	7	5	3
74	5	2	7	5	3	5	3	5	6	6	5	5	5	6	6	3	5	3	6	6	3	6	5	5	3	3	2	5	5	6	2	3	1	3	7	3	2	6	2	2	5	3	3	3	5	5	5	6	6
75	1	2	6	5	3	3	5	5	6	6	2	6	5	2	1	1	2	7	2	7	2	5	3	3	3	1	2	1	6	2	3	5	5	2	6	4	6	7	6	6	7	3	3	6	7	5	1	2	5
76	6	2	3	6	5	3	6	5	1	3	6	5	2	2	2	5	3	7	5	2	2	5	4	6	3	2	5	6	3	2	2	6	2	2	3	1	3	6	5	2	2	2	3	2	6	3	6	NA	3
77	5	2	3	6	5	3	6	5	6	3	2	3	3	5	1	3	5	2	5	3	7	6	4	2	2	6	6	3	7	2	5	6	2	3	6	1	3	5	1	2	3	5	5	5	5	6	6	5	5
78	2	2	6	7	1	6	7	5	1	2	6	5	6	3	2	3	6	2	3	5	6	3	5	3	3	3	2	2	3	6	6	6	6	3	NA	2	1	2	5	2	5	2	2	7	6	1	2	5	6
79	2	5	2	2	3	5	3	5	6	3	5	2	5	6	2	1	3	3	5	3	2	7	5	6	3	3	5	2	3	2	3	6	5	3	5	2	6	3	2	5	6	6	3	6	6	5	5	2	2
80	4	3	3	3	6	3	3	3	2	3	2	4	1	3	5	5	2	6	5	7	7	6	5	7	3	5	6	2	3	3	1	5	6	1	2	1	5	6	5	3	3	6	3	3	5	5	6	6	1
81	2	2	5	5	3	3	5	1	3	4	3	3	3	2	1	3	3	3	3	6	5	6	3	3	2	6	5	1	7	1	2	3	3	6	6	3	2	3	2	6	3	5	5	1	6	2	2	3	3
82	6	2	1	6	7	3	6	7	1	2	6	6	3	2	6	2	3	6	3	2	7	2	1	3	6	2	7	6	2	5	2	2	1	1	3	2	2	7	1	2	2	2	2	3	6	5	6	7	5
83	2	NA	2	5	2	3	2	6	6	4	2	3	2	6	2	5	3	7	7	6	3	3	6	6	2	6	5	6	5	2	5	5	6	3	6	2	6	3	3	6	5	5	3	3	1	5	2	1	6
84	2	3	6	5	5	5	5	6	2	6	5	5	3	5	5	6	1	5	3	1	6	3	1	3	5	5	6	5	5	2	2	3	3	3	5	5	3	5	2	2	6	3	5	2	6	3	2	3	6
85	1	5	5	2	2	3	3	2	1	5	3	5	2	2	2	2	2	3	3	3	5	5	5	5	6	2	5	2	7	3	2	2	6	5	5	3	3	5	1	7	6	5	2	5	3	5	1	1	1
86	2	5	3	2	6	3	5	7	6	5	2	3	2	1	2	3	2	3	5	3	6	6	5	2	1	2	6	5	5	3	2	5	6	1	3	4	6	6	6	6	6	4	5	3	2	6	1	1	2
87	NA	5	5	2	5	6	5	5	5	2	1	6	2	7	5	5	2	2	3	3	3	5	5	5	3	2	3	5	1	2	3	3	7	3	5	2	2	6	5	7	3	5	6	6	3	4	7	3	1
88	7	2	3	6	6	5	6	5	3	4	7	6	2	5	7	7	2	7	3	7	3	6	3	5	7	5	7	6	2	5	2	1	1	2	2	1	5	6	3	6	5	2	5	1	5	4	7	7	7
89	5	1	6	1	5	5	2	3	6	5	6	6	3	2	1	6	3	5	6	3	5	5	7	3	5	3	5	5	2	2	2	3	5	5	3	2	3	5	2	3	3	1	2	5	6	5	3	2	2
90	5	3	2	6	7	5	5	5	1	2	6	3	6	5	6	6	1	7	6	7	6	5	3	5	7	7	5	5	2	3	3	6	2	3	6	2	6	6	3	5	2	7	3	3	6	4	6	6	1
91	2	5	6	2	3	2	5	5	7	6	1	3	2	7	2	3	2	3	3	3	2	5	NA	4	3	3	1	1	5	6	3	7	6	6	5	2	3	3	3	6	5	5	6	1	1	5	2	2	3
92	5	2	3	7	3	6	2	6	2	5	5	5	2	5	5	5	3	7	6	5	6	3	6	2	6	3	7	5	6	3	3	2	2	6	5	1	6	7	3	6	5	2	3	2	3	4	5	6	2
93	5	1	6	5	7	6	6	6	2	4	7	7	2	5	6	5	5	7	6	3	3	1	6	3	7	5	6	3	2	2	3	2	1	6	6	1	2	6	2	6	2	2	5	3	6	5	2	6	2
94	6	1	6	6	7	2	6	6	1	4	7	6	5	6	7	5	2	7	5	5	5	6	3	3	6	5	6	6	3	1	3	2	1	2	2	1	1	5	3	2	1	6	6	5	6	2	6	6	6
95	2	5	2	1	6	6	3	3	2	4	5	5	2	3	5	1	3	5	3	2	5	7	3	6	5	2	3	6	5	1	5	5	2	7	6	2	5	7	2	7	5	2	2	3	3	6	3	7	6
96	3	5	2	6	5	2	2	5	7	4	3	3	2	3	1	2	2	6	2	6	3	6	5	6	5	2	3	2	6	2	2	6	7	6	6	3	2	5	2	6	3	3	6	3	6	6	3	1	1
97	5	2	6	6	7	5	5	6	3	5	6	7	5	2	6	5	3	6	5	3	5	5	5	6	3	2	6	2	3	7	2	1	3	3	2	5	6	6	1	3	2	6	7	2	6	3	6	NA	5
98	3	2	6	5	5	2	3	2	2	3	6	6	2	2	2	5	2	7	5	6	5	5	5	5	2	6	7	3	1	1	2	3	3	1	5	1	7	7	3	5	3	3	5	5	7	3	7	NA	3
99	6	3	2	2	5	3	6	6	2	5	3	5	2	6	2	6	3	7	5	2	2	5	3	5	6	2	5	6	3	2	5	3	2	2	3	5	2	5	3	5	2	3	6	1	3	6	7	5	3
100	2	1	5	3	7	3	7	3	2	4	2	7	3	2	3	2	2	2	5	5	3	5	3	7	2	3	5	3	5	6	5	2	6	3	2	2	1	6	2	2	3	2	6	3	2	5	7	2	6
[truncated: 31 more columns]
