# Supplementary material for: Four dimensions characterize attributions from faces using a representative set of English trait words
Source: Nat Commun. 2021 Aug 27;12:5168. doi: 10.1038/s41467-021-25500-y (PMC8397784; doi:10.1038/s41467-021-25500-y)
Supplement: Supplementary file 4 — Source Data [file 41467_2021_25500_MOESM4_ESM.zip › Source_Data/FigureS7_Ratings_80Traits_86Participants/NA12.csv]

	aggressive	agreeable	ambitious	angry	anxious	articulate	atypical	autistic	baby-faced	beautiful	bossy	careful	charismatic	clever	combative	competent	compulsive	condescending	confident	conscientious	consistent	courageous	creative	critical	cruel	curious	defensive	determined	dignified	disorderly	easygoing	emotional	empathetic	energetic	ethical	feminine	flexible	grumpy	happy	healthy	helpful	humble	ignorant	income	independent	intellectual	intense	jealous	leader-like
1	4	4	4	4	1	5	5	1	4	4	5	6	3	4	3	5	4	4	7	4	4	4	5	4	2	3	3	5	5	3	2	4	4	4	5	6	4	4	4	7	4	3	3	4	4	4	4	2	4
2	4	5	4	3	1	5	4	1	4	5	4	6	3	4	3	5	4	4	6	6	5	4	5	3	1	4	4	5	4	3	5	2	4	4	5	6	4	2	4	7	4	4	2	4	4	5	4	3	5
3	4	4	4	4	1	5	3	1	3	5	4	5	3	4	2	4	4	5	4	5	4	4	5	5	1	3	3	5	3	4	4	5	4	4	5	7	4	4	4	7	4	3	3	4	4	4	4	3	4
4	3	4	3	3	2	5	4	1	5	5	2	6	3	3	2	4	3	3	6	6	3	3	4	3	1	4	NA	5	3	5	4	5	5	3	5	7	4	3	5	7	3	5	4	4	3	3	4	5	3
5	4	4	4	5	1	4	5	1	3	5	4	7	3	5	4	4	4	4	7	5	4	4	5	5	2	3	4	5	5	3	4	3	4	4	5	6	4	3	4	7	4	3	3	4	4	4	4	2	5
6	4	4	4	4	1	4	4	1	3	5	4	6	4	5	4	5	4	4	6	4	4	4	5	4	2	3	3	5	5	3	4	3	4	4	5	7	4	3	4	7	3	4	2	4	5	4	4	1	4
7	4	4	4	4	1	5	4	1	3	5	5	6	3	5	3	5	4	4	6	5	4	5	5	4	1	3	4	5	3	3	5	4	4	4	5	5	4	3	4	7	3	3	3	4	4	5	4	3	4
8	4	3	4	4	1	5	4	1	3	5	5	6	4	4	3	5	4	5	6	5	5	5	5	4	1	4	4	5	4	3	4	3	4	4	5	7	4	3	4	7	4	3	2	4	5	4	5	3	5
9	4	3	4	4	1	4	5	1	2	5	3	6	4	5	3	5	4	5	7	4	4	5	5	4	2	5	3	5	5	3	4	4	4	4	5	6	4	4	4	7	4	4	3	4	4	5	4	2	4
10	4	4	4	4	1	4	5	1	4	5	5	6	4	5	3	5	4	5	6	5	4	4	5	3	1	4	4	5	4	3	5	4	4	4	5	6	4	3	4	7	4	3	3	4	3	4	4	4	5
11	4	4	4	4	4	5	4	1	4	6	4	7	3	4	3	5	3	4	6	6	4	4	5	4	2	5	3	4	4	3	6	3	4	4	5	6	4	4	4	7	3	4	3	4	4	5	4	4	4
12	4	4	4	4	1	5	5	1	3	5	3	6	3	4	3	4	3	3	7	6	4	4	5	4	1	5	4	4	4	3	3	5	4	4	5	4	4	3	4	7	4	3	3	4	4	4	4	4	4
13	3	5	4	4	1	4	4	1	3	5	4	6	3	4	3	5	4	4	5	5	4	4	5	5	1	3	3	5	4	3	5	4	4	4	5	6	4	3	4	7	4	3	3	4	4	4	4	2	4
14	4	4	4	4	1	5	4	1	3	5	4	6	4	4	3	5	4	4	5	4	5	4	5	5	1	3	4	5	4	3	4	3	4	4	5	5	4	5	3	7	3	3	3	4	5	4	4	1	4
15	4	4	4	4	2	4	4	1	3	4	4	7	3	3	4	4	4	3	5	4	4	4	4	4	2	3	4	5	NA	4	5	3	4	4	4	2	4	4	4	7	4	4	4	4	4	4	4	4	4
16	3	5	4	3	1	5	4	1	4	5	3	7	3	4	2	5	3	4	5	5	4	3	5	5	1	5	NA	3	4	3	5	4	5	4	5	4	4	3	5	7	4	5	4	4	4	4	4	3	3
17	4	5	4	4	3	5	4	1	3	6	4	6	3	4	3	4	4	3	5	5	3	4	5	4	1	4	3	4	4	3	3	4	4	4	5	6	4	4	4	7	4	3	4	4	4	4	4	2	4
18	4	3	4	4	1	4	5	1	4	4	4	6	3	4	4	4	4	3	5	4	4	4	4	4	1	4	3	6	4	4	4	3	4	3	5	5	4	5	4	7	3	4	4	4	4	4	4	4	4
19	3	3	4	4	1	4	5	1	3	5	3	7	4	4	3	4	4	4	5	4	4	4	4	4	2	3	5	4	4	3	4	4	5	4	5	2	4	3	4	7	4	4	3	4	5	3	4	2	4
20	4	4	4	4	2	4	5	1	4	5	3	5	3	3	3	4	3	4	5	5	4	3	5	3	2	5	5	4	5	4	5	5	4	4	4	1	4	4	4	7	4	5	4	4	4	3	4	2	4
21	4	3	4	4	3	4	4	1	3	5	3	6	4	4	3	5	4	4	6	4	4	4	5	4	4	3	4	4	4	3	4	5	4	4	5	6	4	4	4	7	3	3	3	4	4	3	4	3	4
22	4	3	4	4	1	4	4	1	2	5	4	7	4	4	4	5	4	4	7	4	4	4	5	5	1	3	3	5	4	3	3	3	4	4	5	6	4	4	4	7	4	3	3	4	4	4	4	2	4
23	4	4	3	4	2	5	5	1	4	4	3	6	3	3	4	5	3	4	6	4	4	4	5	3	3	4	3	5	4	4	5	3	4	4	5	6	4	4	4	7	4	4	3	4	4	4	4	3	4
24	4	5	4	4	1	5	4	1	4	5	5	7	4	5	3	5	4	4	6	5	4	5	5	4	1	4	3	6	5	3	4	4	4	4	5	6	4	3	4	7	4	4	3	4	5	5	5	4	5
25	3	4	5	4	1	5	3	1	4	5	3	7	4	5	3	5	4	4	7	5	4	4	5	2	1	4	3	4	4	3	5	3	4	4	5	1	4	3	4	7	4	4	3	4	4	4	4	2	4
26	4	4	4	4	2	5	4	1	3	5	4	6	4	4	4	4	4	4	5	4	4	5	5	4	2	3	3	5	5	3	4	3	4	3	5	6	4	4	4	7	4	4	2	4	4	3	4	1	5
27	4	4	4	4	1	4	5	1	3	5	5	7	4	4	3	5	4	4	5	4	4	4	5	3	2	4	4	4	4	4	3	3	4	4	5	6	4	4	4	7	3	4	3	4	4	4	4	1	4
28	4	4	4	4	1	5	5	1	3	6	5	6	3	4	3	6	3	4	6	5	5	5	5	4	2	4	5	5	4	3	4	3	4	4	5	7	4	4	4	7	4	4	3	4	3	4	4	3	5
29	3	5	4	3	2	6	3	1	4	7	2	7	4	4	1	5	3	4	7	5	5	4	5	2	1	6	3	4	4	3	6	6	5	5	5	6	4	2	6	7	5	4	3	4	5	4	3	2	4
30	4	4	4	4	1	6	3	1	4	6	3	5	3	4	3	5	4	4	5	5	5	4	5	4	1	4	4	5	4	4	4	3	4	4	4	6	4	3	4	7	4	4	3	4	4	4	4	2	4
31	4	5	4	3	1	5	4	1	3	7	2	6	4	5	2	5	3	3	7	5	5	4	5	4	1	5	3	4	4	3	4	3	5	4	5	4	4	2	4	7	4	4	3	4	5	5	4	3	4
32	4	3	4	4	2	4	6	2	3	3	3	6	3	4	3	4	4	4	4	4	4	4	5	4	1	4	4	4	3	5	4	3	4	4	5	4	4	4	4	NA	3	4	4	4	4	5	4	3	4
33	3	4	3	3	2	5	5	1	4	4	3	6	3	4	2	3	4	4	5	5	4	4	4	3	1	4	4	4	3	4	5	5	5	5	4	4	4	4	4	7	4	3	4	4	3	4	4	3	3
34	3	4	4	3	2	5	5	1	4	7	2	6	4	4	1	4	3	5	6	5	5	4	5	5	1	5	5	3	4	4	5	4	5	4	4	6	4	4	5	7	5	3	3	4	4	4	4	3	4
35	3	5	4	2	1	5	4	1	4	6	2	6	4	4	1	5	4	3	7	5	5	4	5	2	1	6	3	5	4	4	5	5	5	5	5	7	5	3	6	7	5	4	3	4	5	5	3	1	5
36	4	5	4	4	3	4	5	1	4	5	4	6	3	4	3	5	4	4	5	4	4	4	5	4	2	4	3	4	4	3	4	5	4	4	5	6	4	4	4	7	4	4	3	4	4	3	4	3	4
37	3	5	4	3	2	4	4	1	4	6	2	6	4	4	2	4	4	3	5	6	4	4	5	3	1	5	5	3	4	3	5	4	5	5	5	2	5	3	4	7	4	4	3	4	4	4	5	3	3
38	4	4	4	4	2	5	4	1	3	5	3	7	4	5	3	5	4	4	6	6	4	5	5	4	3	4	3	5	4	3	4	4	4	4	6	2	4	4	4	7	4	3	2	4	5	5	4	2	5
39	3	4	3	3	1	4	4	1	4	6	4	7	4	4	2	4	3	4	7	5	5	4	5	3	1	3	4	4	3	4	4	5	5	5	4	7	4	4	4	7	3	3	4	4	5	3	4	3	4
40	3	5	4	4	1	4	5	1	4	5	3	7	3	5	3	5	3	3	7	5	5	4	5	5	3	3	3	4	4	3	4	4	5	4	5	6	4	3	4	7	4	5	3	4	4	4	4	1	4
41	3	5	4	3	1	5	3	1	3	7	2	6	5	4	1	5	3	3	7	6	5	4	5	3	3	6	4	3	4	3	5	4	5	5	5	1	5	2	5	7	5	4	3	4	5	5	3	2	5
42	3	3	5	2	1	5	3	1	4	6	1	6	4	4	2	5	3	3	6	5	5	5	5	3	1	5	4	3	3	3	5	5	5	5	5	4	5	2	5	7	4	5	4	4	5	4	3	1	4
43	4	4	4	4	1	5	4	1	4	5	5	6	4	5	2	5	4	4	7	5	5	4	5	4	3	4	4	5	5	3	4	3	4	4	5	1	4	3	4	7	4	3	3	4	4	4	4	2	5
44	3	5	4	3	2	5	5	1	5	5	2	6	3	4	2	4	3	3	6	5	4	3	5	3	3	5	4	3	3	3	4	5	5	5	4	5	4	3	4	7	3	4	4	4	4	3	3	1	3
45	3	4	4	4	1	5	4	1	5	5	3	6	4	4	4	5	4	4	5	4	4	4	5	3	2	4	3	4	3	3	5	3	4	4	4	5	4	4	4	7	4	4	4	4	4	4	4	4	3
46	3	4	4	5	1	4	4	1	4	5	4	5	3	4	4	4	3	4	5	4	4	4	5	5	2	4	3	4	4	4	5	2	4	4	5	3	4	4	4	7	3	4	4	4	5	4	4	4	4
47	3	4	3	4	4	4	5	1	3	6	3	6	3	3	1	3	4	4	5	4	3	4	5	5	3	5	4	3	3	4	4	3	5	3	4	1	4	3	4	7	4	3	3	4	3	3	3	4	3
48	3	5	4	2	1	5	4	1	5	6	3	7	4	4	1	4	4	3	6	5	4	4	5	3	3	5	5	4	3	4	5	5	5	4	5	7	4	3	5	7	5	3	3	4	5	5	4	3	4
49	3	5	4	4	1	5	4	1	3	7	2	7	4	4	2	5	4	3	6	5	5	4	5	3	1	5	5	4	4	3	5	4	4	4	5	3	4	2	4	7	4	3	4	4	4	4	4	1	4
50	4	5	4	4	1	5	4	1	4	5	3	7	3	4	2	5	3	4	6	5	4	4	5	3	3	5	4	4	4	4	6	4	4	4	5	6	4	3	4	7	4	NA	3	4	4	4	4	1	4
51	5	4	4	4	1	4	3	1	3	2	5	5	4	4	4	5	3	4	7	4	4	5	5	3	1	3	4	5	4	3	3	3	4	4	4	6	4	4	4	7	3	4	3	4	4	4	4	3	4
52	5	3	4	4	1	4	5	1	3	2	5	5	3	4	5	4	3	5	6	4	4	4	4	5	3	3	5	5	4	4	3	2	3	4	4	5	4	4	3	7	3	4	3	4	4	5	4	3	3
53	3	5	4	4	1	4	3	1	3	3	5	6	4	4	4	5	4	4	5	4	4	5	5	4	2	3	4	5	3	4	5	3	4	4	5	1	4	4	4	7	4	4	3	4	5	4	4	3	4
54	5	4	4	4	1	5	3	1	3	3	5	5	3	4	5	5	3	5	7	6	4	5	5	4	4	3	3	5	4	3	3	3	4	4	5	2	4	4	4	7	3	4	3	4	5	5	5	4	5
55	4	4	4	3	1	5	4	1	3	4	4	5	3	5	4	5	4	4	6	5	4	4	5	4	2	3	3	5	4	3	5	3	4	3	5	7	4	4	4	7	4	4	3	4	4	5	4	2	5
56	4	3	4	5	1	5	5	1	3	2	5	4	3	4	6	3	4	5	6	4	3	4	5	5	3	3	4	5	4	4	3	3	4	4	5	2	3	5	3	7	3	3	4	4	4	4	5	3	4
57	3	5	4	3	2	4	4	1	4	4	3	4	3	4	2	5	4	3	6	5	4	4	5	3	1	4	5	4	3	3	6	4	5	4	5	4	4	3	4	7	3	3	4	4	5	4	4	3	3
58	4	3	4	4	1	5	4	1	3	2	4	6	4	4	5	5	4	5	5	4	4	5	5	6	2	2	3	5	4	3	4	3	5	4	5	1	4	4	4	7	4	4	3	4	4	4	4	2	4
59	3	3	4	3	2	4	3	1	5	5	3	6	3	3	2	4	4	3	4	4	3	3	4	2	1	3	3	3	3	5	3	4	4	4	5	6	4	2	4	7	3	4	4	4	3	3	4	3	3
60	5	3	4	6	3	4	3	2	2	1	5	4	3	2	6	4	5	5	6	3	3	3	4	5	2	3	5	5	3	6	2	2	3	3	4	2	4	5	3	6	2	4	3	4	3	3	5	3	3
61	5	5	4	4	1	4	4	1	3	4	5	5	3	4	4	5	4	5	6	4	5	5	5	5	1	3	NA	5	4	3	3	4	4	4	5	1	4	5	3	7	3	3	3	4	4	4	4	2	4
62	4	4	4	4	1	5	3	1	4	4	5	6	3	4	3	5	3	4	6	4	5	4	5	3	2	3	3	5	4	3	3	4	4	4	4	4	4	4	4	7	4	5	3	4	4	4	4	2	4
63	4	3	4	4	1	5	5	1	3	5	5	5	3	4	3	5	4	4	5	4	4	4	5	5	3	4	3	5	4	3	5	3	4	4	5	4	4	4	4	7	4	3	3	4	5	4	4	2	4
64	4	4	4	4	1	4	4	1	3	3	4	4	3	4	5	5	4	4	5	5	4	4	5	5	2	3	4	5	4	4	4	2	4	4	5	2	4	4	4	7	4	4	3	4	4	4	4	NA	4
65	3	5	4	3	1	5	5	1	3	4	3	6	4	4	2	5	3	3	7	4	4	5	5	4	1	5	4	3	4	3	4	2	5	4	5	2	5	3	5	7	5	5	2	4	4	5	4	2	5
66	4	4	4	5	1	5	5	1	3	3	4	5	4	4	3	5	3	4	6	4	5	5	5	4	1	3	4	4	4	3	5	3	4	4	5	1	4	4	4	7	3	4	3	4	4	4	4	4	4
67	4	3	4	4	1	5	4	1	3	3	5	5	4	5	3	5	4	5	6	4	4	4	4	5	2	2	4	5	4	3	4	3	4	4	5	3	4	4	4	7	4	4	3	4	4	4	5	2	4
68	5	3	4	6	1	5	5	1	3	3	5	4	3	4	6	5	5	5	5	4	4	4	5	5	4	2	3	5	4	3	2	3	3	4	5	2	4	5	3	7	3	3	3	4	4	4	5	4	3
69	3	4	3	3	2	4	5	1	5	4	3	3	3	3	3	3	5	3	4	4	3	1	4	3	1	5	NA	3	3	7	4	4	5	5	4	6	4	3	4	7	3	4	4	4	5	3	3	3	3
70	4	5	4	4	3	5	5	1	4	4	4	5	3	5	4	5	4	4	7	5	4	4	5	4	2	4	4	4	4	3	4	4	4	4	5	6	4	3	4	7	3	4	3	4	4	4	4	2	4
71	5	3	3	6	1	4	4	1	3	2	5	5	3	3	7	4	5	5	6	3	3	1	4	5	2	2	5	5	3	5	2	2	3	4	4	7	3	6	1	7	3	3	4	3	3	2	4	5	3
72	4	3	4	5	1	4	3	1	3	2	4	5	3	4	5	4	4	5	5	3	4	3	4	4	1	3	4	5	4	5	4	2	4	4	4	2	4	5	3	7	3	5	4	4	5	3	4	2	4
73	4	5	4	4	1	4	5	1	4	4	4	4	4	4	3	5	3	4	6	4	4	4	5	4	1	3	3	4	4	3	3	4	4	4	5	3	4	4	4	7	4	4	3	4	4	4	4	3	4
74	4	5	4	4	2	4	6	1	3	4	4	5	3	4	4	5	4	4	6	4	4	4	4	5	3	4	5	5	3	3	3	3	5	4	5	6	4	3	4	7	4	4	3	4	4	4	4	2	4
75	4	4	4	4	3	4	5	1	5	4	4	6	3	4	3	4	4	4	5	5	4	4	5	2	1	4	5	4	4	4	5	3	4	4	5	3	4	4	4	7	4	3	4	4	5	4	4	3	4
76	4	3	4	4	2	4	6	2	3	3	3	6	3	3	3	3	5	3	4	2	3	3	4	5	3	2	4	4	3	5	2	3	5	4	4	1	4	6	2	7	3	3	4	4	3	3	4	4	3
77	3	4	4	4	1	4	4	1	5	4	4	5	3	4	3	4	4	3	6	5	4	4	5	3	1	4	4	4	NA	4	4	4	4	5	5	4	4	2	4	7	4	3	4	4	4	4	4	3	3
78	4	4	4	4	2	4	5	1	3	3	5	6	3	4	3	3	4	3	5	4	4	4	5	5	1	4	4	5	4	3	3	2	4	4	5	2	4	3	4	7	3	4	3	4	4	4	4	3	4
79	4	4	4	4	2	4	5	1	4	3	4	6	4	4	3	4	3	4	7	5	4	4	5	4	1	4	3	4	4	3	5	2	4	4	5	2	4	3	3	7	4	3	3	4	4	4	4	2	4
80	4	4	4	3	1	5	3	1	4	4	3	7	3	4	2	5	4	4	7	5	4	4	5	3	1	5	3	4	4	3	5	2	4	4	5	4	4	3	4	7	3	4	3	4	4	3	4	1	4
81	3	5	4	3	3	5	4	1	5	3	3	6	3	4	2	4	3	3	6	5	4	4	5	3	1	5	4	4	3	4	5	5	4	4	5	NA	4	4	4	7	4	5	3	4	NA	4	4	4	3
82	4	3	4	4	2	3	4	2	4	3	3	6	3	3	4	3	4	3	6	3	4	2	4	4	3	4	4	4	3	4	3	3	4	4	4	3	4	5	4	7	4	4	5	4	3	2	3	3	4
83	3	5	4	3	2	5	4	1	5	5	3	7	4	4	3	4	4	3	6	5	5	4	5	3	1	4	2	4	3	4	6	5	5	5	5	5	4	2	4	7	4	5	3	4	4	5	4	1	4
84	3	5	4	3	2	4	4	2	5	4	3	5	3	3	3	4	4	3	6	4	3	3	4	3	1	4	3	3	3	4	4	4	5	4	5	4	4	4	4	7	2	4	4	4	5	4	4	4	3
85	3	4	4	3	2	4	5	1	5	4	2	4	3	3	2	3	3	3	4	6	3	4	5	3	2	5	4	3	3	4	5	5	5	5	4	2	4	2	4	7	4	5	4	4	4	3	4	2	3
86	3	4	4	3	2	4	6	1	5	4	3	7	3	5	3	4	3	3	6	5	4	4	5	2	1	4	3	3	3	4	5	5	5	4	5	3	4	2	5	7	4	3	3	4	4	4	4	3	3
87	3	5	4	4	5	4	5	1	5	4	3	5	3	3	2	4	4	3	5	6	4	3	5	2	1	5	3	4	3	4	5	5	3	4	5	2	4	3	4	7	4	3	3	4	3	4	4	2	3
88	5	3	4	6	1	4	4	2	3	3	6	3	3	3	6	4	5	3	4	3	3	4	5	5	2	2	3	5	4	4	2	3	3	4	4	3	3	5	1	7	3	3	3	4	4	3	5	4	3
89	4	4	4	4	NA	5	4	1	3	3	4	5	3	4	3	5	4	4	6	5	4	5	5	4	1	3	3	5	4	3	4	2	4	4	5	2	4	3	4	7	3	5	3	4	4	4	4	2	4
90	4	4	4	3	1	5	5	1	3	3	4	6	3	4	2	5	4	4	6	5	5	5	5	5	1	4	3	5	4	3	4	3	4	4	5	1	4	3	4	7	4	4	2	4	4	5	4	2	4
91	3	5	4	4	1	5	4	1	4	4	3	5	3	4	3	4	4	3	6	5	4	4	5	5	2	3	5	5	4	3	3	4	5	4	5	2	4	3	4	7	3	4	4	4	4	4	4	2	3
92	4	3	4	4	3	5	6	1	3	4	4	6	4	5	3	5	3	4	6	5	5	5	5	4	1	4	3	5	4	3	4	3	4	4	5	5	4	4	5	7	4	4	3	4	4	5	4	2	5
93	4	3	4	4	1	5	4	1	3	3	4	7	4	4	3	5	4	4	7	5	5	5	5	4	1	3	4	4	4	4	5	2	4	4	5	2	4	4	4	7	4	4	3	4	5	5	4	2	5
94	4	3	4	4	NA	4	5	1	3	2	5	5	3	4	6	5	4	4	7	4	5	4	5	5	1	3	4	5	4	3	4	3	4	4	5	2	4	4	4	7	3	3	3	4	4	4	4	4	4
95	3	5	5	3	2	4	4	1	5	4	3	5	3	4	3	5	3	3	6	5	4	4	5	3	1	4	4	3	3	4	4	5	4	5	5	5	4	3	5	7	4	5	4	4	5	4	4	1	4
96	3	5	4	3	4	4	6	1	5	4	2	5	3	3	2	4	3	3	6	4	4	3	5	2	1	5	4	3	3	4	5	5	5	5	4	3	4	2	5	7	4	5	4	4	3	4	4	2	3
97	4	3	4	4	1	5	3	1	3	4	4	6	5	5	3	5	4	5	6	4	3	4	5	4	1	3	3	5	4	3	4	4	4	4	4	3	4	3	4	7	4	3	2	4	3	5	4	3	4
98	3	2	4	4	1	5	5	1	4	3	4	6	3	4	4	5	4	4	6	5	4	4	5	6	1	4	4	5	4	3	4	4	4	4	5	4	4	4	3	7	2	3	3	4	4	4	4	3	4
99	5	3	4	5	1	3	4	1	3	3	6	5	3	4	7	4	4	5	6	3	3	4	5	6	1	1	4	5	3	5	3	3	3	4	5	2	3	5	3	7	3	3	3	4	4	3	5	3	3
100	3	4	4	4	2	5	5	1	3	4	3	7	4	4	3	4	3	3	5	5	5	4	5	5	1	4	4	5	4	3	3	4	4	4	5	2	4	3	4	7	4	5	3	5	4	5	4	4	5
[truncated: 31 more columns]
