# Supplementary material for: Four dimensions characterize attributions from faces using a representative set of English trait words
Source: Nat Commun. 2021 Aug 27;12:5168. doi: 10.1038/s41467-021-25500-y (PMC8397784; doi:10.1038/s41467-021-25500-y)
Supplement: Supplementary file 4 — Source Data [file 41467_2021_25500_MOESM4_ESM.zip › Source_Data/FigureS7_Ratings_80Traits_86Participants/IN6.csv]

	aggressive	agreeable	ambitious	angry	anxious	articulate	atypical	autistic	baby-faced	beautiful	bossy	careful	charismatic	clever	combative	competent	compulsive	condescending	confident	conscientious	consistent	courageous	creative	critical	cruel	curious	defensive	determined	dignified	disorderly	easygoing	emotional	empathetic	energetic	ethical	feminine	flexible	grumpy	happy	healthy	helpful	humble	ignorant	income	independent	intellectual	intense	jealous	leader-like
1	5	2	5	5	5	5	2	3	2	6	5	5	5	6	6	6	6	5	3	3	6	5	6	6	2	6	2	6	3	5	6	2	6	6	5	6	2	5	3	5	5	5	2	5	5	3	5	6	5
2	5	3	5	5	6	5	3	2	2	5	5	5	5	6	6	2	6	5	6	3	6	6	5	6	2	5	2	2	3	2	2	5	2	5	5	6	2	2	2	6	6	5	2	5	6	6	5	5	6
3	3	6	3	5	5	5	6	5	5	2	3	3	3	3	2	2	3	2	2	5	6	2	2	3	2	2	2	6	3	5	5	3	2	3	5	5	5	6	2	3	5	1	5	3	2	3	2	3	3
4	2	3	2	5	5	3	2	3	6	5	5	3	6	2	3	5	3	2	3	6	6	5	2	3	3	5	2	6	5	5	3	6	5	3	5	5	3	3	3	3	6	6	6	2	5	5	5	5	3
5	5	3	5	5	6	3	2	2	6	5	6	6	5	5	6	5	6	6	5	4	6	6	5	6	5	6	6	6	3	6	5	6	6	6	3	6	2	5	2	6	4	6	3	5	6	6	6	6	5
6	5	2	5	6	6	6	2	3	5	5	6	5	6	6	6	3	6	6	2	5	6	6	5	6	5	6	5	5	5	3	6	5	2	2	3	6	5	2	3	5	5	5	5	6	2	6	5	6	6
7	6	2	3	6	5	2	2	3	5	5	6	3	5	6	5	2	6	2	3	5	6	5	5	3	6	6	6	6	2	5	3	6	2	2	5	6	3	3	3	3	5	6	3	5	6	5	5	6	5
8	5	3	5	6	2	3	3	3	5	6	6	3	6	6	6	5	6	6	6	6	6	5	6	2	6	6	6	6	2	5	5	5	6	6	5	6	2	2	2	5	5	5	2	6	6	6	NA	6	6
9	5	2	5	6	6	3	3	2	6	6	6	5	5	6	6	5	6	6	5	5	5	6	5	6	5	5	6	5	3	6	6	2	5	6	5	5	5	5	2	5	5	6	2	5	6	6	6	6	5
10	5	3	5	6	5	5	3	2	3	5	6	3	5	6	5	5	6	5	5	5	6	2	5	6	3	2	5	6	3	2	6	6	3	5	3	6	5	3	3	5	6	6	2	5	6	6	6	5	5
11	6	6	2	5	5	6	3	5	3	5	6	5	5	6	2	3	6	2	6	2	5	2	5	6	3	5	2	5	5	5	6	5	5	2	5	6	2	5	2	2	5	6	5	5	6	5	6	6	5
12	2	5	2	2	6	4	6	5	6	2	2	3	5	2	2	2	2	2	3	4	3	2	2	5	2	2	3	5	5	6	2	2	2	2	2	5	6	3	2	2	5	5	5	3	3	3	2	2	3
13	5	3	2	5	6	3	6	5	5	5	5	3	6	5	6	6	5	3	5	3	6	3	5	5	2	5	2	2	5	5	3	6	3	2	5	5	2	6	3	5	5	3	6	5	5	5	5	6	3
14	5	3	3	5	3	3	2	5	2	3	6	3	2	5	5	2	3	3	6	4	6	2	2	3	6	3	5	5	2	5	3	3	3	2	5	5	5	4	2	2	3	6	5	3	6	6	2	6	5
15	2	2	2	3	2	2	2	6	2	2	2	2	3	2	3	2	2	3	2	NA	2	2	2	2	6	2	2	3	2	6	3	6	2	2	2	5	2	7	2	2	3	1	6	2	2	6	2	2	2
16	5	6	2	5	5	6	2	6	2	2	3	3	5	3	6	2	6	2	6	3	5	2	5	5	2	6	6	2	3	5	2	5	6	2	3	5	5	3	2	3	5	4	5	5	5	2	5	5	3
17	5	2	5	5	6	5	2	2	5	5	6	3	5	5	5	5	6	6	6	5	2	5	5	5	6	5	6	6	2	5	5	5	5	2	5	6	2	6	3	5	3	5	3	6	6	6	6	5	6
18	3	3	2	2	5	3	6	6	3	2	2	2	3	2	2	3	2	3	3	2	6	2	2	3	3	2	3	6	5	6	3	2	2	2	6	5	5	3	2	2	3	3	5	2	2	2	2	2	2
19	5	6	5	6	3	6	2	2	2	5	6	6	5	6	6	5	6	6	6	4	6	5	5	6	5	6	6	5	5	3	6	5	6	6	3	6	2	5	2	6	5	6	2	5	6	3	6	6	5
20	5	5	5	3	6	5	3	3	6	6	5	5	5	5	5	3	6	6	5	5	6	5	6	5	2	6	2	3	5	2	6	2	5	6	3	5	5	2	2	5	5	5	2	5	6	5	6	6	5
21	3	2	2	3	6	3	6	6	3	3	2	3	2	3	2	3	2	3	2	2	2	3	2	5	5	2	2	5	5	6	2	2	2	2	3	5	2	5	2	2	3	4	5	2	2	3	2	2	3
22	5	2	2	3	2	3	6	6	3	2	2	3	2	2	5	2	2	3	2	2	3	2	2	6	6	2	2	5	2	6	3	2	2	2	6	5	2	6	2	2	5	5	5	2	2	6	2	2	2
23	6	6	2	2	6	2	6	6	2	3	2	3	3	3	3	2	2	2	3	2	3	2	2	3	2	2	2	6	2	6	2	3	2	2	3	6	6	6	3	2	2	2	5	2	2	2	2	2	3
24	5	5	1	5	5	5	6	3	5	6	6	6	6	5	5	5	6	2	6	4	6	5	5	6	5	6	2	5	2	2	5	5	5	2	5	5	5	3	3	6	5	5	3	5	5	5	5	5	5
25	5	3	3	2	3	2	3	3	3	5	5	3	6	5	6	2	2	6	6	6	3	3	5	6	6	3	6	2	3	3	6	5	5	5	5	5	2	5	3	3	2	6	3	5	5	3	6	5	5
26	5	2	5	6	5	5	3	2	5	6	6	6	6	6	5	5	6	5	6	2	6	2	6	5	5	6	5	5	5	3	6	2	5	6	2	6	2	6	5	6	5	6	3	6	6	3	5	6	5
27	5	3	5	2	6	2	3	2	2	5	6	3	5	6	6	5	6	5	6	6	2	3	5	6	2	6	5	2	2	5	3	3	3	6	5	6	2	5	3	3	3	3	2	5	6	6	6	6	6
28	5	5	5	6	5	3	3	3	5	6	6	6	5	6	6	5	6	5	3	6	6	6	5	5	5	6	5	5	3	3	5	5	6	5	5	6	2	2	5	6	5	5	3	5	6	6	6	5	5
29	2	2	2	3	2	5	6	3	6	5	3	6	5	5	2	2	5	5	2	5	5	6	3	2	3	5	2	6	5	2	6	6	5	2	2	6	5	2	5	5	5	5	3	5	2	6	2	6	2
30	3	3	5	5	6	6	2	2	5	5	5	6	5	3	2	2	6	6	3	6	6	5	5	2	2	5	2	5	5	2	6	6	5	3	3	5	2	4	3	6	5	6	5	5	5	5	5	3	2
31	2	2	5	3	6	5	5	2	5	6	5	5	6	5	2	6	5	3	2	6	2	5	5	2	2	5	2	2	5	3	6	5	6	6	2	6	2	3	3	6	2	6	2	5	6	6	6	3	2
32	3	6	3	6	6	4	6	6	2	2	2	2	2	2	2	2	2	3	2	7	2	5	2	2	2	2	2	6	5	6	6	3	5	2	6	5	2	7	2	3	5	1	6	2	2	6	2	2	2
33	2	5	2	3	5	2	5	5	3	2	2	2	3	2	3	3	2	3	3	4	2	6	2	3	3	2	2	6	6	6	6	5	5	2	3	6	2	5	2	2	5	5	6	2	2	5	2	2	2
34	3	5	5	3	3	5	2	2	6	6	5	6	5	6	2	5	5	6	6	6	6	6	6	6	2	6	3	5	5	3	6	6	5	6	2	6	3	4	2	6	5	4	3	5	6	6	6	6	3
35	3	5	5	2	3	5	5	3	6	6	2	6	6	6	2	5	5	2	5	5	6	5	5	5	3	5	2	3	5	2	5	6	5	6	3	5	3	2	6	5	5	5	2	6	6	5	5	6	2
36	5	5	2	2	2	5	2	2	6	6	6	6	6	5	3	6	2	3	5	3	5	5	6	3	2	6	2	2	5	2	6	6	5	6	3	5	6	3	6	6	2	5	3	5	5	2	5	6	2
37	3	5	5	5	3	5	2	2	5	5	6	6	5	6	5	5	5	6	5	6	5	6	5	5	2	5	5	2	5	3	6	3	6	6	3	5	5	5	6	5	5	6	3	5	5	2	6	6	5
38	3	5	5	6	5	6	3	2	5	6	6	6	5	6	2	5	6	6	6	3	6	5	5	3	2	6	3	5	5	2	6	5	5	5	2	5	5	4	5	6	2	6	2	6	6	6	5	5	2
39	2	6	2	2	2	3	6	5	5	5	3	6	6	3	2	2	2	2	3	6	3	2	2	5	3	2	2	3	5	3	5	6	2	5	3	6	5	3	3	5	5	6	3	3	2	2	2	3	2
40	3	3	5	5	6	4	2	2	5	6	5	6	6	6	2	2	5	5	3	3	6	5	5	3	5	6	3	5	5	2	6	6	5	5	5	6	3	6	3	6	5	3	3	5	6	6	6	6	3
41	2	6	2	2	2	6	5	2	5	5	3	6	6	3	3	2	2	3	3	3	6	5	2	2	2	5	3	6	5	3	5	5	6	3	2	6	5	1	5	6	5	6	5	3	5	2	5	3	2
42	3	2	5	5	2	5	2	2	6	6	6	6	5	6	2	5	5	5	6	6	6	6	5	3	2	6	2	6	5	3	6	5	5	5	2	6	5	2	6	6	5	5	3	5	6	3	6	6	5
43	3	2	5	2	2	6	2	2	6	6	6	6	6	6	2	5	6	5	5	3	5	5	6	3	5	6	2	6	5	2	6	6	6	5	3	6	5	1	5	5	5	5	3	5	6	5	6	5	3
44	3	6	5	3	5	5	3	3	5	6	6	6	6	6	2	3	2	3	5	3	2	6	5	2	2	6	2	6	5	2	6	6	5	3	3	6	5	5	5	6	5	6	5	5	5	6	6	6	2
45	3	5	5	5	2	6	2	2	6	6	6	6	6	6	3	5	6	6	6	5	6	5	5	3	3	5	2	6	5	3	6	6	5	6	2	6	2	4	5	6	5	5	2	5	6	6	5	5	3
46	3	2	5	5	3	3	2	2	5	6	6	6	5	6	2	5	6	6	6	2	2	2	5	3	3	6	6	6	5	2	5	6	5	5	6	6	2	3	5	6	3	5	2	6	5	6	6	5	3
47	3	6	NA	5	6	3	2	3	5	5	2	3	6	3	2	2	2	5	3	4	3	5	3	3	5	5	3	6	5	5	2	6	3	2	5	6	5	4	3	5	5	NA	3	5	5	3	3	3	3
48	2	2	5	3	3	3	2	2	5	6	6	6	6	6	2	5	6	5	5	2	6	6	5	3	3	6	2	6	5	2	6	5	5	6	2	6	5	2	5	5	5	7	3	6	6	6	5	6	3
49	3	2	3	2	3	6	2	2	6	6	6	6	6	6	3	5	3	3	5	7	5	6	5	3	2	5	3	5	5	3	6	6	5	5	2	6	5	3	5	5	2	6	2	5	6	3	5	6	3
50	3	6	2	2	3	6	2	5	5	5	5	6	6	5	2	5	6	2	3	3	5	2	5	3	2	6	2	2	5	3	6	5	5	2	3	6	2	5	5	6	5	5	5	3	5	3	2	5	2
51	5	6	2	5	6	3	5	5	3	2	2	2	5	3	5	3	2	2	6	4	3	3	2	6	6	2	2	2	3	6	2	6	2	2	5	2	2	4	2	2	3	5	6	3	2	2	2	6	3
52	6	2	2	6	6	5	2	2	2	2	6	2	2	3	6	2	3	2	2	4	6	2	2	2	2	2	2	2	2	5	2	2	2	2	3	2	3	4	2	2	2	6	2	5	2	2	2	6	2
53	6	5	5	5	6	5	2	5	2	5	5	5	5	6	5	2	5	5	6	2	6	5	6	5	5	5	5	6	2	6	5	3	2	6	5	2	2	5	2	5	3	5	5	5	5	6	6	6	5
54	2	2	2	6	6	3	3	5	2	3	3	3	2	2	5	3	2	2	6	3	6	3	2	6	5	2	2	6	3	5	3	2	5	2	6	2	3	4	2	2	2	5	5	3	6	2	2	3	5
55	5	6	2	2	2	3	6	3	2	3	6	2	2	2	6	3	6	3	6	1	2	5	2	5	5	5	3	2	2	3	2	2	2	5	6	2	2	2	2	3	3	7	2	2	2	5	2	6	6
56	6	2	5	5	5	6	2	2	2	6	6	2	6	7	6	2	6	5	6	6	2	6	6	6	6	6	6	5	2	6	2	2	2	6	6	2	2	3	2	5	5	5	2	6	6	6	6	6	6
57	6	2	2	6	6	5	2	2	2	6	6	6	5	5	6	5	6	6	6	5	6	5	5	5	6	6	5	NA	3	5	6	5	5	6	5	2	2	3	5	5	3	5	3	6	6	3	5	6	5
58	5	5	2	6	6	5	2	2	2	6	5	2	5	6	5	2	6	5	6	4	6	2	5	6	6	5	5	6	2	5	2	6	3	6	5	2	2	4	2	3	2	6	3	5	5	5	6	5	5
59	3	6	2	2	6	2	5	5	3	2	2	2	2	3	3	2	2	3	3	5	3	2	2	2	6	2	3	2	2	6	2	3	2	2	5	3	3	4	3	2	5	6	6	3	3	3	2	2	3
60	3	5	2	3	2	3	3	5	2	3	5	2	2	3	2	2	3	2	5	5	2	2	2	5	5	2	5	2	2	5	5	3	2	3	5	2	5	6	3	3	3	3	6	3	3	2	2	3	3
61	3	6	2	3	5	3	6	5	2	2	5	2	2	3	5	3	2	2	3	3	6	5	2	5	6	2	2	2	2	6	2	2	2	3	5	3	2	5	2	2	2	1	6	2	2	3	2	2	3
62	5	2	5	3	3	3	5	2	2	6	6	5	5	6	2	5	5	6	6	5	2	5	6	3	5	6	5	6	2	3	6	3	6	5	2	2	2	3	5	5	5	6	2	5	5	5	5	2	6
63	5	5	2	2	5	5	3	5	3	2	3	2	2	3	2	2	6	5	2	3	5	2	2	6	6	2	3	5	5	6	3	2	2	2	6	3	2	2	2	3	5	5	5	2	3	6	2	6	2
64	5	3	3	5	5	3	3	5	2	5	5	3	3	3	5	3	6	2	6	2	6	5	5	2	6	5	3	2	2	6	2	5	2	2	5	3	3	7	2	3	5	2	5	5	3	3	6	5	5
65	2	2	2	5	3	3	2	5	2	2	3	2	2	3	5	3	6	2	6	5	5	2	3	6	5	3	5	5	5	5	2	6	2	5	6	3	3	3	6	2	2	5	6	5	3	6	2	2	2
66	5	3	5	5	5	3	3	5	2	6	5	2	5	6	6	6	5	5	6	3	5	5	5	6	5	6	6	2	5	2	2	6	5	5	6	3	2	4	2	6	5	6	2	5	6	5	6	5	5
67	5	3	2	5	6	6	3	5	2	5	5	3	2	4	5	3	6	3	2	4	5	2	2	5	2	3	5	2	2	5	2	6	2	5	5	3	5	6	2	2	6	3	5	5	6	5	5	5	6
68	6	6	5	6	3	5	3	2	2	5	6	6	6	5	6	5	6	6	6	3	6	5	5	5	6	6	5	6	3	6	2	2	5	5	5	3	3	3	2	5	3	4	2	5	5	6	6	6	5
69	2	2	2	3	6	3	2	5	3	2	3	2	3	3	2	2	3	2	3	5	3	3	3	2	6	2	2	6	5	5	2	6	2	4	3	3	6	4	3	3	3	4	5	3	2	3	2	2	2
70	5	5	2	3	5	3	5	3	3	3	3	4	NA	3	3	3	2	5	2	4	6	6	6	2	3	6	2	2	5	6	6	6	5	3	3	3	6	3	2	6	5	5	2	5	2	3	6	5	2
71	6	3	2	2	5	3	5	6	2	2	2	2	2	2	5	3	2	3	3	6	2	5	2	2	6	2	2	6	3	2	3	2	2	2	6	2	5	6	2	2	5	5	5	2	2	3	2	5	6
72	2	5	3	2	3	3	6	5	2	2	2	3	2	3	2	3	2	3	2	4	2	2	2	2	5	2	2	5	2	6	3	5	2	2	5	4	2	6	2	3	2	5	5	3	2	3	2	3	3
73	5	2	5	5	5	3	6	2	3	3	5	2	3	5	2	2	6	3	5	3	6	2	5	5	5	6	2	2	3	3	2	6	2	2	3	2	2	5	2	3	5	4	5	5	3	3	5	5	5
74	5	3	5	6	6	6	2	2	2	6	5	5	5	6	5	5	2	6	6	5	3	6	5	6	5	6	6	5	2	3	5	2	6	2	6	2	5	6	3	6	2	3	3	5	5	6	6	6	5
75	6	3	2	2	2	5	2	2	6	5	5	5	5	6	5	5	6	3	5	2	6	2	5	3	6	6	2	5	3	3	5	5	2	5	6	3	2	5	5	5	3	3	2	5	6	5	6	5	5
76	6	2	2	2	6	3	2	5	3	3	2	3	3	3	6	2	3	2	2	5	6	5	2	5	3	2	2	2	3	6	4	3	3	2	6	2	5	6	2	2	2	6	5	2	3	5	2	3	3
77	5	5	5	NA	5	3	2	2	6	6	6	6	5	5	5	5	6	5	6	5	6	5	6	5	2	6	6	5	3	2	6	2	5	5	6	2	2	6	3	6	3	2	2	5	6	5	6	6	5
78	5	2	5	5	3	2	2	2	2	5	6	2	5	5	6	3	6	2	6	6	6	6	6	6	5	6	5	2	3	2	2	5	5	5	6	2	5	2	3	5	6	5	2	6	6	6	6	5	5
79	2	2	3	2	5	3	3	6	2	4	3	2	2	2	2	2	3	2	2	5	3	2	2	2	6	2	2	5	3	6	2	2	2	2	5	2	2	5	2	3	5	4	6	2	3	3	2	2	2
80	5	5	2	5	5	5	2	6	2	3	5	3	5	2	2	2	3	2	6	3	5	2	3	6	6	3	2	6	5	2	2	2	6	2	6	3	6	4	3	2	6	4	3	3	3	6	2	5	3
81	2	6	2	5	6	3	2	5	3	2	3	2	2	3	2	3	2	2	3	5	3	3	3	3	2	2	2	6	3	6	2	6	2	2	3	2	6	3	2	2	2	6	5	2	2	5	2	2	2
82	5	3	2	2	6	3	5	6	2	2	2	3	3	2	5	3	2	2	2	4	3	2	2	2	3	2	3	2	3	6	2	2	2	2	5	3	2	6	2	2	2	2	5	5	2	3	2	3	2
83	6	5	5	3	5	5	2	2	5	6	6	5	6	6	5	5	6	6	6	5	6	5	5	2	6	6	5	5	5	2	6	2	6	6	6	2	2	2	5	6	3	6	3	6	6	6	6	5	5
84	5	2	5	6	3	3	5	5	5	5	6	3	6	5	6	5	6	5	5	5	5	3	5	2	5	6	5	6	2	3	6	5	5	5	3	2	2	5	3	3	2	3	3	5	2	3	6	6	5
85	2	2	5	2	2	6	2	5	3	6	3	5	5	6	2	5	5	5	6	6	5	2	5	5	6	6	2	5	5	2	5	3	2	2	5	3	5	6	3	6	5	5	2	5	5	3	6	3	2
86	5	2	5	5	5	5	2	2	6	6	6	6	5	6	2	5	6	6	6	5	6	5	6	3	5	6	3	6	3	2	6	2	5	6	6	2	2	3	5	6	2	4	3	5	6	5	6	6	5
87	5	2	2	2	6	5	5	6	5	5	5	2	6	5	2	5	5	5	3	3	3	5	5	3	5	5	5	5	3	3	2	5	3	6	2	3	5	5	2	3	2	2	5	6	5	5	5	6	5
88	6	2	2	2	3	3	6	5	2	6	6	2	6	5	6	5	5	5	6	2	2	5	6	2	6	6	5	2	2	5	3	2	5	5	6	2	2	2	3	6	2	2	2	5	6	6	5	6	6
89	5	3	5	2	2	6	3	2	3	6	6	6	6	6	5	5	6	6	6	3	6	6	6	5	6	6	6	6	5	6	6	5	6	6	2	2	2	5	6	6	3	6	3	5	5	3	6	3	5
90	6	2	6	6	6	3	2	2	3	6	6	2	6	6	6	2	6	2	6	2	2	6	6	6	5	6	5	2	2	2	6	2	6	5	6	2	3	5	2	6	5	3	2	6	6	5	5	6	5
91	5	2	5	3	5	6	3	3	5	6	5	6	6	6	6	5	6	5	6	3	5	6	5	5	5	6	6	5	5	2	5	6	6	5	3	3	5	2	5	6	5	4	2	5	6	6	5	6	5
92	5	2	5	5	3	6	3	3	6	6	5	5	5	6	2	5	6	6	6	3	6	6	6	2	5	6	6	2	5	3	6	2	5	5	2	2	2	5	6	6	2	3	2	5	6	5	5	6	5
93	6	3	2	6	5	6	3	2	2	6	6	2	6	6	6	2	6	2	6	3	2	6	6	2	2	6	6	2	2	3	6	3	6	6	5	2	5	4	3	6	3	6	2	6	6	2	5	6	6
94	5	2	5	6	3	2	5	2	3	6	6	2	6	6	6	2	6	5	6	7	2	2	5	2	5	6	6	2	2	2	3	3	3	6	5	2	2	7	3	5	2	1	2	5	6	6	6	6	5
95	3	3	2	3	6	3	2	5	2	5	3	5	5	6	2	3	2	5	3	3	3	5	5	5	6	6	2	2	5	2	6	6	5	3	5	2	3	3	3	5	2	6	2	5	2	5	6	5	3
96	2	5	2	3	3	2	5	5	2	5	3	3	6	3	2	5	3	5	3	5	3	3	5	3	5	3	2	3	3	5	3	2	3	6	4	2	5	4	3	3	3	5	5	3	2	3	2	3	2
97	5	3	5	5	3	2	2	3	6	6	5	2	6	6	6	6	6	5	5	3	3	6	5	5	6	6	5	5	6	2	5	5	2	5	3	2	3	5	6	5	2	6	3	5	6	6	6	5	5
98	5	2	3	6	6	3	2	5	5	3	5	3	2	3	6	3	2	3	3	3	3	3	2	2	2	2	2	6	6	5	2	6	2	3	6	3	2	6	3	2	5	4	5	6	3	3	2	2	5
99	6	5	5	6	5	6	5	2	2	6	6	5	6	6	6	3	2	2	5	4	6	5	6	5	5	6	3	3	2	6	6	3	2	5	3	2	2	7	3	5	2	3	2	6	6	6	6	6	6
100	5	2	2	5	5	2	6	6	3	3	2	2	2	2	2	3	2	2	3	2	2	6	2	2	2	2	2	2	3	6	2	6	2	2	3	3	5	4	2	2	3	2	5	3	3	6	2	2	2
[truncated: 31 more columns]
