# Supplementary material for: Four dimensions characterize attributions from faces using a representative set of English trait words
Source: Nat Commun. 2021 Aug 27;12:5168. doi: 10.1038/s41467-021-25500-y (PMC8397784; doi:10.1038/s41467-021-25500-y)
Supplement: Supplementary file 4 — Source Data [file 41467_2021_25500_MOESM4_ESM.zip › Source_Data/FigureS7_Ratings_80Traits_86Participants/IN7.csv]

	aggressive	agreeable	ambitious	angry	anxious	articulate	atypical	autistic	baby-faced	beautiful	bossy	careful	charismatic	clever	combative	competent	compulsive	condescending	confident	conscientious	consistent	courageous	creative	critical	cruel	curious	defensive	determined	dignified	disorderly	easygoing	emotional	empathetic	energetic	ethical	feminine	flexible	grumpy	happy	healthy	helpful	humble	ignorant	income	independent	intellectual	intense	jealous	leader-like
1	2	5	3	5	3	4	5	5	5	5	5	3	5	3	2	3	5	4	3	4	5	5	4	4	3	5	2	4	5	3	3	2	4	5	3	3	4	3	2	6	4	6	4	4	6	5	5	6	3
2	1	6	2	1	7	6	1	3	6	7	2	7	7	4	1	7	7	2	4	2	3	6	6	1	2	6	1	2	7	5	6	7	7	4	6	6	6	4	7	3	7	2	2	7	5	7	6	2	7
3	3	3	6	5	4	6	6	5	1	5	6	5	5	6	3	5	5	5	2	3	5	5	6	3	5	5	3	6	3	6	5	5	3	3	3	6	6	5	6	5	2	4	4	5	5	6	4	6	5
4	1	7	5	2	7	3	1	2	6	7	1	7	6	2	1	5	6	1	5	7	3	7	6	1	1	6	1	1	7	7	5	7	7	2	5	7	3	7	1	5	7	6	5	5	3	6	6	1	2
5	5	4	6	6	5	6	2	5	3	6	7	2	6	6	5	7	7	5	7	6	6	3	6	6	3	3	6	5	3	NA	3	4	3	5	6	6	3	2	2	3	5	5	3	6	6	5	5	3	6
6	2	5	7	5	6	5	3	2	2	6	6	6	6	6	5	7	6	5	6	6	6	7	6	3	2	6	5	7	6	2	2	5	6	7	6	3	5	2	1	5	6	4	2	6	6	6	6	5	6
7	4	3	6	5	5	6	3	3	4	6	6	2	5	6	7	6	6	3	5	6	6	5	5	6	3	6	2	5	3	6	2	3	5	7	6	5	5	3	5	7	3	6	3	6	7	6	5	7	6
8	2	7	5	2	6	2	2	1	3	7	3	3	6	3	2	5	6	3	2	6	5	3	7	2	2	6	2	6	6	1	6	6	6	5	6	7	5	6	5	7	6	7	2	6	6	6	5	3	6
9	3	3	3	5	4	5	5	5	4	5	3	5	5	6	3	5	5	3	4	6	3	5	6	3	6	5	3	4	5	3	5	3	5	3	3	5	2	6	6	5	5	6	3	4	3	3	3	3	2
10	3	6	5	4	4	5	5	5	3	6	2	4	5	5	2	6	5	3	4	7	5	3	5	2	5	5	5	5	5	3	5	5	5	5	3	6	5	2	5	3	5	6	2	6	6	3	6	5	5
11	2	7	4	1	6	7	1	3	6	7	2	7	6	2	1	6	6	2	5	2	3	6	5	1	1	6	2	2	6	2	5	6	7	3	4	6	5	6	2	6	6	2	2	5	5	4	5	1	2
12	5	5	5	5	3	3	3	5	3	3	3	3	6	5	5	6	6	5	5	7	5	5	5	5	3	5	6	6	3	2	3	6	3	5	3	5	5	6	5	6	3	6	3	5	6	3	3	5	6
13	5	2	3	5	3	3	3	3	2	6	6	2	6	6	5	6	6	5	5	6	5	6	4	5	5	6	5	7	3	1	3	5	3	6	5	5	3	7	6	6	3	1	2	6	6	6	6	6	6
14	5	2	5	6	3	3	5	3	2	3	6	2	2	3	6	2	5	6	2	5	4	5	3	6	5	3	6	6	3	2	2	2	3	5	6	2	2	1	2	4	3	3	5	4	5	5	5	7	3
15	1	6	3	2	7	2	7	7	1	1	1	6	2	1	1	7	1	1	3	5	1	1	1	1	1	1	2	2	7	3	1	7	6	1	1	1	2	2	2	1	7	3	6	1	1	2	6	6	1
16	5	3	3	6	3	6	6	5	3	3	2	3	4	3	5	5	2	5	3	3	5	3	5	5	5	3	6	6	2	2	2	2	3	6	3	3	4	2	5	5	3	1	3	4	5	3	5	6	6
17	6	3	3	3	3	3	6	5	3	3	2	3	3	3	5	6	6	5	3	6	3	3	2	5	4	2	5	5	3	5	2	5	2	5	2	3	3	6	3	5	3	3	5	2	3	2	6	5	3
18	2	2	3	6	4	2	3	4	2	2	1	6	2	3	3	7	2	2	2	3	3	6	2	2	5	3	3	2	5	6	1	1	3	2	2	4	5	5	2	1	6	3	5	2	3	2	6	2	3
19	4	3	5	5	7	5	3	3	4	6	6	4	6	6	5	6	6	6	5	7	6	6	7	6	5	6	6	3	3	2	3	5	3	6	7	6	2	6	3	6	3	6	2	6	NA	6	5	5	6
20	2	2	6	1	3	5	1	3	5	6	6	7	6	7	5	3	3	5	6	4	7	5	7	2	3	7	5	7	4	1	7	6	3	6	7	7	5	6	7	7	6	2	4	6	7	5	3	3	4
21	5	4	2	6	4	3	6	5	3	2	5	3	2	5	6	4	2	5	3	3	3	3	2	5	5	2	5	5	3	5	3	3	5	3	3	2	2	4	3	6	4	3	6	3	2	3	2	5	3
22	2	6	6	2	7	7	5	6	1	3	2	6	2	3	1	6	2	1	6	2	2	4	6	2	1	3	2	6	6	3	2	6	6	2	1	5	2	4	2	2	6	7	5	3	2	2	6	2	2
23	3	7	5	2	5	5	2	4	3	5	2	3	5	5	2	6	7	2	5	3	3	3	2	3	3	3	6	4	6	6	3	6	6	2	2	3	6	3	2	2	6	2	5	5	3	3	4	2	3
24	1	7	6	1	7	7	1	1	7	7	2	7	7	5	1	7	7	1	7	7	6	7	7	1	1	7	1	7	7	1	7	7	7	7	7	7	7	7	7	7	7	7	1	7	7	7	6	1	7
25	3	5	7	6	5	6	5	2	3	6	5	6	6	6	5	6	5	5	6	6	5	6	5	5	3	5	6	3	3	2	5	7	6	6	3	6	5	6	5	6	5	6	2	6	4	5	6	6	7
26	6	3	7	1	2	7	2	1	5	7	7	2	7	7	6	7	7	5	7	7	6	7	6	6	5	7	7	7	1	1	2	5	3	6	7	7	6	5	2	7	3	6	1	7	7	7	7	7	7
27	3	3	3	4	3	5	3	3	1	2	5	3	2	5	5	6	5	5	4	2	5	3	4	5	5	2	3	6	5	3	1	1	5	5	6	4	3	3	2	2	2	3	5	3	6	2	5	5	5
28	3	5	7	1	7	7	1	1	5	7	6	7	7	7	5	7	7	2	7	5	7	7	7	1	2	7	6	7	7	1	7	6	7	7	7	7	6	5	7	7	7	3	2	7	7	7	6	2	7
29	3	6	5	3	4	6	3	3	5	5	2	5	5	2	3	5	5	2	3	4	5	5	5	3	3	5	3	3	5	5	5	3	5	5	2	6	3	4	5	6	2	1	3	5	3	4	5	3	5
30	4	3	5	5	3	3	5	3	4	3	3	4	3	5	5	6	3	3	2	2	2	4	2	5	5	3	5	5	3	5	3	4	3	6	3	5	5	3	3	5	2	4	3	4	5	5	3	4	6
31	3	2	3	3	5	4	3	3	2	5	2	3	5	4	3	5	5	2	3	6	5	3	5	2	4	5	3	3	5	3	5	7	5	3	5	5	5	5	3	5	5	6	3	4	5	5	3	3	5
32	6	3	7	6	1	7	7	2	1	6	7	1	4	7	7	7	7	6	7	4	7	7	7	7	6	6	7	6	1	2	1	1	1	7	7	1	7	5	1	7	2	3	1	7	7	7	7	6	7
33	6	6	2	6	5	5	7	6	1	2	2	2	2	6	5	7	3	5	2	4	2	2	2	6	6	2	6	7	2	7	1	6	2	2	1	2	2	6	1	2	7	3	5	2	2	2	2	7	7
34	2	5	6	2	5	6	2	2	4	7	2	6	6	3	2	6	6	3	7	7	6	5	6	1	2	7	2	3	5	2	6	6	6	5	5	7	3	6	5	6	6	6	5	6	5	6	2	2	2
35	3	6	6	2	5	6	2	2	2	7	3	6	6	3	2	6	5	2	5	6	5	6	6	1	2	6	3	3	5	5	6	6	6	6	3	6	5	3	6	6	5	6	3	5	6	5	2	1	5
36	2	3	6	5	5	6	5	3	2	5	5	3	5	6	5	6	4	5	5	3	5	5	5	5	3	5	5	5	4	2	5	3	5	6	6	6	5	7	6	5	5	5	3	5	6	5	5	5	5
37	2	5	5	2	4	3	2	2	6	6	5	6	4	6	2	2	6	3	6	6	6	3	6	2	4	7	5	4	2	5	6	6	3	5	2	6	6	3	7	7	3	7	4	6	6	2	2	2	2
38	5	5	5	2	6	7	2	2	3	6	7	5	5	6	5	6	6	4	6	6	6	6	6	2	2	5	5	6	5	2	6	5	5	6	6	1	6	2	6	6	3	6	5	6	6	7	5	2	6
39	3	2	5	3	3	5	5	4	5	5	2	5	4	3	3	5	5	3	3	6	3	3	6	3	5	5	2	5	6	5	5	5	5	5	3	6	2	7	6	5	4	3	5	5	5	5	3	3	3
40	4	3	6	5	5	5	3	3	5	6	3	4	6	6	3	6	5	5	6	5	5	3	5	6	4	6	5	5	5	3	6	3	6	5	6	6	5	3	3	6	4	5	2	5	5	5	5	6	5
41	2	7	5	2	6	6	1	2	5	6	2	7	6	4	2	6	6	2	6	6	5	6	6	2	2	6	2	2	6	5	6	7	6	6	6	7	6	5	6	7	6	7	3	5	5	6	2	2	5
42	3	6	3	3	4	4	3	3	3	5	2	6	5	5	3	2	3	3	3	6	5	6	3	4	3	3	3	3	4	6	6	5	5	5	3	4	3	6	5	5	4	6	4	3	5	5	3	3	2
43	3	5	7	5	3	6	4	2	3	6	6	5	5	5	4	6	6	3	6	6	6	6	4	5	3	6	5	5	5	5	6	2	6	7	5	6	5	6	5	6	5	5	2	5	6	5	5	6	6
44	2	7	6	2	5	6	2	3	6	6	2	6	6	2	2	7	5	2	2	6	5	5	3	2	2	5	2	2	6	6	4	6	7	2	5	6	4	5	3	6	6	3	3	5	5	4	5	2	3
45	3	2	3	3	3	4	3	6	3	5	5	5	3	6	5	4	5	5	5	6	5	5	4	5	5	6	6	5	5	5	4	3	3	6	5	5	5	5	3	6	2	5	5	5	5	5	4	6	6
46	5	2	6	2	3	6	3	3	2	6	6	4	5	6	6	6	6	3	5	5	6	3	6	6	3	6	6	6	3	3	6	2	5	6	6	5	5	4	3	6	6	4	2	6	6	5	5	6	6
47	5	3	3	5	3	5	2	4	4	6	7	4	6	5	4	4	2	5	4	2	7	6	5	3	2	6	5	5	3	6	5	6	4	6	6	6	6	5	3	6	3	5	3	6	7	6	2	2	2
48	2	7	5	2	6	6	1	3	5	7	2	6	7	5	2	5	6	2	4	7	4	6	6	1	2	6	2	6	5	5	7	6	6	6	2	7	4	6	6	6	6	5	5	6	6	6	2	1	3
49	3	3	5	5	6	7	2	2	5	7	6	6	6	5	2	7	6	2	6	6	7	6	6	3	3	5	3	5	6	2	5	5	6	6	5	6	6	3	5	7	6	6	2	6	6	6	6	6	6
50	3	3	3	2	4	5	3	2	3	5	5	4	5	6	5	6	6	2	6	7	6	6	6	6	3	6	5	6	5	6	5	2	6	6	3	2	5	3	5	6	5	3	3	6	6	6	6	5	6
51	3	6	4	3	5	3	2	2	3	5	2	2	5	3	2	6	3	2	5	5	3	5	3	5	2	2	5	5	6	3	2	4	6	3	5	3	4	1	4	6	5	2	4	5	2	5	5	3	6
52	2	6	6	6	6	7	2	4	2	4	7	6	3	6	1	6	7	2	6	1	7	6	2	6	3	6	3	7	6	2	1	7	6	5	6	1	5	3	2	7	5	1	2	6	7	7	6	2	6
53	3	5	3	2	4	4	2	3	2	4	3	2	3	3	3	2	3	3	3	3	2	5	3	4	3	3	3	5	6	4	3	3	5	5	3	4	3	4	3	3	5	1	6	5	3	2	5	4	5
54	6	2	7	7	2	7	5	2	2	6	7	1	6	7	7	5	6	6	7	2	7	6	6	7	7	6	6	7	2	1	2	1	2	7	7	5	7	2	1	7	2	1	1	7	7	6	6	7	7
55	3	5	4	5	5	6	3	2	2	6	6	3	5	4	2	6	3	3	6	2	5	6	5	2	2	5	3	4	6	2	3	3	7	5	5	3	4	4	5	5	3	4	3	6	6	6	4	3	6
56	2	5	6	2	6	7	2	1	3	6	5	6	6	5	2	6	3	3	6	1	6	6	7	1	2	6	4	6	7	1	6	1	7	5	6	2	6	1	6	6	6	1	1	6	7	7	5	2	6
57	3	2	5	5	4	5	3	4	4	5	3	4	4	5	3	5	3	3	3	2	5	3	5	5	4	5	3	5	5	6	5	2	5	3	2	5	5	5	4	5	5	2	3	5	4	3	5	5	5
58	2	4	5	5	3	3	4	6	2	3	6	3	5	5	5	6	3	5	5	4	5	6	4	5	5	3	5	3	5	3	4	2	6	5	2	2	3	2	1	2	1	1	3	5	5	4	6	2	5
59	2	6	2	6	5	2	3	6	5	2	1	2	2	2	3	5	2	3	1	4	2	2	1	2	1	2	2	2	5	7	1	5	3	2	1	1	2	3	1	2	5	2	2	1	2	2	4	6	2
60	5	2	4	5	2	5	3	5	3	2	7	2	3	5	6	6	6	3	3	4	5	6	3	5	6	3	5	5	5	2	2	2	4	5	5	2	3	2	2	7	5	2	4	6	5	3	5	4	5
61	2	6	6	6	5	2	7	6	3	3	2	2	3	3	3	5	3	3	2	5	2	2	2	5	3	2	3	5	5	6	3	3	6	2	3	2	3	6	2	2	4	4	6	2	1	5	5	3	5
62	5	4	6	6	3	6	3	2	2	6	5	3	5	6	5	6	6	6	5	5	6	5	3	5	6	2	5	6	6	3	3	1	2	5	7	3	5	2	2	6	5	3	2	6	5	5	6	3	6
63	6	2	6	2	2	7	6	2	1	5	7	2	5	6	5	7	6	7	6	3	6	6	6	6	6	3	6	7	6	2	2	1	3	6	7	6	6	1	1	7	2	4	2	7	6	6	7	3	7
64	4	5	2	5	2	5	5	6	2	2	5	2	2	3	6	6	5	5	5	4	3	3	2	6	3	3	3	6	3	3	3	4	5	2	5	2	2	6	3	5	5	2	4	5	3	2	6	3	7
65	2	5	5	3	4	6	3	2	2	4	3	3	3	3	3	5	3	3	3	2	5	2	3	3	3	5	5	5	5	2	2	2	6	5	2	2	6	2	3	3	5	6	2	5	3	5	4	2	5
66	2	5	3	5	4	NA	2	4	3	5	3	3	3	2	4	4	3	3	5	3	5	3	3	3	3	3	3	3	5	5	3	5	5	3	3	3	5	6	3	6	5	4	5	4	4	4	3	2	5
67	6	3	6	5	2	5	6	5	1	2	6	3	3	6	5	6	3	6	3	4	5	3	2	6	5	5	6	7	3	6	2	4	2	6	6	3	6	5	2	2	3	1	1	5	2	3	6	6	6
68	6	2	7	6	5	7	5	3	2	5	6	2	6	6	6	6	6	7	6	3	6	2	6	6	5	7	6	6	3	2	1	1	2	6	7	5	4	4	2	7	3	5	1	7	7	7	6	6	7
69	4	6	3	3	4	2	3	6	4	3	3	3	5	5	4	5	5	4	4	2	5	3	7	4	4	5	3	6	3	3	7	6	4	5	5	4	6	3	5	5	4	3	3	5	5	3	3	4	5
70	2	6	3	3	5	4	3	3	4	4	3	5	4	3	2	6	4	5	5	3	4	3	5	3	4	4	4	2	4	5	4	4	5	3	4	4	4	3	4	6	6	2	3	3	3	3	6	2	4
71	5	2	7	7	2	3	6	6	2	4	6	2	2	7	6	2	6	6	6	5	2	2	5	6	6	3	7	6	2	2	2	2	2	7	6	2	3	2	2	6	3	5	5	4	6	5	2	6	6
72	5	3	6	6	2	6	4	6	1	2	5	2	2	5	6	6	5	6	1	3	5	2	3	7	4	2	6	6	3	6	2	2	3	3	2	2	2	1	2	5	3	3	6	3	6	2	5	4	6
73	3	4	4	5	3	5	6	5	2	3	5	3	4	4	4	4	3	5	3	5	3	4	3	5	3	3	6	3	5	6	4	3	6	3	2	3	4	5	1	3	3	3	NA	4	5	5	3	4	5
74	3	3	6	2	3	5	4	3	3	5	3	5	4	6	3	3	3	5	6	7	4	5	3	5	4	5	5	4	3	1	5	3	3	3	6	5	5	5	3	6	4	1	2	6	3	5	5	3	5
75	2	6	3	5	4	3	2	3	6	5	2	5	6	5	3	3	2	4	4	7	3	3	5	3	5	5	3	2	5	3	5	6	6	3	5	5	5	7	5	5	4	7	5	5	3	5	3	6	5
76	5	6	3	3	5	3	5	6	3	2	3	5	4	2	3	6	2	2	5	3	6	2	3	3	3	1	5	3	3	5	3	6	5	2	2	4	2	3	5	5	5	3	5	2	2	2	2	6	5
77	3	6	5	5	4	3	2	4	5	6	5	3	6	5	4	3	2	4	5	7	5	5	5	4	3	6	2	5	3	3	6	6	6	5	5	5	3	7	5	6	5	7	5	7	5	4	6	5	6
78	2	3	4	5	4	6	3	3	2	4	6	5	4	5	3	6	6	6	6	2	6	5	6	3	3	6	5	6	4	1	5	2	3	7	6	3	5	5	6	6	5	3	3	6	5	6	4	5	6
79	3	6	4	6	5	4	4	4	5	2	3	4	4	2	3	6	3	2	6	2	3	3	3	2	4	2	2	3	5	3	4	4	7	3	2	4	2	4	2	6	6	3	4	4	3	3	4	4	5
80	3	3	3	2	4	5	5	5	2	2	2	3	3	3	3	5	2	4	3	4	4	2	2	3	4	3	3	4	5	3	2	3	5	2	3	3	5	1	2	3	5	4	4	3	2	5	4	2	5
81	4	4	4	4	3	2	5	4	4	3	2	3	4	3	3	5	4	5	2	2	4	2	3	4	3	4	5	6	4	6	3	6	5	5	3	3	3	5	3	6	3	5	2	3	3	5	5	3	6
82	2	5	3	3	4	2	6	4	3	2	2	5	2	3	3	5	2	5	6	3	3	3	3	3	4	2	3	3	5	5	3	1	5	3	3	3	3	6	2	3	5	3	5	2	2	3	5	3	3
83	2	4	5	1	5	6	2	3	4	7	2	6	6	6	3	6	3	5	5	6	5	5	7	2	3	6	2	3	5	2	5	4	6	3	5	3	5	3	5	5	5	6	2	6	5	6	5	2	6
84	3	4	3	2	3	2	5	3	5	5	5	5	6	5	2	1	2	3	7	3	6	3	7	3	5	5	3	3	3	5	6	5	5	5	7	6	5	3	6	6	5	4	3	6	7	5	3	3	3
85	3	5	5	5	3	2	1	3	6	6	4	5	5	4	2	6	3	3	4	3	5	3	5	5	3	6	5	3	4	5	5	2	6	6	5	4	5	4	3	5	4	3	3	5	5	6	4	5	5
86	3	6	5	3	4	5	3	3	5	4	4	6	6	4	3	3	4	3	5	6	4	6	4	2	4	3	5	2	5	4	6	6	6	5	6	3	6	7	5	5	5	4	2	5	3	5	5	3	5
87	3	5	6	4	5	4	5	4	6	5	4	4	3	3	4	5	4	4	3	3	2	3	3	4	4	5	4	5	4	6	3	6	5	5	2	4	4	5	3	3	5	5	3	5	3	3	5	3	5
88	5	2	7	6	2	6	6	2	1	2	6	2	1	5	7	6	6	7	6	1	6	5	5	7	7	2	7	7	1	6	3	1	2	6	6	2	7	2	2	3	2	2	2	4	5	2	7	5	6
89	2	5	6	3	4	5	3	4	4	5	5	5	4	5	3	6	3	6	6	3	3	3	5	3	4	5	3	3	5	5	4	2	6	3	3	5	5	4	3	5	3	4	4	4	3	6	5	2	5
90	3	3	6	5	3	6	4	2	5	4	5	2	5	6	3	6	3	5	3	2	6	5	5	5	3	5	5	6	5	5	3	3	5	6	3	3	6	3	3	5	5	1	3	5	5	6	3	3	6
91	3	6	6	2	6	5	1	3	5	5	2	5	5	3	3	6	3	4	5	5	4	5	5	3	3	5	6	3	5	4	3	5	6	4	4	5	5	3	3	6	5	1	3	4	6	5	5	3	4
92	2	5	5	6	3	5	6	2	3	5	2	5	5	3	3	5	3	3	5	3	5	5	5	3	4	5	3	4	5	3	3	5	6	5	3	3	5	4	2	5	4	3	2	4	4	5	3	3	6
93	6	3	6	5	3	6	3	2	2	3	7	3	2	5	5	6	3	5	5	2	5	6	4	6	5	3	6	6	3	6	2	2	2	6	5	2	3	1	3	6	4	2	5	6	6	5	5	5	6
94	5	5	7	7	4	7	5	3	2	6	7	1	1	7	7	7	7	7	7	1	7	7	5	7	7	6	6	7	2	2	2	2	2	7	7	7	6	3	2	5	2	1	1	7	7	7	7	6	7
95	2	3	4	2	3	7	2	2	5	6	3	5	5	5	3	3	5	3	5	1	5	5	7	2	3	6	3	2	4	5	5	3	5	3	6	3	6	4	3	7	4	4	3	6	6	6	2	3	3
96	2	4	6	3	5	3	3	4	4	4	3	5	4	3	3	5	2	3	4	1	2	4	4	3	4	5	5	2	5	5	5	2	6	2	3	5	4	6	2	2	5	5	3	4	2	5	4	3	4
97	6	6	5	4	3	6	2	3	3	5	6	3	4	7	5	6	2	6	5	2	6	5	6	5	5	5	6	6	3	1	2	4	3	5	7	5	3	4	6	6	3	4	3	7	5	7	6	4	6
98	4	4	3	4	5	2	4	5	3	3	3	4	4	5	2	5	3	3	4	1	4	5	6	3	6	3	3	5	5	4	4	4	5	5	4	5	3	1	3	3	4	1	3	4	4	4	3	4	5
99	3	5	7	2	5	6	2	3	5	6	3	5	6	5	3	5	6	4	5	4	5	6	5	4	3	7	5	5	5	6	4	5	5	3	5	5	6	3	4	6	5	2	3	5	NA	4	3	2	5
100	4	1	7	5	2	6	6	3	2	3	5	1	4	6	2	6	3	6	6	4	7	7	4	5	6	5	6	6	2	2	2	1	2	6	7	1	6	2	2	6	3	5	5	3	7	7	6	5	6
[truncated: 31 more columns]
