# Supplementary material for: Four dimensions characterize attributions from faces using a representative set of English trait words
Source: Nat Commun. 2021 Aug 27;12:5168. doi: 10.1038/s41467-021-25500-y (PMC8397784; doi:10.1038/s41467-021-25500-y)
Supplement: Supplementary file 4 — Source Data [file 41467_2021_25500_MOESM4_ESM.zip › Source_Data/FigureS7_Ratings_80Traits_86Participants/NA11.csv]

	aggressive	agreeable	ambitious	angry	anxious	articulate	atypical	autistic	baby-faced	beautiful	bossy	careful	charismatic	clever	combative	competent	compulsive	condescending	confident	conscientious	consistent	courageous	creative	critical	cruel	curious	defensive	determined	dignified	disorderly	easygoing	emotional	empathetic	energetic	ethical	feminine	flexible	grumpy	happy	healthy	helpful	humble	ignorant	income	independent	intellectual	intense	jealous	leader-like
1	4	4	4	4	3	4	4	4	5	3	4	2	4	3	3	4	5	4	4	5	5	3	4	5	5	4	2	4	3	4	4	4	4	4	4	6	4	4	3	3	3	4	4	4	5	5	4	4	4
2	5	3	5	4	4	5	3	3	5	6	5	5	5	5	4	5	5	5	6	5	5	3	4	4	3	3	5	5	4	4	5	5	5	5	4	6	5	3	5	4	5	6	3	3	3	3	5	3	6
3	5	2	2	5	4	2	6	5	4	4	6	2	2	4	5	3	5	4	5	3	3	2	2	4	6	3	5	2	2	5	3	3	3	3	2	5	2	6	3	2	6	5	6	3	3	3	5	5	3
4	3	3	4	4	6	3	3	4	5	3	5	3	5	2	5	3	4	3	3	4	4	4	4	5	5	3	3	6	4	5	3	2	4	3	4	6	5	5	4	5	3	6	5	5	2	4	5	4	3
5	5	3	1	5	5	4	3	2	5	5	6	5	3	4	5	3	4	5	3	4	5	5	3	3	4	2	5	5	3	4	3	6	3	3	4	7	4	5	2	4	5	4	6	5	5	5	4	6	3
6	2	3	4	4	2	5	3	2	3	2	4	4	4	4	3	4	5	4	3	3	4	4	3	3	4	4	3	4	4	4	3	4	3	5	3	6	3	4	3	3	6	6	3	5	6	3	5	2	4
7	6	3	4	5	5	5	3	6	4	4	4	5	3	4	2	3	2	6	2	5	4	3	3	4	5	4	4	2	2	4	3	3	3	3	3	5	3	5	3	4	3	4	5	5	2	4	3	5	4
8	5	4	4	4	6	5	2	3	3	5	5	4	6	5	4	4	3	4	4	5	4	3	4	5	5	3	2	6	4	2	4	5	3	5	4	7	3	4	2	5	4	2	5	5	3	5	4	3	4
9	4	5	3	4	2	4	3	3	5	3	5	3	3	4	4	3	4	4	5	5	3	3	5	3	4	3	4	3	4	3	5	5	4	2	4	6	5	3	4	3	3	3	5	2	3	4	2	2	3
10	5	5	3	4	5	5	3	3	3	5	5	4	5	5	3	5	5	3	3	5	2	4	4	3	3	4	4	5	4	3	5	5	4	4	4	5	5	3	4	4	4	3	3	5	5	5	4	6	5
11	4	3	4	4	4	6	1	1	3	6	6	5	4	4	4	4	3	5	2	5	4	4	4	5	5	3	5	5	3	3	4	4	4	3	3	6	4	3	4	6	4	5	4	5	4	3	4	3	6
12	3	5	5	3	3	3	3	3	5	3	3	3	3	4	4	4	3	5	5	5	5	3	2	4	4	3	2	4	5	4	4	5	3	3	4	5	3	3	4	3	4	5	4	3	5	3	5	2	4
13	4	4	3	4	2	4	4	4	3	4	4	2	3	5	5	4	3	5	3	3	3	4	4	5	4	4	4	5	4	2	2	4	4	5	5	6	4	5	4	5	7	4	4	5	3	4	4	6	4
14	5	3	4	4	5	5	3	4	3	4	5	3	3	3	3	4	3	5	4	4	4	NA	4	4	4	3	6	5	3	4	6	2	4	4	4	7	4	4	4	5	4	2	5	4	4	3	4	4	3
15	4	2	2	4	3	4	6	6	3	2	4	4	3	2	3	3	4	2	5	4	4	4	2	4	5	3	4	5	3	5	2	3	3	4	2	5	4	4	2	2	5	4	3	4	6	3	3	4	3
16	4	4	3	5	4	3	3	4	4	2	4	3	4	5	4	3	4	4	3	5	3	2	4	5	3	5	3	3	3	5	3	3	4	3	3	5	3	5	3	3	5	5	4	3	3	4	4	3	5
17	5	3	5	4	5	5	5	5	3	3	4	4	4	5	5	4	3	6	6	3	5	5	2	6	5	3	5	4	3	4	2	4	3	4	3	5	4	5	4	4	6	3	5	4	4	3	5	4	4
18	3	4	5	3	3	3	5	4	3	2	3	3	3	4	3	3	3	4	4	3	4	3	3	4	5	3	5	3	5	4	2	3	3	5	5	5	6	3	4	2	4	4	2	3	3	2	3	3	4
19	4	3	3	5	3	4	1	4	4	4	2	6	4	4	4	3	5	3	3	4	3	3	3	2	4	4	5	4	3	6	2	5	4	3	3	5	3	3	3	5	3	4	3	4	5	4	4	3	5
20	4	3	4	4	3	5	3	5	4	5	4	4	4	3	4	3	4	7	4	4	3	NA	4	5	5	3	2	3	3	4	3	4	4	4	5	7	2	3	3	5	5	3	4	1	4	4	5	4	3
21	3	2	2	4	4	4	4	5	4	2	7	2	2	2	4	4	2	5	5	4	2	4	1	5	5	2	3	4	2	6	2	2	2	3	1	6	3	6	2	3	4	3	6	4	5	3	6	2	4
22	6	1	2	7	6	3	6	5	1	1	2	3	2	3	5	5	2	4	2	3	4	2	2	6	6	4	3	6	2	2	2	2	3	2	6	6	2	5	2	3	3	3	4	3	2	2	6	7	3
23	2	3	5	1	1	3	5	3	2	6	1	6	5	5	2	3	5	5	1	4	2	2	2	2	3	2	5	1	5	3	4	7	6	3	3	6	5	2	2	4	6	7	2	3	3	4	4	2	6
24	2	5	5	3	5	6	3	2	5	6	5	5	5	6	5	5	2	4	5	4	5	6	5	2	4	4	4	5	5	4	5	5	5	5	6	6	5	2	4	4	3	6	2	6	6	5	6	3	7
25	4	5	4	4	4	5	2	3	4	4	3	2	5	4	4	5	4	4	5	5	2	4	4	3	4	4	6	6	3	4	6	4	4	5	4	6	5	3	4	4	3	5	3	5	4	6	5	5	5
26	3	3	5	5	3	4	2	3	5	4	5	4	4	5	4	4	5	4	4	5	3	4	4	3	5	5	5	2	4	3	3	4	4	5	4	6	4	4	4	4	2	3	3	3	3	4	4	4	5
27	6	2	5	NA	5	2	6	5	2	1	3	3	3	2	6	2	2	6	2	3	4	5	1	5	6	4	2	2	3	5	3	2	2	2	4	4	2	6	1	1	2	4	6	3	2	1	5	2	3
28	6	2	2	6	5	3	5	4	2	1	4	3	3	1	5	2	6	5	3	2	2	4	3	6	6	4	4	3	3	3	2	2	2	3	3	6	3	7	3	4	3	1	5	3	2	4	3	5	2
29	3	5	5	5	4	5	3	4	5	3	3	6	5	3	2	5	4	3	5	6	4	4	3	3	4	5	2	4	3	3	5	4	5	2	5	5	5	3	5	5	6	4	4	4	4	4	3	5	5
30	3	4	3	4	4	2	4	3	4	4	6	6	3	5	3	3	5	5	4	5	4	4	3	3	4	2	4	3	3	5	4	5	3	4	6	5	4	4	4	4	4	3	5	3	3	4	4	4	4
31	4	6	5	3	3	5	2	1	2	5	5	4	4	5	2	6	3	5	5	5	2	7	6	3	2	6	5	4	5	2	5	6	5	6	3	6	3	2	5	6	7	5	2	5	3	6	2	4	5
32	4	3	1	6	4	3	5	7	2	2	2	6	2	1	6	3	4	5	3	6	7	3	2	5	5	2	5	6	3	2	3	1	3	1	5	5	3	6	2	3	7	2	5	3	7	1	6	4	2
33	5	3	2	6	6	4	6	7	3	2	1	7	1	6	5	3	1	4	4	3	6	4	2	3	6	1	2	7	2	1	2	1	2	4	5	4	1	6	5	3	3	2	4	2	7	2	7	6	2
34	3	5	5	2	3	3	2	3	2	7	5	3	5	4	2	5	5	2	3	NA	5	6	5	2	2	4	3	2	5	2	4	5	5	5	4	6	5	1	5	6	5	5	3	4	4	6	4	5	5
35	2	5	4	4	3	4	3	4	5	3	2	5	4	4	3	6	6	3	5	5	2	5	6	2	3	6	5	4	6	4	6	6	6	6	4	6	6	2	5	5	4	6	2	6	4	2	4	4	5
36	3	5	5	4	5	4	3	3	5	4	4	5	4	4	4	5	3	3	3	3	6	4	3	4	5	5	3	3	4	4	5	5	5	3	4	6	5	3	4	4	6	4	4	4	4	5	3	3	4
37	2	3	5	3	4	6	6	2	6	4	3	6	3	3	5	3	3	3	5	3	3	4	4	3	4	4	4	4	5	4	2	3	3	3	4	5	3	4	5	NA	6	3	3	6	2	3	4	4	5
38	2	4	4	4	2	5	3	3	3	3	4	6	4	4	3	5	4	4	4	6	5	4	6	3	4	4	4	5	4	4	4	2	5	5	6	7	3	2	4	5	5	4	2	4	6	5	3	2	4
39	3	4	5	3	7	3	4	2	6	5	3	6	5	5	4	5	5	3	3	5	4	4	5	3	4	5	3	3	5	5	4	5	5	6	4	5	5	2	4	5	6	6	2	5	5	5	5	4	5
40	4	3	4	4	4	4	3	3	4	4	3	2	3	4	4	3	5	3	4	3	5	4	5	3	3	4	3	3	4	4	4	6	4	4	3	7	5	4	4	4	6	5	4	2	3	4	3	5	2
41	3	5	3	4	5	3	5	5	3	5	4	4	3	4	2	3	3	3	5	5	5	3	3	2	4	3	5	3	3	4	5	3	4	5	3	4	5	2	5	4	5	2	3	4	5	3	3	5	4
42	3	6	2	2	2	5	4	5	3	5	4	2	5	4	3	4	3	3	5	5	3	5	3	1	4	4	3	3	6	2	7	5	6	4	3	4	5	3	6	5	3	6	4	6	3	4	2	4	6
43	5	4	3	3	5	4	3	4	4	6	6	2	4	4	3	4	3	5	2	5	4	4	3	4	5	2	5	5	4	5	4	5	4	5	4	7	4	5	2	4	5	5	5	2	6	4	5	3	4
44	3	4	3	5	5	3	3	3	5	5	5	6	4	5	3	3	4	3	4	3	4	5	3	3	5	4	5	3	3	5	5	5	3	5	3	7	5	3	4	3	6	5	3	3	3	3	3	3	3
45	4	4	2	5	4	3	3	3	5	5	3	6	3	4	3	2	2	4	3	4	4	3	2	4	5	3	3	3	4	3	3	4	4	3	4	5	3	4	4	3	4	6	3	3	3	2	4	6	4
46	5	2	4	4	6	3	3	4	3	2	5	2	3	5	4	4	3	5	2	4	4	5	5	6	5	2	3	3	3	6	3	3	3	4	5	6	4	4	4	3	4	3	4	5	4	2	3	4	3
47	5	2	3	5	4	3	5	4	5	5	4	3	3	2	3	4	3	5	4	2	5	5	3	5	4	3	3	3	3	4	3	4	4	3	3	5	3	4	3	3	4	2	5	4	5	3	4	3	2
48	1	6	6	2	3	4	3	2	5	4	2	5	6	6	1	6	6	2	5	4	6	5	6	2	1	7	1	1	7	4	5	5	7	3	7	6	6	2	7	6	6	5	1	5	3	6	1	1	6
49	2	4	4	5	6	5	3	3	5	4	3	4	4	4	3	3	4	3	3	3	5	4	3	5	4	4	3	5	4	4	3	3	4	4	4	6	4	5	3	4	5	3	3	3	4	2	5	4	4
50	3	5	2	3	4	4	3	3	2	4	4	7	5	4	3	5	3	2	5	2	3	5	5	2	3	3	3	4	5	5	3	5	4	4	6	5	4	3	5	2	6	4	3	3	4	3	5	2	5
51	3	4	3	3	2	4	3	3	4	3	3	5	3	5	5	4	3	6	4	5	5	5	3	4	4	5	4	6	3	3	4	2	3	4	4	1	4	3	4	5	5	5	3	4	6	3	4	3	4
52	5	4	2	3	5	5	5	3	1	2	4	3	3	3	6	4	2	2	5	5	3	4	1	6	6	4	3	6	2	3	2	2	4	3	2	1	3	5	4	3	5	6	2	4	3	3	2	4	3
53	4	3	3	3	NA	6	2	1	3	4	6	3	3	3	4	4	5	4	4	6	5	5	5	5	5	3	4	3	4	3	4	3	3	5	4	1	3	4	4	4	3	5	5	5	5	5	4	4	3
54	3	4	4	2	5	5	5	3	3	2	4	5	3	3	4	5	5	3	5	6	4	4	4	3	3	5	3	3	5	3	4	4	5	4	4	1	2	3	3	2	4	5	4	4	3	5	3	4	4
55	4	5	3	4	5	5	5	4	2	4	3	5	4	3	2	4	3	4	6	5	4	4	6	4	3	3	3	5	5	5	5	3	5	3	3	1	5	2	5	3	3	5	5	5	5	3	3	3	5
56	4	3	2	4	6	5	3	2	2	3	3	3	2	3	5	3	3	4	3	5	4	4	3	6	3	4	4	1	3	2	2	3	2	4	5	3	3	6	4	2	5	4	3	5	3	4	3	3	4
57	3	5	3	3	5	5	2	1	5	4	5	3	5	4	4	4	4	4	6	6	3	3	3	4	3	3	5	4	5	3	4	3	4	3	4	2	5	4	3	4	5	4	4	5	3	4	3	6	3
58	5	2	3	6	4	3	6	4	2	3	4	2	3	4	3	4	5	4	3	4	4	6	3	6	6	5	4	5	2	6	1	2	3	4	4	1	6	5	4	4	5	3	4	3	4	5	5	4	4
59	3	3	3	5	2	4	5	4	6	3	2	3	2	1	2	2	4	5	3	4	4	5	3	5	5	4	3	1	3	2	4	7	4	2	4	2	2	3	3	2	6	4	3	5	1	2	4	6	3
60	5	2	3	6	3	3	4	6	4	3	4	2	3	5	2	4	3	3	4	4	3	3	5	3	7	3	5	5	3	3	3	6	3	4	5	1	4	4	3	3	5	3	4	6	5	3	6	7	4
61	6	4	2	7	4	5	3	3	3	2	6	2	3	3	7	4	3	6	6	3	2	3	5	7	6	2	4	7	1	3	1	1	2	6	5	1	3	5	1	3	2	3	6	2	7	2	7	5	5
62	4	4	4	5	4	4	6	6	3	4	4	3	5	4	3	5	5	4	6	5	3	5	4	4	4	5	2	6	5	4	4	4	4	5	3	4	3	4	4	5	4	5	4	5	6	4	6	3	5
63	2	2	2	4	4	3	4	5	5	3	3	3	3	4	4	2	5	5	3	4	2	1	3	3	4	3	4	2	4	5	2	5	2	3	3	2	2	3	3	4	3	5	3	2	5	4	4	2	3
64	2	3	1	3	7	3	5	5	3	3	4	5	3	4	4	3	5	3	5	4	3	2	3	4	3	2	3	5	4	4	3	3	3	3	3	1	1	4	3	4	4	3	4	2	4	2	4	2	3
65	2	5	5	4	3	4	4	5	2	2	5	4	5	5	4	5	4	4	5	5	3	3	3	3	2	3	3	3	5	5	4	5	5	3	4	1	6	3	4	5	4	6	2	5	3	2	3	5	3
66	3	4	4	4	3	5	2	3	3	6	4	5	4	6	5	5	2	5	5	5	6	3	4	4	4	5	5	6	4	2	3	4	4	4	4	2	4	4	5	6	5	6	2	4	4	4	5	3	4
67	6	3	2	4	5	5	5	4	2	4	4	1	5	3	5	5	4	5	5	2	3	4	4	4	7	1	6	6	2	4	2	1	2	4	4	3	5	5	2	3	3	4	4	2	4	5	5	6	5
68	6	4	1	6	5	6	1	2	5	4	6	3	4	2	6	6	4	5	5	7	4	3	5	3	6	2	4	7	3	5	5	2	3	5	5	3	5	5	3	4	3	3	6	6	4	3	6	5	5
69	2	4	1	3	3	3	6	6	6	3	3	6	3	4	3	5	7	1	5	3	1	4	3	4	2	4	6	5	4	1	5	4	3	3	5	1	2	2	3	3	4	5	3	4	2	2	3	2	4
70	4	6	6	4	6	4	2	2	4	5	4	6	4	4	5	4	5	2	5	5	5	3	3	3	3	6	5	4	4	3	5	4	5	3	3	2	3	2	3	3	7	5	2	5	5	4	3	4	4
71	5	3	1	6	7	5	6	6	1	2	4	1	1	2	6	5	6	3	6	3	2	5	1	7	7	2	5	6	3	4	2	1	3	5	2	4	2	6	4	2	2	4	6	2	6	4	7	6	2
72	2	5	5	5	NA	4	5	5	3	2	5	4	2	4	3	2	1	5	5	4	5	3	4	4	5	3	5	2	5	4	6	5	3	3	4	1	2	3	5	2	5	5	3	6	4	1	3	4	5
73	3	4	3	4	4	4	7	6	3	1	5	4	4	3	4	3	5	3	4	5	5	4	4	5	4	4	5	4	3	4	2	5	3	4	3	3	3	3	4	4	3	4	4	3	2	4	3	3	4
74	5	3	3	5	4	3	5	5	4	3	4	3	4	3	3	4	6	3	3	3	4	5	4	6	4	3	4	5	3	4	1	4	3	3	5	2	3	5	3	4	4	4	4	4	4	5	5	4	4
75	4	4	3	5	5	3	5	5	6	4	4	4	4	2	3	4	5	6	4	4	2	3	2	5	3	4	6	3	3	5	3	6	2	4	4	3	4	3	2	5	4	6	2	1	4	2	2	6	2
76	3	3	2	3	3	5	6	3	2	4	2	4	2	4	2	2	4	3	2	3	4	3	2	3	2	2	5	1	3	1	2	6	2	4	4	2	4	3	2	5	3	3	5	3	4	3	1	5	3
77	3	3	4	3	6	3	4	5	5	5	4	6	2	3	5	4	4	3	4	3	5	3	4	4	3	5	4	3	4	5	4	6	4	4	4	4	4	4	3	4	3	3	4	5	3	4	4	3	4
78	2	5	3	2	5	4	6	6	2	3	2	4	4	4	3	3	5	5	6	3	4	4	4	2	4	6	2	3	5	2	5	4	5	2	3	2	5	2	3	3	6	3	4	5	6	2	2	2	4
79	5	4	3	3	3	5	3	3	5	6	5	3	4	4	4	4	3	4	5	3	6	4	3	5	5	3	4	5	3	4	3	2	3	3	2	2	3	3	2	5	6	3	4	4	4	2	6	4	4
80	3	5	4	5	5	4	2	4	3	3	4	5	3	2	4	6	5	4	2	3	5	4	3	3	5	3	4	5	3	6	5	3	4	4	5	2	4	4	3	3	6	5	3	3	4	4	4	3	3
81	3	7	5	2	3	4	4	3	6	5	5	3	5	3	4	4	4	6	5	5	4	3	4	3	3	4	5	3	3	3	5	5	5	5	5	1	6	2	4	5	6	5	2	4	1	5	2	3	5
82	2	5	3	2	5	4	5	3	2	2	5	5	5	3	3	6	5	5	3	4	5	3	3	5	3	7	3	5	5	5	6	6	6	6	6	4	5	2	5	4	4	4	2	5	3	4	5	2	3
83	3	3	5	3	3	3	3	5	6	3	5	4	3	3	4	6	3	2	3	5	2	2	2	3	2	4	4	4	5	3	4	5	3	5	6	2	3	4	2	6	6	5	5	5	4	5	4	2	4
84	4	3	3	4	5	3	4	5	4	3	3	6	3	4	3	5	4	4	3	4	3	4	3	4	4	5	2	4	4	2	4	3	3	4	3	2	4	4	3	3	4	3	5	5	5	4	3	4	4
85	4	2	2	4	4	5	5	2	7	6	6	7	5	4	4	2	6	5	6	2	4	5	4	3	6	3	5	2	2	6	3	3	3	6	2	3	3	3	3	4	5	3	5	4	2	4	3	7	4
86	3	5	4	2	4	4	5	3	5	2	2	6	5	4	3	4	4	4	4	4	5	3	5	3	2	3	3	2	6	3	6	4	6	5	5	3	5	2	3	4	2	5	4	5	3	5	5	NA	5
87	4	3	3	3	3	3	5	4	5	3	3	6	4	6	4	5	5	4	4	4	4	2	3	4	4	5	4	3	4	4	6	3	5	3	5	2	3	5	4	4	3	6	4	5	2	3	3	4	3
88	6	1	1	7	7	6	6	7	2	4	6	1	2	7	7	2	1	2	3	2	4	3	1	6	7	2	6	7	2	7	2	1	1	5	1	2	2	7	1	2	1	2	6	4	4	2	6	6	1
89	4	5	4	4	3	3	2	4	3	4	4	6	4	3	5	4	3	5	7	6	4	4	3	4	4	4	2	3	5	4	3	3	5	5	3	1	5	3	4	5	4	5	3	5	5	4	5	1	6
90	3	4	5	4	2	5	3	3	3	2	3	2	3	3	4	4	4	5	6	5	3	4	5	4	4	2	4	3	5	4	4	3	4	5	4	2	4	4	4	3	5	5	3	6	4	4	3	4	3
91	3	4	5	5	3	5	2	3	4	5	3	5	5	5	6	4	5	4	5	4	5	6	4	4	4	5	3	2	3	5	3	2	3	5	4	2	4	5	3	5	5	6	5	3	4	3	5	5	5
92	4	3	4	4	4	5	4	3	2	4	5	6	3	3	4	5	3	5	6	5	5	5	5	3	2	3	3	3	3	4	4	3	4	3	4	2	3	3	4	3	5	5	3	4	4	5	4	5	4
93	3	5	4	5	5	6	3	2	3	2	4	2	4	4	6	5	3	5	7	5	4	4	4	5	6	1	4	6	3	3	2	3	4	5	4	2	3	4	5	5	3	4	3	4	2	2	3	5	5
94	6	1	6	6	4	5	4	6	1	NA	7	1	1	7	7	5	2	4	2	4	6	6	2	2	7	1	6	7	2	3	1	1	2	4	2	2	1	6	1	3	2	2	6	5	4	5	7	6	3
95	5	4	4	4	2	5	5	3	4	3	2	6	5	4	4	3	4	5	5	3	4	3	6	3	3	3	6	4	5	3	4	4	4	5	5	4	4	3	4	5	3	2	3	4	5	3	4	6	4
96	1	5	4	3	3	4	2	3	5	4	5	5	5	4	3	4	3	3	5	4	4	4	5	2	2	5	2	3	6	3	4	2	5	4	5	2	6	4	6	4	3	6	4	5	1	5	4	4	5
97	4	4	2	5	4	3	4	5	2	4	4	5	5	3	4	4	2	5	4	3	3	5	3	6	5	4	4	5	3	4	4	3	2	2	4	1	2	3	2	3	2	3	5	3	5	4	3	4	3
98	4	5	3	4	3	6	4	2	3	4	6	4	4	3	5	5	3	4	6	5	5	4	3	4	4	4	3	4	3	3	4	3	4	NA	3	2	4	4	3	5	4	6	3	3	5	6	5	4	5
99	3	4	2	5	3	2	4	4	3	2	3	4	3	3	4	3	4	5	5	2	3	3	4	5	3	4	4	1	4	2	3	4	3	3	5	3	5	4	4	3	4	3	3	2	2	2	4	3	3
100	3	5	2	2	3	3	6	5	4	1	4	5	4	2	4	5	5	4	3	4	5	2	5	2	3	5	6	3	4	2	5	5	5	3	5	3	5	2	3	4	3	3	3	5	3	3	4	2	3
[truncated: 31 more columns]
