# Supplementary material for: Four dimensions characterize attributions from faces using a representative set of English trait words
Source: Nat Commun. 2021 Aug 27;12:5168. doi: 10.1038/s41467-021-25500-y (PMC8397784; doi:10.1038/s41467-021-25500-y)
Supplement: Supplementary file 4 — Source Data [file 41467_2021_25500_MOESM4_ESM.zip › Source_Data/FigureS7_Ratings_80Traits_86Participants/IN5.csv]

	aggressive	agreeable	ambitious	angry	anxious	articulate	atypical	autistic	baby-faced	beautiful	bossy	careful	charismatic	clever	combative	competent	compulsive	condescending	confident	conscientious	consistent	courageous	creative	critical	cruel	curious	defensive	determined	dignified	disorderly	easygoing	emotional	empathetic	energetic	ethical	feminine	flexible	grumpy	happy	healthy	helpful	humble	ignorant	income	independent	intellectual	intense	jealous	leader-like
1	1	6	6	2	2	6	2	2	6	5	2	2	7	6	2	7	2	6	6	2	6	2	7	2	1	5	6	5	6	2	6	2	6	6	6	7	6	2	7	6	7	2	1	3	6	6	2	2	7
2	1	7	7	1	7	2	1	1	7	7	7	7	7	7	5	7	7	7	7	7	7	7	7	1	1	7	5	7	7	1	7	4	7	7	7	7	7	1	2	7	7	7	1	7	7	7	1	1	7
3	6	1	6	6	5	4	6	6	1	1	6	7	5	6	7	3	5	7	7	6	6	6	2	7	2	6	7	6	2	7	1	2	2	5	1	1	7	7	6	3	2	1	3	5	6	6	7	7	6
4	1	6	3	2	6	1	3	3	7	2	2	7	5	2	2	6	5	6	2	2	5	2	2	2	2	2	2	3	6	3	5	6	6	7	5	7	3	5	3	4	1	6	4	2	2	2	5	3	2
5	5	6	6	5	6	3	1	2	3	7	7	7	6	6	2	5	6	7	6	6	6	6	6	2	1	7	3	6	4	2	7	5	4	5	2	7	7	2	3	5	2	6	2	6	6	2	7	1	5
6	5	6	6	5	4	2	2	2	3	2	6	6	2	5	5	6	2	5	6	3	2	5	5	3	1	5	7	2	2	5	6	3	3	6	3	3	3	5	5	5	2	6	2	6	4	5	7	5	7
7	6	1	7	6	6	7	1	2	2	2	7	7	3	6	7	6	5	5	7	5	7	7	5	7	6	6	6	7	2	6	1	2	6	7	1	2	6	6	4	4	5	5	2	5	7	5	6	6	7
8	2	NA	5	2	3	NA	2	2	2	5	5	3	6	5	2	5	5	3	5	5	6	2	6	2	2	2	6	2	6	2	6	2	6	6	6	5	5	2	6	5	5	5	2	3	2	4	2	5	2
9	3	1	6	2	3	6	2	6	3	5	5	6	3	6	4	7	7	6	6	6	2	3	2	2	2	2	5	4	5	2	2	2	5	6	5	6	6	3	6	5	5	3	3	3	3	6	3	5	3
10	2	6	6	2	5	2	2	2	2	2	3	6	6	5	1	6	2	3	5	5	3	3	5	2	2	5	7	5	2	2	3	3	6	6	4	6	6	3	6	6	2	3	2	2	5	6	5	5	3
11	4	5	2	2	5	NA	3	4	4	1	2	3	2	2	2	5	2	1	2	5	5	2	2	3	4	2	2	2	3	5	4	6	6	4	6	3	2	6	2	3	5	6	5	5	2	2	4	2	2
12	2	6	6	3	4	6	3	3	5	5	2	6	3	4	2	3	2	4	5	4	2	5	4	3	2	2	6	5	4	4	5	5	5	2	4	4	5	3	4	5	3	6	5	2	4	4	4	2	4
13	6	6	7	6	6	6	3	2	5	7	7	7	7	6	6	7	6	7	7	6	6	6	6	5	2	6	7	6	4	3	2	3	3	6	2	6	7	6	3	6	5	6	2	7	6	6	7	6	7
14	7	2	2	6	6	3	6	6	1	1	5	2	1	2	6	6	3	5	7	6	2	6	3	7	6	2	7	6	2	7	2	1	1	1	1	1	2	7	1	2	1	2	6	6	6	2	7	2	6
15	2	1	3	5	6	4	6	5	2	1	3	2	1	2	2	2	6	3	6	2	2	5	2	5	7	2	3	2	2	7	6	6	2	2	5	6	2	4	1	2	1	5	6	5	3	2	6	3	2
16	5	6	6	5	4	5	3	2	NA	3	6	7	5	2	6	4	2	6	6	3	5	2	2	2	6	2	7	6	3	5	1	2	3	7	2	3	7	5	5	5	4	2	3	5	6	6	6	5	5
17	3	6	5	2	4	NA	6	6	4	2	5	5	3	5	5	5	5	2	5	5	5	5	2	3	4	2	5	6	1	6	5	3	3	5	3	3	2	5	3	3	4	5	3	4	5	3	5	2	6
18	5	2	2	2	5	2	6	6	2	1	3	3	1	2	4	2	2	1	2	2	2	2	2	6	6	1	6	2	2	7	1	6	3	2	5	2	3	4	2	2	2	6	6	2	2	2	4	2	2
19	2	1	6	1	6	3	2	2	6	5	2	6	5	5	1	7	6	5	2	2	2	3	3	2	2	2	3	3	6	2	6	7	7	6	6	7	5	2	3	5	6	2	3	2	3	5	3	2	6
20	5	6	6	3	3	6	3	2	5	3	2	5	5	5	5	6	6	3	3	2	2	3	5	2	3	5	6	5	3	3	3	3	3	6	3	6	6	5	5	5	5	3	2	3	3	3	3	6	3
21	5	4	3	2	7	4	6	4	6	2	2	7	2	2	3	2	6	6	6	6	2	2	3	2	2	1	2	6	5	5	2	7	5	2	7	3	2	3	2	1	2	6	3	2	2	2	6	2	2
22	1	NA	2	2	2	2	3	6	2	1	3	2	1	2	4	4	2	6	2	2	1	5	2	6	5	2	5	2	1	7	5	5	1	2	5	2	2	5	1	1	2	5	7	5	2	2	2	2	2
23	2	7	4	2	4	2	6	4	1	2	1	4	2	2	3	4	6	2	3	2	2	4	2	3	4	1	3	4	3	4	4	6	5	3	4	5	4	4	3	2	2	6	2	4	2	3	6	3	2
24	1	6	6	1	5	6	2	2	2	6	5	6	6	6	1	5	7	7	5	6	6	2	5	1	1	6	5	3	6	1	6	6	6	6	7	7	6	1	6	6	6	7	3	3	2	5	6	1	3
25	1	6	2	2	4	5	3	5	6	6	2	2	4	3	NA	6	6	7	2	6	5	2	3	2	1	1	4	2	7	3	2	6	6	5	6	6	6	2	3	4	5	7	1	2	2	2	3	2	3
26	5	1	6	5	6	2	2	2	7	6	7	6	6	3	6	7	6	7	7	7	2	6	5	1	1	5	4	6	6	1	2	6	3	6	6	7	6	5	2	6	7	7	2	7	7	6	7	2	7
27	5	3	2	6	5	4	2	5	1	3	5	5	2	5	3	6	5	2	6	5	6	5	3	3	6	2	6	6	2	4	2	2	2	3	4	5	4	5	3	3	2	2	6	6	6	2	7	5	3
28	5	2	6	6	5	7	3	3	4	5	7	6	6	6	6	7	6	7	6	6	6	6	6	3	1	6	7	7	3	2	3	6	6	7	2	6	7	5	3	6	6	2	2	6	6	6	6	6	7
29	3	6	2	3	2	5	3	2	2	3	2	2	2	5	2	5	2	2	4	2	5	2	2	3	1	2	2	6	3	3	5	5	6	2	6	6	3	3	6	3	2	2	6	3	3	3	3	5	2
30	2	4	2	2	6	4	2	2	3	2	2	5	3	2	2	2	5	3	1	2	2	2	3	2	2	2	2	1	2	4	4	7	4	2	6	6	3	6	3	3	6	6	5	3	3	2	2	5	2
31	2	6	2	2	4	3	2	3	3	2	2	2	3	2	2	2	2	3	2	2	5	2	3	3	1	2	3	3	2	3	6	2	6	6	7	6	2	5	3	2	1	5	5	5	3	3	3	6	2
32	7	4	7	7	5	NA	6	7	1	1	5	7	2	2	7	1	2	6	7	5	5	6	5	7	7	2	7	5	2	7	1	2	1	2	1	1	6	7	2	2	2	2	4	6	6	2	7	6	2
33	2	5	2	2	6	NA	7	5	3	2	2	2	2	2	3	2	6	3	2	2	2	2	2	2	2	2	2	2	1	5	2	5	2	1	6	3	2	6	2	3	5	6	5	6	2	2	5	2	3
34	2	NA	6	2	5	7	3	2	5	2	2	6	6	5	2	5	6	3	6	2	2	2	5	3	1	2	3	3	6	2	6	2	6	6	3	7	6	6	6	5	5	5	3	5	3	5	3	5	2
35	2	7	7	2	2	NA	3	2	7	6	5	2	6	6	1	7	6	5	6	6	2	5	5	2	NA	6	6	2	6	1	2	2	6	6	6	7	7	2	7	6	5	1	1	5	5	6	2	6	6
36	5	6	6	3	3	6	4	3	1	5	2	2	6	5	2	5	6	6	5	5	2	5	5	2	3	5	7	5	6	2	3	2	6	6	3	2	5	2	5	6	5	2	5	5	5	6	3	2	5
37	1	6	6	1	1	5	1	2	7	6	2	6	6	7	1	7	2	7	6	6	6	2	6	2	2	6	5	6	6	1	7	2	7	7	6	7	7	3	1	7	6	6	1	5	6	6	1	5	6
38	2	1	3	2	2	6	2	2	3	2	5	5	2	3	5	5	6	3	5	2	3	5	5	2	NA	2	5	5	2	3	3	3	3	5	2	2	5	5	6	5	5	5	6	5	5	6	3	5	6
39	2	6	3	2	2	3	3	2	2	3	2	3	2	6	3	NA	2	2	2	2	2	2	3	5	1	2	2	2	5	5	3	6	6	2	2	6	2	3	3	2	3	5	6	3	2	2	5	4	4
40	2	6	6	5	6	7	3	2	2	2	6	6	6	5	5	5	6	6	6	6	5	5	6	2	1	6	6	6	5	2	6	5	6	5	5	6	7	5	7	5	5	5	1	6	6	6	6	6	6
41	3	2	7	2	3	1	3	3	5	5	1	3	5	6	5	7	3	2	6	2	2	3	5	2	1	5	4	6	5	3	2	3	3	6	2	6	6	5	2	5	5	2	6	5	5	5	3	2	6
42	2	7	6	2	1	3	1	2	NA	5	5	2	6	6	1	7	2	2	6	6	6	2	6	1	1	6	2	5	6	2	6	6	6	6	6	6	6	2	7	6	6	6	3	5	5	5	2	6	3
43	5	1	5	3	2	3	2	3	3	2	2	2	2	5	3	5	5	4	5	2	5	2	3	2	2	3	5	2	5	3	2	2	5	6	6	6	5	3	6	5	5	2	6	6	5	2	2	6	3
44	1	6	7	1	2	4	3	1	7	7	7	7	7	7	1	7	2	7	7	7	7	7	7	1	1	7	4	7	7	1	7	4	7	7	7	7	7	1	1	6	7	7	1	7	7	7	5	1	7
45	5	6	2	2	3	4	3	2	4	2	5	5	6	6	2	5	5	7	6	2	2	3	2	3	2	2	7	5	5	3	2	4	2	6	5	5	2	5	5	6	1	5	3	6	6	5	3	2	5
46	6	NA	6	2	5	7	3	2	5	5	6	6	7	6	5	7	2	7	7	2	2	6	6	2	2	6	7	7	3	2	2	3	3	7	3	7	7	3	3	5	2	2	2	7	6	5	6	5	7
47	2	6	6	2	2	NA	3	2	3	5	2	6	6	2	1	3	7	2	2	2	2	2	3	2	2	2	7	2	6	2	5	5	6	7	5	7	6	5	5	2	6	6	2	5	3	5	6	2	6
48	3	6	2	2	4	3	NA	2	4	6	2	6	6	5	2	2	2	3	2	6	3	3	5	2	1	2	5	2	6	3	3	6	6	6	6	7	7	3	6	6	5	6	3	2	3	5	2	2	3
49	2	6	7	2	6	NA	NA	2	3	5	6	5	6	7	2	3	6	2	6	2	5	5	2	3	1	2	6	5	3	2	5	3	5	6	6	6	7	5	6	6	6	6	2	2	5	5	3	3	6
50	2	6	6	2	2	4	6	2	NA	5	3	6	5	6	2	2	6	3	6	2	5	2	5	2	1	2	3	3	5	2	7	3	6	6	5	7	5	5	7	5	6	5	2	2	3	5	2	2	2
51	3	5	2	4	5	6	2	5	2	2	1	3	3	2	2	3	7	3	2	5	2	3	2	4	2	2	2	3	1	3	2	5	5	4	6	5	3	6	3	4	6	5	5	3	2	3	3	3	2
52	7	4	6	7	5	5	6	5	3	1	7	7	1	3	7	7	5	7	7	6	7	7	6	6	7	6	7	7	1	7	1	1	1	1	1	1	7	6	2	3	3	2	6	6	7	6	7	6	7
53	2	1	2	2	6	3	2	2	2	2	2	6	2	3	1	3	6	6	2	2	3	5	3	3	3	2	2	3	5	3	3	5	6	2	6	5	2	3	2	3	5	5	6	3	2	6	2	5	2
54	6	1	3	7	6	3	6	6	2	1	6	7	2	3	7	7	6	5	7	6	1	6	2	7	7	5	6	6	1	7	1	2	2	2	1	1	2	7	1	2	1	2	6	5	7	3	7	7	2
55	3	4	6	2	3	NA	3	2	1	5	7	6	6	6	3	7	6	7	6	6	6	6	6	2	2	6	7	6	NA	2	6	5	2	7	2	2	2	2	7	6	1	2	3	4	6	6	2	5	7
56	6	1	6	6	6	3	2	6	1	5	7	7	3	6	6	7	5	7	7	6	6	7	6	7	6	6	7	6	2	5	1	3	2	2	1	1	5	6	5	5	5	2	3	7	7	5	7	6	7
57	2	6	6	2	6	3	3	2	6	3	5	3	2	5	2	3	3	6	6	6	2	5	5	2	2	6	3	5	6	3	3	2	6	6	5	5	5	2	3	5	7	5	2	4	5	5	5	2	3
58	6	4	6	2	5	2	NA	2	2	6	2	5	6	5	3	7	6	7	2	6	5	6	5	3	1	3	6	5	2	2	5	5	6	2	3	5	5	2	3	5	6	2	3	6	6	5	6	2	3
59	5	4	2	7	5	3	3	6	3	1	2	7	3	2	6	3	2	5	7	5	2	5	2	7	3	1	2	6	3	7	1	2	3	6	1	6	2	7	1	1	7	1	6	6	6	2	7	7	3
60	6	2	7	6	7	7	6	5	1	2	6	7	2	2	6	7	2	7	7	6	6	6	5	5	7	7	6	7	1	6	1	2	2	6	2	1	6	6	2	3	1	2	3	7	6	2	7	2	7
61	3	6	2	5	3	5	3	5	3	1	5	6	2	2	5	2	2	3	2	2	2	2	3	6	2	1	3	2	5	5	3	6	3	2	3	5	2	5	1	2	1	5	5	3	3	2	5	3	3
62	5	6	7	1	3	4	2	1	5	6	6	6	5	7	5	7	6	2	7	6	6	6	7	1	2	6	5	6	6	1	7	6	6	7	2	6	6	2	7	7	6	6	2	5	6	6	3	5	6
63	2	6	2	3	6	7	3	2	2	2	2	3	3	2	1	2	5	3	2	2	2	3	2	5	2	2	5	3	6	5	2	2	3	2	4	3	2	4	1	3	5	2	3	3	3	2	6	2	2
64	4	2	2	6	6	4	6	6	1	1	2	7	2	2	6	4	2	3	1	2	2	5	2	7	6	1	2	5	2	7	1	2	2	3	2	2	2	6	1	2	1	2	5	5	5	2	5	5	2
65	4	7	3	3	5	NA	2	6	1	2	2	6	3	3	3	4	2	3	3	2	2	3	2	5	1	2	4	2	2	5	3	5	2	1	2	3	2	3	2	3	6	4	2	2	3	2	5	2	3
66	2	4	4	2	6	3	3	6	2	3	2	5	2	3	2	4	5	2	2	2	3	5	2	3	1	2	2	3	5	3	3	3	5	2	5	3	2	3	2	5	2	2	5	3	3	2	2	1	6
67	2	7	2	5	5	6	6	6	1	1	1	2	6	1	5	6	2	5	2	1	2	5	2	7	4	2	5	2	3	7	2	2	3	2	2	3	2	6	1	3	2	2	6	5	5	2	5	3	3
68	2	2	2	5	6	4	3	2	3	3	2	5	2	3	2	5	5	4	7	2	3	5	3	3	2	2	7	3	6	3	3	5	5	2	4	3	2	3	3	3	2	6	2	6	7	3	6	6	2
69	4	2	1	2	6	5	6	6	4	1	2	3	2	2	3	3	4	2	5	3	2	3	2	5	1	2	3	2	3	7	3	2	3	2	2	5	2	5	6	3	2	2	6	2	3	2	5	2	2
70	2	6	2	2	6	4	1	3	3	2	2	5	3	5	1	3	6	3	2	5	2	3	2	3	2	2	2	2	3	5	3	5	4	2	5	5	2	5	5	2	4	5	5	2	3	3	3	6	2
71	6	4	6	6	5	NA	6	7	1	2	7	7	3	6	7	7	2	7	7	6	7	7	6	7	7	6	7	7	2	7	1	1	1	5	1	1	6	6	1	1	5	1	6	7	7	2	7	7	6
72	7	1	6	6	5	5	6	5	1	2	5	7	2	3	6	7	6	4	5	6	6	6	3	6	7	2	6	6	3	6	2	3	2	2	1	2	3	6	2	2	2	2	5	2	6	6	7	5	4
73	5	3	2	7	3	3	6	6	3	1	3	6	2	2	6	5	6	4	7	1	2	6	2	7	6	2	2	6	1	7	1	2	2	2	1	5	2	7	1	2	2	1	6	5	6	2	7	7	2
74	2	6	5	5	6	7	3	3	2	2	2	2	5	2	2	4	5	3	6	6	5	6	5	2	2	2	4	6	2	2	5	5	4	6	3	5	5	2	5	6	6	2	3	2	6	6	3	6	2
75	3	7	3	6	2	3	3	6	6	3	2	6	2	2	2	2	2	3	1	6	2	2	3	2	5	5	2	2	3	7	2	3	2	2	3	6	2	6	5	2	5	6	6	2	3	3	7	6	2
76	5	4	2	5	5	3	6	5	1	1	3	2	2	2	1	2	3	4	2	2	2	2	3	2	5	3	5	3	3	7	2	2	6	3	4	2	2	6	2	2	2	3	1	6	3	2	3	1	3
77	1	7	6	2	6	7	NA	6	6	6	4	6	6	6	2	7	5	7	6	6	5	5	5	2	2	2	5	3	7	1	6	3	6	6	6	6	6	5	5	6	5	5	2	2	5	6	5	6	3
78	6	2	7	6	7	4	6	2	1	2	7	7	2	6	7	7	6	7	7	6	6	7	6	7	7	6	7	7	2	6	7	2	6	7	2	1	6	3	5	5	5	3	3	6	7	6	6	6	7
79	2	2	2	5	6	6	3	6	2	1	1	2	3	2	5	3	2	2	1	1	2	2	2	5	1	2	1	5	3	6	2	6	3	2	5	5	2	6	1	2	2	2	2	2	3	2	5	5	2
80	2	6	2	2	6	3	2	6	5	5	5	3	3	3	2	4	6	4	2	3	2	2	3	3	4	2	3	3	5	3	6	5	6	2	5	5	2	6	3	2	5	5	5	2	3	5	3	3	2
81	4	6	7	1	2	5	3	2	4	5	7	7	5	6	5	7	6	7	6	7	5	6	7	2	2	6	7	6	3	2	2	2	5	7	2	5	6	5	6	6	6	2	3	7	6	6	3	5	7
82	2	2	2	2	6	3	2	6	3	5	2	6	4	3	5	2	3	3	6	2	6	3	3	2	2	5	5	3	5	3	6	3	6	2	6	5	2	3	3	3	2	6	5	5	2	2	6	1	2
83	2	6	6	2	6	6	3	2	4	5	3	3	2	6	2	7	3	7	2	6	6	5	5	2	2	2	3	5	3	2	6	3	6	6	2	6	6	3	6	5	5	6	2	6	6	5	3	2	2
84	6	5	2	6	6	2	6	6	1	1	5	6	2	2	1	6	6	3	6	6	3	6	3	6	7	5	7	6	2	6	2	2	2	1	1	2	5	6	2	2	2	3	5	5	6	1	2	7	4
85	2	6	6	2	5	3	2	2	7	6	5	6	6	6	1	5	6	5	6	5	6	5	7	1	3	6	6	6	6	2	6	5	6	6	6	6	7	2	3	6	5	6	2	3	6	6	6	2	3
86	2	2	2	2	3	3	2	3	6	2	2	2	2	2	2	5	2	7	3	2	2	2	3	2	1	2	3	2	5	2	6	5	6	3	5	6	2	3	3	6	4	6	1	2	3	2	3	2	2
87	3	6	3	2	3	4	4	2	1	2	1	2	3	2	1	4	5	3	6	2	3	2	3	3	1	2	2	2	6	2	6	2	6	2	5	6	2	3	2	5	2	5	3	2	2	2	3	2	2
88	7	1	7	6	5	NA	6	7	1	2	6	7	1	6	7	7	2	7	2	5	7	7	2	7	7	2	7	7	1	7	1	1	1	1	1	1	5	6	2	6	1	1	7	6	7	6	7	7	6
89	3	4	6	2	6	3	3	2	2	6	6	2	3	3	5	7	5	5	6	6	6	5	6	2	1	2	5	5	6	2	6	5	6	6	6	5	6	2	2	5	6	6	2	5	6	6	7	2	2
90	6	2	6	6	4	NA	2	6	1	5	5	6	2	6	7	7	3	7	7	6	5	7	3	2	7	5	7	6	2	3	2	3	2	6	5	1	5	5	2	5	2	5	5	6	6	5	7	1	6
91	2	6	2	5	6	3	6	6	2	2	1	6	3	2	2	3	3	3	2	2	2	1	2	2	2	2	5	2	5	6	3	6	5	2	5	6	3	5	2	1	4	5	6	2	3	2	6	2	2
92	2	2	2	5	3	6	6	5	1	3	3	7	3	5	5	4	2	4	5	5	2	2	2	2	6	2	6	6	3	3	2	2	2	3	3	2	6	4	5	5	5	5	6	5	5	2	5	4	3
93	6	1	5	6	6	3	6	6	1	1	7	7	2	6	7	7	2	7	6	5	6	7	5	6	6	5	7	7	4	6	1	2	2	6	1	1	5	6	6	5	1	3	3	6	7	5	7	2	5
94	7	1	7	7	6	7	6	7	1	1	7	7	2	6	7	7	6	7	7	5	3	7	5	7	7	6	6	7	2	7	1	1	1	6	1	1	7	7	1	2	1	1	7	5	7	7	7	6	6
95	2	5	6	3	5	3	2	3	4	5	5	6	6	3	2	5	6	6	6	3	6	5	5	2	2	2	6	2	6	2	3	5	6	6	3	6	6	2	5	5	5	6	3	6	6	5	2	3	3
96	1	2	6	2	6	3	2	2	3	2	2	2	6	2	2	5	5	6	2	2	6	3	3	2	2	2	2	2	6	3	6	5	6	2	5	6	5	3	3	5	4	5	4	2	3	2	2	2	2
97	2	1	6	2	4	4	3	2	3	3	2	3	3	6	1	4	2	2	2	2	3	4	2	3	2	3	3	5	6	3	2	2	6	6	6	3	2	6	3	5	4	2	4	2	2	3	2	2	4
98	2	2	3	4	4	2	3	6	2	4	4	3	3	4	2	4	NA	2	3	2	3	2	3	4	5	3	4	4	3	6	5	5	2	3	4	4	2	4	5	4	3	2	5	2	3	4	3	3	3
99	7	1	6	7	6	5	2	6	NA	3	7	7	2	6	7	7	2	7	7	6	6	7	5	7	NA	6	7	7	1	7	1	1	2	2	1	1	7	6	2	5	3	2	5	6	7	6	7	2	6
100	2	4	5	5	3	NA	6	6	1	1	2	6	3	5	5	2	3	7	5	6	6	5	2	3	5	2	6	5	2	6	5	3	2	2	3	3	2	5	5	3	4	3	5	5	5	2	6	2	2
[truncated: 31 more columns]
