# Supplementary material for: Four dimensions characterize attributions from faces using a representative set of English trait words
Source: Nat Commun. 2021 Aug 27;12:5168. doi: 10.1038/s41467-021-25500-y (PMC8397784; doi:10.1038/s41467-021-25500-y)
Supplement: Supplementary file 4 — Source Data [file 41467_2021_25500_MOESM4_ESM.zip › Source_Data/FigureS7_Ratings_80Traits_86Participants/LV19.csv]

	aggressive	agreeable	ambitious	angry	anxious	articulate	atypical	autistic	baby-faced	beautiful	bossy	careful	charismatic	clever	combative	competent	compulsive	condescending	confident	conscientious	consistent	courageous	creative	critical	cruel	curious	defensive	determined	dignified	disorderly	easygoing	emotional	empathetic	energetic	ethical	feminine	flexible	grumpy	happy	healthy	helpful	humble	ignorant	income	independent	intellectual	intense	jealous	leader-like
1	5	3	3	5	5	2	1	1	5	2	5	2	3	3	6	5	3	7	3	6	3	3	1	5	5	5	7	6	5	5	5	6	2	3	5	5	5	2	3	3	5	5	3	2	2	3	6	3	2
2	2	6	6	5	6	6	1	2	2	5	2	5	7	6	3	5	6	5	7	7	5	6	3	7	2	5	5	6	6	6	5	6	6	7	5	6	6	1	5	6	5	3	2	3	5	5	6	5	5
3	6	2	2	6	6	2	2	6	2	2	6	3	5	5	7	2	1	7	3	2	1	2	2	6	5	5	7	1	2	7	3	6	2	2	2	3	2	5	2	2	3	3	6	2	6	5	5	7	2
4	2	6	7	5	6	6	2	3	5	5	5	6	7	5	5	3	1	7	7	5	2	5	5	7	5	5	6	5	6	3	5	6	5	5	5	7	7	6	2	5	6	5	5	3	5	5	5	7	6
5	5	3	5	2	2	5	1	1	5	5	6	5	6	3	6	6	2	3	5	7	5	6	3	5	3	5	6	6	5	3	3	6	6	3	5	7	5	6	5	5	5	5	2	5	6	5	6	7	7
6	6	3	2	6	5	7	1	2	2	1	7	5	2	5	6	5	5	7	7	7	3	7	5	6	5	1	6	7	3	2	3	5	5	2	5	5	3	6	1	2	5	5	1	3	7	5	5	7	7
7	5	6	7	5	5	6	1	1	3	3	7	2	5	5	7	6	2	7	7	5	3	5	3	6	5	2	7	7	6	5	5	5	5	5	5	6	5	7	5	3	3	3	1	3	6	3	6	7	5
8	2	7	6	5	5	6	1	1	5	7	5	6	6	5	5	6	5	5	5	6	3	6	2	6	1	5	5	7	6	6	6	7	6	5	5	6	5	2	5	5	5	7	1	2	6	5	2	5	6
9	2	6	5	5	7	6	1	1	5	7	3	3	7	3	3	6	3	2	7	6	6	6	6	6	1	6	5	6	6	3	7	7	6	7	5	7	6	2	5	2	6	6	3	3	5	5	7	6	3
10	5	6	5	3	5	6	1	1	5	6	3	3	6	5	5	5	3	3	5	6	5	5	6	6	1	5	7	6	6	2	6	7	6	6	2	7	6	1	5	2	6	5	3	5	5	5	5	5	5
11	2	5	1	6	7	6	1	1	3	5	3	3	5	5	5	3	1	5	7	6	5	5	2	6	1	6	2	6	6	5	5	7	6	2	3	7	2	6	5	5	6	7	5	6	3	5	3	5	5
12	1	5	3	5	6	2	1	6	7	3	3	6	5	2	2	2	3	5	6	5	2	2	7	5	6	2	6	6	5	2	3	7	5	5	6	6	3	7	3	6	5	5	5	3	1	5	2	7	2
13	2	5	5	6	5	5	3	1	3	5	5	5	3	5	6	5	2	5	7	7	3	2	5	6	5	2	7	5	2	5	5	6	6	5	2	6	5	5	5	5	3	5	2	5	3	5	5	5	6
14	5	5	7	2	7	3	1	1	2	5	7	3	5	6	3	5	5	6	7	7	7	2	3	7	5	6	7	7	5	6	5	3	5	6	5	5	5	3	5	5	3	7	5	3	3	5	7	6	6
15	7	1	2	2	2	1	3	6	1	1	7	6	1	2	6	5	1	6	7	5	6	6	1	7	7	3	7	2	2	6	1	3	1	1	5	2	1	7	1	2	3	7	6	1	7	1	2	6	7
16	6	5	5	5	7	5	1	3	3	3	6	5	5	3	6	5	3	7	7	5	2	3	5	6	5	5	7	5	5	6	7	6	2	6	5	6	5	3	5	5	5	5	3	3	2	2	5	6	5
17	6	3	3	5	6	5	5	2	5	5	6	5	5	5	5	5	6	6	3	5	3	5	5	7	3	3	5	6	5	3	6	6	3	5	3	5	5	5	3	5	5	6	3	5	3	5	5	7	5
18	5	2	5	6	2	3	1	3	2	2	7	5	2	3	7	3	2	7	7	7	1	6	6	7	6	1	2	7	2	6	2	5	3	5	6	3	6	5	5	2	5	7	6	2	7	5	2	3	2
19	6	5	5	5	5	6	1	5	5	2	5	6	6	6	5	5	2	6	7	5	3	5	5	5	2	3	6	6	5	5	5	5	5	5	6	6	5	3	2	5	3	5	3	3	6	5	3	6	5
20	2	5	5	5	2	6	1	2	5	5	5	5	6	5	5	5	5	6	7	6	5	3	5	6	2	5	5	5	5	5	7	6	6	5	3	6	6	5	5	6	5	5	3	3	3	5	5	5	6
21	2	2	1	5	7	2	3	6	3	1	3	6	2	2	5	1	2	7	6	2	3	1	6	7	6	7	1	1	2	6	2	2	1	2	3	5	6	7	2	5	1	7	7	2	1	2	5	6	6
22	6	1	2	2	5	3	2	6	3	1	5	6	1	3	6	2	2	6	7	7	2	7	3	7	1	2	7	7	2	6	1	2	2	2	2	2	3	7	2	1	2	7	6	1	5	3	7	6	6
23	2	2	2	2	7	2	1	5	7	3	3	6	1	6	1	1	5	1	7	6	5	6	7	5	1	7	2	6	7	6	1	5	7	2	6	6	3	2	2	2	6	7	1	1	1	7	2	5	2
24	2	7	6	3	5	7	1	1	7	7	5	5	7	6	1	6	5	2	7	6	6	6	7	6	1	7	5	7	6	2	6	7	5	6	6	6	6	1	6	6	6	5	6	5	5	6	3	2	6
25	2	6	5	6	3	6	1	1	5	6	5	6	7	5	2	6	6	6	7	7	2	6	6	5	3	6	5	6	6	2	7	6	6	6	6	7	5	1	5	6	5	3	2	5	7	3	5	6	6
26	2	5	5	2	6	3	1	1	5	1	3	3	6	5	2	6	5	7	7	5	5	5	6	7	5	5	7	7	5	3	7	6	5	5	5	7	6	6	1	5	2	5	6	2	6	3	6	7	6
27	6	1	6	6	5	5	2	3	1	3	6	2	2	5	6	2	2	6	7	5	1	5	5	7	6	3	7	6	3	2	5	6	5	7	2	6	5	7	3	6	5	7	6	3	6	5	3	2	6
28	3	6	6	5	6	6	1	1	5	6	6	3	6	3	5	5	5	6	6	5	5	5	6	7	2	5	6	5	6	6	6	6	5	5	6	5	6	2	5	5	5	3	5	5	5	2	5	3	2
29	3	3	5	5	6	7	3	2	3	5	5	3	5	2	5	5	6	5	7	5	2	5	3	7	2	5	5	6	5	3	5	3	5	5	5	7	3	3	5	3	5	6	3	2	5	5	3	5	5
30	6	6	5	5	7	6	1	2	5	6	5	5	7	6	5	5	5	5	6	6	2	5	5	6	5	6	7	5	5	3	7	6	5	5	5	7	3	5	5	5	6	6	2	5	6	5	5	5	6
31	2	5	5	3	6	6	1	1	3	3	5	7	5	2	3	5	6	6	7	5	3	5	5	7	NA	5	6	6	5	3	5	7	2	5	3	5	5	5	3	5	5	5	3	6	5	3	3	6	6
32	7	1	3	2	7	6	1	2	1	2	7	5	2	6	2	6	2	7	7	7	5	5	1	7	7	2	7	7	2	2	2	5	2	2	5	3	5	7	2	6	2	6	3	2	7	3	7	6	7
33	2	2	2	2	7	2	1	3	2	1	5	7	2	5	2	2	5	2	3	6	6	1	1	7	6	3	7	1	1	3	1	5	7	2	6	5	2	3	3	5	6	7	6	1	1	6	3	6	2
34	6	6	7	3	6	6	1	2	2	6	7	5	7	6	7	6	3	5	7	1	5	7	5	7	2	7	7	7	5	5	6	7	5	7	5	6	6	3	7	6	5	2	5	6	7	5	3	2	7
35	2	3	3	5	6	5	1	3	7	3	3	5	5	3	2	3	1	7	6	5	3	5	3	7	5	6	7	5	5	5	5	7	5	5	5	7	5	6	5	2	5	7	5	7	3	5	5	7	2
36	5	5	6	2	7	6	1	5	3	2	3	6	5	5	5	5	2	7	6	5	6	5	5	7	6	5	6	7	5	5	6	7	5	6	5	7	5	3	5	5	3	5	3	5	5	2	6	5	5
37	7	2	5	5	7	3	3	6	5	1	7	2	2	3	7	2	7	7	3	5	6	6	3	7	7	7	7	5	5	7	3	6	3	3	5	6	5	5	3	3	1	3	5	2	2	7	7	7	7
38	7	2	6	2	3	6	1	2	2	1	6	3	5	5	6	6	2	7	6	5	2	5	6	7	7	5	6	2	3	2	7	5	5	2	5	6	2	2	6	3	3	5	3	3	7	5	5	5	7
39	1	6	7	3	2	6	1	3	7	5	5	2	7	5	3	5	3	6	7	6	5	6	6	7	2	7	6	7	7	2	7	7	7	7	6	7	6	1	6	6	6	3	6	2	2	6	3	6	5
40	3	5	6	6	5	5	1	1	7	5	5	7	7	5	3	5	3	6	7	3	5	3	6	6	2	6	5	6	6	6	6	6	3	5	5	6	5	3	5	6	5	6	6	4	3	5	5	5	5
41	2	5	6	3	7	5	6	3	2	3	5	6	5	2	3	5	3	2	6	7	5	6	3	5	2	6	5	5	5	5	7	6	5	2	5	6	5	3	3	3	5	3	2	3	5	3	3	5	5
42	5	5	7	6	5	7	1	2	6	6	2	3	6	6	1	5	5	5	7	5	3	5	7	5	1	7	2	6	7	5	7	7	7	7	6	6	6	2	7	2	6	6	5	3	2	5	1	6	6
43	5	6	7	5	6	6	1	5	5	6	5	2	7	3	5	3	6	5	7	5	7	2	5	7	5	2	5	5	5	5	7	7	5	6	5	6	6	1	6	6	5	7	2	5	5	5	1	6	6
44	3	5	5	5	7	6	1	2	7	3	3	6	3	5	2	2	5	7	5	7	2	3	5	6	1	6	7	6	5	5	6	7	6	6	7	5	7	5	5	6	2	6	5	5	2	3	3	6	6
45	7	3	5	5	6	5	1	5	5	3	3	5	3	3	7	3	1	7	6	3	3	2	2	7	6	5	7	5	5	5	2	6	5	3	6	5	5	6	3	5	1	3	2	5	3	5	5	5	5
46	6	5	6	2	7	5	1	3	3	3	7	2	5	3	5	2	3	7	2	5	3	6	3	7	5	3	7	5	5	5	5	5	5	5	1	6	5	6	3	5	5	5	5	5	7	3	5	7	5
47	6	6	7	2	6	6	1	1	7	5	6	1	3	2	5	5	1	7	7	3	5	6	5	5	6	2	7	7	2	6	7	6	1	7	2	7	5	6	2	6	2	2	6	3	5	5	7	7	6
48	1	6	6	5	7	7	1	1	7	5	7	7	7	5	1	1	6	3	7	6	5	2	5	7	1	6	7	6	5	7	3	7	5	7	2	7	6	1	7	6	5	7	2	1	2	6	5	5	5
49	5	6	7	6	6	5	2	2	6	6	3	3	6	3	3	6	3	7	7	6	5	6	5	7	3	5	7	5	5	5	6	6	6	6	2	7	6	1	5	7	6	5	2	3	5	6	5	6	6
50	2	5	5	3	5	5	1	3	5	1	5	5	2	3	5	5	5	5	6	5	6	6	3	7	1	5	7	5	5	6	5	5	6	3	3	6	5	1	5	5	5	5	5	3	3	2	3	5	5
51	6	5	5	2	2	7	2	1	1	5	6	5	6	5	5	6	2	2	7	6	6	5	5	5	2	6	7	7	5	3	3	3	5	7	6	3	6	2	6	5	6	5	3	5	7	3	5	5	6
52	7	6	7	2	2	5	6	1	1	5	7	6	6	6	6	7	7	5	7	7	6	NA	2	6	5	3	7	7	3	1	5	3	5	1	6	1	3	3	6	5	5	7	1	1	7	6	2	5	7
53	6	2	5	2	2	6	1	6	5	3	5	2	3	3	5	6	2	6	6	5	3	3	5	6	6	3	6	6	3	6	5	3	6	3	5	2	3	6	2	2	3	7	3	5	5	6	3	3	3
54	6	1	5	2	5	2	1	7	1	1	5	3	5	1	1	1	2	7	7	1	3	6	2	7	7	6	7	5	1	7	3	5	2	5	2	2	1	3	3	2	1	2	7	1	1	2	6	7	2
55	1	6	6	2	2	7	1	1	1	7	1	1	7	7	1	6	6	1	7	2	7	6	7	3	1	7	2	7	7	2	7	7	6	7	6	1	7	1	7	3	7	2	6	7	7	7	2	3	6
56	7	6	3	5	2	6	1	1	2	7	5	6	5	6	2	6	6	2	7	7	1	7	1	7	2	5	5	7	7	3	3	2	2	3	7	2	5	3	3	2	5	6	3	7	6	6	7	5	7
57	3	3	7	3	2	5	1	7	3	1	5	2	2	3	7	3	6	7	7	2	6	6	5	6	5	5	5	6	1	6	5	5	1	5	1	3	5	1	7	2	5	2	7	1	5	2	6	5	5
58	5	5	5	2	2	6	1	2	5	6	5	6	5	6	3	5	5	6	7	6	5	6	2	5	1	5	5	7	5	5	6	6	6	2	6	2	3	3	6	3	2	6	3	3	2	5	6	2	6
59	3	2	2	2	7	5	3	3	5	2	5	6	1	3	5	2	2	7	3	6	2	7	5	5	7	6	7	6	2	2	2	5	1	3	5	2	1	7	2	6	1	7	7	1	5	2	2	7	2
60	5	5	2	2	2	5	1	6	1	2	5	3	2	1	1	2	2	3	1	5	5	6	2	7	6	2	7	7	2	3	5	3	2	2	5	1	5	7	2	2	1	7	7	3	1	2	7	2	1
61	5	1	3	2	2	5	1	1	2	3	6	5	5	2	5	6	2	2	3	5	6	2	5	5	2	5	7	7	6	5	2	3	6	5	5	1	6	3	5	5	3	7	3	5	7	5	6	6	7
62	6	3	5	5	5	2	6	3	6	3	5	3	5	6	3	5	2	7	6	5	2	3	6	6	5	6	5	6	5	5	3	6	2	6	7	5	5	5	5	5	3	6	6	5	3	5	2	7	1
63	7	2	7	5	2	5	1	5	3	1	6	3	5	5	3	5	5	2	7	5	3	7	3	7	3	3	7	5	3	5	1	1	2	2	2	3	3	6	3	6	2	5	3	6	7	2	7	5	7
64	2	1	1	3	7	2	6	7	2	1	1	3	2	1	2	2	1	3	7	6	6	3	3	7	7	6	7	1	2	1	2	3	2	3	7	3	1	5	3	2	5	7	7	2	3	3	2	5	1
65	2	2	5	3	7	5	6	6	2	3	3	3	5	5	3	3	2	2	7	6	3	3	3	6	3	6	6	2	3	6	3	6	6	6	5	3	6	2	6	5	6	2	5	2	2	5	5	7	5
66	2	5	6	5	6	6	1	1	5	6	1	5	7	6	5	2	2	2	3	7	6	6	2	6	3	5	5	6	5	3	5	6	6	6	5	3	6	3	2	6	3	6	2	3	3	5	6	2	3
67	3	1	2	5	5	2	5	5	3	1	1	3	2	3	3	5	2	5	3	6	3	1	3	7	2	3	5	7	5	5	3	5	2	5	3	3	6	2	3	3	5	6	5	3	5	2	7	3	5
68	5	6	7	6	3	6	1	1	5	7	5	6	2	5	5	6	2	7	7	7	1	7	6	5	1	7	7	7	6	5	5	6	5	5	3	3	5	2	5	6	5	3	1	5	6	2	3	6	7
69	6	1	5	5	7	1	7	7	7	1	1	6	1	7	1	2	2	5	2	6	2	7	7	7	7	5	1	2	5	6	1	6	2	1	3	5	1	5	1	2	2	7	3	1	1	6	1	7	2
70	2	3	5	5	7	2	3	3	7	5	2	5	5	5	3	3	6	3	3	6	6	5	6	3	2	7	7	6	6	1	3	6	6	3	7	3	5	2	5	5	6	7	5	6	1	3	3	5	1
71	6	1	3	5	3	6	7	6	3	2	6	6	1	1	6	6	5	7	7	5	2	6	2	6	5	5	7	7	3	3	3	2	2	5	3	1	5	5	3	2	3	5	5	6	2	2	7	6	2
72	6	2	2	2	7	2	6	7	2	1	2	6	1	1	7	2	3	5	7	6	7	1	2	6	5	1	7	2	2	6	2	3	2	2	6	1	2	6	1	2	2	7	7	1	6	2	2	2	1
73	5	2	5	6	6	2	1	5	5	1	3	1	2	3	2	3	2	7	7	5	5	6	2	6	6	7	1	2	2	6	1	5	2	3	3	6	5	3	3	3	1	5	6	1	2	3	2	7	2
74	2	5	6	5	6	3	1	6	7	3	5	5	6	3	5	5	2	3	7	7	6	5	2	7	2	6	2	5	6	2	2	5	3	5	5	3	5	2	6	5	5	7	6	2	3	5	5	6	3
75	2	2	3	5	5	2	1	5	7	3	2	2	3	2	5	5	5	7	5	5	5	3	3	7	7	5	7	5	5	2	3	6	2	5	2	6	5	6	2	3	1	7	3	2	3	2	6	7	3
76	1	2	2	2	7	2	6	6	7	3	2	5	5	3	2	2	2	3	7	6	5	2	6	6	1	7	2	5	6	2	3	7	7	2	7	5	1	5	2	6	6	7	3	2	1	5	6	6	1
77	3	5	5	3	5	5	1	3	5	5	7	2	3	5	1	6	3	7	5	3	1	5	3	7	7	5	7	6	5	6	5	6	2	5	6	5	5	6	3	3	5	5	2	5	2	5	5	7	5
78	2	3	3	5	7	6	5	5	2	1	2	5	3	2	1	5	2	3	3	5	6	2	3	6	2	2	1	2	2	6	3	6	6	2	3	3	2	1	3	2	3	5	5	5	2	6	6	6	6
79	2	6	6	2	6	7	1	1	6	7	3	5	7	6	2	6	5	2	7	6	6	2	5	5	1	5	3	5	7	2	5	6	6	6	6	3	6	1	5	2	6	5	2	2	2	5	5	6	2
80	5	5	3	2	5	5	1	1	2	5	2	5	5	6	5	6	3	5	6	6	2	2	5	7	2	3	5	6	6	6	2	5	6	7	6	3	6	2	2	5	3	6	1	5	3	3	5	6	6
81	2	5	5	3	2	5	5	2	3	5	3	5	6	3	3	3	2	3	7	6	2	6	5	3	2	7	2	6	5	5	5	6	3	6	6	3	5	3	3	5	6	3	5	1	7	5	5	6	5
82	3	3	2	2	5	3	1	3	3	1	5	6	2	5	3	2	3	2	7	6	2	6	3	5	5	2	6	6	3	6	2	2	5	6	6	3	3	6	3	2	3	6	6	5	7	3	2	6	6
83	5	5	5	5	6	6	1	1	6	5	5	3	5	3	2	5	2	3	5	5	2	5	5	5	5	5	3	2	3	3	5	6	2	5	5	5	2	3	4	5	3	3	5	2	1	5	3	5	5
84	2	3	3	3	6	3	5	6	2	1	2	1	1	6	2	3	2	7	7	3	5	7	3	3	7	6	5	5	6	7	6	6	2	5	3	3	5	3	6	3	3	5	3	5	1	2	5	5	2
85	2	5	6	3	5	7	1	2	7	5	5	6	3	5	5	2	5	6	7	6	5	5	6	5	5	7	7	6	5	5	5	6	5	6	5	5	5	5	5	5	1	6	2	2	6	6	3	6	6
86	2	2	2	5	7	1	5	1	7	3	1	1	5	3	2	2	5	5	5	5	2	5	5	3	3	7	6	6	6	3	5	7	6	7	5	5	5	2	NA	6	6	5	2	2	3	3	2	2	1
87	2	5	7	2	6	5	1	5	7	3	3	2	6	3	5	2	3	7	3	6	6	3	6	5	6	7	3	6	5	3	3	3	6	6	3	6	3	3	3	2	2	7	2	2	5	6	3	6	6
88	6	6	7	3	5	6	6	1	5	5	7	5	6	5	6	6	1	7	7	6	2	6	3	6	6	5	7	7	2	3	3	5	1	5	6	3	5	7	3	5	2	3	1	3	6	6	6	7	6
89	2	6	7	6	5	7	2	1	5	3	5	6	7	5	2	3	5	3	7	5	2	5	5	6	2	6	5	5	5	5	3	5	5	6	5	2	6	3	5	5	5	5	1	5	7	6	6	3	6
90	1	7	7	3	1	7	1	1	2	7	5	2	7	6	5	6	7	1	7	7	7	7	5	2	1	7	6	7	7	5	5	6	7	6	7	1	6	1	6	6	6	6	2	7	7	6	1	2	7
91	3	5	6	6	6	5	1	2	7	5	5	5	5	6	6	7	2	3	7	7	5	5	5	3	6	7	7	7	3	2	5	6	5	6	3	5	5	7	5	6	6	6	1	3	5	6	5	6	5
92	2	7	5	6	2	7	1	1	5	7	6	2	7	6	5	5	2	6	7	3	3	7	6	3	1	7	2	5	5	6	7	6	6	6	2	5	6	2	7	2	5	1	1	3	6	5	5	1	6
93	2	7	7	2	2	7	1	2	3	7	6	7	7	5	6	7	7	2	7	7	2	3	5	7	1	6	5	7	6	4	5	5	6	5	6	1	7	1	3	6	5	6	5	6	7	6	5	5	7
94	6	1	7	3	5	5	2	2	2	2	2	7	3	3	6	6	2	3	7	5	2	2	2	7	2	3	7	3	5	5	1	2	5	6	6	1	2	7	2	6	2	6	6	2	2	6	7	6	7
95	6	6	7	2	5	5	1	1	2	3	5	2	6	5	5	3	3	7	7	2	2	5	1	6	1	2	6	7	3	5	7	6	2	7	2	5	2	1	5	6	2	3	6	6	6	1	7	7	6
96	2	5	2	3	6	5	5	1	7	3	3	5	6	2	3	5	2	3	6	5	5	6	6	NA	3	7	6	3	3	3	6	5	2	5	5	5	3	2	2	3	6	7	3	5	6	6	3	5	6
97	7	5	5	5	2	5	1	2	5	5	6	5	3	6	5	5	5	7	7	3	5	2	6	6	5	6	7	7	2	3	5	6	6	6	1	2	2	2	5	5	3	1	2	7	6	6	5	3	5
98	2	1	5	5	2	6	1	2	1	3	6	6	6	5	3	6	2	2	7	7	2	6	5	5	6	2	2	5	6	3	3	5	6	6	6	2	5	3	5	2	6	5	3	3	7	5	2	6	6
99	2	7	7	5	2	7	1	1	6	7	7	5	7	5	2	5	2	1	7	7	6	5	5	5	1	7	6	7	6	2	5	6	6	5	6	5	5	3	5	6	5	7	2	6	7	6	1	6	5
100	6	1	6	3	6	1	6	5	5	1	5	1	3	2	2	1	1	7	7	1	1	5	1	5	7	5	7	5	1	7	7	7	2	7	2	5	5	1	5	2	5	1	7	1	1	1	3	6	1
[truncated: 31 more columns]
