# Supplementary material for: Four dimensions characterize attributions from faces using a representative set of English trait words
Source: Nat Commun. 2021 Aug 27;12:5168. doi: 10.1038/s41467-021-25500-y (PMC8397784; doi:10.1038/s41467-021-25500-y)
Supplement: Supplementary file 4 — Source Data [file 41467_2021_25500_MOESM4_ESM.zip › Source_Data/FigureS7_Ratings_80Traits_86Participants/LV18.csv]

	aggressive	agreeable	ambitious	angry	anxious	articulate	atypical	autistic	baby-faced	beautiful	bossy	careful	charismatic	clever	combative	competent	compulsive	condescending	confident	conscientious	consistent	courageous	creative	critical	cruel	curious	defensive	determined	dignified	disorderly	easygoing	emotional	empathetic	energetic	ethical	feminine	flexible	grumpy	happy	healthy	helpful	humble	ignorant	income	independent	intellectual	intense	jealous	leader-like
1	6	6	4	3	6	7	2	1	3	5	5	6	5	4	6	7	5	6	5	7	7	4	5	1	2	5	4	4	7	3	3	6	2	5	7	7	6	3	5	6	7	4	5	5	3	4	6	5	4
2	4	5	7	3	1	7	3	1	2	6	6	7	4	7	5	7	5	3	5	7	6	6	6	6	1	6	4	6	5	5	6	6	2	5	7	7	6	5	4	5	6	4	3	6	5	5	3	2	6
3	5	4	1	4	5	1	6	1	5	2	3	7	3	4	4	7	5	2	4	5	4	5	4	5	1	5	4	4	5	5	3	6	5	4	6	6	2	4	4	3	7	4	3	1	1	2	2	6	4
4	5	4	6	2	NA	7	3	NA	2	5	4	6	3	5	4	7	5	3	6	5	6	4	4	3	NA	3	4	4	5	5	6	5	1	3	7	7	5	4	4	5	6	4	5	6	5	5	3	3	2
5	5	3	5	4	2	7	2	1	2	6	6	6	5	5	6	7	6	5	4	6	7	5	2	2	1	5	4	7	5	3	1	3	1	6	7	7	3	1	5	7	6	4	3	5	5	3	7	4	5
6	7	2	5	5	6	7	3	1	2	5	6	6	4	6	6	7	7	6	6	7	7	4	2	3	2	4	4	4	6	4	2	2	5	6	6	7	6	6	4	5	5	3	4	6	3	4	6	5	7
7	6	1	6	5	5	7	3	1	2	7	6	5	7	7	6	7	6	4	7	7	7	7	6	7	NA	7	3	7	7	2	1	3	3	7	6	7	7	7	4	7	7	4	2	6	5	7	7	2	7
8	6	3	6	5	4	7	1	1	2	7	7	5	7	5	3	7	6	6	7	7	6	2	6	6	1	5	4	5	7	3	5	3	1	5	7	7	5	4	5	7	5	2	6	7	2	4	6	4	7
9	5	5	5	4	6	6	3	1	1	6	6	4	5	4	3	7	5	5	7	5	5	3	6	7	1	3	4	5	5	3	4	5	1	6	7	7	5	4	7	3	6	4	6	4	2	4	5	3	4
10	3	5	5	NA	6	6	4	1	2	6	6	7	5	7	5	NA	1	5	6	6	7	4	5	7	2	6	5	4	6	3	4	2	5	7	NA	7	6	5	6	6	7	4	3	6	3	4	3	5	6
11	5	5	5	3	5	7	5	1	1	6	6	7	5	6	2	7	6	3	3	7	6	3	5	3	1	5	4	5	6	1	6	6	4	6	7	7	4	3	6	6	6	4	2	4	2	4	5	4	6
12	4	6	6	2	7	6	5	1	7	6	2	5	5	7	2	7	5	3	7	7	7	2	6	6	1	7	4	5	6	4	5	5	2	6	7	7	5	NA	7	7	7	4	2	3	6	6	2	4	4
13	6	3	5	3	4	5	3	1	5	4	4	6	2	5	4	7	2	5	4	6	5	3	3	7	2	3	4	4	5	4	1	4	3	6	7	7	4	4	4	3	5	4	5	3	2	6	2	4	3
14	7	2	5	6	3	7	5	1	3	3	4	5	3	4	7	6	2	5	6	6	6	1	2	7	3	5	4	5	4	3	2	4	1	6	7	7	2	4	4	3	6	4	2	3	2	4	6	5	3
15	3	4	2	4	6	5	7	1	3	1	2	4	2	5	5	7	6	5	1	5	3	3	4	7	1	4	4	5	3	5	4	1	6	4	7	5	6	4	3	2	4	4	4	1	2	4	2	5	2
16	5	6	4	3	5	7	3	1	2	5	4	5	4	4	4	6	5	5	2	7	7	2	3	5	1	4	5	5	5	1	6	6	3	5	7	7	3	3	5	4	7	4	6	3	2	1	5	6	2
17	5	4	5	2	3	3	2	1	2	6	5	5	5	6	4	7	4	5	3	5	7	2	2	6	2	4	3	5	4	3	3	6	4	5	7	7	4	4	5	3	6	4	5	5	2	5	3	3	5
18	4	4	1	3	4	2	7	1	2	3	4	4	2	5	5	5	2	5	2	5	4	5	2	4	1	4	3	5	5	4	2	4	1	2	5	5	4	3	5	1	6	4	6	1	2	4	3	3	4
19	6	5	2	2	5	7	3	1	2	4	3	2	4	4	6	7	5	4	6	7	7	4	4	7	2	5	5	5	5	4	6	5	1	3	7	6	1	7	4	4	5	4	5	3	2	2	6	5	4
20	6	4	5	4	1	4	5	1	2	5	5	2	5	4	6	6	1	7	6	2	3	2	5	6	1	5	6	5	3	4	5	5	5	6	7	6	1	6	5	2	4	NA	6	3	2	1	4	6	2
21	7	3	3	5	7	3	6	2	4	2	2	4	3	4	4	5	6	5	7	3	7	3	2	6	3	4	4	3	3	5	3	1	4	2	7	5	2	5	4	2	7	4	6	2	2	NA	6	5	4
22	6	2	5	3	5	4	3	1	2	4	4	5	4	5	4	7	6	5	4	7	6	6	3	7	NA	6	4	5	6	2	1	3	2	1	NA	7	7	4	4	5	5	5	3	2	4	4	4	2	6
23	4	5	5	2	3	6	5	1	2	5	4	6	5	6	6	7	6	5	5	7	7	6	5	4	1	5	3	6	7	4	5	5	5	5	6	6	1	4	6	5	7	5	2	2	2	6	5	1	5
24	5	5	6	2	6	7	1	1	2	7	4	7	6	7	6	NA	6	6	7	6	6	3	5	7	1	4	5	5	7	2	5	5	2	6	7	7	6	4	6	5	7	4	NA	6	6	5	1	4	5
25	5	2	5	6	5	7	3	1	2	7	4	3	4	5	6	7	6	5	7	7	6	2	6	7	2	4	5	5	7	2	3	5	4	5	7	7	7	6	7	6	7	4	2	6	4	6	4	5	7
26	6	3	7	3	6	7	2	1	5	6	7	6	6	5	5	7	5	6	5	6	7	2	4	7	3	5	3	6	6	1	1	4	2	7	7	7	6	4	5	7	6	4	2	6	6	NA	5	6	3
27	6	3	5	4	5	7	6	1	1	4	5	3	4	5	6	7	4	5	6	7	4	3	5	6	3	4	4	5	5	3	2	2	5	5	6	7	5	4	5	4	6	4	2	5	3	5	5	5	5
28	6	1	6	3	1	7	5	NA	3	4	5	3	4	5	7	7	5	7	4	7	6	1	5	7	2	5	5	6	7	3	4	3	2	5	7	7	6	7	4	5	5	1	5	5	1	2	7	4	3
29	2	4	2	2	6	7	1	1	NA	5	5	6	6	5	4	7	3	2	6	7	6	4	7	2	1	6	4	4	6	4	6	6	5	6	7	7	5	4	6	3	7	4	3	6	6	5	1	2	6
30	6	6	6	4	3	6	1	1	2	7	6	3	5	7	5	7	5	5	7	7	6	4	5	4	1	6	4	6	7	3	7	4	6	6	7	7	6	5	4	3	6	4	2	6	2	5	6	3	5
31	5	6	6	2	6	7	2	1	2	7	5	6	5	7	3	7	7	6	3	7	7	5	6	1	NA	6	4	6	6	5	6	4	7	6	7	7	6	2	6	7	7	6	1	7	6	7	5	4	7
32	5	2	5	4	5	6	6	1	1	4	3	6	4	5	5	6	6	2	6	6	6	5	5	7	1	6	4	7	4	2	1	2	3	5	NA	6	5	5	4	3	6	4	3	2	3	5	6	4	5
33	3	5	3	5	6	7	6	1	2	4	3	5	2	5	4	7	5	2	2	NA	7	4	3	2	1	4	5	4	5	4	4	5	2	5	7	4	6	3	4	6	7	6	3	2	3	3	5	3	2
34	1	6	7	3	2	7	2	1	2	7	6	7	6	7	5	7	5	5	7	7	6	4	6	1	NA	7	5	4	7	2	7	5	6	6	7	7	5	3	6	7	6	4	2	6	7	7	3	3	7
35	6	5	5	3	5	7	4	1	5	7	4	7	6	7	5	7	5	5	5	7	6	5	5	3	NA	5	6	5	6	4	3	4	3	6	NA	7	5	3	7	6	7	4	3	6	5	4	6	5	6
36	4	3	6	2	6	7	3	1	3	6	5	6	4	5	5	7	3	5	6	6	6	4	5	7	NA	4	4	5	5	3	2	5	3	5	7	6	4	5	5	6	5	4	5	6	2	3	7	5	2
37	2	4	4	4	6	5	5	2	4	5	6	3	4	7	6	6	7	5	4	6	6	3	5	6	1	6	5	5	6	3	3	5	2	5	6	7	5	6	5	5	5	4	3	6	3	5	7	5	2
38	2	6	5	6	2	7	3	NA	2	5	6	7	4	6	3	7	5	4	7	7	7	5	NA	5	1	6	4	5	5	1	4	5	2	6	7	6	5	5	6	6	7	4	3	4	2	3	4	3	7
39	2	6	4	3	6	7	5	1	3	6	4	6	5	5	5	7	6	4	5	5	6	2	5	3	1	4	4	5	6	4	5	6	4	5	NA	7	6	3	6	4	7	3	2	6	5	5	5	4	5
40	4	4	2	3	5	7	2	1	2	6	6	7	5	7	3	7	4	3	4	6	7	4	6	6	1	4	5	5	6	4	3	NA	3	6	7	7	4	4	6	7	7	4	4	5	3	5	3	5	3
41	3	6	6	5	5	7	6	3	5	6	3	6	7	5	5	7	5	3	6	6	7	5	7	1	1	6	5	4	5	2	6	4	3	6	7	7	5	4	6	5	7	5	2	6	3	6	6	4	5
42	5	5	6	2	7	7	4	NA	4	6	5	7	5	6	5	7	6	4	4	7	7	5	6	3	NA	3	4	5	7	2	5	5	2	6	NA	7	7	2	6	7	6	4	2	5	2	6	6	2	7
43	5	3	5	5	3	7	3	1	2	6	5	6	4	6	6	7	6	5	7	5	7	4	4	7	1	5	4	NA	6	4	5	5	2	5	7	7	7	5	5	6	5	4	3	6	2	5	6	6	7
44	2	5	6	2	5	7	1	1	2	6	6	6	5	5	3	7	5	2	7	6	7	3	6	2	1	5	4	6	6	3	4	3	5	5	7	7	7	1	4	7	7	5	3	6	5	5	5	3	5
45	4	7	5	3	7	7	4	3	6	5	3	6	4	7	3	7	4	2	7	5	6	5	6	5	2	5	3	5	5	5	4	5	7	6	7	7	5	4	5	5	5	4	2	5	3	5	6	6	4
46	7	1	5	6	5	7	5	3	2	4	NA	5	3	4	6	6	6	7	6	6	5	2	2	7	NA	4	5	7	6	2	5	3	1	6	6	7	1	7	3	2	5	4	6	7	6	2	6	6	4
47	5	3	7	4	1	7	1	1	2	6	7	7	4	4	6	7	5	7	2	6	7	5	4	1	1	2	6	5	5	4	4	5	2	6	5	7	2	6	4	2	5	2	7	2	5	1	5	6	2
48	1	7	7	1	5	7	2	1	6	7	1	6	7	7	1	7	3	1	6	7	7	6	7	2	1	7	2	5	7	2	6	5	7	7	7	7	7	2	6	7	7	6	1	5	7	7	5	1	6
49	4	6	7	2	2	6	1	1	6	7	5	7	7	7	5	7	2	5	7	7	7	6	6	2	1	5	4	5	7	1	5	6	5	4	7	7	6	2	6	7	6	5	2	6	6	7	3	2	6
50	5	5	4	2	4	7	3	1	5	5	2	5	3	6	5	7	2	3	6	7	7	5	7	3	NA	6	4	5	5	4	5	NA	4	5	7	6	5	3	5	2	7	6	4	3	5	3	2	3	6
51	7	2	6	3	4	7	3	NA	2	5	5	3	4	5	6	7	5	5	6	5	6	4	3	7	1	5	5	4	6	3	5	2	NA	3	7	1	2	3	4	6	7	4	2	6	6	3	5	4	5
52	6	4	5	3	1	7	4	1	NA	4	4	7	6	6	6	7	2	3	6	7	5	4	4	3	2	4	4	4	7	4	2	2	4	5	5	1	5	4	4	2	6	6	2	6	6	4	4	3	7
53	6	3	5	5	1	7	2	1	2	5	NA	5	4	6	4	7	2	5	4	7	6	2	3	7	1	6	4	5	6	4	2	2	2	5	7	1	5	3	4	6	7	4	3	5	5	5	4	4	5
54	6	3	7	5	2	5	5	NA	2	4	5	1	5	4	6	5	6	5	7	6	4	3	2	7	1	3	5	7	4	6	4	1	2	5	NA	1	5	5	4	3	4	2	7	4	2	2	6	6	3
55	3	6	5	1	4	7	2	1	1	5	2	5	7	7	2	7	2	4	6	7	7	6	6	4	1	6	3	5	4	2	6	3	3	6	7	2	6	2	5	6	7	4	2	4	6	6	NA	2	4
56	4	7	7	3	1	7	4	1	1	7	1	7	7	7	2	7	7	1	7	7	7	7	7	5	1	7	1	7	7	2	6	4	7	7	7	1	7	1	5	7	7	7	1	7	7	7	7	1	7
57	5	5	6	2	5	7	2	1	2	6	3	6	6	6	4	7	3	5	7	7	7	5	5	2	1	6	4	5	6	6	7	2	6	6	7	2	6	2	6	6	6	4	3	5	6	5	2	2	5
58	7	1	6	3	1	7	3	1	1	6	4	2	6	6	6	7	2	6	5	7	7	3	2	7	1	6	4	5	5	3	5	3	2	6	7	1	6	4	5	6	5	4	6	4	5	2	3	2	6
59	1	1	1	6	7	1	7	4	7	1	1	5	1	4	2	7	7	7	2	1	3	1	1	7	2	2	6	1	2	6	1	7	1	1	5	2	1	7	2	1	4	1	7	2	1	1	1	7	5
60	6	2	7	6	1	5	2	1	1	3	3	3	2	6	7	7	5	6	3	5	5	1	4	3	3	3	5	5	3	6	3	1	NA	2	4	1	5	5	3	1	4	4	7	6	6	2	6	6	2
61	5	1	5	4	2	7	6	1	1	2	6	6	1	4	5	7	5	5	3	7	3	3	2	7	1	3	4	4	5	5	2	2	2	6	7	1	3	5	4	5	5	3	5	NA	6	3	6	5	4
62	5	1	5	2	2	7	6	1	3	7	5	3	6	6	NA	7	5	4	5	7	6	4	6	6	1	5	4	6	5	3	3	5	3	6	NA	3	6	4	6	5	7	4	2	7	6	6	6	6	5
63	5	4	5	4	1	5	2	1	2	5	6	2	4	5	6	7	2	7	2	5	7	3	4	2	3	5	4	5	6	2	1	3	4	3	7	2	4	3	4	6	4	4	3	6	6	4	4	5	6
64	5	4	3	3	6	7	5	1	1	4	5	7	3	4	5	7	3	2	3	7	7	4	5	7	2	4	4	4	4	2	6	5	6	4	7	1	2	5	4	3	7	5	2	5	2	2	2	5	4
65	6	5	5	3	1	7	2	1	NA	4	6	5	6	6	5	7	2	2	6	6	6	6	6	7	1	5	4	6	7	2	7	1	5	6	7	2	7	3	6	4	7	4	1	7	5	3	1	5	7
66	5	4	3	3	7	6	1	1	3	5	5	5	2	7	4	7	4	4	7	6	6	3	5	7	1	4	3	5	6	4	4	6	3	2	6	1	3	5	4	5	7	4	5	6	2	3	1	5	2
67	7	3	6	2	2	7	3	1	2	4	5	4	6	5	6	7	6	6	7	6	7	3	3	6	NA	5	4	6	6	2	1	1	2	6	NA	1	2	4	4	5	4	4	5	4	6	2	7	5	6
68	7	1	7	5	2	7	1	1	2	6	4	2	5	5	7	7	3	5	4	6	5	6	2	7	3	5	5	5	7	3	2	2	1	5	7	2	2	6	4	7	5	3	4	5	6	5	6	2	6
69	3	3	5	2	NA	7	6	5	7	3	5	6	4	6	5	5	5	2	3	5	6	4	5	4	NA	5	4	2	5	5	6	6	4	3	7	2	6	5	4	3	6	4	4	5	5	3	2	3	NA
70	6	4	3	2	7	3	5	NA	3	4	3	3	4	6	5	7	5	5	2	5	7	4	5	5	1	6	5	5	6	5	3	6	3	5	6	2	5	4	6	6	7	6	2	5	7	3	5	3	3
71	7	1	6	5	2	6	5	1	1	5	6	2	5	6	4	7	5	7	6	6	5	5	5	7	NA	5	4	6	6	2	3	4	1	4	5	1	3	5	4	3	4	4	3	6	4	3	7	5	7
72	4	4	5	3	2	5	3	NA	1	5	4	4	3	4	5	7	4	6	6	6	5	5	4	6	1	5	4	5	6	3	2	1	5	5	7	1	6	3	4	3	4	4	3	3	2	2	4	2	3
73	6	3	2	4	1	3	7	1	2	5	NA	4	2	4	4	7	6	7	6	7	4	4	1	6	1	6	4	3	6	5	4	3	1	4	NA	3	5	4	5	5	5	4	6	6	5	2	2	4	3
74	4	4	5	5	3	7	2	1	2	3	4	4	6	4	4	7	6	5	7	5	4	3	4	3	1	5	3	5	6	5	1	4	4	4	7	1	4	5	4	5	5	4	3	3	3	4	3	4	3
75	6	2	6	6	2	5	2	1	5	5	5	3	6	5	4	6	6	7	6	5	7	2	2	3	1	5	5	6	5	6	4	2	1	5	5	2	1	4	5	6	4	4	5	5	2	2	6	3	5
76	2	6	4	2	7	6	2	NA	2	5	5	5	4	4	5	6	5	2	2	4	6	3	6	4	1	6	5	4	6	3	6	6	5	2	7	2	4	4	3	6	7	6	3	5	5	3	2	4	2
77	2	3	4	2	1	5	2	1	1	4	5	5	4	5	5	7	5	5	6	5	5	2	6	7	NA	4	4	3	5	3	3	5	2	5	7	2	6	5	4	7	7	4	5	6	1	3	5	3	2
78	2	5	6	5	1	6	2	NA	1	4	3	5	7	6	3	7	6	3	4	6	5	5	5	6	1	5	4	5	7	4	3	4	1	5	7	1	6	3	4	3	5	4	1	6	6	5	4	5	5
79	3	7	6	3	1	6	1	1	2	6	3	6	5	6	3	6	4	1	7	6	5	4	5	3	1	6	4	6	7	2	6	4	7	7	7	1	6	2	4	6	7	4	4	4	3	5	4	2	4
80	4	3	4	3	4	3	5	1	2	4	3	4	4	5	4	6	3	4	6	5	6	3	5	2	1	2	5	6	5	3	2	4	1	5	NA	2	6	5	5	3	6	4	2	5	2	3	4	4	4
81	6	5	5	3	1	7	4	1	2	3	5	6	6	4	6	7	6	5	7	3	5	4	4	5	1	5	4	6	5	3	6	2	3	5	NA	1	3	3	5	3	7	4	NA	3	2	3	5	5	3
82	5	2	6	3	1	7	4	1	2	3	4	1	5	5	6	7	6	4	5	6	4	3	2	2	1	6	4	6	5	3	3	1	2	1	7	1	5	4	4	2	7	4	4	5	1	3	6	4	5
83	5	6	7	2	1	7	1	1	4	6	7	6	7	5	5	7	2	6	7	6	7	6	3	4	1	7	4	5	7	4	5	2	3	5	7	2	5	3	4	7	4	3	6	6	4	5	6	3	4
84	4	6	5	6	5	7	4	1	2	6	5	6	5	6	4	7	5	3	5	7	5	5	6	4	NA	4	5	4	6	3	4	2	2	7	7	2	6	3	5	6	7	5	3	5	6	5	5	3	5
85	5	7	6	2	6	2	5	NA	6	6	5	3	6	6	2	7	4	4	2	7	6	4	6	5	1	6	4	5	7	3	4	3	4	7	7	2	5	4	4	5	7	4	3	NA	5	6	5	3	6
86	4	6	6	3	2	5	4	1	2	6	4	7	5	7	5	7	3	2	6	7	5	4	5	3	1	5	4	6	5	3	6	5	4	6	7	2	6	2	7	6	7	6	3	6	5	5	1	3	4
87	5	6	5	3	4	5	5	1	2	5	4	6	5	5	3	7	2	5	NA	6	7	6	3	2	1	6	1	6	6	3	6	6	6	5	7	3	6	3	6	6	7	3	2	4	5	5	3	4	5
88	7	1	3	5	1	7	6	1	1	2	6	2	6	7	6	7	6	6	7	7	5	5	5	7	3	6	4	7	6	5	1	3	1	6	5	1	3	5	4	5	4	4	3	5	6	5	6	3	5
89	5	4	5	5	2	7	1	NA	2	5	6	6	4	4	3	NA	5	5	7	6	5	4	2	6	1	5	4	5	7	3	3	3	3	6	7	2	5	3	5	7	6	4	4	3	4	3	4	3	5
90	6	4	6	3	4	7	6	NA	2	4	3	6	6	5	3	7	4	4	7	7	6	3	4	4	1	6	4	6	5	3	6	2	2	6	7	2	6	3	4	7	4	4	4	5	2	3	6	4	4
91	5	4	6	2	3	7	1	1	6	7	6	4	6	7	5	7	3	3	5	7	7	6	6	4	NA	3	3	5	7	2	2	2	2	5	6	2	7	4	4	7	5	4	5	6	3	5	3	3	5
92	4	6	6	2	1	5	2	1	1	7	7	6	6	5	4	7	2	1	7	6	6	6	4	4	1	6	5	5	7	3	6	3	2	6	7	2	6	3	4	5	7	4	3	6	5	5	5	2	7
93	4	5	7	2	1	7	2	1	2	6	4	7	7	6	5	7	6	2	7	7	7	7	4	5	1	5	3	5	7	3	6	2	4	7	NA	1	7	1	4	2	7	5	2	6	6	5	4	4	7
94	6	1	3	2	2	7	6	1	2	5	4	4	6	NA	6	7	6	5	5	6	4	4	6	6	NA	5	4	5	5	4	1	2	3	6	NA	1	3	5	3	6	7	4	NA	6	6	6	7	4	3
95	6	3	7	5	1	7	2	1	1	7	4	5	7	7	5	7	6	7	5	7	6	5	5	5	1	6	4	5	5	2	5	3	2	5	7	4	5	3	4	7	7	3	3	7	7	2	6	4	NA
96	4	5	6	2	3	7	5	1	5	6	4	5	5	6	4	7	1	3	6	7	6	2	5	1	NA	6	4	5	6	4	6	5	7	6	7	3	5	2	6	6	7	5	3	7	5	6	5	2	5
97	6	2	7	4	1	7	5	1	1	6	5	3	5	6	7	7	5	4	7	7	6	6	6	6	3	5	4	5	6	3	6	1	1	7	6	3	6	4	5	7	4	4	3	6	7	6	6	4	6
98	6	4	6	5	7	6	3	1	2	5	5	2	5	6	5	7	6	4	5	7	6	4	3	6	1	6	4	6	6	3	3	2	2	3	7	1	6	3	5	6	7	4	2	5	6	5	5	3	5
99	7	5	6	4	4	7	1	1	2	6	5	4	6	4	3	7	5	4	7	7	5	5	5	2	1	5	3	6	5	3	6	3	3	5	7	1	6	4	4	2	5	4	3	6	5	5	4	5	6
100	5	6	5	3	3	5	7	1	1	3	4	6	3	5	5	7	5	5	6	7	7	4	4	5	1	5	3	3	5	4	6	2	3	5	7	2	5	3	4	1	7	5	2	4	2	2	3	4	3
[truncated: 31 more columns]
