# Supplementary material for: Four dimensions characterize attributions from faces using a representative set of English trait words
Source: Nat Commun. 2021 Aug 27;12:5168. doi: 10.1038/s41467-021-25500-y (PMC8397784; doi:10.1038/s41467-021-25500-y)
Supplement: Supplementary file 4 — Source Data [file 41467_2021_25500_MOESM4_ESM.zip › Source_Data/FigureS7_Ratings_80Traits_86Participants/IN4.csv]

	aggressive	agreeable	ambitious	angry	anxious	articulate	atypical	autistic	baby-faced	beautiful	bossy	careful	charismatic	clever	combative	competent	compulsive	condescending	confident	conscientious	consistent	courageous	creative	critical	cruel	curious	defensive	determined	dignified	disorderly	easygoing	emotional	empathetic	energetic	ethical	feminine	flexible	grumpy	happy	healthy	helpful	humble	ignorant	income	independent	intellectual	intense	jealous	leader-like
1	1	7	2	6	1	2	1	2	5	5	3	6	5	2	3	3	2	5	5	2	6	6	3	2	4	6	2	1	3	2	2	6	6	2	2	5	5	2	6	5	6	6	NA	2	5	3	5	2	1
2	1	5	6	6	5	5	1	5	2	5	5	6	1	2	3	6	3	4	5	5	3	3	3	6	5	6	5	7	5	3	5	2	3	3	2	7	3	3	3	3	3	3	3	7	6	6	2	2	3
3	5	5	3	2	3	7	5	5	1	5	5	3	6	2	6	3	3	2	5	NA	6	3	3	5	3	5	1	5	6	3	6	3	5	3	5	7	5	3	2	6	3	5	5	2	5	5	6	2	6
4	3	7	5	2	3	2	1	2	5	6	2	5	7	3	6	3	2	1	5	2	3	2	2	3	7	2	7	1	2	3	2	5	6	7	5	7	6	1	3	3	5	6	6	3	6	6	5	4	1
5	3	7	5	3	6	1	1	1	6	6	5	2	7	6	5	2	3	5	6	2	6	6	5	5	6	6	6	1	5	2	2	6	6	3	2	7	3	1	2	5	6	2	6	2	6	5	5	4	2
6	3	6	5	2	5	5	2	2	1	6	6	5	6	6	3	4	2	4	6	3	2	6	5	2	3	5	2	1	1	5	2	3	2	6	3	7	5	2	2	5	2	2	3	5	2	6	5	5	3
7	3	5	3	6	6	3	3	2	3	6	6	5	5	5	6	2	6	3	6	5	3	3	5	5	5	3	5	5	2	3	3	3	7	2	5	6	5	7	5	3	6	3	3	3	5	5	2	6	2
8	3	7	6	2	6	2	1	3	3	5	6	6	6	2	7	2	3	1	6	2	NA	5	6	5	6	1	7	NA	6	6	2	7	2	2	3	7	6	1	5	5	3	5	2	3	3	5	5	5	3
9	3	7	4	2	5	3	1	5	3	7	3	2	2	2	6	2	2	6	6	5	6	6	3	3	4	5	3	1	2	3	2	7	6	6	3	7	6	3	5	5	6	6	6	3	2	3	6	3	2
10	1	6	2	3	5	2	1	4	3	7	1	6	7	2	2	6	5	5	5	5	2	5	5	3	5	6	6	1	1	2	3	6	6	2	2	5	6	2	2	6	3	6	2	6	6	6	5	5	1
11	7	5	6	5	5	6	1	2	2	2	5	2	2	2	2	3	2	7	5	6	6	5	5	5	2	5	2	3	2	5	2	2	6	3	6	6	3	2	3	5	3	NA	5	5	2	5	6	2	6
12	6	5	3	5	3	6	3	5	7	3	5	3	2	5	3	2	5	2	6	6	5	2	3	3	4	3	3	4	1	2	5	2	3	3	3	7	3	6	6	3	2	6	6	6	5	5	3	5	5
13	6	4	6	2	5	6	2	3	3	5	5	6	1	3	5	3	5	3	6	3	6	3	3	5	2	2	6	2	5	5	2	5	2	3	3	5	3	3	2	2	6	6	6	7	6	5	6	5	7
14	6	4	2	6	3	7	3	5	2	2	3	5	1	5	5	3	3	2	3	5	2	3	2	NA	3	5	7	3	7	3	6	5	5	5	6	5	6	6	3	2	3	5	2	5	3	6	3	5	6
15	5	2	7	6	3	6	6	5	3	2	6	3	1	5	2	3	3	5	2	2	5	5	2	2	1	2	7	5	6	2	6	1	3	2	2	7	2	6	2	3	2	2	5	6	3	5	2	5	2
16	6	5	2	3	5	2	2	5	1	2	5	2	1	2	6	3	3	5	6	6	6	6	5	3	2	5	3	1	6	2	3	6	1	3	6	5	6	3	2	6	6	5	6	7	5	6	5	4	7
17	7	5	3	2	3	7	6	4	1	2	6	5	1	6	5	3	3	3	6	5	2	5	3	5	1	5	3	6	2	6	3	1	3	6	2	5	6	6	2	6	3	2	5	2	2	3	5	5	6
18	6	1	5	6	4	6	4	6	2	2	5	6	2	6	2	5	5	3	5	2	5	3	3	3	2	1	3	5	6	3	6	2	5	5	5	7	6	6	5	2	4	NA	5	6	1	3	2	3	6
19	6	3	6	6	5	7	2	2	2	2	5	5	5	3	5	5	5	2	5	6	5	2	3	5	2	3	7	1	2	6	2	2	2	7	3	6	5	6	3	2	7	6	5	5	6	5	6	6	2
20	3	6	6	5	2	6	1	2	5	7	6	5	7	2	7	6	2	5	5	6	5	6	6	5	6	2	7	7	7	3	2	3	5	7	5	6	6	6	5	5	5	NA	7	2	6	5	5	2	7
21	6	2	6	5	3	7	6	5	1	1	7	5	NA	3	6	5	2	5	5	5	6	3	2	5	2	2	2	1	7	NA	2	1	1	2	6	6	2	6	2	5	5	5	5	7	6	6	4	5	6
22	6	3	2	6	5	7	5	2	1	3	5	3	2	5	5	5	3	5	6	6	6	3	5	5	1	5	6	1	2	2	2	4	5	2	6	7	5	6	2	2	6	4	5	6	2	6	6	3	6
23	1	2	3	2	5	5	5	3	3	2	3	6	1	3	2	6	7	5	5	6	2	3	5	2	6	2	2	1	2	2	6	7	6	2	2	5	2	5	3	3	6	5	6	6	2	3	3	3	2
24	3	6	5	2	3	6	1	2	3	6	2	3	6	3	7	6	2	5	6	4	3	2	6	5	6	3	7	6	2	3	3	3	6	2	5	7	6	1	5	3	5	6	6	5	3	3	5	3	6
25	3	4	NA	6	5	1	5	2	3	3	5	6	1	5	2	4	1	4	3	5	2	2	3	5	2	5	5	4	2	3	6	4	5	1	6	5	2	6	3	6	2	2	5	3	2	2	2	3	6
26	2	6	6	2	7	2	1	5	2	6	3	2	1	5	2	6	3	3	6	6	5	5	5	6	6	3	7	1	1	3	2	6	3	6	6	7	6	2	3	5	7	6	1	7	5	2	5	5	1
27	6	6	2	5	2	2	5	5	2	2	7	1	2	5	7	3	5	5	2	5	5	6	5	2	5	3	7	6	7	5	1	5	3	2	5	7	3	5	3	6	6	5	5	7	6	3	3	3	7
28	2	3	5	5	6	2	1	3	2	6	5	3	1	5	7	5	3	3	5	6	5	5	5	6	1	5	6	5	5	3	2	2	6	2	5	6	2	2	6	6	3	6	2	5	2	5	5	3	5
29	3	6	6	2	5	2	1	3	6	3	6	6	2	5	2	2	5	5	6	6	3	5	3	3	5	3	5	2	5	3	2	7	5	7	2	5	5	2	3	5	5	6	2	6	5	6	2	5	6
30	2	7	6	6	3	1	2	2	5	7	3	3	7	5	5	3	6	3	6	6	6	6	6	3	6	5	2	6	5	2	2	7	6	2	2	6	3	7	3	3	5	6	1	5	6	6	6	3	2
31	3	7	5	3	6	6	2	2	5	5	6	2	1	2	3	6	2	2	5	NA	2	6	3	2	4	2	2	6	2	2	2	7	6	2	5	6	5	2	3	5	5	6	6	6	4	5	5	5	3
32	6	3	5	2	5	2	6	2	2	1	5	6	2	5	6	6	5	3	3	2	5	5	3	5	2	3	3	3	4	5	6	5	2	2	6	6	3	2	1	3	5	6	6	2	3	6	2	3	3
33	5	3	6	6	3	3	7	6	1	2	6	6	1	3	6	5	6	1	6	4	6	3	5	2	7	2	2	5	3	6	6	7	5	2	6	6	2	6	6	3	3	5	6	6	3	3	2	5	1
34	6	6	6	2	5	1	1	2	5	7	3	6	7	3	5	5	2	5	6	5	5	6	5	3	5	5	5	2	2	2	2	7	NA	3	5	7	5	2	5	5	2	6	2	6	6	2	5	3	3
35	6	7	6	5	3	2	2	2	3	3	5	3	1	3	5	3	6	5	5	5	6	5	3	5	7	6	7	3	1	2	3	2	3	2	2	5	NA	1	6	3	3	5	3	5	6	6	2	5	2
36	3	6	7	3	3	3	2	5	2	5	5	3	6	2	3	4	2	1	3	3	3	5	6	4	1	3	5	2	1	5	6	6	6	7	5	6	3	2	3	6	6	6	7	2	2	6	2	6	1
37	5	NA	6	4	3	7	5	2	3	3	3	5	1	5	6	5	5	5	5	6	3	5	6	6	3	6	6	6	2	3	3	3	5	3	5	7	2	2	5	5	6	6	2	6	5	6	3	2	3
38	6	6	6	3	6	3	1	2	3	3	6	2	3	5	6	6	5	6	6	5	6	5	6	5	7	1	2	1	6	2	2	7	5	5	6	7	5	2	3	3	5	6	6	2	5	5	2	3	3
39	2	7	6	3	2	1	1	2	6	6	3	5	7	2	6	5	3	5	5	3	6	5	6	6	7	6	2	1	1	2	2	6	2	2	2	7	5	2	6	5	5	7	1	3	3	3	NA	6	1
40	3	6	5	3	5	1	1	2	3	5	1	3	6	3	6	7	2	4	5	5	6	6	6	2	3	5	6	2	6	3	2	6	5	3	6	6	5	2	2	6	5	NA	2	6	6	5	3	2	3
41	6	3	6	2	2	7	6	5	6	3	3	5	1	5	2	5	3	1	5	2	5	5	2	3	2	3	7	1	7	3	3	3	5	7	5	6	5	6	5	5	6	6	3	2	5	5	6	3	1
42	3	6	3	3	3	1	1	5	6	5	2	2	2	2	3	2	2	5	3	NA	6	6	3	2	6	3	2	1	2	2	2	2	5	5	3	7	2	3	6	5	3	4	7	3	6	6	5	3	2
43	2	6	6	3	5	1	1	3	2	3	5	6	5	3	6	6	3	3	5	3	5	3	2	5	6	6	6	4	NA	5	2	3	2	2	6	5	NA	3	6	5	5	6	6	5	2	5	5	5	3
44	3	6	5	2	6	2	1	1	7	5	2	3	3	3	2	5	5	3	2	3	3	6	2	3	7	2	2	1	6	3	3	6	2	3	5	6	6	2	1	5	5	1	5	3	2	3	6	5	2
45	7	5	5	6	1	7	6	5	1	3	5	3	2	5	7	4	6	3	6	2	6	5	3	3	1	5	2	6	7	3	2	1	2	1	6	6	2	5	2	5	5	5	6	5	6	5	5	5	7
46	6	6	5	3	6	6	1	2	3	5	6	5	3	5	7	3	3	2	5	6	6	5	5	2	3	5	1	2	5	3	2	6	2	1	6	7	NA	2	3	5	3	5	5	6	5	6	5	5	2
47	1	7	5	5	6	1	1	5	5	6	1	6	7	6	6	1	6	6	5	5	6	6	6	5	7	2	1	1	2	6	2	6	2	6	3	7	3	1	2	6	3	7	5	5	5	5	5	5	2
48	1	6	5	2	2	7	1	2	5	7	2	6	7	3	NA	5	4	5	6	6	2	6	3	5	1	2	7	3	2	3	3	5	6	6	3	6	2	1	6	5	5	5	2	2	5	5	5	3	1
49	3	6	5	3	5	NA	1	2	5	7	4	3	7	5	2	2	3	5	6	6	2	5	6	5	7	6	6	1	2	3	3	6	5	5	5	5	6	1	5	5	5	6	6	7	5	5	6	2	6
50	2	6	6	2	5	5	1	3	1	3	5	3	2	5	3	5	5	2	5	4	5	6	5	6	5	5	2	3	5	2	2	7	6	5	3	7	6	2	6	6	6	6	7	6	3	5	3	3	2
51	3	6	5	5	7	5	2	3	3	5	3	6	6	3	2	2	6	2	3	2	5	2	2	5	6	5	7	2	6	5	2	3	6	NA	3	1	5	6	2	2	7	3	3	5	2	5	5	5	2
52	7	2	6	3	6	6	3	5	1	2	7	2	2	3	7	6	2	6	6	1	2	5	2	5	5	5	7	6	3	3	2	1	2	1	6	2	2	6	3	2	2	2	6	7	2	5	6	2	7
53	2	6	2	3	5	3	1	2	3	6	3	6	7	3	3	5	3	6	6	4	5	3	6	5	7	2	7	6	1	3	6	7	5	2	6	1	6	2	2	6	3	5	7	3	6	3	6	2	2
54	1	5	5	5	3	3	2	4	1	2	6	2	1	6	5	4	6	6	6	6	5	3	6	6	1	2	6	6	6	5	2	5	6	2	3	1	2	3	2	5	2	2	7	6	5	3	5	6	7
55	2	7	3	2	6	1	1	2	5	7	2	6	7	5	6	5	2	5	6	4	3	6	3	3	6	5	7	1	4	3	3	3	1	6	3	2	7	1	5	5	7	6	2	6	5	5	6	2	1
56	6	6	3	5	5	5	3	3	3	3	5	2	6	5	5	3	2	2	5	6	6	5	2	5	6	6	1	4	2	5	NA	2	5	5	2	2	6	6	3	6	3	2	6	5	6	5	2	3	2
57	2	6	5	2	6	1	1	2	6	7	2	6	7	3	3	5	1	2	5	4	3	2	5	5	7	3	1	1	1	3	2	5	7	1	5	1	5	2	3	5	5	7	6	3	5	2	5	2	3
58	2	5	3	2	5	3	1	2	5	5	3	2	5	3	7	3	5	3	3	5	6	3	5	4	5	6	3	2	5	2	5	6	6	2	5	1	2	5	3	2	5	4	5	2	3	6	5	4	2
59	3	6	5	3	2	4	6	3	2	3	5	2	1	5	2	6	2	3	5	5	2	5	6	2	3	2	3	2	2	3	3	6	5	2	6	7	5	2	2	2	6	6	5	5	3	5	3	3	5
60	7	2	5	3	6	7	2	2	1	5	6	NA	1	5	2	2	2	4	5	6	5	6	4	6	1	3	7	6	1	6	2	3	2	7	5	1	5	6	3	5	2	3	3	5	6	6	2	5	6
61	3	4	3	6	6	5	2	5	1	2	3	5	1	6	2	3	2	2	5	2	5	2	6	6	2	2	3	6	2	3	6	1	6	1	3	3	5	3	3	2	5	2	6	3	2	6	3	5	2
62	1	6	6	3	3	3	2	2	5	7	3	2	7	2	6	6	6	5	5	7	2	5	6	6	6	5	2	2	2	3	2	5	7	3	2	1	5	2	6	6	6	3	6	2	6	3	3	5	5
63	6	5	NA	5	6	5	5	2	2	2	5	5	1	3	2	3	5	3	2	2	6	3	3	2	6	1	1	6	3	2	2	5	7	1	2	2	3	1	2	3	5	NA	6	5	2	3	3	2	2
64	7	2	4	5	3	6	6	2	1	2	2	6	1	3	1	3	5	3	3	2	3	6	2	3	2	4	6	6	5	5	6	1	3	2	5	2	3	6	3	3	5	2	5	6	3	5	2	5	6
65	3	5	4	2	6	5	2	2	3	3	4	3	1	3	5	6	3	NA	5	NA	6	3	5	5	3	3	2	2	5	5	2	4	5	3	2	1	3	7	5	5	1	6	6	2	6	5	2	2	1
66	2	6	2	3	5	6	2	3	1	7	3	3	5	3	2	6	2	2	5	4	5	6	5	5	7	2	3	4	5	5	5	2	6	5	4	1	3	6	2	6	3	6	5	6	2	5	3	6	3
67	2	1	6	3	3	3	6	2	2	2	6	2	1	6	5	5	5	3	2	3	3	5	6	3	4	2	2	6	2	3	6	4	2	2	2	2	3	2	2	2	3	5	3	2	2	3	2	3	2
68	7	6	2	6	5	7	1	2	3	5	3	6	2	2	2	5	6	2	3	4	5	5	6	2	2	5	2	4	3	3	6	5	1	3	3	2	5	3	3	6	7	2	3	2	2	6	2	5	2
69	3	3	7	3	6	6	6	6	2	1	3	5	1	6	7	3	2	2	3	6	3	3	6	5	4	5	2	7	2	3	6	1	6	3	3	2	3	4	2	5	3	7	5	3	4	3	2	6	2
70	6	5	3	3	6	3	5	5	3	3	3	6	6	3	1	5	2	4	3	5	2	2	3	2	6	5	2	2	3	3	6	6	5	2	NA	1	6	5	3	3	7	4	2	6	2	5	2	2	5
71	7	3	3	5	5	7	6	5	1	1	6	2	1	5	6	3	2	5	5	1	3	6	2	6	2	5	7	7	7	6	3	1	2	7	6	7	7	6	2	5	6	2	7	7	6	5	5	5	7
72	6	2	2	5	5	6	6	5	1	2	5	3	1	5	3	6	5	4	5	4	3	2	3	2	3	3	6	6	7	2	2	1	1	3	5	1	3	3	6	2	3	2	3	5	5	3	6	6	7
73	2	6	6	3	3	6	6	5	3	1	3	6	1	5	6	3	5	3	2	3	3	3	5	3	3	3	1	4	1	2	6	3	5	2	5	1	2	5	2	3	3	NA	3	3	6	3	6	2	1
74	1	5	5	2	3	2	1	3	2	1	3	5	6	3	5	3	2	2	5	2	6	2	6	2	3	3	2	2	2	5	5	3	6	1	3	1	3	3	2	2	6	2	5	5	2	3	2	3	5
75	1	2	6	2	6	2	2	5	6	1	2	5	1	3	2	7	6	2	5	2	5	6	5	2	3	5	5	3	1	6	2	6	6	6	2	5	3	1	2	3	2	4	2	2	4	3	2	3	1
76	7	1	3	3	5	7	6	2	1	3	3	5	1	6	3	5	5	2	2	1	6	5	3	3	1	4	3	6	5	2	6	1	5	1	3	1	2	7	3	5	2	1	5	6	3	5	6	2	6
77	6	2	6	5	6	6	2	5	2	2	5	5	2	2	6	3	2	5	3	5	2	2	5	3	4	5	3	7	6	3	2	6	2	2	6	2	3	7	3	5	6	6	3	NA	6	2	2	5	7
78	7	2	2	5	2	7	2	5	1	1	5	6	1	6	2	5	6	1	3	2	2	2	3	3	1	3	7	5	7	2	5	6	7	1	6	1	3	3	2	5	3	4	6	7	6	2	2	2	6
79	6	5	5	2	5	7	2	4	1	1	2	6	1	2	2	7	5	4	3	2	3	5	6	2	7	2	7	1	1	2	3	5	5	2	3	2	3	4	3	3	6	2	5	3	2	3	2	3	1
80	3	4	5	2	2	7	3	5	4	3	3	3	1	3	2	4	6	3	5	2	3	5	7	3	6	2	1	6	2	6	5	1	2	1	3	1	3	3	2	5	3	6	6	3	3	3	3	2	2
81	3	2	3	3	6	3	1	3	3	3	3	6	2	3	1	3	5	3	5	3	3	2	5	6	2	5	2	5	3	2	1	4	1	7	2	2	3	2	3	5	6	2	3	3	2	5	2	5	2
82	7	2	4	2	2	2	5	6	1	2	5	3	1	6	5	7	3	2	5	6	6	5	5	2	3	5	3	7	1	6	6	2	2	3	3	2	5	6	2	5	6	5	3	3	3	5	2	2	6
83	3	6	6	5	6	3	1	2	3	1	5	5	6	5	3	5	5	3	3	5	3	2	6	3	6	2	3	4	1	5	2	6	2	5	2	1	3	3	5	2	2	6	6	3	2	6	6	2	1
84	6	3	5	3	2	7	6	3	3	1	2	2	1	6	5	4	5	3	5	5	6	6	3	2	2	3	3	6	2	5	5	4	3	2	5	2	5	6	3	2	5	NA	7	2	3	2	3	5	2
85	6	6	6	3	5	1	3	3	7	7	2	3	6	2	2	6	3	2	5	2	2	3	6	2	4	1	6	1	2	5	3	2	2	7	3	6	5	3	2	5	5	4	2	2	5	3	5	5	6
86	1	6	3	2	5	3	1	3	7	7	2	6	7	3	5	6	2	4	5	5	3	6	2	5	7	6	6	5	1	1	6	7	6	5	3	5	5	1	3	3	6	6	2	1	2	6	6	5	1
87	1	2	4	3	6	3	6	3	7	5	1	5	1	3	2	6	3	6	5	6	3	3	2	5	7	5	2	4	6	3	2	6	6	1	2	1	3	4	2	6	2	6	3	1	3	3	5	5	1
88	3	2	6	5	5	6	3	4	2	2	5	2	1	2	6	3	3	5	3	5	5	3	2	2	3	5	7	7	7	3	6	1	1	7	5	3	2	6	3	3	3	5	3	2	2	5	3	3	6
89	3	2	5	2	4	2	2	2	3	5	3	5	6	3	5	5	2	6	5	2	2	2	3	5	7	4	7	2	5	5	5	5	5	3	6	1	6	3	5	3	5	6	2	5	6	6	5	5	5
90	5	3	3	5	5	4	2	2	3	2	4	2	2	3	2	6	2	3	5	6	3	2	6	5	7	5	5	6	5	2	2	5	6	3	2	1	5	2	2	5	2	3	6	5	5	5	3	2	5
91	3	5	2	2	5	2	1	2	7	7	NA	2	7	5	3	5	2	3	5	4	3	3	5	5	6	2	1	1	2	2	6	5	5	3	6	6	5	4	2	5	5	1	2	3	6	6	6	3	1
92	7	5	7	6	6	3	1	2	2	5	3	6	6	3	2	3	6	4	6	3	6	5	6	6	6	5	5	3	5	2	2	6	2	6	3	3	5	5	5	5	5	5	6	3	2	2	2	5	2
93	6	3	3	3	5	7	3	3	3	2	5	6	1	3	2	3	3	3	6	2	6	2	3	3	2	2	2	1	2	1	2	2	6	2	6	1	5	6	2	5	3	6	2	2	5	5	2	3	5
94	3	5	5	5	5	7	3	5	2	3	5	2	1	5	3	7	3	2	6	6	6	6	6	5	5	2	7	6	1	6	6	2	2	3	NA	6	3	3	2	3	4	7	2	2	3	6	1	5	2
95	3	7	6	2	3	6	5	5	5	5	6	6	1	3	NA	3	2	2	2	2	6	5	2	5	3	3	4	1	6	3	2	1	2	NA	6	1	5	7	2	6	2	6	3	3	2	6	5	2	6
96	3	2	6	2	5	6	7	3	2	3	2	2	1	3	2	3	6	3	6	NA	6	3	2	2	4	4	2	5	3	2	6	2	2	2	5	3	2	3	3	2	3	6	3	2	2	3	2	3	2
97	1	4	3	2	3	7	2	2	2	3	5	5	2	3	5	2	3	3	5	2	2	5	2	6	5	1	2	6	2	6	6	5	5	6	4	1	5	6	3	2	6	2	5	3	3	5	3	5	6
98	1	5	2	3	2	6	6	3	2	3	3	3	2	2	3	4	5	3	2	4	6	3	3	5	3	2	3	4	2	3	2	3	6	2	6	1	2	6	3	5	5	6	5	5	2	5	3	6	2
99	1	6	2	2	3	2	1	2	7	6	1	3	7	5	2	6	5	5	3	5	2	2	5	5	6	5	7	6	2	2	2	5	5	3	2	1	6	3	6	5	6	5	2	6	6	2	6	3	2
100	6	5	3	5	3	2	5	6	1	1	3	3	1	5	2	4	5	2	6	6	3	2	5	3	5	3	5	3	2	3	NA	2	5	3	6	3	3	3	2	3	3	5	2	3	2	5	6	5	3
[truncated: 31 more columns]
