# Supplementary material for: Four dimensions characterize attributions from faces using a representative set of English trait words
Source: Nat Commun. 2021 Aug 27;12:5168. doi: 10.1038/s41467-021-25500-y (PMC8397784; doi:10.1038/s41467-021-25500-y)
Supplement: Supplementary file 4 — Source Data [file 41467_2021_25500_MOESM4_ESM.zip › Source_Data/FigureS7_Ratings_80Traits_86Participants/NA10.csv]

	aggressive	agreeable	ambitious	angry	anxious	articulate	atypical	autistic	baby-faced	beautiful	bossy	careful	charismatic	clever	combative	competent	compulsive	condescending	confident	conscientious	consistent	courageous	creative	critical	cruel	curious	defensive	determined	dignified	disorderly	easygoing	emotional	empathetic	energetic	ethical	feminine	flexible	grumpy	happy	healthy	helpful	humble	ignorant	income	independent	intellectual	intense	jealous	leader-like
1	4	4	4	4	4	5	5	4	7	1	1	4	4	4	5	2	4	7	4	4	4	4	4	4	4	7	4	4	4	4	4	4	4	4	4	5	4	4	4	4	4	4	4	4	4	4	4	1	3
2	4	4	4	4	4	4	5	4	7	7	7	4	4	4	4	1	4	7	4	5	4	5	4	5	4	7	4	4	4	4	4	4	4	4	4	6	4	4	4	4	4	4	3	3	4	4	4	1	4
3	6	5	1	6	5	3	6	1	1	1	7	1	1	2	7	1	6	7	6	2	2	1	1	4	6	1	6	4	2	7	4	3	4	1	1	7	1	6	1	2	1	4	7	2	2	1	6	7	2
4	2	4	1	2	7	3	7	4	7	1	7	5	3	2	2	7	6	7	7	1	1	1	3	1	2	1	7	2	2	6	4	5	6	2	3	4	2	4	1	2	2	4	4	3	2	2	2	7	2
5	7	1	1	7	7	5	2	1	7	7	1	7	1	2	7	7	6	7	6	3	1	2	1	7	6	7	7	4	1	6	3	2	1	3	1	7	1	7	1	2	2	3	6	1	2	2	7	1	2
6	4	2	4	4	4	4	4	4	1	1	7	4	4	4	4	4	4	7	4	4	4	4	4	5	4	1	4	4	4	4	4	4	4	4	4	6	4	4	1	4	4	4	4	4	3	4	4	7	3
7	4	4	5	5	5	5	1	3	7	1	7	2	1	4	5	6	6	7	1	6	5	4	3	3	4	7	5	4	6	5	3	3	3	4	4	6	4	4	3	4	3	4	3	7	6	6	6	7	5
8	4	4	4	4	4	4	4	4	1	7	7	4	NA	4	4	7	4	7	5	4	4	4	4	4	4	7	5	4	4	4	4	3	4	4	4	7	3	4	4	4	4	4	3	4	6	4	4	7	3
9	4	4	5	3	3	4	4	4	1	1	1	4	5	5	3	7	4	1	NA	5	4	4	5	2	4	1	4	5	5	4	5	4	5	5	5	6	4	3	5	4	6	5	2	5	4	5	4	1	4
10	2	4	4	4	4	4	5	4	1	1	7	3	4	4	4	7	5	7	6	4	4	2	4	2	4	7	4	4	4	5	4	4	4	4	4	7	4	4	4	3	3	4	5	4	4	4	5	1	4
11	4	4	4	4	5	5	4	3	7	1	1	5	5	4	4	7	4	7	5	4	4	4	4	3	4	1	4	4	4	4	4	4	4	4	4	7	4	4	4	4	4	4	4	4	4	4	4	1	4
12	2	5	5	3	NA	5	6	4	1	1	7	3	4	6	3	6	3	1	3	6	5	4	5	5	3	1	4	5	5	3	5	5	5	7	5	7	5	2	5	4	5	5	3	4	5	5	3	1	5
13	7	4	3	7	5	4	4	2	7	1	7	4	1	3	6	2	6	7	6	3	2	2	4	6	4	7	7	4	2	4	3	3	2	2	3	7	2	5	2	3	2	2	5	3	1	2	7	7	1
14	6	4	3	6	3	3	6	2	1	1	1	1	2	2	4	7	5	7	6	3	2	3	3	6	7	1	6	4	3	6	3	4	3	4	2	5	2	5	2	2	1	4	5	3	1	2	6	1	4
15	4	4	4	4	4	4	7	4	1	1	1	1	1	2	4	7	4	1	6	3	4	2	3	6	4	1	4	4	4	6	1	4	4	3	4	5	4	4	4	2	4	4	4	2	4	2	4	7	2
16	4	4	5	4	3	5	5	4	7	1	7	7	4	4	4	7	4	7	4	4	4	4	4	4	4	1	3	5	4	4	5	4	4	4	4	7	4	3	4	4	4	4	4	4	4	4	4	1	5
17	4	4	4	4	4	4	3	4	1	1	1	4	4	3	4	7	4	1	4	4	4	4	4	5	4	NA	4	4	4	4	4	4	3	4	4	6	4	4	4	4	4	4	4	4	5	4	4	7	4
18	4	4	4	4	4	4	7	4	1	1	7	4	5	3	4	7	4	1	6	4	4	4	3	6	4	7	4	4	4	4	4	4	4	4	4	5	4	4	4	4	4	4	4	4	4	2	2	NA	4
19	6	2	3	6	6	4	3	3	1	1	7	5	4	2	7	2	7	1	4	2	2	4	2	5	7	1	6	4	2	6	3	4	2	2	1	6	2	5	2	2	4	3	6	2	4	2	6	1	2
20	1	5	7	1	1	7	4	7	7	1	7	6	7	7	1	1	1	7	3	7	7	6	7	4	2	7	2	6	7	1	7	5	7	6	7	6	7	2	7	7	7	6	1	7	7	7	1	1	7
21	6	4	1	7	7	3	7	1	1	1	7	5	1	1	6	7	4	1	7	3	2	3	1	7	6	1	7	2	1	6	2	3	1	2	1	7	1	7	1	2	2	4	7	1	1	1	7	1	1
22	5	2	5	5	2	4	7	4	1	1	7	1	2	4	4	7	4	1	5	4	4	4	3	7	7	1	5	4	4	4	1	2	4	4	4	2	4	5	4	3	2	4	4	4	4	4	6	1	3
23	1	4	1	2	7	3	7	3	1	1	7	1	2	1	1	7	6	1	5	2	1	1	1	4	1	7	7	2	2	5	5	6	5	1	5	7	1	4	1	1	2	4	5	2	1	2	1	1	1
24	4	4	5	3	4	7	4	5	7	7	7	5	5	5	4	7	4	1	2	4	5	4	5	2	3	NA	4	4	4	4	4	4	4	4	4	6	4	3	4	4	4	4	4	4	5	5	4	1	4
25	3	3	5	4	3	5	5	5	1	1	1	7	4	4	4	7	3	1	2	5	4	4	5	4	4	1	4	4	4	3	4	4	4	4	5	7	4	3	5	3	4	5	4	5	4	5	3	1	4
26	4	4	4	4	4	4	4	4	7	7	7	4	4	4	4	7	4	7	4	4	4	5	4	7	4	7	5	4	4	4	4	5	4	4	4	6	4	5	2	4	4	4	4	5	4	5	4	1	3
27	6	6	4	4	4	5	7	3	1	1	7	4	4	4	6	7	4	7	7	4	4	5	3	5	7	1	5	4	4	4	4	2	3	4	4	4	4	6	4	4	3	4	4	4	4	2	4	1	3
28	5	4	3	5	4	4	6	3	7	1	7	1	3	5	4	7	6	7	6	4	4	3	3	6	5	7	5	4	5	3	6	4	3	4	3	5	4	6	4	5	2	4	4	5	4	4	5	7	2
29	1	1	7	1	2	3	1	7	7	7	7	6	6	NA	1	7	1	1	1	6	7	6	7	2	2	NA	1	6	6	1	6	6	6	6	7	6	7	2	7	7	7	5	1	7	7	7	1	7	6
30	1	6	5	1	2	6	1	7	7	7	7	6	6	NA	1	2	1	1	2	7	7	5	6	3	1	1	1	4	7	1	6	7	7	6	7	7	6	1	6	7	7	6	1	7	6	7	1	7	6
31	2	6	6	2	3	5	4	6	1	7	1	4	6	6	1	7	3	1	3	7	6	4	6	4	2	7	1	5	6	2	5	5	6	5	6	6	6	1	6	6	6	6	1	6	4	6	2	1	6
32	6	2	2	6	7	4	4	3	7	1	7	2	1	3	6	1	7	7	5	3	4	5	2	6	6	1	7	4	2	6	2	3	2	2	2	6	2	6	2	3	3	4	6	3	2	3	6	1	2
33	4	4	3	5	6	3	5	3	1	1	1	2	3	3	2	7	4	7	5	3	4	2	4	4	4	7	5	3	3	3	4	4	4	3	4	5	3	4	2	3	4	4	5	4	4	4	4	1	3
34	1	2	7	2	1	6	1	6	7	1	7	4	6	7	1	7	1	7	2	6	7	5	6	3	1	7	2	6	7	1	5	6	7	6	7	6	7	3	7	7	6	5	1	7	6	7	1	1	7
35	2	6	4	1	1	6	2	7	7	7	7	5	7	7	1	1	1	7	2	6	7	2	7	1	1	7	1	5	6	1	7	6	7	7	7	7	7	2	7	7	7	6	1	7	6	7	1	1	7
36	2	4	4	3	3	5	3	5	7	1	7	5	5	4	3	7	3	7	4	5	5	4	4	1	3	7	3	4	5	4	5	4	4	5	5	7	5	3	4	5	5	5	1	5	4	5	3	7	5
37	2	7	5	3	3	5	4	5	1	7	1	5	5	5	3	1	3	1	2	5	3	4	5	4	2	1	4	4	4	3	4	5	5	6	5	7	5	3	5	6	5	5	3	5	4	5	3	1	5
38	3	5	4	5	3	4	3	4	7	7	7	4	4	4	2	7	4	1	3	4	3	2	4	4	4	1	4	4	4	4	3	4	5	4	4	5	4	4	3	3	4	5	4	5	3	4	3	1	4
39	2	6	5	2	1	5	2	7	7	7	7	5	6	6	1	7	2	7	2	5	6	6	6	5	2	7	1	5	7	1	6	6	7	6	7	7	7	1	7	6	6	6	2	7	6	6	2	1	6
40	2	3	5	3	3	4	3	6	7	1	7	4	5	5	4	7	3	1	6	5	4	3	5	4	3	1	3	3	5	4	4	5	5	5	6	7	5	3	5	5	5	5	2	5	3	5	2	1	5
41	3	5	5	3	3	5	6	3	7	7	7	3	5	5	2	2	3	7	3	5	5	2	4	3	3	7	2	4	6	2	6	5	6	5	6	7	5	1	1	5	6	5	1	5	5	6	2	1	5
42	1	1	7	1	2	6	2	7	1	7	7	7	7	7	1	7	1	1	2	6	7	7	7	2	2	1	1	6	7	1	7	6	7	7	7	6	7	2	7	7	6	7	1	7	7	7	1	7	7
43	3	5	5	4	2	6	4	3	7	7	7	4	5	5	3	7	3	7	2	6	4	6	5	1	3	1	3	4	6	3	5	5	5	4	5	7	5	1	5	5	5	4	2	5	7	6	3	7	5
44	3	5	3	2	6	4	2	5	1	1	7	4	3	3	2	7	5	1	6	5	3	4	5	4	1	7	1	2	3	3	5	5	5	3	5	6	3	4	3	3	6	6	3	3	3	2	2	7	2
45	7	5	1	6	5	4	5	3	1	1	1	5	2	1	7	1	6	1	4	2	1	6	1	NA	6	1	7	4	4	7	1	4	2	2	1	6	1	5	2	3	2	3	6	1	2	1	7	7	2
46	7	1	1	7	7	3	4	1	1	1	7	7	1	1	7	2	7	7	4	3	1	1	1	7	5	NA	7	3	1	7	1	2	1	2	1	7	1	7	1	1	1	2	7	1	2	1	4	1	2
47	3	4	2	6	6	2	4	3	1	7	1	3	2	1	6	7	6	7	4	1	1	1	2	5	5	1	6	2	1	7	4	4	3	1	2	6	1	4	2	2	2	4	7	2	1	1	3	1	1
48	2	7	6	2	3	5	2	6	7	1	1	4	6	6	2	6	2	1	1	7	6	5	6	3	1	1	4	6	6	2	6	5	6	7	6	7	7	3	6	6	6	5	1	7	4	5	2	7	6
49	4	4	4	5	4	4	3	4	7	7	7	4	3	4	5	7	6	7	4	4	6	6	3	3	4	7	5	4	6	3	5	4	4	5	4	7	3	4	4	6	4	4	3	6	6	6	3	7	6
50	3	5	6	1	2	5	4	4	1	1	1	3	5	6	1	6	1	1	3	6	7	4	4	4	2	7	3	6	6	1	4	5	7	5	6	5	6	3	7	5	6	6	2	6	7	7	2	1	5
51	5	6	4	4	4	3	4	4	1	7	1	7	3	4	5	7	4	1	4	3	3	4	3	7	4	1	4	3	3	4	1	3	5	2	4	1	4	5	3	4	4	4	4	3	4	4	5	7	3
52	6	3	4	5	4	4	4	3	1	1	1	7	2	3	4	7	4	7	4	5	3	5	4	7	6	7	6	4	3	4	1	4	3	4	3	1	4	6	4	3	4	4	5	3	3	3	5	1	3
53	5	4	2	4	4	5	4	3	1	1	1	4	3	2	4	7	6	1	6	3	4	2	3	6	4	1	4	3	3	6	2	4	3	1	3	1	3	4	3	3	2	4	5	3	2	3	6	1	2
54	7	7	1	7	7	1	5	1	1	1	1	1	1	1	7	7	7	1	2	1	1	7	1	7	7	7	7	3	1	7	1	1	1	1	1	2	1	7	1	1	1	1	7	1	2	1	7	1	1
55	4	4	4	4	4	4	5	4	1	1	1	2	4	2	4	7	4	1	3	3	3	1	3	4	3	7	3	4	3	5	3	5	5	3	4	1	5	2	5	2	4	6	4	3	3	3	3	1	2
56	6	2	2	6	7	2	6	2	1	1	7	6	1	2	6	7	6	1	6	1	2	2	2	1	3	7	7	2	1	7	1	6	2	1	2	1	2	5	1	2	2	3	6	2	2	3	3	1	1
57	1	7	7	1	1	7	3	6	1	1	1	3	7	7	1	7	1	1	3	7	7	7	7	1	1	7	1	7	7	1	5	6	7	7	7	2	NA	1	7	7	7	7	1	7	7	7	1	1	7
58	7	1	1	7	2	1	7	1	1	7	7	7	1	1	7	2	6	1	4	1	1	7	1	7	7	1	7	2	1	7	1	4	1	1	2	1	1	7	4	1	1	2	7	2	6	1	7	1	1
59	5	4	3	NA	5	3	5	3	1	1	7	4	3	4	4	1	4	1	5	3	4	3	3	6	5	1	5	4	3	4	2	4	4	3	3	4	3	5	3	4	4	4	5	3	4	3	5	7	3
60	4	2	3	5	5	3	4	2	NA	1	1	5	2	2	4	2	5	1	4	2	3	4	4	7	5	1	4	4	3	6	1	4	3	3	4	1	3	5	2	3	3	4	5	3	1	4	5	7	3
61	5	3	3	5	4	3	5	4	1	1	1	6	1	3	7	7	4	7	5	3	4	3	4	7	5	1	7	4	3	5	1	2	3	4	3	1	3	6	3	3	3	3	5	4	4	3	5	1	3
62	5	2	3	4	5	4	4	3	7	1	7	4	2	5	5	7	5	1	4	3	4	6	2	7	7	1	6	3	3	5	3	4	2	3	4	1	3	4	4	3	3	2	6	3	5	5	5	1	2
63	4	5	4	4	4	3	5	4	1	7	1	1	4	4	4	1	4	7	6	3	4	2	4	1	4	1	4	4	4	6	4	4	4	2	4	1	4	5	4	3	3	3	4	4	4	3	3	1	3
64	5	4	3	4	4	2	5	3	1	1	7	4	3	3	5	NA	5	7	4	3	3	3	3	6	6	1	5	4	4	4	1	4	4	1	4	1	5	5	3	3	3	4	4	4	4	4	3	1	3
65	3	3	6	2	3	5	5	6	1	1	7	1	6	5	2	7	3	1	6	5	5	3	5	3	1	7	3	5	5	2	2	5	6	5	4	2	6	3	6	5	6	6	2	5	5	5	2	1	4
66	4	4	3	4	4	6	4	4	1	7	7	4	4	4	4	7	4	1	5	3	4	4	4	5	3	1	5	4	3	5	4	4	4	4	4	1	3	4	3	4	4	5	4	4	1	3	4	1	2
67	7	1	1	7	5	3	7	1	1	1	1	5	1	2	7	7	6	7	1	2	1	7	1	7	7	1	7	2	1	7	1	1	1	4	2	2	1	7	4	3	1	1	7	2	7	2	7	1	1
68	7	1	1	7	6	2	3	1	NA	1	7	6	1	2	7	7	4	7	1	4	4	7	1	7	7	7	7	3	1	6	1	1	1	3	1	1	2	7	2	5	1	2	6	3	3	5	7	7	1
69	6	3	1	5	5	5	7	1	1	1	1	1	2	2	6	7	7	1	4	1	1	2	1	3	5	1	6	4	2	7	2	4	3	2	NA	4	1	5	4	1	1	2	7	1	1	1	4	1	2
70	4	5	4	4	4	4	6	4	1	1	1	4	4	4	5	7	4	1	5	3	4	3	4	4	4	1	5	4	4	4	2	4	4	3	4	1	4	2	3	5	5	3	4	4	4	3	4	1	4
71	7	1	1	7	6	1	6	1	7	1	7	7	1	1	7	7	7	7	NA	3	2	7	1	7	7	1	7	2	1	7	1	1	1	2	1	1	1	7	1	1	1	1	7	2	6	1	7	1	1
72	4	4	4	4	4	4	4	4	1	1	1	4	3	4	4	6	4	7	4	2	4	1	4	2	4	1	5	4	3	5	1	4	4	4	3	1	4	5	3	3	3	4	4	4	3	2	4	7	3
73	6	3	2	5	4	3	7	3	1	1	1	4	2	1	2	7	6	1	7	1	2	4	2	6	4	1	6	3	2	7	5	2	1	1	2	4	2	4	2	1	4	4	7	2	1	2	6	1	1
74	5	5	3	4	4	3	5	4	NA	1	7	2	4	4	5	7	4	1	4	3	4	4	3	7	4	1	5	4	3	4	1	4	4	3	4	2	4	5	4	4	2	4	4	4	4	4	5	1	3
75	6	5	2	6	4	5	5	2	1	1	1	2	2	3	6	7	6	1	5	3	4	2	2	7	6	7	6	3	2	6	4	3	2	2	2	2	2	5	2	3	4	5	6	1	1	2	5	7	2
76	5	3	1	3	7	1	6	3	1	1	7	5	2	2	2	2	6	1	7	2	1	1	2	7	2	7	7	3	2	6	4	4	5	1	4	1	1	5	1	2	3	4	3	2	1	2	2	1	2
77	6	2	2	7	6	5	4	NA	1	1	1	5	1	2	7	1	6	7	6	2	3	1	2	7	7	1	7	3	1	7	3	4	2	1	2	3	1	5	2	4	1	2	7	1	2	2	6	1	1
78	4	4	4	3	4	4	4	4	1	1	1	5	4	4	4	2	4	7	4	3	3	2	4	6	3	1	5	4	3	4	1	4	5	2	4	1	4	5	4	2	5	4	4	4	3	3	3	1	NA
79	4	4	5	4	7	3	2	5	7	7	7	4	4	4	2	7	4	7	7	3	4	2	3	4	2	7	5	3	3	4	2	5	6	3	4	2	5	4	3	5	4	5	3	3	4	4	3	1	3
80	5	4	4	4	4	5	4	4	1	1	1	4	4	4	4	7	4	7	4	4	4	4	4	3	4	1	6	4	4	4	1	4	3	3	4	1	4	3	4	4	3	5	4	4	4	4	4	1	3
81	1	2	6	2	2	5	4	6	1	1	1	6	6	5	2	7	2	1	3	5	6	5	6	4	2	7	2	6	5	4	5	6	4	6	7	2	6	2	6	6	4	6	2	6	5	6	2	7	5
82	4	4	5	3	4	4	5	4	1	1	1	4	4	4	3	7	4	1	3	5	5	4	4	7	3	1	2	5	4	3	5	4	5	5	5	1	5	3	5	2	5	4	3	4	4	4	4	1	4
83	2	6	7	1	1	6	2	7	7	7	7	4	7	7	1	7	1	1	2	7	7	7	7	2	1	1	2	7	7	1	5	6	7	6	7	3	7	1	7	7	7	7	1	7	7	7	1	1	7
84	2	6	6	1	3	5	6	5	1	1	1	5	7	6	2	7	3	7	3	5	5	NA	6	7	4	1	4	5	5	4	3	4	6	6	6	1	6	2	6	5	6	5	2	5	6	6	2	1	5
85	5	2	3	4	6	2	5	3	1	1	7	6	3	3	5	1	4	1	4	1	4	4	4	4	4	1	6	3	2	5	2	4	4	1	4	1	3	4	3	4	1	4	4	3	3	3	4	1	2
86	2	4	5	3	2	6	4	4	1	1	7	3	5	6	2	2	2	1	3	6	6	5	5	7	3	1	3	6	5	3	4	4	5	6	6	2	5	3	5	6	4	5	2	6	6	6	2	7	5
87	4	4	1	4	6	5	5	3	1	1	1	2	4	4	3	2	4	1	4	4	4	2	3	4	4	1	2	4	3	4	1	4	4	3	4	1	3	4	3	3	4	4	3	5	NA	6	2	7	4
88	7	1	1	6	6	3	7	2	1	1	1	6	1	3	7	2	7	7	4	2	2	6	1	7	7	1	7	5	3	6	2	1	1	3	2	2	2	7	2	4	1	1	6	6	6	6	4	1	1
89	4	7	5	3	4	5	4	4	1	1	1	5	5	5	3	7	4	1	2	5	5	4	5	7	3	1	3	4	5	3	6	4	4	5	4	1	5	3	4	5	4	4	4	5	4	5	3	1	3
90	3	3	5	2	3	5	2	5	1	7	7	4	4	6	3	7	4	1	5	2	6	6	4	2	2	7	3	5	6	2	4	5	5	5	6	1	5	3	NA	6	3	7	3	6	5	6	2	7	5
91	5	4	4	5	5	4	4	4	1	1	7	4	3	3	3	1	5	1	3	2	2	5	5	4	4	1	5	4	5	5	1	4	3	3	4	5	4	4	3	4	1	3	4	5	6	5	4	7	3
92	2	2	7	1	2	7	2	7	7	7	7	6	6	7	1	7	1	1	2	6	7	7	7	3	2	1	2	5	7	1	4	6	5	7	7	1	7	1	7	6	7	7	1	7	7	7	1	1	7
93	5	2	4	5	NA	6	3	3	1	1	7	7	4	5	7	6	6	1	4	5	4	6	3	4	4	1	4	4	6	3	2	4	3	5	3	1	3	4	3	5	5	7	3	5	6	6	6	7	6
94	7	1	3	7	1	2	7	2	1	1	1	6	1	4	7	1	7	1	6	2	1	1	1	6	7	7	7	3	3	7	4	NA	1	2	1	1	1	7	1	3	1	1	7	6	7	6	7	1	1
95	4	4	5	4	4	2	4	5	1	1	1	3	5	5	5	5	3	7	3	3	4	5	5	3	4	7	4	4	4	3	3	4	4	3	4	1	5	4	5	5	2	3	3	6	5	6	3	1	6
96	4	5	5	3	1	4	5	5	1	1	1	4	6	6	3	7	4	1	4	5	5	3	4	3	2	1	3	4	5	4	4	4	4	5	5	2	4	4	5	5	6	7	3	5	5	5	3	1	6
97	4	1	6	1	1	6	6	5	1	1	1	1	7	3	1	2	2	1	4	3	6	3	7	3	2	1	2	4	3	5	6	4	7	5	6	1	6	2	6	5	6	4	3	4	3	5	4	1	3
98	4	4	4	5	5	4	4	4	1	1	7	4	4	5	5	7	6	1	4	4	4	4	3	6	4	7	5	4	5	4	4	4	4	3	4	1	3	5	4	5	4	5	3	3	4	4	3	1	4
99	4	4	4	4	4	3	4	4	1	1	1	4	4	3	4	1	4	7	4	3	4	5	3	6	4	1	5	4	3	4	1	4	4	4	4	1	4	5	4	4	4	4	5	4	4	3	4	1	4
100	3	5	5	2	4	7	6	4	1	1	7	6	5	6	4	7	3	1	4	5	5	6	5	5	4	7	1	4	6	3	3	4	4	6	6	4	6	4	6	5	4	5	2	4	5	6	2	7	6
[truncated: 31 more columns]
