# Supplementary material for: Four dimensions characterize attributions from faces using a representative set of English trait words
Source: Nat Commun. 2021 Aug 27;12:5168. doi: 10.1038/s41467-021-25500-y (PMC8397784; doi:10.1038/s41467-021-25500-y)
Supplement: Supplementary file 4 — Source Data [file 41467_2021_25500_MOESM4_ESM.zip › Source_Data/FigureS7_Ratings_80Traits_86Participants/GZ3.csv]

	aggressive	agreeable	ambitious	angry	anxious	articulate	atypical	autistic	baby-faced	beautiful	bossy	careful	charismatic	clever	combative	competent	compulsive	condescending	confident	conscientious	consistent	courageous	creative	critical	cruel	curious	defensive	determined	dignified	disorderly	easygoing	emotional	empathetic	energetic	ethical	feminine	flexible	grumpy	happy	healthy	helpful	humble	ignorant	income	independent	intellectual	intense	jealous	leader-like
1	3	5	5	3	3	3	5	2	5	6	3	5	5	5	3	3	5	6	6	6	3	6	5	7	3	5	2	2	6	3	6	5	6	5	5	7	5	5	5	5	3	6	3	5	3	5	3	5	3
2	3	5	2	5	3	4	6	6	5	3	1	5	3	5	1	5	6	5	6	7	5	2	2	4	3	1	5	2	7	5	6	5	5	3	5	6	2	3	3	2	5	7	1	3	2	5	5	5	2
3	6	1	3	3	5	1	1	2	2	3	6	5	5	5	3	2	5	6	5	1	3	7	NA	1	5	2	3	6	2	5	1	1	2	2	3	6	2	5	5	6	2	2	3	5	6	3	5	5	2
4	6	1	3	6	6	2	1	2	6	7	6	7	2	6	6	5	6	7	3	1	3	7	6	7	6	5	2	6	2	5	2	2	2	3	3	7	2	7	2	5	2	1	1	2	5	5	7	3	5
5	5	3	3	5	6	6	3	5	5	6	3	5	2	7	2	6	6	5	7	6	5	2	5	7	3	5	5	3	6	5	2	5	6	3	5	6	3	6	2	3	3	6	2	5	3	3	5	5	7
6	1	6	5	5	6	2	2	1	1	1	1	5	3	2	1	5	6	1	7	7	7	2	2	2	1	1	6	1	7	1	6	6	7	2	6	5	1	2	1	1	6	7	5	1	1	3	5	3	1
7	3	3	1	2	4	1	6	3	5	5	1	2	1	1	5	3	2	3	4	1	2	1	1	2	1	6	3	1	3	7	3	3	2	7	2	6	6	7	7	2	5	1	7	2	7	1	1	6	1
8	5	3	5	3	5	5	6	5	5	6	5	2	5	3	2	6	5	5	6	5	5	3	5	5	3	5	5	2	7	3	2	5	6	6	5	7	5	4	5	2	3	7	3	3	3	5	5	5	3
9	2	3	2	2	3	3	3	2	3	6	1	1	3	1	3	NA	2	3	6	5	2	2	3	2	2	6	5	2	6	6	7	5	3	6	2	6	6	2	6	2	5	6	7	3	3	3	1	2	2
10	5	3	3	5	6	3	6	3	5	6	2	3	5	5	2	6	5	6	5	5	5	3	5	4	2	5	6	2	6	5	4	6	7	3	5	7	3	5	3	2	5	5	3	2	3	3	5	5	3
11	3	5	3	3	5	4	5	3	2	5	5	4	5	5	5	5	5	6	3	6	3	6	5	6	5	5	2	5	6	3	4	6	3	5	5	5	3	2	3	3	3	1	2	5	2	3	5	3	6
12	7	1	1	2	3	2	1	1	5	1	6	7	1	6	6	2	2	7	1	1	3	7	1	7	6	7	1	7	1	5	5	1	2	6	3	4	1	5	3	3	1	1	7	1	6	3	7	6	2
13	6	3	6	2	5	5	1	3	2	5	5	6	5	6	5	6	3	5	5	7	6	5	6	2	3	3	6	5	3	2	1	5	5	3	6	6	6	6	2	6	5	5	2	5	5	6	5	5	6
14	2	5	5	2	2	3	6	1	2	6	1	6	7	5	2	6	6	2	5	5	2	3	5	7	1	7	6	3	6	5	3	3	6	7	3	5	7	2	6	2	6	6	6	5	6	3	2	2	1
15	7	1	1	6	5	2	1	1	1	1	7	6	1	3	2	1	7	6	1	1	1	6	1	1	7	1	1	7	1	5	2	1	2	2	1	1	1	6	1	3	1	6	7	1	7	1	7	1	1
16	5	1	3	5	5	2	2	5	3	3	6	7	6	5	5	3	5	6	3	5	5	5	NA	4	5	5	2	6	3	3	4	1	3	5	3	5	3	5	5	3	2	2	5	5	3	3	5	3	3
17	7	2	3	3	5	1	2	2	5	5	6	2	1	5	3	2	6	7	3	1	2	6	2	7	6	2	2	7	1	5	5	1	2	3	3	5	2	5	2	3	2	3	2	5	5	3	6	3	5
18	5	3	3	5	6	3	5	1	1	2	5	4	1	2	5	2	2	5	6	3	2	5	2	2	5	3	2	3	1	6	4	2	2	2	2	3	2	5	2	1	3	NA	6	2	2	1	3	7	1
19	5	5	3	3	6	4	5	5	2	5	5	1	3	3	5	5	5	5	5	5	3	3	5	6	3	5	6	5	6	2	4	5	6	2	5	7	3	5	5	5	3	6	2	5	3	3	6	6	2
20	5	2	6	1	5	3	7	1	5	7	6	7	6	6	7	5	2	7	5	5	3	5	6	7	4	6	2	6	5	2	6	2	2	7	6	7	6	2	5	6	3	1	1	6	7	6	3	5	7
21	6	1	1	5	3	1	1	2	2	2	6	7	1	3	2	2	2	6	1	2	3	6	2	5	7	1	1	6	2	5	5	1	2	2	3	3	2	5	1	6	1	2	3	1	6	2	7	6	2
22	1	3	3	5	7	6	7	1	1	3	1	4	6	3	1	5	7	1	4	7	3	1	1	2	1	2	6	1	7	1	2	1	6	1	5	5	1	1	1	1	5	6	3	2	2	3	6	5	5
23	1	7	6	3	6	7	6	1	5	5	1	4	7	7	1	7	5	1	7	7	7	2	6	4	1	1	7	1	7	1	7	7	7	2	7	5	6	1	1	1	7	7	1	3	7	7	7	1	7
24	2	5	6	2	3	4	5	3	5	6	2	3	6	5	3	5	2	3	6	7	6	2	6	2	2	3	2	2	7	2	7	3	7	5	6	6	5	3	5	5	6	6	2	5	6	6	3	2	6
25	3	3	5	2	3	6	3	2	5	3	2	1	3	7	2	2	6	5	3	5	5	5	3	6	5	3	3	5	5	1	5	2	6	5	6	5	5	3	5	3	5	2	3	2	3	5	5	5	3
26	5	3	6	3	3	7	3	1	1	3	5	6	5	7	2	6	6	5	6	7	5	6	5	7	3	5	5	5	5	1	5	6	5	5	6	7	5	3	5	6	5	3	2	5	2	6	6	5	7
27	7	1	2	3	7	1	1	1	5	5	6	7	2	5	5	2	7	6	3	2	3	6	2	6	6	2	2	7	2	5	1	1	1	3	5	7	2	4	5	3	2	2	2	5	5	2	6	5	6
28	6	3	3	3	5	5	2	2	2	5	6	7	3	6	5	3	3	6	3	3	2	6	6	5	6	3	2	5	2	5	6	3	6	5	3	1	5	3	3	5	2	5	1	5	5	3	5	5	7
29	1	7	6	2	1	7	7	2	7	6	2	6	6	7	5	7	2	1	7	7	7	2	7	1	1	6	7	1	7	2	7	6	7	7	6	5	7	1	6	6	7	7	6	5	6	6	1	1	2
30	1	6	6	2	2	5	7	1	7	6	2	1	7	5	5	6	3	2	7	6	3	2	6	3	3	6	6	1	7	2	4	7	7	5	5	7	6	1	5	3	6	5	2	5	6	6	2	2	5
31	1	7	6	2	2	6	7	2	6	6	2	2	2	6	6	7	5	1	7	6	3	1	5	2	1	6	6	1	7	2	7	6	2	7	7	6	7	2	6	5	7	7	2	3	5	5	2	2	6
32	2	6	7	5	3	3	5	1	1	2	2	2	3	6	2	5	1	5	3	7	7	2	3	5	3	3	6	6	7	3	3	6	3	5	5	6	2	1	3	3	5	7	1	2	6	5	6	1	7
33	1	5	6	5	5	7	7	1	6	7	2	7	7	6	1	6	5	1	7	7	7	3	7	5	2	1	6	5	7	2	4	5	7	5	6	5	5	4	2	2	6	6	1	6	7	6	6	2	7
34	1	7	7	1	1	7	6	1	7	7	3	1	7	7	2	7	1	1	6	6	7	7	7	2	1	1	7	1	7	1	6	6	7	6	7	NA	7	1	7	7	7	7	1	7	7	7	1	1	7
35	1	7	6	1	1	7	7	1	7	NA	1	5	7	5	6	7	5	1	7	7	6	3	7	1	1	6	7	1	7	2	7	7	7	7	7	6	7	1	7	6	7	6	5	6	5	5	1	1	3
36	6	6	5	2	2	5	6	5	6	6	3	1	2	3	5	6	5	2	6	7	6	2	5	4	2	6	2	3	6	6	4	6	6	6	3	7	6	6	6	5	7	6	6	6	6	5	1	3	1
37	1	7	7	1	1	7	7	1	7	7	1	1	7	5	5	7	2	1	6	7	3	2	5	1	1	7	3	1	7	3	7	6	7	7	6	5	7	1	7	6	7	1	7	7	6	5	1	1	1
38	1	6	6	2	2	6	6	1	3	7	5	6	7	7	2	7	3	2	7	7	7	7	7	1	1	5	6	2	7	1	5	5	7	6	7	7	7	1	5	7	6	6	1	7	7	7	2	2	7
39	1	7	7	1	2	7	7	1	7	7	1	1	7	5	5	7	1	1	7	7	7	2	7	2	1	3	7	1	7	2	7	7	7	7	6	7	7	1	7	6	7	7	1	7	6	6	1	1	6
40	6	6	5	2	5	6	7	2	7	6	1	1	6	6	6	6	3	2	7	5	6	3	6	2	1	6	6	2	7	3	5	6	6	6	6	7	6	3	6	2	6	6	2	6	3	6	2	2	3
41	1	7	6	1	1	7	2	1	7	7	1	7	7	5	5	6	5	1	6	7	7	3	7	1	1	6	7	1	7	1	7	7	7	7	6	6	7	1	7	5	7	7	6	6	6	6	1	1	5
42	1	5	7	1	6	2	6	1	7	7	2	3	7	7	5	6	5	2	6	6	6	5	7	1	1	3	6	2	7	1	5	3	7	6	7	4	6	2	7	7	6	6	1	6	6	7	2	1	7
43	1	5	6	2	2	6	7	3	7	7	5	1	7	7	5	6	1	2	6	7	6	7	6	2	2	3	6	2	7	3	6	5	7	7	6	7	6	2	6	6	6	6	2	6	7	7	2	2	7
44	1	4	5	3	3	3	5	6	7	5	1	4	1	3	1	3	3	3	4	5	5	5	4	4	4	1	NA	3	6	5	4	6	7	5	3	7	4	3	2	5	4	4	6	2	3	3	3	1	1
45	5	1	5	2	3	2	3	5	6	7	6	2	6	6	7	3	3	3	4	3	5	6	5	7	3	5	5	5	3	5	7	3	3	6	3	5	3	3	5	5	3	2	5	5	5	5	3	2	7
46	5	5	5	5	5	5	3	4	3	6	5	3	5	3	5	3	6	5	3	3	3	5	3	2	6	5	5	5	3	5	4	5	3	3	3	7	5	2	3	3	3	6	5	5	5	2	5	6	5
47	6	1	6	3	3	2	6	1	5	7	6	7	3	7	6	3	1	7	7	3	2	6	6	7	6	5	1	6	3	2	5	1	2	5	3	1	3	6	3	6	2	2	1	7	6	6	7	6	7
48	1	7	7	1	2	7	7	1	7	7	1	4	7	7	2	7	1	1	7	7	7	1	7	1	1	5	7	1	7	1	7	7	7	7	6	7	7	1	6	6	7	7	1	6	6	6	1	1	7
49	1	7	7	1	2	7	6	1	7	7	3	4	7	7	5	7	2	1	6	6	6	3	7	2	1	2	6	2	7	1	7	6	NA	7	7	7	7	1	6	6	7	6	1	6	6	6	1	1	6
50	3	5	3	3	4	6	3	2	2	6	2	5	5	3	1	6	5	2	3	5	2	6	3	2	2	6	5	3	3	5	4	4	5	3	5	6	5	2	5	3	3	6	5	3	5	6	3	5	2
51	5	2	2	5	7	3	1	6	2	5	5	2	2	3	1	3	6	2	3	6	2	3	3	6	5	6	6	5	3	6	1	2	2	1	2	3	2	6	1	2	3	3	6	2	2	2	6	5	2
52	6	3	2	7	7	3	3	2	1	2	7	7	1	6	5	2	6	6	2	2	2	6	2	6	5	2	5	6	2	5	1	6	2	2	2	NA	1	7	1	2	2	3	5	3	2	3	6	2	2
53	2	4	5	5	3	4	3	6	3	5	2	4	5	5	3	5	6	3	4	4	5	1	3	1	3	3	5	4	5	5	6	3	3	5	3	1	5	4	3	3	5	4	3	5	3	5	3	NA	5
54	5	1	2	5	5	2	2	2	1	3	6	7	2	6	6	5	5	7	2	1	2	5	5	5	5	5	1	7	3	5	4	1	2	6	3	2	5	6	3	5	1	1	3	5	5	5	3	5	6
55	5	3	3	3	3	2	2	6	1	5	1	2	5	3	3	5	5	3	5	5	3	3	3	1	2	3	5	3	2	5	7	5	3	3	5	1	3	3	3	2	6	6	3	3	3	3	5	3	2
56	6	1	2	7	7	5	5	7	2	5	6	7	2	6	6	5	2	6	3	5	3	5	2	7	5	6	5	5	2	5	1	3	4	6	3	1	2	1	2	2	2	6	2	5	2	6	6	6	2
57	2	3	5	2	3	5	3	5	6	6	3	4	7	5	5	6	5	3	6	4	6	5	5	5	3	6	3	2	3	3	1	4	6	3	5	4	3	4	5	5	5	3	3	3	3	5	3	3	1
58	3	2	2	5	4	4	3	6	3	6	2	4	5	3	3	5	5	3	2	2	3	5	3	5	5	5	5	5	5	NA	3	5	3	2	3	3	2	5	3	3	5	2	7	3	6	3	5	5	2
59	5	1	2	7	7	2	2	7	6	2	1	3	1	1	1	2	7	5	1	2	1	1	1	5	5	5	7	2	2	6	1	6	7	1	1	1	1	7	1	2	2	2	7	2	2	2	5	7	1
60	6	2	2	5	6	2	1	2	1	2	5	2	2	2	3	2	5	6	1	2	3	5	3	4	5	2	2	6	1	5	3	2	2	3	3	1	2	6	2	2	2	6	2	2	2	3	6	3	2
61	6	3	2	6	6	1	2	6	1	3	2	7	2	3	2	6	6	2	2	2	5	2	2	5	6	2	3	5	2	6	1	2	3	2	2	1	2	5	2	2	3	6	5	2	2	2	6	6	2
62	6	1	2	3	3	1	1	2	5	5	6	7	2	5	5	2	2	5	1	2	3	6	6	5	5	5	2	6	2	3	5	1	3	6	5	2	3	2	5	5	2	1	1	5	5	3	5	3	2
63	5	3	3	5	6	5	2	2	2	5	3	5	3	2	1	3	3	5	5	1	2	5	3	5	6	5	2	3	3	5	1	2	2	1	2	1	2	6	2	2	2	2	3	3	3	5	6	5	2
64	3	5	3	3	4	3	3	2	5	7	5	4	7	6	7	6	2	6	2	5	5	3	5	5	2	2	6	3	2	1	3	6	2	5	5	3	3	2	3	2	3	3	6	3	5	6	2	3	5
65	6	2	3	3	3	5	5	2	2	5	2	3	5	6	6	6	5	6	3	3	5	3	5	5	3	3	2	5	3	3	3	5	3	5	6	1	5	5	5	2	3	6	2	5	3	5	3	3	2
66	2	4	5	5	4	5	4	5	5	6	2	4	5	3	3	3	3	4	3	4	6	3	5	5	4	2	5	3	3	3	5	3	3	5	5	1	5	5	5	3	6	6	3	3	2	2	3	3	2
67	5	2	2	6	6	4	2	5	3	3	6	6	1	3	6	2	2	6	2	2	3	3	3	7	6	5	2	5	2	5	1	2	2	3	3	6	2	3	1	3	2	2	6	3	6	2	6	6	2
68	5	1	5	6	6	5	5	6	2	5	5	4	2	2	5	3	3	6	5	2	5	5	3	7	5	2	2	5	2	3	NA	1	6	2	5	4	3	5	2	2	2	2	2	5	5	6	6	6	2
69	2	3	1	2	5	1	2	1	6	2	1	1	1	2	1	3	2	3	3	2	1	1	2	3	3	6	6	2	1	7	7	5	7	7	1	1	6	7	7	5	2	1	7	2	1	1	1	5	1
70	5	2	2	6	7	5	3	7	6	1	1	1	1	2	3	2	7	3	2	2	2	2	2	1	3	1	7	5	2	6	5	6	7	1	2	4	1	6	2	2	2	2	7	2	2	1	5	6	1
71	7	1	1	7	6	1	1	1	1	3	7	7	1	7	5	1	1	7	1	1	2	7	1	7	7	5	1	7	1	7	1	1	1	6	1	3	1	5	7	5	1	1	1	1	7	1	7	NA	1
72	5	3	3	3	6	1	3	1	2	5	5	3	2	2	5	2	6	5	1	2	3	5	5	7	5	1	2	6	3	5	1	3	2	5	6	4	3	4	3	3	3	2	2	1	2	3	3	3	5
73	6	2	2	6	6	2	3	7	7	2	3	4	2	2	1	2	7	5	2	1	2	1	2	4	3	6	1	2	5	2	2	2	7	5	2	1	2	6	2	3	5	3	7	2	1	1	6	7	1
74	5	3	2	6	5	5	3	6	5	5	1	1	2	3	1	3	7	2	4	4	2	1	2	4	3	1	5	2	3	6	1	3	6	3	2	1	2	5	1	3	3	2	6	2	2	2	5	6	2
75	6	2	1	6	7	3	2	7	7	2	1	6	1	2	1	2	7	6	2	1	1	1	2	6	6	5	6	2	1	2	3	7	7	2	2	3	1	7	2	2	2	1	7	2	1	1	5	7	1
76	7	1	2	5	6	2	1	6	1	2	6	5	1	1	1	1	6	7	2	2	2	6	1	1	6	1	6	6	2	6	1	1	1	2	2	1	2	6	1	2	2	2	7	1	2	2	7	2	1
77	6	1	1	6	7	2	3	2	5	2	1	6	1	2	1	2	7	6	1	2	1	1	2	5	5	5	7	2	3	6	4	7	7	2	2	4	2	7	2	3	2	1	6	2	1	1	5	6	1
78	1	5	7	1	2	6	6	1	2	7	6	6	7	7	7	7	1	2	1	7	7	7	7	3	1	1	6	3	7	1	7	6	6	6	7	1	7	1	7	7	7	7	1	7	7	7	1	1	7
79	3	3	3	6	7	3	3	3	6	2	2	7	1	3	2	2	6	5	5	3	2	2	2	5	5	6	7	3	3	6	1	6	6	2	2	5	2	6	3	2	3	4	5	3	2	3	5	6	1
80	5	2	2	5	6	4	3	6	2	3	5	5	2	2	6	3	6	5	3	2	3	3	3	2	3	2	5	3	3	5	4	2	2	2	2	2	2	6	3	2	3	6	3	5	3	3	6	5	3
81	5	2	5	2	5	3	2	2	2	5	5	7	2	6	6	5	3	6	2	3	2	5	7	2	6	5	2	5	1	5	1	2	3	6	3	4	5	5	6	5	2	3	1	5	6	5	5	5	6
82	7	1	1	3	6	1	1	1	1	2	7	7	1	5	1	1	1	7	1	1	1	6	1	4	7	1	1	7	1	7	1	1	1	2	2	1	1	5	5	3	1	1	2	1	7	1	7	1	1
83	1	5	7	2	1	2	6	2	6	7	3	2	7	7	3	6	2	2	7	5	5	5	7	4	1	1	2	2	7	1	5	5	6	6	6	6	6	2	6	7	6	6	2	6	6	6	1	2	6
84	6	3	3	1	3	2	3	1	5	5	1	1	7	2	5	5	2	5	3	3	2	2	5	1	5	6	2	2	1	6	6	2	3	6	2	3	6	6	6	5	5	1	6	3	3	6	1	7	1
85	5	3	3	5	5	2	4	5	6	5	2	5	3	3	1	3	3	5	1	3	2	2	2	6	3	1	6	3	7	6	1	5	3	3	3	1	3	4	2	5	4	2	7	3	3	2	5	7	3
86	1	4	3	3	2	7	4	7	7	5	1	6	1	3	1	3	3	3	1	4	3	5	3	5	3	2	5	3	7	5	6	4	5	5	3	5	5	4	5	3	4	5	6	2	3	2	3	2	1
87	1	3	2	5	5	7	4	7	7	2	1	3	1	3	1	5	5	3	4	4	5	2	2	5	3	1	5	3	7	5	1	5	7	5	3	4	3	4	2	2	5	4	7	2	3	3	3	6	3
88	3	2	5	5	7	2	4	1	3	5	5	6	7	5	5	5	6	6	1	5	5	5	5	3	3	2	5	3	5	3	1	5	3	5	5	1	3	7	1	3	3	1	2	3	3	5	5	5	5
89	2	4	5	5	4	6	5	5	3	6	3	4	6	5	1	5	2	3	6	4	5	2	5	6	3	3	4	3	6	3	6	3	6	5	5	2	5	3	2	6	4	5	2	5	2	5	3	3	6
90	1	4	7	3	2	6	4	5	3	6	3	5	6	5	3	5	3	3	4	4	5	2	5	4	3	3	5	3	7	3	5	3	5	5	3	3	4	4	3	5	5	3	2	5	5	5	4	3	7
91	1	4	5	3	6	3	6	6	5	7	2	3	7	5	3	5	3	3	6	6	5	2	5	1	3	1	5	5	7	2	6	3	7	3	5	5	5	4	3	5	5	6	2	6	3	5	3	5	7
92	2	3	7	3	5	5	3	6	5	7	3	5	6	5	2	5	3	3	4	4	5	2	5	5	3	3	5	3	7	3	3	5	6	5	5	3	NA	5	3	5	4	4	3	5	5	5	3	5	5
93	1	4	7	3	4	4	3	5	3	6	2	2	7	5	3	3	3	3	4	4	5	2	5	4	3	3	5	3	7	3	3	5	6	5	7	1	3	4	3	5	5	4	3	5	3	5	5	3	7
94	3	1	7	6	5	3	7	1	1	7	7	4	7	7	7	7	1	7	5	7	7	3	7	7	6	2	1	6	7	1	4	1	1	7	7	5	6	NA	5	7	5	1	1	7	7	7	7	5	7
95	1	2	7	1	3	2	7	1	6	7	7	4	7	7	7	6	1	6	5	7	6	7	7	2	6	6	2	2	7	1	5	3	1	6	7	2	7	4	7	7	3	1	1	7	7	7	7	6	7
96	1	3	3	3	3	3	3	5	6	5	1	2	1	3	1	5	3	3	4	5	5	2	2	5	2	1	5	3	5	6	3	4	5	5	2	1	3	5	2	2	5	5	6	1	5	2	2	2	1
97	1	3	7	1	5	7	7	1	1	7	7	6	7	7	7	7	1	7	7	6	7	7	7	6	5	6	1	3	7	1	4	5	2	7	7	3	7	2	6	7	5	6	1	7	7	7	7	5	7
98	2	3	5	5	4	6	3	5	5	2	1	4	4	3	1	5	3	3	4	5	5	2	3	5	3	2	5	3	6	3	4	3	3	5	5	1	3	5	3	2	5	4	3	1	5	2	3	3	2
99	5	2	5	3	5	1	5	2	5	5	3	3	5	3	3	5	2	5	3	2	3	3	5	4	5	6	3	5	3	3	2	2	5	6	5	4	6	2	6	3	5	4	5	3	3	3	3	2	5
100	3	5	3	3	5	4	5	2	2	2	3	1	2	3	3	5	3	5	7	5	5	1	3	4	3	2	5	5	5	5	6	3	6	3	5	1	3	1	3	3	5	6	3	3	3	5	3	5	3
[truncated: 31 more columns]
