# Supplementary material for: Four dimensions characterize attributions from faces using a representative set of English trait words
Source: Nat Commun. 2021 Aug 27;12:5168. doi: 10.1038/s41467-021-25500-y (PMC8397784; doi:10.1038/s41467-021-25500-y)
Supplement: Supplementary file 4 — Source Data [file 41467_2021_25500_MOESM4_ESM.zip › Source_Data/FigureS7_Ratings_80Traits_86Participants/GZ11.csv]

	aggressive	agreeable	ambitious	angry	anxious	articulate	atypical	autistic	baby-faced	beautiful	bossy	careful	charismatic	clever	combative	competent	compulsive	condescending	confident	conscientious	consistent	courageous	creative	critical	cruel	curious	defensive	determined	dignified	disorderly	easygoing	emotional	empathetic	energetic	ethical	feminine	flexible	grumpy	happy	healthy	helpful	humble	ignorant	income	independent	intellectual	intense	jealous	leader-like
1	1	7	7	6	1	6	7	2	7	6	2	5	7	6	3	7	3	1	5	6	7	6	7	1	3	1	7	2	7	7	4	7	6	6	7	7	7	1	6	6	7	6	1	3	7	7	7	7	6
2	1	6	6	1	1	7	7	1	7	7	1	6	7	5	2	4	1	1	5	3	7	5	6	1	1	6	4	1	7	7	6	6	7	7	7	7	7	2	7	6	7	7	2	7	6	6	1	7	5
3	4	2	1	7	7	3	3	5	1	1	3	1	2	2	6	1	7	1	2	6	1	2	2	1	7	2	4	6	4	1	2	4	2	3	2	7	4	4	5	5	2	1	7	4	3	1	5	3	2
4	1	7	6	3	1	6	7	1	7	7	2	3	7	6	5	7	5	1	7	4	7	3	7	1	1	7	7	5	6	7	7	7	6	7	7	6	7	1	7	7	7	7	1	7	4	7	1	7	7
5	1	7	7	3	6	7	7	1	7	7	6	4	5	6	2	7	NA	2	7	2	7	7	7	1	1	7	7	4	7	7	6	6	7	7	7	1	7	2	4	7	7	7	1	4	4	7	1	7	6
6	1	6	6	4	1	6	5	1	1	5	1	3	7	5	5	1	4	2	7	7	5	4	6	1	2	5	5	6	6	7	3	4	7	7	7	7	7	2	7	4	7	7	1	7	7	7	1	7	3
7	4	7	7	4	5	7	7	1	4	7	5	5	7	7	4	7	6	1	7	6	7	7	7	6	3	7	7	1	6	7	7	7	7	7	7	6	7	1	7	7	7	6	1	6	7	7	1	7	6
8	1	5	7	2	1	7	7	1	7	7	3	6	7	7	4	7	2	1	7	4	7	3	7	1	1	7	4	3	7	7	7	5	7	2	7	4	7	1	7	5	7	5	1	7	7	7	1	7	7
9	1	7	7	1	1	7	7	1	7	7	1	7	7	7	1	7	1	1	7	7	7	1	7	7	1	7	7	4	7	7	1	7	7	7	7	6	7	1	7	7	7	7	1	7	7	7	1	7	7
10	1	7	7	2	7	7	7	1	7	7	1	6	7	7	3	7	4	1	7	4	7	6	7	7	1	7	7	4	7	7	3	7	7	7	7	7	7	2	4	6	7	7	1	7	7	7	2	7	6
11	2	7	7	4	1	7	6	1	7	6	5	6	7	6	5	7	4	1	7	6	7	6	6	1	7	6	6	4	7	7	7	6	6	7	7	6	7	2	7	7	4	7	4	5	6	6	2	6	7
12	6	3	7	4	2	3	2	5	2	3	6	2	5	4	6	4	5	4	2	3	6	4	3	7	6	4	4	1	4	4	6	3	4	3	4	7	5	7	2	3	4	2	4	3	4	3	6	3	2
13	5	6	7	5	5	7	7	1	1	7	6	2	7	7	7	4	2	3	7	2	7	7	7	6	1	7	6	7	3	7	4	6	3	7	7	5	6	5	6	7	7	7	1	7	7	7	1	2	7
14	7	4	6	7	2	5	2	1	4	6	7	3	7	6	6	7	1	5	6	6	5	7	5	4	5	7	7	6	4	7	3	5	2	4	6	1	5	5	4	NA	1	2	1	2	7	5	5	6	6
15	5	1	1	6	3	1	1	3	1	1	1	6	1	1	6	1	1	1	1	3	1	1	1	3	4	1	1	7	4	1	2	1	2	7	2	1	3	7	1	2	4	2	7	1	1	1	4	1	1
16	6	5	6	3	6	3	3	1	1	5	5	4	6	6	7	4	1	3	6	7	5	5	3	6	3	6	6	7	7	5	1	1	3	2	6	5	7	6	3	5	2	4	3	2	4	3	5	4	4
17	5	4	7	7	2	7	6	1	7	6	5	2	7	6	6	7	2	1	7	6	7	7	6	6	3	7	6	5	6	6	5	4	5	5	6	6	4	1	7	6	3	5	2	7	7	7	3	3	7
18	2	3	4	3	1	2	3	1	3	2	4	2	6	4	1	5	4	1	6	6	1	1	3	1	1	3	4	3	6	2	4	7	7	7	5	2	7	4	4	3	7	4	3	2	1	4	2	4	2
19	3	7	7	2	6	6	6	1	3	5	4	4	6	7	4	7	2	1	6	6	5	7	5	3	2	5	1	4	7	7	7	6	6	7	7	5	7	2	5	7	4	4	1	4	3	6	4	7	6
20	1	6	6	4	6	5	3	6	5	5	3	4	7	5	7	3	6	2	4	6	3	2	5	1	1	6	3	5	6	6	5	6	6	7	7	7	7	3	7	2	7	7	2	5	2	7	1	7	6
21	5	2	2	1	5	3	2	4	2	2	NA	2	3	3	6	2	5	4	1	5	4	5	2	4	7	2	5	3	4	3	4	1	3	3	2	4	3	4	3	1	4	2	6	2	3	2	2	1	2
22	3	2	3	4	6	2	2	3	1	1	3	3	3	4	4	3	4	3	4	6	3	3	4	1	4	4	4	1	4	2	2	1	4	5	4	7	7	4	3	3	7	2	6	2	3	4	3	3	1
23	2	5	4	5	1	3	3	1	2	3	2	6	7	3	3	3	6	2	2	5	5	2	3	1	1	5	2	3	6	2	2	2	6	6	6	7	7	3	5	6	7	6	2	2	2	5	1	7	1
24	1	7	7	1	1	7	7	1	7	7	1	5	7	7	6	7	7	1	7	4	7	7	7	1	1	7	7	5	7	7	7	2	7	7	7	7	7	2	7	7	7	7	1	7	7	7	1	7	7
25	6	6	7	6	4	7	5	6	5	6	5	1	7	6	6	7	2	7	7	7	7	7	6	1	6	7	7	7	5	7	3	2	6	5	7	6	6	5	7	6	1	7	1	4	7	6	1	6	5
26	1	7	7	1	1	7	7	1	6	7	1	7	7	7	7	7	7	1	7	6	7	7	7	3	1	7	7	1	7	7	1	7	7	6	7	7	7	2	6	7	7	6	1	7	7	7	1	7	7
27	3	3	5	4	7	6	5	3	1	3	4	4	4	4	4	7	4	1	6	6	4	4	5	7	7	5	5	7	4	4	5	5	5	2	4	3	5	2	4	4	7	4	4	4	4	4	4	4	4
28	4	7	7	1	1	7	5	1	3	7	6	4	7	7	6	7	5	2	7	7	7	6	7	3	2	7	7	3	6	7	5	7	4	7	7	6	3	2	7	7	2	6	1	3	1	7	1	2	7
29	1	5	6	1	5	5	5	3	5	6	5	4	6	5	7	7	7	2	3	4	4	2	5	2	2	3	5	7	6	2	3	5	6	6	7	6	7	3	6	3	7	5	2	4	2	5	2	7	4
30	1	7	7	5	1	7	7	4	7	7	5	5	7	7	4	7	4	1	6	3	7	7	7	2	1	7	7	5	6	7	6	7	4	4	7	7	5	1	5	6	1	6	1	7	2	6	7	6	7
31	2	5	6	4	3	2	6	4	1	4	4	2	5	4	4	6	7	2	5	7	4	4	5	6	2	4	3	4	5	2	6	2	6	6	4	6	7	3	6	2	5	5	4	6	4	6	3	6	6
32	5	2	3	4	5	2	4	7	1	3	4	6	4	4	1	5	7	4	3	2	1	1	3	6	6	4	6	3	7	3	6	5	6	5	5	2	7	3	4	4	1	2	4	2	3	3	4	5	3
33	1	5	4	4	2	1	7	7	4	2	1	5	4	4	1	1	7	3	1	4	1	1	1	1	1	1	1	7	6	4	7	3	6	7	4	2	4	4	3	4	1	4	4	2	1	5	4	3	1
34	1	5	7	1	5	6	6	2	2	4	3	5	5	5	3	5	7	3	3	4	4	2	6	5	2	6	5	2	6	4	7	7	6	6	3	7	6	3	6	5	2	6	4	5	1	6	2	4	2
35	5	7	5	1	5	7	2	2	5	6	5	3	7	6	7	7	2	6	2	6	6	7	7	3	7	6	6	7	6	6	5	7	3	3	6	7	1	4	7	6	2	5	2	6	5	7	2	7	6
36	5	6	7	4	2	3	7	4	7	7	6	5	6	7	4	2	5	1	7	4	7	4	6	4	2	7	5	5	4	6	4	7	5	3	5	7	5	3	7	6	3	6	1	7	7	4	3	7	4
37	3	2	6	4	7	5	5	1	5	5	5	4	3	6	6	5	3	5	6	6	6	6	6	1	7	6	5	1	5	5	4	1	5	3	3	3	5	4	5	7	1	4	3	3	6	6	4	3	6
38	3	4	5	4	4	4	5	3	2	3	3	6	4	5	6	5	6	4	1	6	4	6	6	5	3	4	6	1	6	4	7	6	6	7	3	6	6	7	1	3	3	6	4	5	3	5	5	4	3
39	6	6	4	5	6	5	3	5	1	5	6	5	6	6	7	4	6	5	4	6	6	6	5	7	6	6	7	7	5	5	3	5	2	3	4	7	3	5	6	5	1	5	2	5	5	3	2	4	5
40	1	6	7	1	1	7	7	1	7	7	4	5	7	7	6	7	1	1	6	6	7	4	3	1	1	4	7	7	7	7	7	7	6	5	7	7	7	1	2	7	7	6	2	6	7	7	1	7	6
41	5	3	7	1	2	4	4	2	7	6	2	5	NA	5	4	5	1	2	4	6	4	2	6	6	2	6	5	4	7	4	6	7	5	4	3	6	6	3	7	3	4	6	3	4	7	7	5	5	6
42	2	7	6	1	4	7	7	1	7	7	3	6	7	7	3	7	7	1	5	2	7	2	7	4	1	6	2	5	7	7	7	7	7	7	7	7	6	5	7	7	5	7	1	7	2	7	1	7	5
43	2	6	7	4	7	7	7	2	7	6	5	2	7	7	3	6	7	2	7	7	7	6	5	5	1	6	7	2	5	7	7	6	6	6	6	7	7	1	6	6	7	5	3	7	6	6	5	7	6
44	1	7	7	2	1	5	7	1	7	7	1	7	7	7	1	7	1	1	6	4	7	6	7	1	1	7	7	1	7	7	6	7	7	7	7	7	7	1	7	5	7	7	1	7	4	7	1	7	5
45	6	6	5	6	4	6	5	5	6	5	6	4	7	5	6	4	6	6	7	5	6	7	6	5	6	6	6	1	6	7	7	7	3	3	5	7	4	6	3	6	3	4	2	2	7	3	4	2	6
46	4	7	7	5	1	7	7	1	2	5	5	7	7	6	7	7	4	3	7	7	4	6	7	4	3	7	7	2	7	5	7	7	6	2	6	7	7	4	4	6	3	2	2	7	2	7	1	4	6
47	2	7	7	4	1	7	7	1	7	7	5	2	6	7	5	7	3	1	6	7	7	5	7	4	1	7	7	6	7	7	7	7	6	6	7	7	6	1	5	6	7	7	1	7	7	7	2	7	6
48	1	7	7	1	1	7	7	2	7	7	2	3	7	6	4	7	1	1	7	4	7	6	6	1	7	6	3	3	6	7	7	7	7	6	7	7	7	2	7	4	7	7	1	7	5	7	1	7	6
49	2	7	7	6	5	7	7	1	5	6	4	7	7	6	5	7	1	1	6	5	4	2	6	7	4	7	5	1	7	7	4	1	6	7	3	7	5	3	NA	3	7	5	2	7	7	5	1	7	7
50	2	7	6	3	1	4	6	7	6	5	5	2	6	6	5	7	6	1	6	6	5	4	4	4	3	3	6	3	6	5	6	4	6	5	5	7	6	2	5	5	3	6	2	7	7	7	1	6	5
51	2	6	5	6	4	3	2	2	3	5	2	3	6	6	2	3	7	1	2	6	5	3	3	1	2	4	6	4	6	5	1	2	4	6	7	1	4	1	3	2	7	2	2	1	1	3	3	5	5
52	4	2	3	6	3	3	2	1	1	2	2	3	2	3	2	4	1	4	4	7	1	4	3	6	2	3	4	7	3	1	1	1	2	5	3	1	4	4	2	6	7	3	5	2	7	4	2	3	2
53	4	2	5	5	2	6	6	1	2	5	3	3	5	5	6	NA	6	1	3	5	6	5	6	7	1	4	7	1	6	7	3	2	5	3	7	4	3	2	1	7	7	3	1	2	4	6	1	6	6
54	6	4	3	5	7	2	2	6	1	4	3	4	5	5	3	2	6	7	NA	7	1	6	5	6	2	2	4	3	6	3	2	2	2	5	5	1	4	5	1	3	6	2	3	1	3	1	3	2	3
55	5	1	5	3	4	4	2	2	4	3	3	2	4	4	4	1	1	6	5	3	2	3	4	3	7	4	4	7	3	2	1	1	3	3	3	1	3	7	6	4	7	2	4	2	4	2	5	3	3
56	4	4	7	3	1	7	3	1	3	6	5	2	7	5	3	3	1	5	3	7	7	4	7	7	2	7	7	7	7	3	2	5	2	2	7	1	3	2	5	7	2	6	3	2	7	5	2	5	6
57	5	2	6	1	4	7	3	4	7	6	4	5	6	5	6	7	5	3	5	3	7	5	1	7	6	7	4	6	5	6	2	7	4	4	6	1	6	4	5	5	7	2	2	6	5	6	4	6	6
58	6	5	5	5	1	3	2	2	7	5	2	3	4	5	6	3	7	4	4	6	2	3	3	4	1	4	6	6	5	2	2	6	3	3	3	1	5	4	3	6	5	4	3	1	2	4	2	6	5
59	1	2	2	6	1	5	2	6	7	2	1	2	4	2	3	2	NA	7	1	3	4	7	3	6	3	3	4	4	3	1	2	2	3	1	2	1	4	6	1	2	1	3	4	3	1	3	4	3	1
60	7	1	3	7	7	1	1	3	1	1	6	2	1	2	7	1	4	7	2	6	1	5	2	5	6	2	3	7	2	1	1	1	1	2	2	1	1	7	1	6	1	1	7	1	6	1	7	1	2
61	2	4	6	5	1	7	6	4	4	6	3	3	6	5	3	3	6	1	6	6	7	3	7	1	1	4	3	4	7	2	3	5	2	7	6	1	7	1	4	6	7	4	3	2	2	5	3	2	4
62	7	3	5	4	7	3	2	5	4	6	7	2	2	3	6	5	3	7	4	6	7	7	2	7	7	7	4	3	3	7	4	4	2	1	4	1	1	2	4	6	1	2	6	4	7	3	7	2	5
63	1	5	6	5	1	7	5	1	3	6	1	4	7	6	5	3	6	1	7	6	7	2	6	4	1	5	3	4	6	7	4	3	7	7	7	1	7	4	4	6	7	2	2	6	2	7	3	6	3
64	6	6	2	5	7	3	5	5	1	4	3	2	6	4	6	6	2	7	5	6	2	4	5	6	4	2	7	1	3	2	1	1	4	3	3	1	5	6	NA	2	1	3	3	3	1	4	6	6	4
65	5	4	3	2	3	3	5	1	4	3	4	2	4	5	5	6	6	NA	5	6	1	3	5	6	1	4	7	7	6	3	1	5	6	3	4	1	6	4	7	2	3	3	3	2	3	6	3	5	5
66	1	4	7	2	7	6	3	1	2	5	5	4	6	6	5	7	5	2	6	5	5	7	5	3	3	6	7	7	6	7	4	6	6	6	5	2	6	2	4	6	7	3	2	4	2	5	2	6	5
67	5	4	4	5	4	1	2	5	3	4	3	2	4	5	3	5	5	4	5	5	2	4	1	3	5	3	7	6	6	3	3	3	5	7	3	1	4	3	4	3	2	2	5	1	1	4	4	6	1
68	3	6	7	5	7	7	7	2	5	6	5	7	7	7	4	7	4	1	7	7	7	7	7	1	1	7	7	6	7	7	4	6	7	7	6	1	7	1	6	7	7	5	2	5	2	7	1	7	7
69	3	2	5	4	3	5	6	5	7	4	4	3	6	4	4	2	6	5	2	5	4	4	4	6	1	3	4	3	6	5	3	5	1	6	4	2	4	2	1	4	2	5	3	2	4	6	1	NA	3
70	1	5	4	5	1	4	7	4	7	4	4	3	5	3	2	2	6	5	3	4	2	1	3	3	2	2	4	7	7	4	2	6	6	7	7	1	6	3	7	2	4	3	2	1	4	6	4	2	2
71	7	3	3	7	7	1	2	1	1	1	7	2	1	2	7	4	1	6	2	6	2	6	4	7	7	6	2	6	3	1	3	1	1	1	1	1	2	7	1	6	1	1	5	3	7	1	7	1	2
72	6	2	3	6	5	5	3	1	1	5	4	6	6	3	7	3	5	4	5	5	1	3	1	6	1	3	7	7	5	2	3	6	3	4	3	1	4	3	5	7	7	2	2	2	6	2	3	2	6
73	3	6	5	4	4	4	7	6	7	6	1	5	6	5	3	3	7	2	1	2	4	2	2	2	1	3	1	1	5	6	4	7	7	7	4	1	6	3	5	6	1	6	2	3	2	5	1	6	5
74	4	3	5	5	6	6	2	6	6	4	1	5	5	3	2	2	6	1	2	6	2	2	2	4	5	2	3	6	5	3	5	4	6	5	4	3	4	1	4	2	4	3	3	1	1	4	4	3	2
75	6	5	4	4	1	2	4	7	7	4	2	7	6	3	1	1	7	2	1	3	4	1	1	2	1	1	3	4	5	7	7	7	6	6	5	6	2	2	2	1	1	3	3	3	1	5	2	1	1
76	6	2	3	6	1	6	2	4	2	2	5	3	2	2	5	4	6	5	6	4	3	7	3	2	5	4	3	7	5	3	1	1	3	3	1	4	2	2	4	4	3	2	5	1	6	2	2	3	4
77	2	3	5	3	1	4	6	4	7	5	6	2	7	5	3	4	6	6	5	2	6	7	5	7	1	2	5	5	3	7	7	6	6	4	7	5	2	3	1	4	1	4	3	3	3	4	4	5	5
78	5	4	4	NA	6	7	2	1	1	5	4	3	5	6	7	3	4	3	7	7	7	6	2	6	1	4	5	6	5	3	3	6	3	4	5	1	7	1	5	7	3	3	3	3	5	4	4	3	4
79	1	6	6	6	1	3	6	2	7	4	4	2	5	6	1	7	6	1	3	4	3	3	4	1	1	4	4	4	6	5	7	4	5	7	5	3	4	4	3	2	7	7	2	2	3	4	4	7	3
80	1	6	6	6	1	6	4	1	3	3	7	6	5	4	3	7	4	1	2	4	4	5	3	2	2	4	4	3	5	7	1	5	3	5	4	1	5	4	3	5	7	4	4	3	1	4	1	6	4
81	6	2	5	4	4	4	4	1	7	4	6	5	6	5	7	3	4	7	4	5	3	5	4	5	7	6	7	3	6	4	3	4	2	2	4	2	2	4	3	7	1	2	3	2	7	4	6	NA	3
82	7	3	2	6	6	3	2	1	1	1	6	4	1	5	7	3	1	7	4	5	2	6	1	7	7	1	1	7	2	1	2	1	1	1	1	1	2	7	1	7	1	2	6	2	7	1	1	1	2
83	1	7	6	1	1	7	7	2	7	6	5	6	7	6	2	7	5	1	6	2	7	7	7	1	1	7	5	3	7	7	7	7	7	4	7	2	7	4	7	7	3	5	1	7	7	7	4	7	7
84	5	3	6	4	5	3	7	6	7	5	7	4	4	5	5	6	6	1	6	3	7	4	3	7	5	6	7	7	3	4	3	7	2	3	4	7	3	4	3	3	1	6	3	6	1	3	3	2	3
85	2	7	5	6	1	6	7	6	7	4	3	6	7	6	1	4	7	2	3	2	6	2	5	1	7	5	4	3	6	6	2	7	5	7	5	2	2	3	1	4	1	6	3	4	4	6	2	6	1
86	1	7	4	3	4	5	3	3	7	5	1	4	5	4	1	7	5	5	1	3	4	4	4	2	3	3	3	3	6	7	6	3	7	7	7	5	7	4	5	4	7	3	1	1	1	5	2	4	5
87	1	6	4	6	4	6	7	7	7	4	1	4	6	5	1	1	7	NA	5	2	4	2	4	1	1	2	3	2	7	3	7	2	7	7	7	1	5	1	4	4	7	6	4	6	2	5	3	7	2
88	7	2	2	7	7	3	5	3	4	3	7	2	4	2	7	4	3	7	5	7	5	7	2	7	7	4	1	6	2	2	1	7	1	1	2	2	1	7	1	6	1	3	5	1	7	2	7	2	4
89	5	7	5	5	2	6	2	3	1	5	3	3	6	7	5	7	5	2	5	4	6	3	6	7	1	6	7	6	5	6	7	5	5	3	6	2	7	2	4	6	3	6	2	7	5	6	4	6	5
90	7	2	3	6	6	3	2	2	6	4	6	5	6	3	7	6	1	7	4	1	1	6	1	2	7	3	7	7	2	3	4	5	1	2	3	4	1	7	2	4	1	1	6	3	7	2	7	4	4
91	4	7	6	6	2	7	2	4	7	7	3	4	7	6	2	7	4	4	4	3	4	4	4	4	7	6	4	1	6	7	2	6	5	7	7	2	4	3	2	6	4	3	2	7	2	6	4	1	4
92	6	2	2	7	7	5	7	3	5	6	7	4	5	6	7	7	6	7	4	5	7	7	4	7	7	7	7	6	2	4	3	5	1	2	4	1	2	3	6	5	NA	2	2	3	7	1	5	6	5
93	6	3	3	7	4	5	2	2	1	2	6	6	2	3	7	7	6	7	4	6	6	7	2	7	5	7	7	7	2	2	3	2	2	1	3	5	1	5	2	5	1	3	6	1	7	1	7	1	6
94	7	2	3	7	3	4	1	6	5	4	7	2	2	2	7	5	7	7	5	4	5	6	1	7	7	4	1	7	2	4	5	3	1	1	4	1	1	1	1	3	1	3	6	2	7	4	7	4	3
95	5	6	6	1	5	5	6	5	7	6	5	5	7	4	4	4	2	6	5	5	7	5	4	1	2	5	4	7	4	4	5	6	4	7	4	5	4	3	7	4	2	6	2	7	7	7	2	4	6
96	1	7	5	3	1	4	7	1	7	5	2	2	6	5	1	3	7	1	1	2	2	2	6	2	1	3	4	2	6	5	7	7	6	7	6	6	6	2	3	3	7	6	3	2	1	5	2	5	3
97	4	7	4	4	4	4	2	5	4	3	4	3	5	4	5	3	7	5	4	6	3	1	4	7	7	4	6	7	5	3	7	2	4	3	4	6	2	1	1	3	1	3	3	1	4	4	1	3	4
98	6	4	4	4	6	4	3	3	7	4	3	2	3	4	3	4	3	5	6	3	3	6	4	4	4	3	3	3	4	3	2	3	2	3	4	5	3	5	2	4	7	2	5	7	2	4	5	4	4
99	7	2	2	7	7	1	1	4	1	1	6	4	1	1	1	1	3	7	5	6	1	7	2	2	7	2	1	7	1	1	3	4	1	1	1	2	1	6	1	2	1	2	7	1	7	1	7	1	2
100	4	4	5	6	4	2	4	5	1	2	5	6	4	3	4	2	4	4	1	3	4	3	1	4	3	4	5	3	4	3	5	5	3	2	4	1	3	2	2	4	3	3	4	3	4	4	3	1	4
[truncated: 31 more columns]
