# Supplementary material for: Four dimensions characterize attributions from faces using a representative set of English trait words
Source: Nat Commun. 2021 Aug 27;12:5168. doi: 10.1038/s41467-021-25500-y (PMC8397784; doi:10.1038/s41467-021-25500-y)
Supplement: Supplementary file 4 — Source Data [file 41467_2021_25500_MOESM4_ESM.zip › Source_Data/FigureS7_Ratings_80Traits_86Participants/LV15.csv]

	aggressive	agreeable	ambitious	angry	anxious	articulate	atypical	autistic	baby-faced	beautiful	bossy	careful	charismatic	clever	combative	competent	compulsive	condescending	confident	conscientious	consistent	courageous	creative	critical	cruel	curious	defensive	determined	dignified	disorderly	easygoing	emotional	empathetic	energetic	ethical	feminine	flexible	grumpy	happy	healthy	helpful	humble	ignorant	income	independent	intellectual	intense	jealous	leader-like
1	5	3	NA	5	5	NA	5	3	3	4	3	4	4	5	4	5	6	5	6	5	3	4	5	5	3	5	5	5	3	4	3	6	4	3	4	6	5	5	3	5	4	3	3	5	6	5	5	6	5
2	5	5	7	5	2	5	4	3	2	5	7	4	4	6	6	6	6	5	4	5	6	6	3	4	5	3	5	4	5	1	4	2	3	5	6	5	3	3	3	7	5	5	2	5	7	6	6	6	6
3	6	1	1	6	2	1	5	4	1	2	7	4	1	2	7	1	1	7	6	1	1	1	4	7	7	4	7	2	1	7	4	6	2	4	1	6	2	7	1	2	1	1	6	1	4	1	5	7	1
4	4	1	1	3	2	1	5	4	3	2	4	4	2	2	5	2	4	7	3	2	4	2	5	6	6	3	6	1	1	7	5	7	2	4	2	7	4	7	2	3	2	2	6	2	2	2	5	1	2
5	6	2	7	6	5	6	2	3	3	6	6	6	3	7	6	6	7	6	6	7	6	5	3	6	3	2	5	6	6	2	2	2	3	5	7	6	3	6	2	6	4	2	2	6	7	6	6	2	7
6	6	1	7	6	1	6	1	5	2	5	7	4	2	5	7	7	7	7	6	7	7	7	2	7	7	1	1	7	6	1	1	1	1	4	6	5	1	7	1	5	2	1	3	6	7	2	7	5	7
7	6	3	7	7	3	3	3	4	5	7	7	6	5	5	7	5	5	6	7	3	3	4	5	5	6	4	3	4	5	3	3	5	2	4	4	7	5	7	2	6	2	1	4	6	6	3	6	4	3
8	6	3	7	4	3	2	1	3	6	7	5	4	5	4	5	4	5	6	6	3	4	4	5	5	5	5	5	2	5	2	4	5	3	5	4	7	6	6	4	6	3	1	5	5	4	2	5	3	3
9	3	5	6	2	3	3	1	3	3	4	3	4	5	7	5	5	5	2	4	5	5	4	5	4	3	6	4	3	5	2	5	5	5	5	5	7	6	3	4	4	5	4	2	5	5	5	4	5	7
10	4	5	6	2	5	5	2	3	3	4	3	3	4	6	4	6	3	3	5	5	5	3	6	5	4	5	2	5	6	2	4	5	6	3	6	7	5	5	5	5	5	3	3	5	5	5	5	3	5
11	2	5	3	1	5	NA	2	4	5	5	3	5	4	3	3	5	5	3	6	5	5	3	5	4	4	3	5	2	5	2	5	6	5	3	5	7	4	3	4	3	6	3	4	4	2	4	3	5	3
12	3	5	6	4	4	5	3	5	4	4	5	5	4	6	5	5	5	5	3	5	NA	4	5	3	3	3	3	5	5	2	5	3	5	3	4	6	5	5	4	5	4	6	2	4	5	6	5	5	5
13	5	2	3	6	3	5	1	4	5	4	5	3	3	4	6	5	5	6	3	5	3	3	3	6	5	2	6	6	3	4	2	3	2	2	4	7	3	6	2	4	3	5	5	5	5	3	5	1	3
14	2	5	5	3	6	3	3	4	3	3	5	4	4	4	4	6	6	3	5	5	NA	2	5	5	3	2	5	6	5	5	3	3	5	4	4	7	3	5	2	3	4	2	4	6	3	4	5	3	5
15	4	4	4	4	4	3	6	7	2	1	4	3	3	4	3	5	4	1	4	5	4	4	2	3	3	4	4	4	4	4	3	4	4	2	4	5	2	3	3	2	5	5	4	2	3	4	4	4	2
16	3	4	2	2	5	4	4	6	5	4	4	4	3	3	1	3	5	3	3	5	NA	3	3	6	4	3	5	3	3	4	4	5	4	3	5	6	4	5	3	3	5	5	5	4	2	3	3	4	3
17	4	4	4	4	5	3	7	6	4	3	4	4	4	4	4	4	4	3	4	3	4	4	4	4	3	4	4	4	4	3	4	4	4	4	4	5	4	3	4	4	5	4	4	NA	4	4	4	4	4
18	4	4	2	4	3	4	3	5	4	4	4	4	4	4	4	4	3	2	4	5	4	4	3	4	4	4	4	4	4	4	2	3	4	2	4	5	3	3	4	3	4	5	4	2	4	2	4	4	4
19	3	5	3	4	5	3	5	5	3	5	4	3	4	5	3	5	5	3	3	5	4	1	6	3	2	3	6	5	6	3	3	6	6	2	5	7	3	5	2	2	5	5	3	5	3	5	5	3	3
20	6	2	6	4	2	3	5	4	5	5	5	5	3	6	6	6	5	6	2	3	5	3	5	5	5	4	5	6	3	3	6	5	3	6	3	6	5	6	4	5	2	1	5	6	5	3	5	2	5
21	3	4	1	3	4	4	7	7	5	2	4	4	4	4	3	4	4	1	2	5	4	4	4	4	4	3	6	4	4	4	2	4	4	1	5	5	4	3	2	4	5	6	4	4	3	4	4	4	2
22	5	4	5	5	3	4	3	4	2	3	6	6	4	4	5	4	3	4	4	6	6	4	4	6	3	4	2	5	4	3	2	2	4	4	5	5	1	3	3	4	5	5	4	3	7	3	5	4	5
23	1	7	1	1	4	6	3	5	5	5	1	4	5	5	1	5	5	1	3	6	6	6	6	1	1	NA	3	2	5	2	4	7	7	2	7	7	4	2	5	3	7	6	2	5	1	6	1	1	5
24	2	7	6	1	5	6	1	NA	6	7	3	6	6	6	1	5	4	4	3	6	4	5	5	3	2	6	1	4	NA	1	5	6	6	5	6	7	5	2	6	7	6	2	3	6	2	5	3	4	4
25	4	5	7	5	5	6	5	4	NA	6	5	6	5	7	5	5	6	5	4	5	6	5	5	5	5	3	5	5	7	1	3	5	3	5	6	7	3	5	4	3	5	2	2	6	6	5	6	2	5
26	6	2	7	6	4	3	4	3	5	4	7	6	3	6	7	6	5	6	6	5	5	5	4	6	6	3	6	3	6	2	3	4	2	5	4	7	2	6	2	5	4	1	3	6	7	3	7	2	5
27	5	NA	4	5	2	5	3	4	1	5	5	6	4	5	6	5	3	1	6	6	5	5	3	4	5	4	1	6	5	4	2	3	5	4	4	6	3	3	3	4	5	5	3	4	7	3	5	3	5
28	5	4	6	4	5	5	1	2	5	6	5	5	6	5	6	5	6	6	3	5	4	3	5	5	5	6	5	5	6	2	3	5	3	5	3	7	6	3	4	6	4	2	4	6	5	3	5	6	3
29	3	5	5	2	3	3	5	2	5	5	3	4	5	6	3	6	5	2	3	6	5	5	6	4	2	6	3	5	5	3	5	5	6	5	5	6	5	2	6	6	6	5	3	5	5	5	2	5	4
30	3	6	6	4	4	6	1	2	7	6	3	5	6	6	3	6	3	2	5	5	5	6	7	3	2	7	2	3	6	1	3	6	6	6	7	6	7	3	6	7	5	5	2	4	6	6	3	5	6
31	2	5	5	3	5	7	5	4	5	3	3	4	4	6	2	6	5	2	6	6	5	6	6	2	3	5	3	5	6	3	4	6	5	3	5	6	5	3	5	6	5	5	2	5	5	6	3	6	6
32	2	6	6	5	2	6	6	5	5	2	4	4	2	7	4	6	5	1	5	7	6	4	5	4	3	2	5	5	7	4	2	3	4	2	7	5	3	5	3	3	4	5	1	5	6	7	6	5	3
33	2	6	2	2	2	6	7	6	NA	2	2	4	2	6	1	6	5	2	3	6	6	2	5	3	2	2	4	2	5	4	2	3	5	2	7	5	2	5	3	2	5	6	1	5	3	7	4	5	4
34	1	7	3	1	5	6	2	2	6	7	2	4	6	5	2	6	3	2	2	5	5	6	6	2	2	2	2	2	5	3	6	6	7	3	6	7	4	2	6	7	6	3	2	6	2	5	2	5	3
35	4	NA	4	1	6	6	2	3	7	4	5	4	5	6	1	6	6	1	2	7	3	5	6	2	1	6	1	5	6	1	5	6	7	7	6	7	4	2	7	4	7	5	2	5	4	6	1	6	5
36	5	5	6	2	5	6	2	3	6	5	4	4	5	6	4	6	3	3	5	6	5	6	7	3	3	5	3	4	6	2	4	5	5	6	6	6	5	3	5	6	6	5	2	6	6	6	4	5	7
37	3	6	6	1	7	6	5	5	6	4	4	5	5	6	2	5	7	1	2	5	3	6	6	4	1	7	1	2	5	1	6	7	7	7	6	7	7	3	7	6	7	6	2	5	3	6	2	6	3
38	4	6	5	4	4	6	1	2	4	6	6	5	5	6	3	6	3	2	6	6	5	6	6	5	2	5	2	5	6	1	2	4	5	4	6	7	3	3	5	6	6	NA	3	6	5	6	5	6	6
39	3	NA	5	2	5	3	5	2	7	4	5	4	5	4	6	3	4	6	6	3	4	3	5	4	5	5	5	2	3	4	5	7	4	6	4	7	5	3	5	7	5	2	5	5	3	3	5	3	2
40	3	5	5	4	3	5	1	3	5	4	3	3	3	5	5	5	3	4	5	5	5	4	4	3	3	4	5	3	5	3	4	5	4	4	5	6	4	3	3	6	5	5	2	4	5	4	5	5	3
41	3	6	6	1	5	6	5	3	7	4	3	5	5	6	2	6	4	2	4	6	4	6	7	3	2	6	2	6	5	2	4	6	6	6	7	5	6	2	6	7	6	5	2	5	3	6	2	2	6
42	2	7	7	1	5	6	6	2	7	6	3	4	6	7	1	6	1	1	5	6	5	7	7	1	1	7	2	3	6	1	6	7	7	6	7	1	7	2	7	7	7	6	1	6	7	7	2	6	6
43	6	3	7	6	4	5	2	3	6	7	7	3	4	7	6	6	5	6	5	5	6	5	4	5	5	5	3	6	6	3	4	5	3	3	3	6	3	6	3	6	3	3	2	7	7	5	5	2	7
44	1	6	3	4	6	3	1	3	7	6	4	2	4	5	4	4	2	2	2	5	3	4	6	2	4	6	3	1	4	4	4	7	5	4	4	7	6	3	4	7	5	5	4	1	2	4	2	4	1
45	5	3	6	5	3	4	3	NA	6	4	5	5	3	5	5	6	4	5	3	5	5	5	4	6	4	3	5	5	3	2	2	3	3	3	3	6	3	5	4	5	3	5	3	4	5	4	5	5	5
46	4	3	3	5	6	5	3	6	5	3	5	4	3	3	5	3	5	2	4	5	4	3	3	5	4	2	5	3	3	4	4	3	3	3	4	6	3	5	3	3	3	5	5	3	3	3	5	5	3
47	4	3	3	4	5	1	1	3	7	5	4	5	5	3	6	2	3	7	6	3	3	3	5	5	6	3	4	1	2	5	6	7	2	5	3	6	5	6	5	7	3	1	6	3	4	2	4	3	1
48	1	6	5	1	3	5	1	4	7	7	4	5	6	6	4	5	2	2	2	6	4	4	6	2	2	6	2	2	4	4	5	7	6	6	5	7	6	2	6	7	6	3	2	4	3	5	1	4	3
49	5	5	6	5	4	3	3	3	6	5	6	6	5	6	5	6	5	3	5	5	5	4	5	6	3	5	5	5	6	2	3	6	3	5	4	7	5	3	4	7	3	3	3	6	5	4	5	5	6
50	2	6	5	1	3	6	3	2	3	4	2	4	4	6	3	6	4	2	5	6	5	6	6	2	2	5	3	3	6	2	4	5	7	3	7	6	4	3	5	4	6	5	1	5	5	7	2	2	5
51	5	4	5	5	1	NA	1	2	1	2	6	4	3	4	5	4	2	4	6	5	6	5	2	3	4	2	4	6	5	4	3	2	4	3	4	1	2	3	3	5	4	5	5	3	6	3	5	5	5
52	6	2	5	6	1	3	1	4	4	1	3	4	2	1	6	1	1	6	6	3	5	2	1	6	6	1	4	7	2	5	3	1	1	2	3	1	2	6	2	1	2	2	7	2	4	1	6	4	3
53	6	2	4	6	2	2	1	3	2	3	5	4	2	1	6	2	2	6	6	3	4	NA	2	5	6	2	5	6	1	6	6	3	1	4	2	1	2	6	2	5	2	2	6	3	6	2	6	2	2
54	7	1	6	7	1	2	1	4	1	1	7	3	1	3	7	3	1	7	7	2	4	4	1	7	7	2	7	7	1	6	3	2	1	2	2	2	1	7	2	3	1	1	7	2	7	1	7	7	4
55	4	6	5	2	1	6	5	2	3	5	2	4	6	7	3	6	2	5	7	5	5	5	6	6	3	6	3	4	5	3	6	3	5	5	5	1	6	3	5	5	5	2	2	6	7	6	3	7	6
56	4	5	7	5	2	5	1	1	4	7	5	6	7	6	5	6	3	5	6	6	5	6	4	5	4	4	1	5	6	3	3	3	5	4	5	1	5	3	4	7	5	2	2	7	7	5	4	NA	7
57	4	3	5	3	4	3	1	2	3	3	2	4	4	3	4	3	2	5	6	5	5	4	3	5	5	3	3	5	5	4	4	3	5	4	4	2	5	3	4	6	4	2	5	4	5	2	4	5	3
58	5	3	6	6	2	3	1	4	2	5	5	6	3	2	6	2	2	6	6	3	3	5	2	5	6	4	4	6	2	7	4	2	2	3	2	1	2	3	3	6	2	2	7	3	6	1	5	5	3
59	4	3	3	5	3	2	2	6	5	2	4	4	2	1	5	2	2	5	6	3	4	4	2	5	5	NA	5	4	2	6	5	3	3	2	2	2	3	5	4	3	2	3	7	3	4	1	4	3	2
60	6	4	2	6	1	2	1	5	1	2	4	4	NA	2	6	1	1	5	6	3	4	4	1	5	6	1	5	5	2	7	4	1	1	4	3	1	1	6	3	3	2	3	6	3	5	1	5	5	3
61	5	5	5	5	2	3	2	5	1	2	6	4	3	3	5	4	1	4	7	5	5	3	3	5	4	2	3	5	4	4	4	4	3	4	4	1	3	3	3	6	4	3	5	3	6	3	5	4	4
62	3	5	3	2	4	3	3	5	6	4	2	5	3	3	2	3	2	3	3	3	4	3	3	3	3	3	4	3	4	3	4	4	5	3	4	2	5	3	4	6	4	5	4	4	3	3	3	5	3
63	3	2	4	5	1	NA	2	6	2	1	4	5	2	7	5	5	6	6	7	5	7	5	1	7	6	1	5	6	6	2	2	1	1	1	6	1	1	5	1	3	2	2	2	6	6	7	6	6	4
64	4	4	6	4	2	6	3	5	4	3	3	4	3	6	5	5	3	4	7	5	6	5	3	4	3	5	5	5	5	3	2	3	4	5	5	1	4	3	4	4	4	4	3	5	6	5	4	5	6
65	4	5	6	3	2	5	3	4	1	3	5	4	5	6	5	6	2	3	6	5	7	6	2	4	2	5	2	6	5	2	5	2	5	4	6	1	5	3	5	6	5	5	3	6	7	6	5	3	6
66	5	2	6	4	2	3	1	1	4	6	5	4	5	4	5	5	4	6	6	3	4	4	2	5	5	4	5	5	5	4	4	1	3	4	3	2	5	5	4	7	2	3	4	6	5	2	5	3	4
67	5	5	6	4	2	6	4	4	1	2	3	4	4	7	5	6	3	3	5	5	7	7	3	4	4	3	1	6	5	2	4	2	3	3	6	1	4	3	4	6	4	5	2	6	5	5	5	6	6
68	6	3	7	6	1	6	1	6	5	4	6	4	3	6	5	6	6	6	6	6	7	5	1	6	6	1	5	7	6	1	2	1	1	1	6	2	1	3	1	7	3	2	2	6	7	5	7	3	5
69	3	5	3	1	4	5	7	5	6	2	2	4	4	6	4	4	4	3	2	4	3	5	7	3	1	7	4	4	2	5	6	4	6	4	5	4	5	4	5	3	6	4	4	4	3	5	3	7	3
70	3	NA	5	2	4	6	1	4	4	3	4	5	5	7	3	6	3	2	5	5	6	6	4	4	3	5	2	5	6	2	6	4	5	5	6	2	7	2	5	5	6	5	2	6	5	5	4	6	6
71	7	1	6	7	1	2	1	6	1	1	7	6	1	1	7	3	1	6	7	2	4	5	1	6	7	3	2	7	1	6	4	2	1	4	1	1	1	7	3	5	1	2	7	2	7	1	6	2	2
72	2	5	4	2	3	6	3	4	4	3	1	4	4	4	2	5	2	2	5	5	5	3	4	4	2	3	3	5	5	5	4	5	5	2	5	1	3	3	5	4	4	4	3	5	5	4	3	5	4
73	5	3	1	1	1	1	1	5	5	2	3	4	2	1	5	1	1	6	6	2	4	2	1	4	6	1	4	2	1	7	5	4	1	6	1	2	4	3	4	6	1	2	7	2	4	1	4	4	2
74	5	3	5	5	2	3	1	5	1	2	5	3	2	4	5	5	3	6	6	5	5	3	2	6	6	1	5	6	4	2	3	2	2	3	3	1	3	5	3	5	2	4	4	6	5	4	5	3	2
75	4	5	3	2	3	3	2	5	6	4	3	5	4	3	5	3	3	5	4	2	NA	4	3	5	4	3	2	5	3	6	6	5	NA	5	3	3	5	3	5	5	4	2	NA	3	3	2	4	4	3
76	2	5	1	1	6	5	3	6	4	3	1	2	3	3	2	4	NA	2	2	5	3	2	5	5	2	3	5	2	4	6	4	5	6	3	4	2	3	3	2	3	4	5	4	4	3	4	3	4	3
77	5	5	3	4	3	3	6	5	5	4	3	4	5	5	5	4	2	5	4	3	3	5	6	6	3	5	5	3	5	2	5	5	4	3	4	4	5	3	5	5	3	3	4	3	3	5	5	4	5
78	3	6	4	1	2	6	1	4	2	5	2	4	5	5	4	6	2	2	6	6	5	5	4	3	3	5	2	6	5	1	5	2	5	4	5	1	3	2	5	5	5	4	2	7	6	5	2	6	5
79	4	5	5	4	2	5	1	2	6	6	2	2	6	4	4	5	2	5	6	2	5	5	5	5	4	4	3	4	4	2	6	5	3	4	4	2	5	3	4	7	3	1	5	4	5	3	2	2	3
80	5	5	5	5	3	4	1	4	3	4	6	3	5	5	5	5	2	5	6	5	6	5	3	6	4	3	5	6	4	3	4	2	4	3	4	1	2	3	3	5	5	5	3	3	6	3	5	3	5
81	4	5	2	1	2	2	2	4	5	4	2	3	5	1	6	2	1	6	6	2	2	3	3	1	5	1	3	2	2	7	6	2	2	6	2	1	4	2	6	7	4	1	6	3	4	1	2	1	1
82	3	5	2	1	3	4	4	5	1	3	2	4	3	6	2	6	2	1	3	5	3	3	5	3	2	4	5	5	5	5	5	3	5	3	5	2	4	3	3	3	5	4	3	4	2	5	3	6	3
83	4	5	7	1	3	5	1	2	4	5	3	5	6	6	4	6	3	5	6	5	5	5	5	2	3	5	3	3	6	2	5	3	4	3	5	2	6	3	5	7	5	4	3	5	6	5	3	6	6
84	3	5	3	2	3	5	3	5	1	2	3	4	3	4	3	4	4	5	6	3	5	3	4	5	4	3	3	5	4	5	6	4	5	3	4	1	5	3	4	5	5	6	3	5	4	5	3	6	3
85	3	5	6	4	3	5	3	NA	5	5	2	4	5	6	3	5	3	4	5	5	5	3	6	5	3	6	3	5	5	3	5	5	4	5	4	1	6	2	4	6	5	5	3	5	5	5	3	5	5
86	4	4	5	1	3	3	1	3	5	4	3	4	5	6	4	5	3	3	5	4	4	5	5	4	3	4	3	6	4	4	4	4	4	5	5	2	7	3	5	6	5	4	2	5	5	5	3	2	4
87	2	5	3	2	5	3	6	5	5	2	1	5	3	7	2	6	5	1	2	5	6	2	3	4	3	4	6	4	4	1	4	5	5	1	5	2	4	3	4	2	5	5	2	4	2	6	3	4	2
88	6	3	7	6	4	3	6	6	5	2	5	4	3	6	6	5	4	6	6	5	6	6	2	6	5	3	2	7	3	4	2	1	2	3	4	1	4	3	3	7	3	5	4	3	7	3	6	3	4
89	5	3	6	5	2	2	1	4	6	4	4	4	3	4	6	4	2	5	6	3	4	5	1	4	5	3	5	5	5	3	5	4	3	3	4	1	5	3	3	7	2	5	5	6	5	2	5	2	4
90	5	4	4	3	2	3	7	4	5	3	2	4	4	4	3	3	3	5	6	6	5	3	4	7	5	3	5	4	3	4	5	4	3	2	3	2	4	3	3	6	3	3	4	4	5	4	5	3	3
91	5	4	6	5	5	5	1	3	5	5	5	4	4	6	5	5	4	5	4	5	4	6	5	4	4	4	6	7	5	3	5	5	3	3	6	2	5	3	4	5	5	5	3	5	6	5	6	5	5
92	5	4	6	4	3	3	1	2	3	5	3	4	5	5	5	3	2	5	6	5	4	6	4	5	4	5	3	6	3	4	5	4	3	5	4	2	5	3	5	6	4	3	5	5	5	3	4	4	4
93	5	5	7	5	1	6	1	1	4	5	5	6	6	6	5	6	2	5	6	6	6	7	4	5	3	5	1	6	6	1	3	4	4	4	6	1	5	2	4	7	4	5	2	6	7	5	6	6	6
94	5	3	6	5	4	6	3	2	2	5	5	4	5	6	5	6	5	5	7	5	5	5	6	5	5	6	1	6	5	2	3	5	3	3	5	2	5	5	3	6	3	3	2	6	6	6	6	5	6
95	4	5	7	2	3	6	5	3	3	3	5	2	5	6	5	5	3	6	6	6	3	3	6	4	4	5	2	4	6	2	6	6	4	5	3	3	6	2	5	6	3	2	3	6	5	5	4	5	6
96	3	3	2	2	5	2	2	5	5	3	1	4	3	5	3	4	NA	4	3	5	3	4	5	4	4	5	5	4	3	5	4	4	5	2	3	2	4	3	4	3	4	5	5	3	3	5	3	4	3
97	3	5	6	3	2	6	5	5	1	3	4	4	6	5	5	5	6	5	6	5	3	4	6	2	3	6	4	5	5	4	6	3	4	4	3	1	5	NA	4	6	3	3	2	6	5	6	5	3	4
98	4	4	6	4	4	4	1	4	1	4	5	4	5	5	5	5	3	4	6	5	5	6	3	4	4	3	4	5	5	4	4	2	3	4	4	NA	3	3	4	6	5	4	3	4	6	4	5	5	5
99	4	5	6	3	3	5	1	1	4	5	2	5	6	6	4	6	2	2	6	5	5	5	5	4	3	5	3	5	5	3	4	5	5	5	6	2	6	3	5	7	5	4	2	7	6	5	5	6	7
100	2	6	6	1	2	6	7	2	1	2	2	4	6	7	1	6	2	2	4	6	6	6	6	2	3	6	2	5	6	2	4	4	6	3	7	2	6	3	5	6	6	5	2	6	6	7	2	6	6
[truncated: 31 more columns]
