# Supplementary material for: Four dimensions characterize attributions from faces using a representative set of English trait words
Source: Nat Commun. 2021 Aug 27;12:5168. doi: 10.1038/s41467-021-25500-y (PMC8397784; doi:10.1038/s41467-021-25500-y)
Supplement: Supplementary file 4 — Source Data [file 41467_2021_25500_MOESM4_ESM.zip › Source_Data/FigureS7_Ratings_80Traits_86Participants/PH14.csv]

	aggressive	agreeable	ambitious	angry	anxious	articulate	atypical	autistic	baby-faced	beautiful	bossy	careful	charismatic	clever	combative	competent	compulsive	condescending	confident	conscientious	consistent	courageous	creative	critical	cruel	curious	defensive	determined	dignified	disorderly	easygoing	emotional	empathetic	energetic	ethical	feminine	flexible	grumpy	happy	healthy	helpful	humble	ignorant	income	independent	intellectual	intense	jealous	leader-like
1	2	3	5	3	5	6	3	3	3	5	2	7	5	6	5	5	6	3	7	6	5	6	6	4	5	5	3	6	6	2	1	5	2	6	6	7	6	3	2	5	3	6	3	5	6	6	5	6	6
2	2	2	5	3	2	3	2	3	2	5	6	7	3	5	2	5	2	5	3	4	5	5	5	2	5	5	2	5	5	3	2	6	5	2	5	7	6	3	3	5	3	6	3	5	5	5	3	5	5
3	5	2	3	3	5	3	3	5	3	3	5	2	3	5	6	3	3	3	2	2	2	5	2	6	6	6	6	3	3	5	1	3	3	2	6	7	2	4	2	3	3	3	3	3	5	3	5	2	5
4	3	4	5	2	6	7	3	2	5	5	2	5	3	5	3	5	5	3	4	4	2	5	3	3	3	3	2	6	6	3	2	2	5	3	6	7	5	2	2	5	6	3	2	3	5	3	3	5	3
5	5	2	5	5	5	3	3	3	3	5	5	7	5	6	6	6	6	5	4	5	6	6	2	3	5	6	6	6	3	3	2	6	3	2	5	7	6	3	3	5	3	4	3	6	5	5	5	3	6
6	2	4	5	5	6	5	3	3	3	5	5	3	3	5	5	5	6	5	4	5	3	5	3	5	3	3	5	3	6	2	1	3	3	1	5	7	5	5	5	5	3	3	2	3	5	5	5	5	3
7	3	7	6	5	6	4	3	2	3	6	5	7	5	6	5	4	7	6	1	3	5	6	6	4	5	6	5	5	3	5	3	5	3	2	5	7	6	2	2	5	2	3	3	5	5	5	5	3	5
8	3	6	6	5	5	6	3	2	7	6	5	6	5	6	7	5	6	3	6	6	5	5	6	5	5	6	2	6	6	2	5	5	5	3	5	7	5	2	2	6	5	6	2	5	6	5	6	5	5
9	2	2	7	3	1	7	2	2	3	6	7	7	6	5	2	5	7	3	7	7	6	6	6	1	3	6	2	6	6	2	7	6	5	6	6	7	6	3	6	6	6	5	2	5	6	6	3	2	6
10	3	5	7	5	5	3	3	2	3	6	2	7	6	5	2	6	6	1	1	7	6	5	6	4	3	5	1	6	5	3	5	6	5	6	6	7	6	2	3	6	5	6	2	3	6	6	3	5	5
11	2	5	6	2	2	6	3	2	5	6	3	7	5	5	2	5	5	3	6	6	5	6	6	3	3	6	2	5	6	2	5	4	5	2	6	7	6	2	1	5	5	6	2	6	6	6	3	3	7
12	1	3	5	3	3	6	3	3	7	3	2	3	3	2	3	6	5	3	4	6	3	3	3	4	3	2	2	6	6	2	2	6	6	2	5	4	3	3	3	5	5	6	5	3	5	2	5	6	3
13	3	4	6	2	3	6	3	2	3	5	5	2	5	6	5	6	3	3	7	6	5	5	5	5	2	6	5	6	6	3	2	6	3	2	7	7	6	3	5	6	5	6	2	3	6	6	5	3	6
14	3	3	5	3	3	6	2	3	3	5	5	2	5	5	5	7	5	3	4	1	5	6	6	5	3	6	6	6	5	3	2	2	3	2	3	4	5	5	2	6	5	6	3	6	6	6	6	5	5
15	6	2	3	6	6	2	6	5	2	1	5	2	2	1	6	5	1	6	1	2	1	2	2	7	6	2	7	6	2	5	2	2	2	1	2	1	2	7	1	3	3	3	5	1	2	2	6	3	2
16	3	3	5	5	3	7	2	2	2	7	5	3	6	5	3	6	6	2	7	6	6	5	5	6	5	6	3	6	6	2	5	3	3	5	6	7	6	3	5	6	7	3	3	5	5	5	3	5	6
17	3	5	5	5	5	6	2	2	5	5	2	3	5	5	3	5	3	4	3	5	5	6	6	4	3	5	2	6	5	2	4	3	5	2	6	7	5	2	5	6	6	6	2	6	6	5	3	3	7
18	3	1	3	2	6	3	6	5	3	2	2	2	2	2	3	3	6	6	1	2	1	2	2	6	5	1	3	3	5	5	2	1	6	2	3	7	2	6	2	3	3	6	5	1	2	2	3	6	3
19	3	3	5	2	3	6	3	2	5	6	5	7	6	6	2	6	6	5	4	6	5	5	6	4	2	6	2	6	5	3	4	3	7	3	7	7	5	2	3	5	6	6	2	6	6	5	3	3	6
20	2	5	5	3	3	5	2	2	5	5	3	7	5	6	2	6	5	3	6	6	5	3	5	2	2	5	4	3	5	2	7	3	5	2	6	7	5	2	5	5	5	7	3	6	3	2	3	5	3
21	2	3	3	2	5	2	6	5	3	3	3	2	3	3	2	5	2	4	2	3	5	3	3	7	3	3	2	5	6	3	2	3	6	2	5	4	3	6	2	5	5	4	3	3	5	5	2	6	3
22	6	1	2	6	6	2	7	3	2	3	2	7	1	1	6	3	3	5	1	3	2	3	3	7	6	6	6	3	3	5	1	3	1	2	6	4	2	5	2	3	2	3	5	2	3	2	5	6	2
23	1	7	5	3	6	2	2	3	4	3	2	3	3	2	3	3	2	3	2	2	5	3	2	2	3	3	2	3	5	5	7	2	6	3	6	4	3	3	3	3	6	6	3	3	3	2	2	6	2
24	2	5	7	5	1	6	3	2	5	6	5	7	6	6	3	5	6	3	7	6	5	6	6	2	3	6	2	6	6	3	4	5	5	2	5	7	6	2	5	6	5	4	3	6	6	6	3	2	6
25	3	2	5	2	3	2	6	3	3	5	2	3	6	5	3	6	5	5	6	2	5	5	6	5	5	6	2	4	5	2	2	5	5	5	6	7	6	4	3	6	3	4	2	5	5	5	5	5	7
26	3	3	7	5	1	6	1	2	5	6	7	7	7	6	2	7	5	6	7	7	7	6	6	1	5	6	5	6	3	1	2	5	3	6	6	7	6	2	2	7	3	7	3	7	6	7	5	6	7
27	5	3	5	6	5	6	3	3	2	2	5	7	3	3	5	2	6	6	6	6	5	6	3	6	5	3	6	6	5	3	7	6	2	1	6	7	3	5	2	5	2	3	2	2	5	5	5	3	5
28	3	3	6	6	3	5	3	2	3	6	7	7	5	6	5	6	5	5	7	6	5	5	6	5	2	6	5	6	3	2	1	1	2	6	6	7	6	3	5	5	3	2	2	3	7	6	6	3	6
29	2	5	6	2	3	6	2	3	5	7	5	NA	6	5	3	7	6	2	7	5	5	6	6	2	3	6	3	7	6	2	7	5	6	6	7	7	6	2	5	6	6	6	2	5	7	5	3	6	6
30	2	5	5	2	5	6	3	3	5	6	5	7	5	6	2	6	6	3	4	7	5	5	7	2	1	5	2	7	5	3	7	5	6	5	5	7	6	1	5	5	5	5	3	3	6	5	2	6	5
31	3	5	6	3	3	6	2	3	5	6	5	7	6	6	3	6	5	2	4	6	6	5	5	2	2	5	2	6	6	1	5	5	6	6	5	7	6	2	5	6	7	6	2	6	6	6	2	5	5
32	5	2	6	5	5	2	5	5	3	2	6	7	2	5	5	7	5	5	3	6	5	6	2	6	5	1	6	5	2	3	1	3	2	2	6	4	3	4	2	6	7	3	3	3	NA	3	6	1	5
33	2	3	2	1	6	2	6	6	2	2	2	7	2	2	3	6	5	5	3	4	2	1	3	5	2	1	2	6	6	2	2	1	7	2	3	1	2	4	1	2	5	7	2	3	5	2	2	6	3
34	2	6	6	3	2	6	2	1	6	6	3	7	5	6	2	6	6	3	7	7	6	6	6	1	2	6	2	6	5	3	4	1	5	3	6	7	3	3	3	6	6	7	1	6	6	6	2	5	5
35	3	5	6	2	2	6	3	3	5	6	6	7	5	6	3	6	6	3	7	6	5	5	6	2	2	6	1	6	5	1	4	3	5	6	6	7	6	2	6	7	6	7	2	6	6	6	3	5	6
36	3	5	5	3	3	6	2	3	5	5	3	7	6	6	2	6	6	2	7	6	5	6	6	1	2	6	5	5	5	3	5	4	2	7	6	7	6	3	2	6	5	7	2	6	6	6	5	5	6
37	3	3	5	5	3	6	3	2	6	6	3	7	5	6	3	5	2	4	7	6	5	3	6	2	3	6	2	3	5	3	5	6	3	6	6	7	6	2	5	6	5	1	3	6	6	2	3	3	5
38	2	5	6	5	3	6	2	2	3	5	5	7	5	6	3	6	7	5	4	6	6	5	5	2	3	6	5	6	5	2	7	5	5	3	5	7	6	2	5	6	5	6	3	5	7	6	5	3	6
39	1	5	7	2	1	7	2	1	7	7	6	7	7	7	2	6	7	3	7	6	7	7	7	1	2	7	1	6	6	1	7	6	6	6	7	7	6	1	6	7	7	7	1	7	7	7	5	6	7
40	3	6	5	2	3	6	2	2	3	6	5	7	6	5	3	6	6	2	7	6	6	5	6	2	2	6	1	5	6	2	7	5	6	2	7	7	6	3	3	6	6	5	2	5	6	6	2	6	6
41	3	6	5	2	6	6	3	2	3	5	2	7	5	5	3	7	6	2	3	7	6	5	6	5	1	6	3	6	5	3	4	2	5	2	6	7	7	2	2	6	5	7	2	3	6	6	2	6	6
42	2	5	6	3	3	3	3	2	6	6	5	7	5	6	3	5	6	3	7	4	5	6	6	2	2	6	2	6	6	2	4	5	5	3	5	4	6	3	5	5	6	6	2	6	6	6	2	3	5
43	2	5	5	3	2	6	3	3	6	6	5	7	6	6	NA	6	7	3	7	6	5	6	6	1	2	6	3	6	5	2	7	6	5	5	6	7	7	2	6	5	5	6	2	6	6	6	2	5	6
44	2	7	6	2	1	6	3	1	6	6	2	7	7	6	5	7	6	3	7	7	6	6	7	4	2	7	3	5	5	2	7	6	6	5	7	7	6	3	5	6	5	6	3	6	6	6	3	6	6
45	3	5	7	3	5	6	3	2	3	5	2	7	6	6	3	6	5	3	5	5	5	5	5	4	2	5	3	6	6	2	7	2	5	3	6	4	5	2	3	5	5	5	3	2	5	5	3	5	5
46	3	4	5	6	6	4	3	3	2	5	6	7	6	5	NA	7	6	3	7	6	6	6	6	2	3	7	5	5	5	2	2	3	2	5	6	7	6	3	3	6	6	6	2	3	6	6	5	3	5
47	2	5	5	2	1	6	1	1	6	6	2	7	7	6	2	6	6	2	7	5	5	6	6	1	2	5	1	6	6	1	7	5	6	5	6	7	6	1	5	6	6	6	2	6	7	6	3	5	6
48	1	6	6	3	3	NA	3	2	6	6	3	7	7	6	3	5	6	4	7	6	6	6	7	1	2	5	2	6	7	2	7	3	6	7	6	7	6	2	5	6	5	6	2	6	6	5	5	5	7
49	5	3	7	5	1	6	1	1	5	7	7	7	7	7	5	6	7	5	7	5	6	7	7	1	5	7	1	6	3	1	4	5	3	6	6	7	6	3	5	6	5	5	2	7	7	7	6	2	7
50	2	7	6	3	3	4	2	2	5	3	3	7	5	6	2	5	6	6	4	5	6	5	6	3	3	5	2	5	5	2	5	6	5	5	5	7	5	3	5	5	5	5	3	6	5	6	2	2	6
51	5	2	6	5	3	6	6	2	2	3	2	6	5	5	3	6	3	5	2	4	2	6	5	6	5	6	2	6	5	3	7	3	5	2	6	1	3	5	2	5	5	6	2	5	5	5	3	3	5
52	7	3	2	5	6	3	6	2	2	3	6	2	2	5	6	6	2	6	1	2	2	2	3	7	6	7	6	6	2	2	1	1	2	1	5	1	2	5	1	3	2	3	3	2	6	6	5	2	5
53	3	6	6	2	1	7	5	3	5	6	6	7	6	7	2	6	6	3	6	5	6	6	6	2	3	5	3	5	6	2	2	3	5	5	5	1	6	2	3	5	5	6	2	3	5	6	1	3	5
54	2	3	3	6	5	3	5	2	3	3	6	7	2	2	5	3	3	5	1	4	2	3	2	6	2	6	5	3	3	3	1	6	3	3	5	1	3	6	1	5	3	6	3	3	5	3	6	5	5
55	5	1	2	5	7	1	6	5	2	1	2	3	3	2	6	3	1	5	2	2	3	3	3	5	6	3	5	3	3	7	2	6	5	3	2	1	2	7	2	2	3	6	5	2	3	2	2	5	2
56	6	2	5	3	5	3	5	5	2	3	2	7	2	5	5	3	3	6	2	2	3	6	5	7	5	5	6	6	3	3	2	2	5	2	6	1	5	7	2	3	3	6	2	5	5	6	2	5	5
57	3	7	5	3	3	2	2	6	3	5	2	3	5	5	2	6	5	2	3	7	5	6	3	2	5	5	2	5	6	2	5	3	5	5	7	7	6	3	2	5	5	6	2	3	NA	6	2	5	6
58	2	5	5	2	1	3	6	5	3	3	2	7	6	6	3	7	3	5	3	2	5	6	6	6	3	6	5	6	5	3	2	2	5	2	6	1	5	5	2	3	5	6	3	5	5	6	3	5	5
59	1	5	5	2	3	3	1	5	6	3	2	2	5	5	3	6	5	2	6	1	5	5	3	2	3	3	3	3	6	2	5	3	5	2	6	1	5	6	2	5	5	6	5	5	5	5	6	5	5
60	7	2	3	5	5	3	6	2	2	2	6	2	3	5	6	5	3	6	2	1	2	6	3	6	7	6	7	3	3	3	1	1	2	2	3	1	5	7	3	5	2	3	3	2	3	2	6	1	2
61	3	1	5	5	6	2	6	6	2	3	2	6	3	6	2	5	3	7	1	2	2	5	2	6	3	5	5	4	3	5	1	3	5	2	3	1	5	6	1	3	2	7	5	2	3	3	3	3	5
62	3	7	6	2	3	2	2	3	5	6	3	7	5	6	2	7	5	3	4	4	5	5	6	3	2	6	1	5	6	2	6	6	5	5	6	4	5	3	5	6	5	6	5	5	5	5	3	5	3
63	1	6	3	2	5	4	5	6	5	3	2	3	3	3	3	3	2	2	1	3	1	2	2	2	3	3	2	3	5	3	4	5	7	3	6	1	3	1	3	3	7	6	5	2	3	3	2	6	2
64	2	6	3	3	6	2	5	6	3	2	2	3	3	2	2	1	2	6	3	3	2	2	2	7	5	3	5	5	5	2	2	6	2	3	3	1	2	5	2	3	2	6	5	3	5	3	2	6	2
65	2	5	3	3	5	2	7	3	1	2	5	3	2	5	3	6	3	2	3	2	3	3	3	6	2	3	6	3	6	3	5	7	5	2	5	1	3	2	3	6	3	6	2	3	3	2	2	5	2
66	1	5	7	1	1	6	2	1	6	7	2	2	7	7	3	5	7	3	7	7	7	7	7	4	2	7	1	5	7	1	2	4	7	6	7	1	7	2	5	7	7	5	1	7	7	7	3	2	7
67	5	3	5	2	3	2	6	3	2	5	2	7	1	5	5	2	6	2	4	5	2	5	5	5	3	6	2	3	5	2	2	5	5	6	5	1	3	3	2	3	5	6	3	3	3	5	2	3	5
68	1	2	7	6	3	6	3	2	5	6	5	2	7	7	3	6	6	2	6	4	5	6	3	5	6	6	6	7	6	2	5	2	6	3	6	1	6	4	3	6	5	7	2	5	6	7	2	2	7
69	3	6	3	3	5	2	6	7	5	1	3	3	3	2	1	3	2	2	4	3	3	3	3	1	2	1	1	5	7	3	2	6	5	3	5	1	3	2	3	5	5	7	5	3	1	3	3	2	3
70	2	6	5	3	2	2	3	3	2	3	2	2	6	5	2	5	5	5	3	6	6	5	5	1	2	6	1	5	6	2	6	2	6	5	6	4	6	2	5	6	5	7	2	3	5	6	2	5	6
71	6	2	3	5	5	3	6	3	2	2	6	NA	3	2	6	5	2	6	2	3	2	5	2	7	6	2	6	6	3	5	1	3	1	2	3	1	5	7	2	6	1	2	2	1	6	2	6	1	6
72	5	3	2	2	5	3	5	6	2	3	2	2	3	5	3	3	3	6	2	3	5	2	3	2	5	2	2	6	6	5	1	2	5	1	5	1	2	6	2	3	5	6	5	3	5	2	3	7	3
73	3	6	5	3	6	3	3	5	2	5	2	3	3	5	3	5	5	2	6	2	3	3	5	1	2	6	1	3	5	5	5	6	5	3	5	1	3	2	2	5	6	6	2	5	3	5	2	6	3
74	3	6	6	3	2	2	2	3	3	3	2	7	3	6	3	6	6	2	1	4	5	5	6	4	3	6	3	3	7	1	5	3	5	6	6	1	6	7	3	3	6	6	2	6	5	3	2	6	5
75	2	6	6	1	2	6	3	2	5	3	3	3	5	6	2	5	6	2	7	5	6	6	6	2	2	5	2	6	7	2	4	5	6	6	6	4	6	2	6	6	6	6	2	5	5	6	2	5	6
76	3	4	3	3	5	3	6	6	3	2	2	3	3	3	3	3	3	6	2	2	2	5	3	6	5	3	6	5	6	3	1	3	6	2	3	1	3	5	3	2	2	3	5	3	5	2	3	2	2
77	3	6	5	1	3	2	3	2	6	5	2	3	6	5	3	6	5	1	2	5	6	5	3	2	3	6	3	5	7	2	7	6	5	6	6	4	6	3	5	6	6	7	2	5	6	6	2	3	5
78	2	6	2	2	5	2	5	3	2	3	2	3	3	3	6	5	2	6	2	2	2	2	2	1	5	5	3	3	2	2	1	1	6	2	5	1	3	6	3	6	6	6	2	2	3	6	3	5	3
79	2	6	3	3	5	3	3	3	6	5	2	7	3	6	2	6	5	3	7	6	5	5	5	5	3	5	3	3	6	2	4	5	7	5	5	1	5	3	3	5	5	6	2	5	5	2	3	6	3
80	2	5	5	3	3	4	3	3	3	3	2	2	3	6	3	6	6	2	6	4	6	5	3	1	5	6	3	3	6	2	6	5	5	2	6	1	5	2	3	6	5	6	3	5	6	5	3	5	3
81	3	6	3	2	3	2	5	3	3	2	3	3	3	6	3	6	6	2	2	5	5	5	5	2	2	3	2	5	6	2	7	6	5	3	6	4	3	3	2	5	5	6	3	3	5	6	2	5	5
82	3	5	4	5	5	2	5	3	2	3	3	7	3	3	5	5	3	6	4	2	3	6	3	3	6	6	2	5	6	5	5	2	3	2	6	1	3	7	2	3	5	6	3	5	3	3	3	5	3
83	2	5	6	2	3	3	2	5	7	6	2	7	5	5	3	6	6	2	5	6	5	6	6	2	1	6	2	7	7	2	7	4	7	5	6	4	5	2	3	6	6	6	3	6	5	6	2	2	5
84	3	5	5	2	3	3	3	5	3	3	2	2	3	3	2	5	6	2	2	5	5	3	3	4	3	6	1	6	7	2	5	6	5	5	6	1	5	2	5	5	7	5	3	5	5	6	3	5	5
85	3	7	6	2	3	7	2	2	6	5	3	7	7	6	3	7	7	3	7	4	6	6	6	2	1	5	1	6	5	2	7	5	5	6	6	7	5	1	3	5	6	6	2	6	7	6	3	5	7
86	2	6	6	5	1	6	3	3	5	5	2	7	5	3	2	6	5	2	3	6	5	5	5	4	2	5	2	5	5	3	5	6	7	6	6	4	5	1	5	6	6	6	3	6	6	5	3	5	7
87	2	7	3	2	2	3	6	5	5	3	5	7	3	5	3	6	5	2	2	4	6	6	5	4	3	3	1	7	5	3	7	1	5	3	5	4	3	2	2	5	5	6	3	3	6	5	2	3	3
88	5	1	3	7	5	4	5	2	2	3	7	3	2	3	6	6	2	6	7	5	2	6	2	6	5	6	7	6	3	1	1	2	1	2	6	1	5	7	2	6	2	3	2	6	6	5	6	1	3
89	3	7	7	2	3	7	1	2	6	6	2	3	6	6	2	5	5	2	7	4	6	6	5	4	2	7	3	6	6	2	4	3	5	4	7	1	6	2	2	5	5	6	2	6	6	6	2	5	5
90	3	3	6	5	1	6	2	2	3	5	6	NA	3	2	5	5	5	1	7	6	6	5	5	2	3	6	3	5	5	2	6	2	3	6	6	1	5	2	3	6	5	6	3	6	6	6	5	3	6
91	2	6	6	3	2	5	1	2	5	6	5	7	5	5	3	3	6	3	7	6	6	5	6	2	1	6	3	6	6	2	1	4	3	6	6	4	6	2	2	6	6	7	3	5	5	5	2	6	7
92	3	5	5	5	2	5	1	3	5	6	5	7	6	5	3	6	5	2	7	6	6	5	6	2	3	6	2	6	5	3	5	6	3	5	7	4	5	2	5	6	6	3	2	7	5	5	3	5	5
93	3	2	6	3	3	5	2	3	3	3	3	7	3	5	5	5	6	5	7	7	6	6	3	6	5	7	6	5	3	3	2	3	6	6	6	1	3	7	2	6	3	5	3	5	6	5	5	3	5
94	3	3	6	2	5	4	3	5	3	3	6	1	3	5	6	5	5	3	4	3	4	6	5	5	3	3	6	3	5	5	2	2	3	2	6	1	5	6	2	5	3	6	3	6	5	5	3	5	5
95	2	7	5	2	2	4	2	2	6	5	3	7	7	6	3	5	6	1	7	4	6	5	6	4	2	6	1	6	6	2	4	7	5	6	6	4	7	2	5	7	6	7	2	6	5	6	3	6	7
96	1	5	5	3	3	3	5	6	5	6	2	3	3	5	1	3	3	2	2	4	5	3	5	2	2	3	2	3	5	2	5	6	5	5	2	1	5	2	3	5	6	7	2	5	5	5	3	5	3
97	2	6	5	3	5	2	6	3	5	5	3	7	3	5	3	3	3	1	4	3	3	3	3	1	3	5	1	3	5	3	6	4	6	3	6	1	3	7	2	5	5	7	3	5	3	5	5	5	3
98	5	3	5	5	3	3	5	2	5	3	5	2	3	5	5	5	5	3	2	5	5	6	2	7	5	6	5	6	3	3	3	2	3	2	5	1	5	7	2	5	6	3	3	5	6	6	5	3	7
99	2	7	6	2	3	7	2	3	5	5	5	7	7	6	7	6	5	2	7	6	6	6	6	1	1	6	3	6	3	2	4	3	5	5	6	4	5	3	5	6	7	6	3	6	6	6	2	1	5
100	3	5	6	3	5	3	6	3	3	3	3	7	5	5	2	6	3	3	6	4	3	3	5	4	3	5	3	3	5	3	5	3	5	5	3	4	5	2	6	5	7	7	3	5	5	3	3	5	3
[truncated: 31 more columns]
