# Supplementary material for: Four dimensions characterize attributions from faces using a representative set of English trait words
Source: Nat Commun. 2021 Aug 27;12:5168. doi: 10.1038/s41467-021-25500-y (PMC8397784; doi:10.1038/s41467-021-25500-y)
Supplement: Supplementary file 4 — Source Data [file 41467_2021_25500_MOESM4_ESM.zip › Source_Data/FigureS7_Ratings_80Traits_86Participants/PH15.csv]

	aggressive	agreeable	ambitious	angry	anxious	articulate	atypical	autistic	baby-faced	beautiful	bossy	careful	charismatic	clever	combative	competent	compulsive	condescending	confident	conscientious	consistent	courageous	creative	critical	cruel	curious	defensive	determined	dignified	disorderly	easygoing	emotional	empathetic	energetic	ethical	feminine	flexible	grumpy	happy	healthy	helpful	humble	ignorant	income	independent	intellectual	intense	jealous	leader-like
1	6	2	2	6	6	5	6	3	2	5	2	5	2	5	6	3	6	2	2	5	2	6	5	5	5	5	2	6	3	5	2	3	6	5	3	7	5	6	3	5	5	3	6	6	5	3	6	6	3
2	5	2	5	6	2	3	6	5	3	2	3	3	2	3	6	6	6	5	5	2	3	5	3	6	5	6	7	6	3	2	5	2	6	3	3	7	5	5	3	3	3	3	3	3	3	5	5	3	3
3	5	1	2	6	6	3	6	5	2	2	5	3	2	3	6	6	5	3	2	6	2	5	5	3	6	5	6	2	5	6	2	5	5	3	3	6	2	6	2	3	3	3	2	3	5	3	6	5	2
4	5	3	5	5	6	3	3	6	5	5	2	2	3	5	3	2	6	3	5	2	2	3	2	2	3	5	2	2	5	5	2	3	3	2	NA	7	3	3	3	3	6	6	3	3	1	3	5	6	3
5	3	2	2	6	2	3	2	3	5	2	5	5	3	3	5	5	5	3	5	2	3	5	3	2	6	3	6	3	3	5	3	2	5	2	3	7	3	5	3	3	3	6	3	3	6	5	5	3	5
6	6	3	5	3	5	6	5	5	2	2	6	6	2	2	2	6	2	5	3	3	2	5	5	2	6	2	7	6	3	3	3	3	6	3	2	7	2	5	3	2	3	5	4	5	6	3	6	5	6
7	5	3	6	5	2	3	5	3	2	2	NA	5	2	3	6	3	2	5	6	NA	2	6	5	6	5	5	6	3	3	5	3	2	3	6	2	7	2	6	3	3	3	2	5	5	5	3	5	6	6
8	2	2	5	6	6	3	5	3	5	5	6	5	3	2	6	5	3	6	5	5	3	5	6	3	5	2	6	6	5	5	6	2	5	5	5	7	3	3	2	3	2	3	3	3	2	5	3	3	6
9	6	5	5	6	6	6	3	5	5	3	5	5	2	2	6	5	2	5	7	5	3	5	5	6	6	2	6	6	2	5	6	5	6	2	3	7	2	5	5	3	3	5	3	5	6	5	3	6	5
10	3	3	3	5	3	6	2	3	5	5	5	3	2	3	5	4	5	5	4	2	3	6	3	3	3	2	3	6	3	5	6	5	5	3	3	7	5	5	3	3	2	2	3	3	3	3	5	6	2
11	5	3	3	3	2	6	3	2	5	7	6	5	6	6	2	5	5	5	3	5	6	5	3	2	3	2	2	6	6	2	3	2	2	2	5	7	3	2	2	6	5	6	3	5	3	3	2	6	2
12	2	5	2	3	3	5	5	5	5	6	6	3	3	5	3	2	5	3	4	5	5	5	5	3	3	6	6	5	3	3	3	5	3	2	5	7	5	2	5	5	5	6	3	6	3	6	2	5	5
13	3	3	5	3	2	5	3	2	5	6	3	5	2	2	6	4	2	3	5	3	3	5	5	4	3	6	2	2	3	3	2	2	3	2	6	7	5	4	3	5	2	3	5	3	6	5	2	2	5
14	5	3	5	6	5	3	6	3	2	3	6	3	2	3	2	5	5	6	3	3	2	6	3	6	6	5	6	5	3	5	6	2	3	3	5	7	2	5	2	3	2	2	3	6	5	5	6	5	6
15	3	2	5	6	6	5	6	5	2	2	6	2	2	2	2	5	6	3	2	3	3	3	2	6	5	6	6	2	5	5	2	2	5	2	2	7	2	6	2	2	2	3	3	2	3	3	6	3	2
16	2	5	3	5	2	7	3	2	3	3	5	6	2	3	6	2	5	5	6	2	2	6	2	2	6	6	5	3	6	5	5	5	3	3	5	7	2	3	3	5	5	2	5	3	5	3	3	6	2
17	6	3	6	6	2	3	5	5	2	3	5	5	2	3	6	3	2	5	2	5	5	3	5	NA	6	3	2	2	5	2	3	2	5	3	3	7	3	2	3	5	2	3	2	3	3	3	5	6	5
18	5	3	5	3	5	3	5	5	2	3	3	3	2	2	2	6	NA	5	2	4	2	2	2	5	6	3	6	3	3	5	3	6	6	2	3	6	3	5	2	2	2	1	3	2	3	3	6	3	3
19	6	2	2	5	2	6	3	3	5	2	6	3	5	5	2	5	2	2	6	3	5	3	3	3	3	6	2	2	5	2	2	3	2	5	6	7	5	2	5	6	6	6	5	3	3	3	2	5	2
20	2	5	2	5	2	4	2	2	5	6	2	6	3	6	5	2	2	6	6	2	5	5	6	2	3	2	6	6	2	2	3	5	2	6	3	7	3	1	6	6	6	7	6	6	6	3	2	2	6
21	5	3	6	6	5	4	6	2	2	2	6	2	2	2	5	4	2	2	5	6	2	3	3	2	5	3	6	2	3	5	3	3	5	2	3	7	5	5	2	2	2	3	6	2	5	3	6	5	2
22	7	1	6	7	6	7	6	6	1	2	6	1	1	1	7	6	2	6	2	3	1	7	2	6	7	6	7	1	2	7	1	2	6	3	1	7	2	4	1	1	2	1	6	1	6	5	6	3	2
23	3	3	3	3	3	6	2	2	2	3	5	3	3	3	3	6	2	3	1	2	5	3	2	6	3	2	2	2	5	3	3	5	3	3	2	7	3	5	2	3	5	2	3	2	3	5	6	3	2
24	5	5	3	3	3	5	3	3	5	5	5	6	5	5	6	6	5	5	6	6	6	3	5	3	6	3	2	6	3	3	3	5	3	3	5	5	5	3	3	5	5	6	3	5	6	6	2	3	6
25	6	6	2	3	6	6	2	2	6	6	3	6	5	5	6	6	2	6	3	5	5	6	6	6	6	6	2	6	3	3	2	6	6	3	6	7	6	3	6	6	6	6	3	6	6	6	3	6	6
26	3	3	2	5	2	4	3	3	5	6	6	6	7	5	6	6	2	5	7	NA	2	6	3	1	3	7	2	2	3	3	3	5	2	2	6	7	3	3	3	6	6	6	3	3	3	5	2	3	5
27	5	3	2	6	6	6	2	3	1	2	5	3	2	3	6	5	3	5	2	6	2	6	2	6	6	3	7	6	2	3	3	2	6	3	2	7	3	3	2	2	2	2	3	5	6	5	6	3	5
28	5	3	5	5	3	5	3	5	2	5	6	5	3	3	6	6	5	5	2	6	2	5	6	6	6	3	2	6	3	5	6	5	5	3	2	7	5	5	2	3	2	3	3	5	6	6	5	5	6
29	3	5	2	3	2	5	6	3	6	6	3	3	6	5	2	3	2	2	3	2	2	2	3	2	3	2	2	2	6	3	5	3	2	6	6	7	5	3	5	5	3	6	6	5	6	5	2	6	3
30	5	2	5	3	3	6	2	3	5	3	5	3	3	3	5	3	3	3	5	2	3	3	5	1	5	3	6	2	3	3	2	2	3	3	3	7	3	3	2	5	5	5	6	3	5	2	5	3	5
31	3	3	3	3	2	5	2	2	5	6	5	3	5	5	2	2	2	2	6	6	5	2	5	3	2	2	2	3	5	2	2	5	3	6	5	7	2	2	5	6	6	5	3	5	6	3	5	6	2
32	5	2	6	6	2	2	6	6	2	2	5	3	2	6	6	5	5	5	2	6	5	6	6	3	5	6	2	3	3	6	6	5	5	2	3	2	2	6	2	5	2	3	6	6	6	3	4	6	6
33	2	3	5	3	2	6	6	6	1	5	6	3	1	5	2	6	6	3	6	4	6	1	1	2	2	5	1	7	6	3	3	2	3	3	4	3	1	3	3	5	5	5	5	6	2	3	5	3	2
34	2	6	2	2	2	3	2	2	2	6	3	6	6	5	2	5	5	5	7	5	6	2	5	2	3	2	1	6	7	2	3	5	3	5	5	7	6	1	6	6	5	6	NA	6	2	6	2	5	2
35	3	3	2	5	2	2	2	2	2	5	3	6	5	6	3	5	2	5	6	6	2	2	5	4	3	6	2	7	5	2	3	5	2	5	6	7	6	3	5	6	6	6	3	6	6	5	2	5	5
36	3	2	2	3	2	5	2	2	5	7	3	5	6	5	5	5	2	5	3	2	5	5	3	5	5	2	6	5	5	3	6	3	3	6	2	7	3	3	5	5	5	2	3	3	6	3	2	5	3
37	6	5	5	6	3	6	2	2	2	5	6	6	2	6	6	5	3	6	3	NA	2	6	5	6	6	5	6	3	3	2	2	5	5	6	5	7	3	5	3	6	6	2	6	7	6	5	2	6	6
38	5	5	3	5	5	6	3	3	2	5	3	6	6	5	6	6	6	6	5	5	6	6	6	4	2	5	6	6	6	2	2	2	6	5	6	7	2	3	3	6	6	6	5	7	3	5	2	6	6
39	2	6	2	2	1	3	2	2	6	7	2	6	6	5	2	3	6	2	6	5	6	2	5	1	1	2	1	5	7	2	2	6	2	7	5	7	3	1	5	6	7	6	5	6	3	6	2	6	1
40	3	2	2	2	2	1	3	3	5	6	6	6	6	5	5	2	2	3	4	6	2	3	5	2	2	6	2	5	5	2	3	3	2	3	5	7	5	2	5	5	5	6	2	5	2	6	2	2	2
41	2	6	5	3	2	3	3	2	3	6	3	6	2	5	5	5	3	2	6	3	5	2	6	1	3	3	6	5	5	2	2	6	2	6	6	7	5	2	2	6	6	7	5	6	6	3	2	6	5
42	3	5	3	2	2	3	2	3	2	6	3	5	5	6	2	3	6	2	6	5	6	2	3	6	3	2	6	5	5	3	6	5	2	6	2	6	5	2	5	5	6	6	NA	6	3	3	1	5	3
43	5	5	2	3	3	3	2	3	5	5	6	6	5	5	5	6	2	5	7	5	5	5	5	2	6	6	6	2	5	2	2	5	5	6	5	7	5	2	5	6	5	6	3	6	6	3	2	6	5
44	2	6	2	2	1	5	6	2	7	7	5	7	6	6	2	2	5	4	5	5	5	2	7	1	2	6	1	6	7	2	2	5	2	2	6	7	3	2	6	7	7	6	2	6	6	3	2	6	1
45	6	3	5	5	6	6	5	5	5	3	6	6	3	2	6	5	2	5	3	4	2	5	5	5	5	6	2	3	2	5	6	3	5	3	2	7	6	5	2	5	5	3	3	3	6	5	2	6	6
46	6	5	2	6	2	4	3	3	3	6	2	6	6	5	6	5	6	5	5	7	2	3	5	6	5	6	5	5	3	3	6	2	5	2	6	7	3	2	3	6	5	2	6	5	6	3	2	6	5
47	3	6	3	1	1	7	2	2	7	6	2	6	7	6	2	6	2	2	7	6	6	3	7	1	1	2	1	5	6	2	NA	5	2	6	6	7	5	1	6	7	6	6	2	5	6	6	1	6	2
48	2	7	3	1	1	3	3	2	7	7	3	6	7	7	2	3	3	2	7	6	7	2	7	4	2	2	1	2	6	1	6	6	2	6	6	7	6	1	6	7	7	7	2	6	7	7	1	6	6
49	2	6	5	5	2	6	3	2	6	7	6	6	7	6	6	3	6	5	6	5	5	6	6	2	5	6	2	6	5	3	2	6	5	5	6	7	5	1	5	6	3	7	2	5	5	6	2	6	6
50	3	5	2	3	3	3	3	2	3	5	3	5	2	5	6	5	3	6	6	2	2	3	2	2	3	3	2	3	3	3	6	2	2	5	5	7	2	3	2	6	5	2	6	5	6	3	2	6	5
51	3	3	3	5	3	6	5	3	1	2	5	3	3	2	2	3	2	3	1	5	2	6	3	6	5	3	6	6	3	6	3	2	5	3	3	1	3	6	3	3	3	3	NA	2	5	3	6	2	2
52	3	2	2	5	2	6	3	2	1	2	5	3	2	2	5	6	5	5	1	6	3	6	2	2	3	2	2	6	5	6	3	3	5	6	5	1	5	2	2	3	2	6	5	2	6	5	6	5	6
53	2	3	3	3	2	3	2	3	2	2	5	6	2	3	5	6	6	5	2	3	5	6	3	6	6	2	2	6	3	3	2	2	2	3	3	1	2	5	3	3	5	2	3	5	6	3	2	2	2
54	6	2	2	5	5	2	6	5	1	2	3	5	2	2	6	5	2	6	3	2	2	6	3	6	6	6	6	5	3	6	2	5	NA	6	2	1	3	5	3	2	3	3	3	2	6	5	6	5	6
55	6	5	2	7	6	7	7	6	1	1	6	1	1	2	7	6	1	7	1	1	1	7	7	7	6	6	6	6	1	7	2	2	7	2	1	1	2	7	1	2	2	1	6	1	7	2	7	6	6
56	2	2	6	6	5	3	6	5	2	2	5	3	2	3	6	6	2	5	1	6	2	5	2	5	5	6	6	2	3	6	2	2	3	2	3	1	2	5	3	5	3	2	NA	5	5	6	3	5	5
57	3	2	3	3	2	5	2	5	2	2	6	3	2	5	5	2	3	3	2	2	5	6	3	6	6	6	2	6	5	5	2	2	3	6	2	1	2	5	3	2	3	3	5	3	5	3	6	6	2
58	2	3	3	5	6	3	6	5	2	2	2	6	2	2	6	5	2	3	3	5	3	6	3	3	5	2	2	2	3	5	2	5	2	5	3	1	2	6	2	3	2	2	6	3	2	3	6	2	5
59	3	3	3	3	2	2	6	7	5	2	6	2	2	2	2	2	2	2	2	2	5	1	2	3	3	6	1	2	6	5	2	2	5	2	1	2	2	5	1	1	6	3	3	1	1	3	7	2	1
60	6	2	5	6	2	5	3	3	1	2	3	2	2	2	6	6	6	5	1	2	2	3	2	6	6	6	6	3	3	5	2	2	2	2	5	1	2	3	2	2	3	2	5	2	3	3	6	3	2
61	5	2	2	6	6	4	3	2	2	2	3	2	2	3	6	5	5	6	2	2	2	5	3	7	6	3	6	2	2	5	3	2	6	2	2	2	5	6	3	2	3	2	3	2	6	2	5	2	6
62	5	6	5	5	2	3	2	3	5	6	6	5	2	6	6	2	5	6	3	5	5	3	6	2	3	5	2	6	5	2	5	5	6	6	3	1	5	3	5	6	6	6	5	6	6	3	3	5	2
63	5	2	5	5	6	7	3	5	2	2	2	2	3	3	2	3	3	3	2	3	3	2	2	2	5	5	6	3	5	3	3	2	3	3	3	1	3	4	2	3	6	2	NA	3	5	2	5	3	3
64	6	2	3	6	6	3	3	5	1	2	3	2	2	2	6	5	2	4	3	2	2	6	2	6	5	5	6	2	3	5	2	2	5	5	3	1	2	5	5	2	6	2	5	2	5	5	6	5	2
65	3	3	3	3	6	3	2	5	2	3	3	3	2	3	5	5	NA	2	2	3	2	3	2	1	6	3	6	3	5	6	6	5	3	3	3	1	2	5	3	3	3	5	6	2	5	3	6	3	2
66	3	6	3	3	3	6	2	3	6	6	2	6	6	5	2	5	NA	2	7	6	6	3	3	1	2	3	2	6	6	3	5	2	2	2	3	1	5	3	5	6	3	6	3	5	5	5	2	6	2
67	5	3	5	6	6	4	7	5	2	5	3	2	2	3	6	2	2	2	2	2	2	6	3	6	5	2	2	6	3	5	6	5	5	1	3	2	5	6	2	2	2	2	5	3	2	3	6	5	3
68	5	3	5	3	2	3	2	3	2	3	3	3	3	5	2	2	5	3	2	3	5	3	3	7	3	3	6	2	5	3	6	2	3	3	5	1	5	3	1	5	5	3	3	3	3	5	5	5	6
69	5	1	5	5	6	5	6	6	2	2	5	5	2	2	6	2	5	2	3	2	2	2	6	6	5	5	5	2	5	3	6	6	6	3	2	1	3	6	2	3	3	2	5	5	3	3	6	6	2
70	5	5	6	3	6	5	2	3	2	3	3	3	3	3	5	2	3	2	1	4	5	2	5	3	3	5	5	6	5	3	2	3	3	5	5	1	3	2	2	5	6	3	5	2	5	3	3	6	3
71	5	2	3	6	6	6	6	3	2	3	3	3	3	3	6	6	2	5	1	3	5	6	2	3	6	5	6	2	2	5	6	3	6	2	5	1	2	5	2	3	3	3	5	2	6	6	6	2	5
72	2	2	2	3	2	3	2	3	5	2	3	3	2	2	5	5	2	5	1	2	2	5	2	3	6	6	2	2	3	5	5	5	6	6	3	1	2	4	2	2	3	3	5	2	3	3	6	6	3
73	3	5	5	5	6	6	6	5	5	2	5	3	2	3	3	3	5	3	5	2	3	3	5	2	2	5	3	3	5	5	3	2	5	6	3	1	2	5	3	5	3	2	3	5	3	5	6	3	5
74	5	2	3	3	5	3	6	3	2	2	3	3	2	3	6	3	6	3	2	5	3	5	2	1	6	6	2	3	3	5	6	1	3	6	2	2	2	3	3	3	3	2	3	5	3	3	5	5	5
75	3	2	2	3	2	6	2	3	5	5	3	5	2	5	5	5	5	2	6	3	5	3	5	2	3	6	5	5	5	2	6	5	3	3	5	1	3	2	2	5	6	2	2	3	3	3	6	6	2
76	6	2	3	6	6	3	6	3	2	2	3	3	2	3	5	5	5	5	3	2	3	5	3	5	5	6	6	3	3	5	5	3	6	2	2	1	2	6	2	3	2	2	NA	3	3	3	6	2	2
77	3	6	2	3	3	3	6	5	6	5	5	5	3	5	2	3	5	3	4	3	3	2	3	3	3	3	3	3	6	5	2	5	5	5	6	1	3	3	3	3	5	5	3	3	3	3	3	5	3
78	2	5	5	5	6	5	6	6	2	3	5	2	2	3	6	2	2	5	3	6	2	5	2	2	5	5	2	2	3	6	2	6	3	3	6	2	3	5	5	3	3	2	NA	6	5	3	5	3	5
79	3	3	3	3	3	6	3	6	5	3	5	3	6	3	3	2	6	2	7	2	5	3	3	3	3	3	2	3	7	5	5	3	3	6	3	1	2	3	3	5	5	6	5	2	3	3	6	5	1
80	3	3	6	3	6	5	6	2	1	2	5	3	2	3	2	3	2	2	2	2	5	5	5	6	5	3	6	2	3	5	6	NA	5	2	3	1	NA	5	3	3	2	3	6	3	3	5	6	2	2
81	3	6	2	3	6	6	3	5	6	3	3	3	5	5	5	2	2	5	3	2	2	3	5	6	6	2	6	6	6	3	2	5	5	5	6	1	3	3	5	6	5	3	3	3	5	3	3	3	3
82	5	2	3	3	6	3	3	6	2	2	2	2	3	3	6	6	6	2	3	2	2	5	2	5	5	5	6	3	3	5	2	2	6	2	2	2	5	5	3	3	2	3	3	2	3	3	5	3	5
83	3	5	3	3	2	4	2	2	6	6	3	3	6	5	2	2	6	1	6	6	5	2	2	2	3	2	1	2	7	3	2	6	3	3	2	2	5	1	5	6	6	6	2	5	3	6	2	5	2
84	5	3	6	5	5	5	6	6	2	2	5	3	2	3	6	7	5	6	1	2	2	6	6	6	5	5	6	2	3	5	6	5	5	2	3	1	2	6	3	3	2	3	3	2	6	5	5	6	6
85	2	5	3	2	2	6	2	3	6	3	5	5	2	5	3	2	2	5	5	2	5	3	5	3	3	6	2	3	5	3	6	2	3	6	5	1	3	2	3	6	7	5	3	5	3	2	3	3	3
86	2	2	5	2	3	3	5	2	5	2	3	3	3	5	2	2	6	2	4	5	5	3	2	6	3	2	2	3	6	3	3	5	3	6	5	1	5	5	5	5	5	5	5	3	2	2	5	3	2
87	3	5	3	3	2	4	5	5	5	3	5	2	3	5	2	3	NA	3	2	5	3	2	3	3	3	6	NA	5	3	5	3	6	3	6	5	1	5	7	3	3	6	3	3	3	2	3	7	3	3
88	6	2	6	6	6	6	6	4	2	3	2	2	2	3	6	6	3	6	3	3	2	6	6	6	3	5	6	2	2	5	6	2	6	2	3	2	2	6	2	5	3	5	5	3	6	6	6	6	6
89	3	5	3	2	2	2	2	3	5	6	3	6	5	6	2	6	2	5	5	NA	3	3	3	2	2	3	2	6	5	3	3	6	2	5	5	1	3	1	5	6	6	6	5	5	3	3	3	3	2
90	3	2	3	3	5	4	2	3	2	5	6	6	3	5	5	5	NA	6	2	5	5	2	2	6	3	2	2	6	6	3	5	4	3	2	5	1	2	3	3	6	6	6	3	2	5	3	2	3	2
91	2	3	2	3	2	6	2	3	5	5	3	6	6	5	6	2	5	2	4	6	6	3	2	2	2	3	2	5	6	NA	3	2	3	1	5	1	5	2	5	6	6	6	5	5	6	3	2	6	2
92	3	5	2	3	2	4	3	2	5	5	3	5	5	3	3	6	5	2	6	5	3	5	2	5	3	3	6	2	6	3	3	2	3	2	6	1	2	3	2	6	6	5	3	2	3	5	5	6	2
93	3	2	3	3	2	3	6	3	2	2	3	3	2	5	2	6	3	5	2	6	2	5	3	2	3	5	6	6	5	3	3	3	3	3	5	1	5	3	3	5	2	6	3	3	3	5	3	2	2
94	6	2	5	5	6	6	6	6	2	2	6	6	2	2	6	2	2	6	3	3	2	7	3	3	2	3	6	3	3	3	2	1	6	5	5	1	3	6	3	5	1	1	3	5	6	5	3	6	6
95	5	5	3	3	5	6	6	6	5	6	3	3	5	5	5	2	6	3	4	4	5	3	2	6	3	2	2	2	3	3	3	3	4	6	5	1	6	3	2	6	2	2	5	3	3	5	2	6	2
96	3	5	2	3	5	3	6	5	2	2	5	2	3	3	3	6	3	2	4	2	5	3	2	4	3	6	3	2	5	3	6	3	6	5	3	1	3	5	3	5	6	3	6	2	3	3	6	5	2
97	5	2	3	3	6	4	6	3	5	2	3	2	3	2	2	5	NA	2	3	3	6	2	5	5	6	2	6	2	6	3	3	3	6	3	5	2	2	3	5	5	2	2	5	2	2	5	3	6	3
98	3	3	3	5	2	4	6	6	2	3	5	2	3	5	5	5	2	5	3	2	2	6	3	5	3	6	5	2	5	6	5	2	5	2	5	1	3	3	3	3	2	5	6	3	6	5	5	6	5
99	2	2	3	6	3	5	2	3	3	2	5	3	5	3	2	4	3	2	6	5	5	5	2	6	3	3	2	5	5	3	3	2	3	6	2	1	2	3	2	5	3	6	3	3	3	3	3	3	3
100	5	2	3	3	6	5	6	2	2	5	6	3	2	5	6	5	NA	3	3	5	5	2	6	6	5	6	6	6	3	5	3	3	4	2	3	3	5	3	2	5	5	2	3	6	6	3	3	3	3
[truncated: 31 more columns]
