# Supplementary material for: Four dimensions characterize attributions from faces using a representative set of English trait words
Source: Nat Commun. 2021 Aug 27;12:5168. doi: 10.1038/s41467-021-25500-y (PMC8397784; doi:10.1038/s41467-021-25500-y)
Supplement: Supplementary file 4 — Source Data [file 41467_2021_25500_MOESM4_ESM.zip › Source_Data/FigureS7_Ratings_80Traits_86Participants/LV14.csv]

	aggressive	agreeable	ambitious	angry	anxious	articulate	atypical	autistic	baby-faced	beautiful	bossy	careful	charismatic	clever	combative	competent	compulsive	condescending	confident	conscientious	consistent	courageous	creative	critical	cruel	curious	defensive	determined	dignified	disorderly	easygoing	emotional	empathetic	energetic	ethical	feminine	flexible	grumpy	happy	healthy	helpful	humble	ignorant	income	independent	intellectual	intense	jealous	leader-like
1	2	3	3	NA	5	2	3	5	6	3	5	3	6	3	2	3	5	2	6	6	2	1	5	5	6	6	2	5	5	5	5	3	5	6	5	5	NA	3	6	2	6	6	2	3	3	3	3	5	5
2	3	4	3	3	5	5	2	3	5	5	3	6	6	3	3	2	3	5	6	3	5	3	5	3	6	6	2	2	5	1	4	4	5	5	3	5	5	1	6	5	5	6	3	3	5	3	5	5	6
3	6	4	2	6	3	4	5	4	6	1	7	4	1	1	6	6	4	6	4	2	4	1	1	4	5	4	6	4	1	7	3	2	1	1	2	5	3	6	1	2	2	2	7	1	4	1	4	7	1
4	5	3	6	6	6	6	3	2	3	3	6	5	2	6	5	2	2	6	5	6	2	5	2	6	6	6	6	6	6	6	5	2	2	6	2	5	3	6	2	6	4	2	2	5	5	1	2	7	6
5	6	4	6	6	5	6	2	2	5	6	7	5	6	6	6	2	7	6	5	6	7	6	3	7	5	6	1	6	6	2	4	3	6	6	6	6	7	6	6	6	6	1	6	6	7	6	6	6	6
6	6	4	6	5	6	3	3	1	2	4	6	7	6	4	6	4	6	5	4	6	7	6	2	6	4	3	2	6	6	1	3	3	6	6	6	5	3	5	4	4	5	3	5	6	7	6	6	4	6
7	6	5	6	6	7	6	3	1	2	5	6	6	3	7	6	3	7	6	6	6	7	7	2	5	5	6	6	7	3	2	3	3	2	4	2	6	2	6	2	4	3	2	6	6	7	6	6	6	6
8	5	3	6	2	3	6	6	2	6	6	6	6	6	7	6	1	4	3	7	6	3	5	2	4	2	7	2	6	6	2	6	5	6	6	3	6	7	3	5	6	6	2	2	7	6	7	6	6	6
9	2	4	5	3	6	5	6	5	5	5	2	3	7	5	2	5	3	2	5	6	3	5	5	4	2	6	5	5	5	5	5	6	6	5	6	6	6	2	6	3	6	6	6	5	5	5	3	3	5
10	2	4	3	3	5	5	2	3	2	3	6	6	6	3	3	2	3	5	5	6	2	5	5	6	4	5	5	5	6	5	5	4	5	7	7	5	2	2	NA	3	6	5	2	3	5	5	5	3	6
11	3	5	5	3	3	5	3	2	5	2	5	6	6	3	3	5	6	3	2	5	5	6	3	3	5	2	3	5	5	5	3	4	3	5	6	6	3	6	3	3	5	5	5	5	6	5	3	5	3
12	3	5	5	3	3	7	3	4	5	5	5	5	5	5	5	3	2	3	3	5	4	5	5	2	3	5	4	5	5	3	5	6	5	5	5	4	5	2	6	5	6	5	3	5	6	5	5	2	5
13	5	5	5	5	5	4	2	2	3	4	6	5	5	5	6	5	5	5	5	3	6	5	3	6	4	5	2	5	5	3	4	5	5	3	6	4	3	5	3	5	3	2	5	6	6	5	6	6	5
14	3	5	5	5	2	5	2	3	3	3	5	2	5	3	5	5	2	5	6	5	5	5	5	6	3	5	3	5	5	5	4	5	3	6	3	6	5	5	3	3	5	5	3	6	3	5	3	3	5
15	4	3	2	4	2	4	7	4	1	1	4	6	2	2	6	6	4	4	3	6	4	6	1	5	5	6	6	4	3	4	4	3	3	1	4	5	6	4	4	2	3	4	4	2	6	4	4	4	4
16	3	5	5	3	5	5	3	2	3	2	3	6	5	2	2	4	1	5	4	6	3	5	5	5	3	5	3	5	5	5	6	5	5	4	3	5	5	4	5	3	5	5	5	6	6	5	3	5	3
17	3	5	5	5	5	5	4	2	5	3	5	6	5	5	5	5	3	NA	3	3	5	5	3	6	5	3	5	5	3	5	4	5	5	6	5	6	3	3	3	3	5	6	5	5	6	5	5	5	5
18	2	6	6	3	3	4	5	1	4	4	3	4	5	4	4	3	4	5	4	5	4	4	2	5	5	2	1	5	7	5	3	5	5	4	4	1	2	4	5	2	4	4	4	3	7	3	4	5	3
19	2	NA	6	5	6	6	3	1	6	5	6	4	5	5	6	2	7	6	3	7	3	6	5	6	5	6	6	7	3	5	6	5	2	2	2	6	2	6	3	5	2	2	5	5	6	3	6	6	6
20	5	5	5	3	3	5	5	3	3	6	3	2	6	3	3	3	3	3	4	6	3	3	6	3	3	6	3	5	5	3	5	5	5	5	5	6	3	2	5	6	6	6	3	5	3	3	3	3	3
21	5	5	3	5	3	4	5	3	2	1	6	2	3	2	6	4	1	6	6	4	1	2	3	6	6	6	4	3	3	7	5	4	3	2	1	5	3	6	2	3	2	4	6	3	4	2	3	2	2
22	5	4	6	6	6	4	5	2	2	4	6	7	6	4	6	2	3	6	3	4	4	5	2	6	5	3	2	6	6	1	2	4	6	2	4	5	3	6	4	3	3	2	6	4	7	7	3	4	5
23	2	5	3	3	6	2	6	4	5	2	2	4	5	3	2	3	6	3	3	7	5	3	7	2	3	3	3	3	5	5	3	5	5	6	6	6	3	2	5	2	5	6	5	5	2	3	3	1	3
24	3	6	6	3	5	6	2	2	5	5	5	5	6	6	3	2	5	3	6	6	3	3	5	4	2	3	1	5	3	2	5	6	5	6	5	6	7	2	5	6	6	5	2	6	5	5	6	3	5
25	2	6	6	3	2	7	3	2	2	7	6	7	6	6	2	2	4	6	6	7	5	6	7	6	2	6	NA	6	6	2	6	5	6	6	3	6	6	2	6	6	6	3	2	6	5	6	6	5	6
26	6	6	6	6	6	7	3	1	3	6	6	3	6	6	3	2	7	5	6	2	7	6	6	7	6	7	1	6	6	1	3	6	3	6	7	6	6	6	4	7	2	2	5	6	7	7	5	4	6
27	3	5	5	5	3	5	4	2	1	5	6	5	5	6	5	5	7	5	3	6	6	6	2	5	5	3	3	3	6	1	5	3	5	4	7	5	5	5	2	5	3	5	5	3	7	6	6	5	6
28	5	4	5	5	2	5	5	4	3	3	5	4	3	3	6	6	3	3	5	6	2	6	4	4	5	7	4	5	3	5	2	4	4	3	3	4	3	3	3	3	5	5	5	3	6	3	3	5	3
29	2	7	6	2	5	6	6	1	5	7	1	4	7	6	2	2	2	2	6	6	3	3	6	2	2	6	5	6	6	3	6	6	6	6	7	6	7	1	7	7	7	3	1	7	5	3	7	1	3
30	2	6	6	5	3	6	6	3	4	6	6	6	6	5	6	1	5	6	5	6	6	7	6	4	2	6	2	3	6	1	5	5	6	5	3	6	5	3	3	7	2	5	5	6	6	6	6	5	6
31	2	5	3	2	7	3	3	5	6	5	3	6	5	3	5	2	2	2	2	5	1	2	5	2	3	5	5	3	2	6	3	4	6	2	3	7	3	5	2	4	5	6	2	5	2	3	2	5	3
32	2	4	2	6	1	2	5	3	2	1	5	5	2	2	5	2	6	2	5	6	6	2	3	6	5	2	6	4	4	4	2	2	4	3	5	4	4	4	1	1	4	7	2	2	3	4	1	6	2
33	1	4	1	2	6	2	5	6	1	1	4	NA	1	3	2	4	6	2	6	4	4	2	7	2	5	2	6	2	4	5	2	2	4	2	4	5	3	1	1	2	6	6	2	3	5	NA	2	5	2
34	2	5	5	1	5	5	3	1	3	6	5	3	6	5	1	3	3	3	5	5	3	3	6	3	2	5	3	5	6	3	7	5	6	3	6	6	6	2	6	7	6	6	2	5	3	5	5	2	6
35	2	6	3	2	6	5	6	2	6	3	2	4	6	5	2	3	7	2	6	6	2	5	5	4	2	3	6	5	6	6	6	6	6	6	7	6	2	2	6	3	6	6	2	5	3	2	5	1	6
36	2	6	5	3	3	3	2	2	5	3	5	3	6	6	5	3	6	2	6	6	5	5	5	6	2	6	2	6	4	5	5	5	6	5	5	6	4	3	5	5	6	5	2	5	6	6	3	5	5
37	2	5	3	2	6	1	5	2	2	5	2	2	6	3	1	3	2	2	2	6	1	2	3	3	2	6	6	5	6	2	4	5	6	5	4	5	2	2	6	2	6	6	2	3	2	2	2	4	2
38	6	4	6	6	3	6	3	2	6	5	5	4	6	5	6	2	5	6	6	7	3	4	5	6	5	6	4	6	6	4	5	6	6	6	2	4	5	2	5	5	5	3	4	6	6	5	6	3	6
39	2	7	7	2	6	6	6	1	6	7	2	3	7	6	1	2	3	2	3	6	2	2	6	3	2	5	6	7	6	2	6	6	6	5	7	5	NA	2	6	7	7	3	1	6	6	6	6	6	5
40	3	4	5	5	5	6	2	1	3	6	3	4	5	5	3	2	5	5	4	7	6	5	6	5	2	5	5	3	4	3	4	6	5	6	5	6	6	2	3	6	6	3	2	6	5	5	5	2	5
41	2	6	6	2	6	6	3	3	6	4	2	2	6	5	1	2	3	2	4	6	2	2	6	3	2	6	5	5	4	6	7	7	6	5	6	6	6	2	6	6	6	5	2	5	5	3	3	2	5
42	3	6	5	2	6	3	4	3	5	6	3	2	5	5	2	3	3	3	6	5	3	2	5	3	2	3	5	3	5	2	5	7	5	7	7	6	5	3	7	6	7	6	2	5	3	3	3	2	3
43	2	6	2	6	4	7	6	2	5	6	5	5	6	6	6	2	5	5	7	5	5	5	6	5	2	5	3	6	3	2	5	6	6	6	6	7	6	2	6	6	6	2	6	5	7	7	6	2	5
44	2	6	2	3	6	2	2	5	5	5	3	6	3	2	3	3	5	2	3	5	5	3	3	1	4	2	5	4	5	3	5	4	5	3	5	5	5	3	3	3	5	6	3	5	3	3	2	3	3
45	2	3	3	5	6	2	2	3	5	2	3	6	4	3	NA	5	2	2	3	6	5	2	5	3	5	6	6	5	3	5	6	5	5	5	3	4	2	1	2	5	5	6	5	2	3	2	4	5	3
46	4	5	3	5	2	4	4	4	2	1	5	5	5	3	4	4	6	4	4	4	4	3	4	5	4	5	4	4	NA	4	4	4	4	4	4	6	4	4	2	5	3	4	4	4	7	3	6	5	4
47	5	4	7	5	1	7	7	1	6	7	6	2	7	2	6	3	1	6	5	6	2	6	4	7	6	6	2	6	7	1	3	2	6	6	4	6	6	6	5	7	4	2	6	6	6	3	6	6	5
48	3	5	3	4	2	6	3	3	5	5	3	3	5	5	3	3	3	2	6	6	3	4	5	4	1	3	6	5	5	5	5	6	5	5	5	6	5	2	6	5	5	3	2	5	3	5	3	3	4
49	5	6	6	2	6	6	5	2	3	6	4	5	6	5	5	2	6	5	5	6	6	6	5	5	3	5	2	6	6	6	6	5	3	6	6	6	6	2	6	7	6	3	2	7	7	7	6	2	6
50	2	6	5	3	2	5	3	3	3	3	4	3	5	5	5	2	3	2	5	6	5	6	5	5	2	5	3	5	5	5	6	6	6	6	5	NA	3	2	6	5	6	6	2	3	5	3	5	2	5
51	5	5	3	3	3	3	2	5	6	2	3	5	5	3	2	3	4	4	3	2	1	2	2	5	5	3	1	2	2	7	4	4	5	2	5	1	5	4	5	2	6	7	3	2	3	2	3	6	5
52	6	6	4	6	1	2	1	5	NA	5	6	6	4	3	6	7	3	4	5	7	4	7	1	7	6	1	2	5	4	6	1	2	3	1	6	1	5	5	3	7	1	3	6	6	7	5	7	4	5
53	3	2	6	5	2	7	5	1	1	6	4	4	2	6	6	2	6	6	6	6	6	7	6	5	5	3	2	6	6	2	2	2	3	6	6	1	6	6	2	6	5	2	3	6	6	6	6	5	6
54	7	2	7	6	3	7	6	2	2	3	7	6	1	1	7	5	2	6	6	1	1	1	1	6	7	7	7	6	2	7	1	2	1	3	1	2	6	7	1	4	2	1	7	3	2	6	5	7	1
55	2	6	6	1	1	6	3	2	2	6	1	2	6	5	1	6	3	2	3	4	2	4	6	2	2	6	1	6	3	2	2	6	6	7	7	2	6	1	7	6	7	6	1	6	5	6	5	1	3
56	6	6	6	6	2	7	6	2	2	7	6	2	7	6	7	2	7	6	7	1	4	6	6	6	2	7	1	6	6	1	3	4	2	7	2	4	NA	6	2	6	2	2	6	6	7	6	6	6	6
57	2	6	2	1	5	4	1	3	5	6	2	3	2	5	3	2	2	3	1	3	2	5	6	2	3	2	2	6	6	2	4	5	6	3	6	1	6	2	6	6	7	6	2	5	2	4	6	2	5
58	5	2	5	5	2	3	5	5	2	2	6	6	5	2	7	6	1	6	6	3	2	5	2	5	6	6	5	6	5	6	2	4	2	2	2	1	1	6	2	3	2	2	6	2	4	2	2	6	2
59	6	2	3	4	5	4	7	2	6	4	5	2	2	4	4	1	6	4	2	6	4	6	3	3	7	1	2	3	4	6	2	1	2	6	4	1	1	4	2	2	2	2	4	3	1	3	4	4	2
60	2	2	3	4	4	3	2	4	2	4	2	2	5	4	4	5	4	4	4	2	4	4	2	6	4	6	4	5	3	4	2	2	6	3	4	6	2	4	4	4	4	5	6	3	4	1	2	4	2
61	6	2	3	4	5	2	2	5	2	3	5	5	3	3	3	3	3	3	6	5	3	5	2	6	6	5	5	3	4	6	5	5	2	3	3	1	2	6	2	3	3	1	6	3	5	2	3	6	3
62	5	5	5	5	6	2	3	3	3	2	3	3	2	2	1	4	5	3	5	6	3	2	3	2	3	5	3	6	5	3	3	3	3	2	5	1	5	3	5	3	6	2	3	5	2	5	5	2	5
63	6	2	7	3	3	6	6	6	2	3	7	7	5	2	4	5	5	7	6	3	2	2	1	6	6	6	6	5	2	5	4	2	2	6	2	1	5	6	3	5	2	2	7	3	4	2	3	7	2
64	5	6	5	5	2	3	6	2	2	5	5	4	6	6	3	2	4	4	2	6	6	5	4	6	5	2	2	6	6	3	2	5	5	6	5	1	NA	5	3	4	4	3	3	6	6	6	6	3	6
65	5	6	6	3	2	5	5	2	3	6	5	6	6	5	3	3	1	3	7	6	2	4	6	5	1	6	5	5	5	6	6	6	3	6	5	1	5	2	6	5	6	5	3	6	7	4	5	3	5
66	5	6	6	5	1	5	1	2	4	7	4	5	6	6	3	3	6	5	2	6	3	6	4	6	3	4	2	4	5	2	5	2	5	5	6	5	5	3	5	6	3	6	5	5	6	6	5	5	6
67	2	4	6	5	3	2	2	2	2	6	4	4	3	6	5	5	6	5	5	5	6	6	6	6	6	6	2	3	5	2	4	4	6	4	6	1	3	6	2	5	5	3	5	5	6	5	6	4	5
68	5	3	5	5	5	2	3	3	2	6	6	6	5	6	5	5	5	7	5	2	6	6	3	7	5	4	2	3	5	2	3	2	3	5	3	2	6	6	3	6	2	2	5	3	6	4	5	5	3
69	1	1	1	1	4	1	1	6	7	1	1	2	1	1	1	7	2	1	2	2	7	1	1	2	1	2	7	1	2	7	5	4	7	1	7	2	1	1	4	1	6	7	1	2	1	5	1	2	1
70	1	3	2	3	7	2	5	6	6	2	1	3	3	5	2	5	1	1	2	7	1	1	1	2	2	2	5	3	5	7	5	6	7	3	6	2	2	2	6	3	6	5	2	2	1	2	2	2	1
71	6	1	5	6	7	3	6	6	6	4	7	6	1	1	7	6	1	6	6	1	2	1	2	5	7	7	5	3	2	6	2	1	1	7	1	1	2	7	4	2	2	2	6	3	4	2	2	7	3
72	3	4	3	1	1	2	5	5	6	2	2	4	3	2	2	3	5	4	2	2	2	2	5	6	3	3	5	3	3	6	5	6	5	5	5	1	2	2	6	1	5	5	3	2	6	1	3	1	2
73	1	3	2	1	6	1	6	6	7	2	1	6	2	2	1	7	3	1	1	4	1	1	2	2	1	2	1	2	3	7	1	6	1	2	4	1	2	1	6	2	6	7	1	2	1	4	2	2	1
74	5	3	5	5	2	6	2	6	5	5	2	6	3	5	NA	6	6	3	2	3	5	3	2	5	6	4	5	3	6	3	2	2	3	2	6	NA	3	6	3	3	4	4	5	3	2	5	3	2	5
75	1	2	2	6	7	5	3	6	7	1	7	6	1	1	7	4	1	7	1	1	2	1	2	2	6	7	6	2	2	7	2	4	1	3	1	5	1	7	1	5	1	2	7	4	2	2	2	7	2
76	3	4	3	4	6	4	2	4	5	3	3	3	5	2	2	6	3	3	5	2	3	3	3	5	5	7	4	2	5	3	2	4	5	3	5	1	3	5	3	2	3	3	3	3	2	2	5	5	3
77	1	2	5	7	7	2	3	6	6	1	6	3	3	1	7	6	1	6	2	2	3	2	3	6	7	4	7	3	2	7	3	4	1	3	1	2	3	7	1	3	2	1	1	2	1	1	6	7	1
78	5	6	5	2	6	3	5	3	2	6	5	3	6	5	2	3	3	3	5	6	5	6	5	2	2	5	5	3	3	3	2	5	3	3	5	2	5	2	6	3	5	6	2	5	7	3	3	3	5
79	3	3	5	3	3	2	2	2	5	5	2	5	5	3	5	3	2	3	5	5	2	6	3	5	4	3	5	4	5	5	5	3	6	3	5	3	5	5	5	3	5	5	3	3	3	5	3	3	6
80	5	4	5	5	5	5	3	3	2	5	3	6	6	3	5	5	5	3	5	6	2	5	5	6	5	5	6	3	6	2	5	3	5	3	3	1	3	2	2	5	3	3	3	3	5	3	5	5	5
81	3	5	3	3	3	6	2	3	3	3	3	2	4	3	5	5	2	3	2	3	3	3	5	5	3	5	3	2	3	5	5	3	3	6	5	2	5	3	5	3	3	5	2	5	3	4	3	5	5
82	5	3	3	3	3	3	2	3	5	3	5	3	3	5	3	5	5	5	2	5	6	3	3	3	3	3	3	4	5	6	3	3	5	3	3	3	5	4	3	2	4	5	5	3	3	5	5	5	3
83	5	6	3	2	6	3	2	3	6	5	2	4	6	3	2	3	2	3	3	5	3	3	3	2	3	3	5	3	3	3	6	6	5	5	3	1	5	3	5	6	5	6	3	3	2	5	5	3	5
84	2	5	1	1	6	1	5	7	6	1	2	3	2	2	2	3	1	1	1	2	1	2	6	3	5	6	6	1	3	7	3	6	5	2	2	1	2	3	7	2	6	3	2	3	1	1	4	6	3
85	5	3	4	5	5	2	6	2	6	3	5	5	6	6	6	3	7	5	1	6	6	5	5	4	3	6	5	5	7	2	2	5	3	7	6	3	2	3	1	6	3	2	6	6	3	6	5	4	5
86	1	4	4	1	4	1	5	7	7	3	1	2	6	1	NA	6	2	1	2	4	4	1	1	1	1	5	1	2	6	4	4	6	7	2	7	1	2	1	7	2	7	NA	2	2	1	5	2	1	1
87	1	5	2	2	7	2	3	7	7	2	2	2	2	2	5	6	7	2	3	6	6	1	2	2	2	1	6	6	3	4	5	4	7	2	6	1	2	1	4	6	7	6	2	2	1	6	1	2	1
88	6	3	5	6	7	6	6	5	5	5	6	2	6	6	6	6	6	6	3	6	3	7	5	2	6	6	6	3	5	6	2	3	5	5	1	1	3	2	3	5	3	2	5	5	5	5	5	4	3
89	3	6	5	4	5	6	3	2	2	6	5	2	6	6	6	3	5	6	6	6	6	6	5	3	5	1	3	6	5	2	5	5	5	5	7	6	5	2	5	7	3	6	5	6	7	6	6	2	6
90	6	4	3	4	5	4	5	4	1	2	5	4	6	2	6	6	6	3	3	2	2	3	6	6	6	2	2	6	3	6	2	3	3	5	4	1	2	3	5	5	5	NA	2	6	5	4	2	6	5
91	5	3	3	5	6	5	6	2	6	5	3	3	7	2	5	3	6	4	5	6	6	5	3	3	4	4	5	5	6	2	4	3	2	3	6	3	5	4	2	3	3	6	5	5	6	6	5	5	3
92	5	4	5	3	3	3	6	3	2	6	5	3	5	6	3	5	2	5	2	7	2	6	5	3	3	5	3	6	6	6	2	3	2	1	3	1	5	4	5	5	6	6	6	5	5	3	6	5	3
93	7	5	7	7	1	6	5	1	1	6	6	6	5	4	7	2	2	2	6	2	6	7	2	7	6	1	5	7	6	2	2	1	6	6	4	1	2	6	3	5	2	2	7	3	7	6	7	3	2
94	7	5	7	7	1	7	5	1	1	7	7	6	7	7	7	4	4	7	7	4	3	7	7	7	7	6	4	7	7	1	2	1	1	6	2	1	4	7	4	7	1	1	7	6	7	6	7	6	7
95	4	4	7	6	6	2	7	4	1	5	7	4	6	7	6	7	7	6	5	7	4	7	7	4	3	2	6	6	7	1	3	2	2	7	6	2	6	6	2	7	3	3	6	7	6	5	6	2	7
96	1	2	2	2	2	1	7	5	7	3	2	6	1	5	1	6	2	1	2	6	5	1	5	1	1	6	2	2	3	6	6	7	7	2	6	2	6	2	6	6	7	6	1	2	1	2	2	3	2
97	3	6	6	3	2	6	4	1	5	6	6	7	6	7	2	2	6	5	6	6	5	4	7	3	3	6	5	4	3	1	2	6	2	6	6	1	6	3	5	7	6	2	1	7	6	7	6	6	6
98	5	4	3	3	2	2	2	5	6	4	3	3	5	3	3	5	3	4	1	6	3	3	2	3	5	6	3	3	6	7	1	6	5	5	2	1	3	2	5	3	4	6	5	3	2	2	3	3	2
99	6	3	3	3	6	1	6	2	2	2	5	6	3	3	6	3	7	2	2	1	7	2	3	4	5	2	3	6	5	6	2	3	2	5	3	1	3	6	2	3	5	5	6	5	2	5	5	2	3
100	4	4	6	6	1	1	1	2	4	2	6	2	6	7	5	6	7	5	1	6	7	7	6	4	5	3	4	4	7	1	2	2	2	6	4	1	5	4	5	5	6	3	6	6	6	7	6	2	7
[truncated: 31 more columns]
