# Supplementary material for: Four dimensions characterize attributions from faces using a representative set of English trait words
Source: Nat Commun. 2021 Aug 27;12:5168. doi: 10.1038/s41467-021-25500-y (PMC8397784; doi:10.1038/s41467-021-25500-y)
Supplement: Supplementary file 4 — Source Data [file 41467_2021_25500_MOESM4_ESM.zip › Source_Data/FigureS7_Ratings_80Traits_86Participants/GZ10.csv]

	aggressive	agreeable	ambitious	angry	anxious	articulate	atypical	autistic	baby-faced	beautiful	bossy	careful	charismatic	clever	combative	competent	compulsive	condescending	confident	conscientious	consistent	courageous	creative	critical	cruel	curious	defensive	determined	dignified	disorderly	easygoing	emotional	empathetic	energetic	ethical	feminine	flexible	grumpy	happy	healthy	helpful	humble	ignorant	income	independent	intellectual	intense	jealous	leader-like
1	1	6	6	3	1	6	1	3	7	2	3	2	5	3	1	6	4	2	6	4	5	3	5	4	2	6	2	5	5	3	1	5	6	7	6	1	6	2	5	2	5	6	3	3	4	2	2	1	2
2	1	4	5	3	3	4	2	3	5	3	2	5	4	2	1	4	6	3	4	2	5	3	3	6	2	5	2	2	5	3	2	6	6	6	5	5	5	4	5	3	6	7	3	2	2	3	3	2	4
3	3	3	2	2	4	2	3	NA	2	3	3	5	2	3	2	1	5	7	6	2	4	2	2	4	6	2	4	2	4	6	1	5	6	2	3	6	5	6	5	3	NA	2	5	3	4	3	3	3	3
4	2	5	5	2	6	4	2	3	4	3	2	1	3	3	2	2	6	2	5	5	3	3	2	1	2	5	5	4	5	3	5	5	6	3	6	7	NA	5	3	3	5	2	3	3	2	5	3	2	4
5	4	7	7	1	3	7	1	2	6	7	2	4	7	7	2	7	1	2	6	6	7	6	7	3	1	7	2	7	6	1	3	6	4	7	6	5	7	3	5	7	7	5	2	7	7	7	5	1	7
6	4	4	4	4	5	4	3	4	2	4	4	7	4	4	4	4	4	4	4	4	4	4	4	6	3	4	4	5	4	4	4	2	4	4	4	2	4	1	4	3	4	6	4	2	4	4	4	4	4
7	3	4	7	3	3	6	NA	1	2	6	3	4	6	7	3	6	1	3	6	6	7	7	7	7	3	7	1	5	5	5	4	5	5	6	7	6	3	1	5	5	4	4	1	7	7	7	3	1	7
8	2	5	5	3	2	7	1	1	5	3	3	4	5	5	1	6	3	3	6	6	6	2	5	7	2	6	2	6	6	2	3	6	6	6	3	7	7	3	5	3	6	6	1	6	2	5	1	2	4
9	1	6	6	2	1	6	2	2	4	6	2	2	6	6	1	6	3	2	7	6	5	2	7	6	1	6	1	5	6	3	7	6	7	6	6	6	6	1	7	6	7	6	2	5	5	3	2	1	5
10	3	6	6	3	5	3	1	2	5	5	3	1	6	5	1	6	5	2	1	6	3	2	7	4	1	5	5	5	6	2	6	6	7	6	6	6	6	5	6	5	6	6	5	4	3	3	2	1	4
11	2	6	6	3	5	5	1	3	6	6	3	5	5	5	1	7	2	3	2	4	3	5	6	6	1	3	1	6	5	3	7	6	5	6	5	7	6	1	5	5	6	6	2	3	3	3	2	3	4
12	1	5	1	4	4	3	5	7	6	3	1	2	1	2	1	1	4	1	5	4	4	4	1	1	1	1	4	1	4	4	3	6	7	4	4	5	4	2	4	2	4	6	7	1	4	1	7	1	1
13	5	2	3	7	5	7	3	3	2	3	6	7	3	5	5	3	5	6	2	1	4	2	3	1	7	2	5	6	3	3	5	5	2	3	5	6	3	4	2	4	2	1	5	3	2	2	7	5	4
14	4	5	6	3	1	7	1	1	3	6	4	1	5	6	3	7	1	4	1	6	5	5	6	2	1	7	1	5	5	3	3	4	5	6	6	7	6	3	3	6	3	NA	1	6	6	5	3	3	6
15	1	6	1	NA	4	3	6	7	4	1	1	1	1	4	1	1	4	1	4	4	4	4	1	1	4	1	3	4	4	4	7	4	4	4	4	5	4	1	4	5	4	7	7	1	4	1	1	1	1
16	1	6	1	4	4	2	3	6	7	3	1	7	1	1	1	1	4	1	6	6	4	4	1	4	1	1	6	2	4	4	6	6	7	2	4	2	4	2	4	1	6	7	7	1	4	1	1	1	1
17	3	3	6	5	5	6	1	3	4	3	2	2	4	3	3	6	3	6	2	6	5	3	6	4	3	3	5	5	5	2	7	4	4	6	5	6	2	2	5	5	5	6	2	3	5	3	5	3	3
18	4	5	4	4	3	6	4	4	1	1	4	1	4	4	1	4	4	4	6	6	4	4	4	5	2	4	4	1	4	6	3	4	4	4	4	5	4	2	4	3	4	7	4	4	4	4	4	3	4
19	3	4	5	1	3	4	2	4	5	5	3	7	3	3	3	4	5	2	2	6	5	3	2	7	3	2	6	5	3	2	5	5	5	3	5	7	3	1	3	3	6	1	5	3	2	2	3	2	3
20	4	5	4	4	2	3	3	3	2	4	4	6	4	5	2	4	4	4	6	5	4	4	4	5	4	4	2	1	4	3	3	1	4	4	4	5	4	1	4	3	4	5	2	4	4	4	4	1	4
21	6	2	1	7	2	1	6	5	1	2	6	4	1	1	7	2	5	6	4	1	1	2	2	1	7	1	4	4	1	6	1	1	2	4	2	5	2	7	1	2	1	1	2	2	3	1	6	6	2
22	4	2	4	6	4	4	4	4	1	4	4	4	4	3	4	4	4	4	6	7	4	4	3	7	4	4	4	3	4	3	3	2	4	4	4	1	4	4	4	2	4	4	4	4	4	4	NA	3	4
23	2	4	4	4	3	3	3	3	3	4	4	2	5	5	1	5	3	4	4	6	6	4	4	4	2	4	4	3	6	1	7	5	4	3	4	5	4	1	4	3	5	2	4	4	5	4	4	4	4
24	1	7	7	1	1	7	1	1	7	7	1	2	7	7	1	7	1	1	6	7	7	6	7	4	1	7	1	5	7	1	7	7	7	7	7	7	7	7	7	7	7	7	2	7	7	7	1	1	7
25	3	4	5	3	5	7	2	3	5	5	1	NA	3	3	1	6	5	2	2	6	3	2	6	1	1	5	2	5	6	2	7	5	5	5	3	7	6	2	5	3	6	4	3	3	2	5	2	1	5
26	5	2	5	7	3	4	2	4	3	3	7	7	2	3	6	3	3	7	2	1	2	1	2	7	7	1	6	6	1	3	4	1	2	4	3	5	3	7	2	5	1	2	2	1	5	3	6	7	4
27	4	4	4	4	4	NA	4	4	4	4	4	5	4	4	2	4	4	4	7	4	4	4	4	7	1	4	4	4	4	4	1	5	4	4	4	7	4	1	4	3	5	6	4	4	4	5	4	4	3
28	NA	4	5	3	6	7	3	5	2	3	3	7	3	2	1	4	5	5	5	6	5	5	3	1	2	5	6	5	5	3	2	7	5	5	5	6	4	5	4	3	5	1	3	3	2	3	5	3	2
29	1	6	7	2	2	6	1	2	6	5	1	6	5	6	1	6	2	1	6	6	6	5	7	7	2	6	2	2	7	1	5	7	7	7	6	6	6	1	6	6	7	6	2	3	5	3	1	1	7
30	3	3	6	3	4	6	2	1	6	6	3	2	5	6	1	6	2	3	2	4	6	3	6	5	2	7	2	2	5	3	5	5	5	6	5	6	7	1	5	6	6	6	2	5	5	5	2	3	5
31	1	7	6	1	1	6	2	5	6	6	2	6	5	5	1	6	3	1	2	6	6	5	7	5	1	6	2	3	6	2	2	7	6	7	6	3	7	1	6	7	7	4	1	6	5	3	1	1	6
32	4	5	4	4	4	4	6	4	4	4	4	2	4	4	1	1	4	4	2	5	4	4	4	7	2	4	4	5	4	4	4	4	4	4	4	5	4	4	4	2	4	6	4	4	4	4	3	4	4
33	4	4	4	4	4	4	3	4	4	4	4	6	4	4	1	4	4	5	4	4	4	4	4	2	4	4	4	4	4	4	7	4	4	4	4	6	4	4	4	3	4	4	4	4	4	4	4	1	4
34	1	6	6	1	3	7	1	2	6	6	1	4	6	5	1	7	5	1	5	7	6	3	7	7	2	5	2	2	7	2	6	7	6	4	4	7	4	6	4	6	6	4	3	5	3	5	1	3	5
35	1	5	6	3	3	7	2	1	5	5	3	5	5	3	2	5	3	3	4	6	5	5	5	4	2	5	5	3	6	2	1	7	6	7	5	6	6	2	3	5	6	6	2	4	5	3	1	2	5
36	4	7	4	3	2	5	2	1	4	5	2	4	5	4	2	6	3	4	4	2	5	3	3	4	1	6	2	5	6	3	2	5	6	6	6	6	6	1	6	4	6	7	2	5	5	5	2	3	5
37	1	5	1	1	2	4	3	1	2	3	2	7	2	1	1	3	4	2	2	4	2	5	2	1	1	2	1	1	4	5	2	4	6	6	7	5	5	1	7	3	6	6	7	1	3	1	1	1	1
38	2	6	7	3	2	6	1	1	3	6	3	4	6	6	7	6	1	5	2	6	7	5	6	6	4	6	2	7	6	3	3	3	5	6	5	7	5	2	4	6	5	5	2	5	7	5	2	3	6
39	2	4	5	1	2	7	2	1	7	5	2	7	6	6	7	7	2	2	5	2	3	3	6	2	2	6	2	4	6	2	4	4	6	7	6	5	5	1	7	6	6	4	1	5	5	6	2	2	6
40	2	6	6	2	3	7	2	2	5	5	1	7	5	6	1	6	2	2	7	6	6	3	6	7	2	6	2	3	6	2	3	6	7	6	6	6	6	1	5	5	6	6	2	5	5	6	1	1	5
41	1	5	6	3	3	5	2	3	5	5	2	4	4	2	1	6	3	3	5	6	6	5	5	5	3	5	2	2	6	2	4	4	6	6	5	6	6	1	6	3	6	6	3	7	3	3	2	2	6
42	2	5	6	2	2	6	2	1	6	6	3	1	6	6	2	7	2	2	4	6	6	6	6	7	2	6	3	6	7	2	6	5	5	6	5	7	5	5	6	6	3	2	3	5	6	6	1	3	6
43	3	3	6	6	3	4	2	2	3	6	5	7	5	6	4	7	2	5	4	6	5	2	6	4	2	3	7	4	5	2	4	3	3	7	5	5	5	4	3	6	3	6	2	7	6	5	5	5	6
44	1	6	3	2	1	6	2	3	6	5	2	6	3	5	1	7	3	2	5	6	6	2	3	4	1	3	2	7	6	3	4	7	6	6	4	6	6	2	5	6	6	7	5	4	2	2	2	2	3
45	2	6	5	5	3	2	6	2	3	2	5	4	2	2	3	3	3	4	6	1	3	3	3	5	4	2	4	7	6	3	4	3	5	3	5	6	3	6	3	5	3	1	2	3	3	2	6	3	3
46	5	4	3	6	2	3	2	3	2	2	5	2	3	2	5	5	6	6	1	6	2	4	2	7	4	2	6	2	3	3	5	2	2	3	3	5	5	4	3	3	3	NA	3	2	3	3	6	6	2
47	6	2	5	7	5	4	1	1	6	5	7	7	2	5	5	5	2	7	3	4	5	2	3	1	6	5	1	7	1	3	3	2	2	7	2	5	2	6	3	6	2	1	1	5	5	2	5	7	2
48	1	7	7	1	1	7	2	1	7	7	1	1	7	7	1	7	2	2	2	6	4	4	7	6	1	7	1	2	7	1	7	7	7	6	7	7	7	1	6	7	6	6	3	7	7	4	1	1	5
49	2	6	6	4	2	5	1	3	5	5	3	6	5	6	2	5	2	2	6	4	6	5	5	1	2	6	2	6	6	1	7	5	6	5	6	1	6	1	6	6	6	4	1	6	6	5	1	3	5
50	2	6	3	4	3	6	1	2	5	3	3	6	3	3	2	4	4	2	6	6	4	4	4	7	2	2	2	2	5	4	5	7	6	2	4	6	6	1	4	4	6	7	3	NA	4	4	2	1	5
51	3	5	3	2	6	2	1	3	4	5	3	7	2	3	2	3	5	3	1	6	3	5	3	4	3	5	6	5	3	2	7	3	6	2	6	1	3	1	5	5	5	4	5	2	2	3	3	2	3
52	5	3	2	6	4	1	2	4	1	2	5	7	1	2	6	1	6	7	2	1	2	2	1	1	6	1	5	1	3	5	1	1	2	2	1	7	4	7	2	2	4	1	1	2	5	1	NA	4	2
53	3	4	5	5	5	6	1	3	2	5	4	7	3	3	5	4	5	5	5	1	3	3	3	4	5	3	4	6	3	3	7	4	3	4	3	1	4	6	2	5	3	2	2	5	5	3	5	2	5
54	2	3	5	3	3	4	1	2	1	5	3	1	5	5	6	6	2	6	1	1	5	5	6	2	6	3	3	7	4	2	5	2	3	6	5	1	5	7	3	5	4	1	1	3	5	6	6	1	5
55	3	3	3	3	3	1	3	3	4	5	2	1	3	3	3	4	3	4	7	4	3	3	5	4	3	3	4	2	3	7	4	5	5	3	3	3	3	4	5	5	4	1	3	2	5	3	4	2	3
56	3	4	5	3	2	4	2	4	2	6	2	1	3	5	3	6	2	4	6	6	7	5	4	2	6	6	2	6	5	2	1	4	5	7	5	1	6	2	6	5	6	2	1	5	6	6	2	1	6
57	2	3	7	2	2	4	2	1	3	6	2	2	6	7	5	6	1	4	5	6	7	6	6	4	2	7	1	5	6	2	7	5	5	6	6	3	7	5	5	6	6	1	1	7	7	6	2	2	5
58	4	3	4	5	5	6	2	2	3	5	2	1	3	3	5	4	5	4	2	4	3	3	3	1	1	3	2	4	4	5	1	2	2	2	5	1	4	6	3	5	6	1	5	2	3	5	6	3	2
59	6	4	1	6	6	1	3	6	4	3	5	6	1	1	7	4	7	7	1	1	2	1	1	7	7	1	7	7	1	2	3	2	2	3	5	1	1	4	1	1	1	4	5	NA	1	1	5	6	1
60	6	3	2	7	4	1	2	3	2	2	7	2	2	2	7	2	3	6	2	1	1	2	2	1	7	1	4	5	2	5	1	3	2	3	2	1	1	7	2	3	2	NA	4	1	3	3	5	6	2
61	2	3	3	2	4	4	1	6	2	1	1	2	2	1	2	4	6	4	2	7	4	2	1	1	1	1	1	4	4	4	5	4	4	2	6	2	4	4	4	4	4	4	4	1	2	2	2	1	1
62	4	6	5	1	2	3	1	2	4	5	2	1	5	7	3	6	2	3	1	1	5	3	7	1	4	6	2	3	5	2	5	5	6	6	5	2	6	1	3	5	4	6	1	5	6	7	1	3	6
63	6	4	3	5	2	5	2	6	2	5	6	4	2	6	5	1	3	7	2	4	3	2	4	2	6	3	2	6	1	1	5	2	2	2	3	3	1	7	3	6	1	1	1	2	6	5	7	3	2
64	1	5	1	3	4	1	3	7	2	1	1	1	1	1	1	1	4	1	1	2	4	4	1	1	1	1	4	4	4	4	7	4	7	4	4	2	4	4	4	1	4	6	7	1	4	1	1	1	1
65	3	3	4	3	3	2	3	3	1	2	3	2	2	3	5	2	5	6	5	1	3	4	2	7	1	2	2	1	3	5	1	4	4	3	3	2	4	7	5	3	2	2	1	1	5	3	3	5	3
66	3	6	7	2	1	6	1	1	2	6	1	1	6	7	3	6	3	2	2	5	7	7	7	6	2	7	1	7	6	1	5	6	6	7	7	2	7	1	6	7	6	2	1	5	7	7	2	1	7
67	3	4	3	6	5	2	3	3	3	3	2	1	2	3	5	5	3	3	1	1	5	5	5	7	4	3	2	4	3	3	6	1	3	3	5	1	5	6	3	3	5	1	2	3	3	4	3	3	3
68	6	2	4	6	5	2	1	2	2	6	5	2	3	5	7	2	3	7	4	1	5	5	4	1	7	3	2	7	3	2	7	1	3	6	5	1	2	7	2	6	4	1	1	5	5	5	7	3	3
69	1	NA	1	4	3	3	2	6	6	1	1	3	1	1	1	1	4	1	1	1	4	4	1	1	1	1	4	2	4	6	6	2	4	2	4	1	4	1	4	2	4	6	7	1	4	1	1	1	1
70	1	5	4	2	6	4	3	4	4	3	2	2	2	2	1	4	5	2	4	2	5	2	4	2	3	3	6	1	3	5	1	5	6	3	5	1	3	2	3	5	6	NA	3	3	5	2	3	5	2
71	7	1	1	6	2	1	3	4	2	3	6	6	1	3	7	2	3	7	2	1	1	1	1	1	7	1	4	1	1	4	1	1	1	3	1	1	2	6	2	1	2	1	1	1	5	2	7	7	1
72	2	5	2	2	6	4	1	6	1	2	2	6	1	2	2	2	5	6	2	1	4	4	2	1	1	2	4	2	5	3	3	5	6	2	5	1	4	5	5	2	6	4	7	2	1	1	1	1	1
73	4	4	3	2	5	2	5	4	2	2	1	1	2	2	5	1	6	4	2	4	3	3	4	1	4	2	4	2	3	5	6	2	3	4	5	1	2	6	3	2	4	1	5	2	2	4	2	2	1
74	2	6	4	1	3	4	1	5	4	5	3	2	6	5	2	3	3	1	4	4	5	6	5	1	5	3	3	6	6	2	7	5	7	6	5	2	6	4	3	6	5	7	2	3	6	5	3	2	5
75	1	5	3	2	3	1	4	7	4	2	2	2	2	2	1	2	6	2	6	1	3	3	3	2	1	3	2	2	3	5	7	2	6	3	5	2	3	4	3	2	6	2	5	5	5	3	3	2	1
76	3	2	3	2	6	1	3	4	2	1	1	1	2	2	2	4	5	1	2	1	5	4	2	1	5	2	6	3	3	5	2	2	2	2	3	6	2	7	2	5	5	6	5	3	1	2	5	2	2
77	1	4	5	5	5	3	2	4	3	3	3	2	4	3	2	2	5	7	1	3	6	3	2	5	5	2	5	5	4	5	7	7	3	3	2	1	3	1	3	2	6	1	5	3	5	2	5	3	2
78	5	3	5	3	1	2	3	2	3	5	2	2	3	6	3	4	3	2	2	2	5	5	3	7	5	3	4	1	4	3	6	3	5	1	5	2	5	1	6	3	5	1	2	3	2	5	2	2	3
79	1	5	2	1	6	4	2	5	6	3	1	1	1	1	1	1	7	1	4	6	5	2	2	5	2	1	6	1	4	3	5	7	6	2	7	1	2	2	1	5	3	7	7	3	1	1	2	1	2
80	3	5	3	5	4	3	2	3	3	3	2	1	2	3	2	4	6	NA	4	1	3	5	2	7	2	3	6	5	3	2	1	2	4	3	5	2	3	4	5	3	4	4	5	2	2	3	NA	2	5
81	5	2	2	7	5	1	5	3	3	2	6	4	1	1	7	2	5	7	3	1	1	1	2	2	7	1	5	1	1	5	1	1	2	5	3	2	2	7	1	2	2	1	2	1	3	1	6	6	2
82	7	2	1	5	5	1	3	3	3	3	6	7	1	3	7	1	5	7	7	1	1	1	2	2	7	1	5	2	1	3	1	4	2	3	1	1	1	7	3	5	1	1	2	1	5	1	5	5	2
83	3	5	6	3	2	6	1	1	4	6	2	1	5	5	5	6	3	6	2	4	5	3	6	1	3	5	2	3	5	2	5	5	3	6	3	1	3	1	5	6	4	4	2	6	6	5	2	5	5
84	1	5	3	2	5	2	5	5	3	2	2	2	2	2	2	4	6	6	1	6	NA	4	2	1	4	3	4	3	5	5	5	3	5	5	6	2	5	4	5	3	3	4	5	2	2	2	2	2	2
85	2	6	6	2	2	6	2	2	6	5	2	6	5	5	2	6	5	2	5	7	5	2	6	4	1	5	4	6	5	5	3	5	5	5	6	2	NA	2	3	5	5	7	3	3	3	2	2	1	5
86	3	2	5	3	2	4	3	2	2	5	6	6	3	6	6	5	1	3	2	1	2	3	3	1	3	5	1	4	3	2	4	5	5	6	3	3	3	1	6	5	2	1	2	5	6	6	3	6	3
87	2	5	6	5	2	2	6	2	1	2	2	2	4	5	5	4	1	4	2	1	6	6	4	1	3	4	4	3	NA	2	6	4	3	4	6	7	2	4	5	4	4	4	4	3	5	NA	5	2	4
88	5	4	4	6	2	2	7	6	1	2	6	4	1	3	5	4	4	5	4	6	5	5	3	6	4	2	2	5	4	3	7	4	2	4	6	NA	3	4	2	2	4	1	5	1	6	5	5	2	3
89	1	6	7	1	1	7	3	1	2	6	1	2	6	7	2	7	1	1	2	7	7	7	7	1	1	7	1	5	6	1	7	5	6	6	7	5	7	1	6	7	7	1	1	7	7	7	1	1	7
90	2	4	7	3	2	7	2	1	2	6	2	2	6	6	3	6	1	2	5	7	7	7	7	4	1	7	1	5	6	1	2	5	5	7	6	2	7	4	5	6	7	6	7	6	7	7	7	2	7
91	2	6	7	1	3	6	1	1	6	7	1	3	7	7	3	6	1	2	6	7	7	7	6	4	1	7	1	2	6	2	5	6	6	6	7	3	6	1	5	6	6	5	3	6	7	7	1	1	6
92	2	6	7	1	1	7	2	1	5	7	1	1	7	7	2	4	1	2	7	7	7	7	7	4	1	7	1	3	7	1	4	5	7	7	7	1	7	1	7	7	7	4	1	7	7	7	1	1	7
93	2	5	7	3	1	7	1	1	3	6	1	2	7	6	5	6	1	1	6	7	7	7	7	1	4	6	1	6	7	1	7	3	6	7	6	NA	7	1	5	7	6	4	1	7	7	7	1	2	7
94	5	1	2	7	6	1	4	5	2	3	5	1	1	3	7	2	3	6	1	1	2	1	2	1	6	1	6	7	1	3	1	4	2	2	2	1	1	6	2	3	1	NA	1	1	3	5	7	5	2
95	3	6	6	1	2	7	1	2	5	5	2	4	6	6	2	7	3	3	2	7	3	2	5	1	1	5	2	3	7	1	4	5	5	7	5	1	7	2	5	7	5	4	3	NA	3	3	2	3	5
96	1	6	5	2	2	5	3	2	4	3	2	5	4	3	1	5	4	3	6	2	5	3	4	2	2	5	2	2	5	5	1	5	6	6	6	4	3	1	3	7	6	6	3	1	3	2	3	1	3
97	4	4	2	2	1	5	2	3	2	4	4	4	4	5	4	4	4	4	5	2	4	4	4	4	4	4	1	4	4	3	1	1	4	4	4	3	4	5	3	6	4	4	2	4	4	4	4	1	4
98	2	5	7	2	2	7	3	1	2	3	2	1	6	5	2	6	1	1	6	1	7	6	6	4	2	6	1	7	6	1	1	5	5	6	6	2	7	4	5	6	6	4	2	5	7	6	2	3	7
99	2	6	5	1	3	7	1	1	5	6	2	4	6	5	2	6	2	2	4	5	2	5	6	4	2	7	2	5	6	3	7	5	5	7	5	2	6	3	6	3	6	5	3	6	5	5	1	3	6
100	7	2	3	6	5	2	3	3	4	1	6	3	2	2	7	3	2	6	7	1	2	2	4	4	6	2	5	6	2	3	2	3	2	2	2	1	2	6	2	3	2	1	2	2	2	1	7	5	2
[truncated: 31 more columns]
