# Supplementary material for: Four dimensions characterize attributions from faces using a representative set of English trait words
Source: Nat Commun. 2021 Aug 27;12:5168. doi: 10.1038/s41467-021-25500-y (PMC8397784; doi:10.1038/s41467-021-25500-y)
Supplement: Supplementary file 4 — Source Data [file 41467_2021_25500_MOESM4_ESM.zip › Source_Data/FigureS7_Ratings_80Traits_86Participants/IN8.csv]

	aggressive	agreeable	ambitious	angry	anxious	articulate	atypical	autistic	baby-faced	beautiful	bossy	careful	charismatic	clever	combative	competent	compulsive	condescending	confident	conscientious	consistent	courageous	creative	critical	cruel	curious	defensive	determined	dignified	disorderly	easygoing	emotional	empathetic	energetic	ethical	feminine	flexible	grumpy	happy	healthy	helpful	humble	ignorant	income	independent	intellectual	intense	jealous	leader-like
1	6	4	3	2	4	2	2	2	6	4	6	6	5	6	2	6	3	7	2	3	2	6	5	6	2	6	2	4	4	3	2	3	2	4	4	7	6	6	6	6	5	2	5	6	2	6	2	3	4
2	4	3	3	2	6	6	2	2	7	6	6	7	6	2	6	7	2	7	6	5	6	6	6	3	1	5	3	6	5	2	2	2	2	6	6	7	6	2	6	6	2	3	4	3	6	7	3	2	6
3	3	3	2	6	NA	2	3	2	2	5	3	2	2	6	2	7	6	6	6	3	2	2	2	2	6	4	5	5	4	5	2	6	5	4	5	6	3	2	3	3	5	5	5	5	5	6	2	2	4
4	4	2	5	6	4	6	2	2	6	6	6	2	6	6	2	5	6	3	2	5	6	1	5	3	3	6	2	6	6	2	2	7	2	2	2	7	5	2	3	5	5	5	5	6	6	2	5	6	5
5	7	2	2	7	3	2	2	6	3	6	6	6	6	1	7	6	2	2	5	6	6	7	5	2	2	2	6	6	3	2	2	4	7	5	6	6	3	7	4	6	3	6	4	6	2	7	2	2	7
6	5	2	4	2	6	6	2	2	2	6	7	6	7	3	3	5	2	5	6	5	5	6	2	6	6	6	7	2	6	2	2	5	1	3	4	7	4	3	6	6	6	6	5	4	7	7	2	2	7
7	6	2	5	6	4	5	1	2	1	6	5	6	7	7	6	7	2	7	6	2	1	7	2	3	6	6	7	6	5	3	6	6	5	3	4	7	6	7	5	6	6	5	3	7	6	7	1	6	7
8	3	3	3	5	2	6	3	2	3	6	6	6	6	1	3	2	2	3	6	3	6	2	5	2	1	6	5	5	3	4	2	5	2	5	3	6	3	3	3	6	2	5	4	6	6	6	1	2	6
9	5	2	3	2	1	6	2	2	2	7	6	2	6	2	2	2	2	2	6	5	6	1	6	3	2	5	6	5	5	2	2	2	1	3	6	7	7	6	6	6	7	6	5	7	6	7	1	2	2
10	6	1	2	2	6	6	1	2	3	7	7	2	2	2	2	4	6	3	7	6	6	7	6	3	3	7	4	NA	6	2	2	2	5	7	5	7	7	2	6	6	6	2	4	3	6	7	2	2	7
11	3	3	3	2	2	6	2	5	2	2	5	5	4	2	2	4	5	5	5	5	7	2	2	3	2	5	7	5	3	3	3	2	4	6	5	6	3	6	2	4	2	5	5	4	3	2	3	6	6
12	3	5	5	2	2	6	2	2	3	5	6	6	3	3	3	4	2	6	6	5	6	2	2	5	2	6	1	4	6	3	5	3	6	2	5	6	5	7	6	6	2	5	5	2	6	6	2	3	6
13	7	2	3	6	1	6	2	3	6	6	6	6	3	6	7	7	6	7	6	3	3	7	2	NA	6	5	6	7	2	3	2	3	5	7	5	7	4	6	2	2	2	3	NA	2	6	7	2	6	7
14	6	1	2	7	5	2	3	5	NA	2	4	2	2	6	6	7	5	1	5	3	2	7	3	5	6	4	7	6	5	4	6	3	6	4	3	7	3	7	2	6	5	2	7	3	5	6	2	6	7
15	3	1	5	6	7	2	5	6	3	1	6	6	3	2	5	7	2	2	5	5	2	5	2	5	7	2	6	2	6	5	5	1	2	4	5	6	2	7	2	2	1	2	6	2	2	2	2	3	4
16	3	5	5	6	3	2	2	3	4	5	6	6	6	7	2	7	2	6	6	3	6	6	5	3	4	3	3	4	3	3	3	4	2	5	6	7	5	2	3	6	6	3	3	7	2	3	2	4	5
17	4	3	3	6	3	2	2	2	1	2	6	2	2	6	6	3	2	4	5	6	3	7	5	5	4	2	5	4	4	6	1	5	3	4	3	6	6	6	2	2	5	5	5	5	6	2	2	3	6
18	4	1	2	2	6	6	5	5	3	2	5	5	3	5	2	5	6	1	2	3	3	2	2	3	1	3	6	4	5	6	5	2	4	6	5	2	4	3	2	2	3	3	3	4	6	2	2	1	5
19	6	2	5	6	2	6	2	2	3	6	3	5	6	6	5	5	2	6	6	7	6	6	7	5	2	5	5	7	5	5	4	6	6	7	4	6	6	3	2	2	2	5	4	2	2	5	6	6	6
20	3	6	2	2	5	6	2	2	NA	6	5	2	6	6	2	4	2	5	2	6	6	6	6	3	1	6	3	6	6	6	2	5	2	5	6	7	6	2	6	6	5	6	6	6	6	6	5	2	6
21	3	2	3	3	5	2	7	6	6	2	3	2	2	2	6	6	6	3	2	3	6	6	2	6	2	2	5	5	6	6	6	3	2	5	2	6	4	6	3	2	3	6	4	3	2	2	6	6	4
22	6	2	3	5	6	2	5	4	2	2	6	2	1	5	6	5	2	2	5	3	6	7	2	6	6	3	5	6	5	7	6	3	6	3	3	6	5	6	2	6	2	4	5	4	6	2	3	2	6
23	3	3	2	5	3	2	2	5	4	3	2	6	3	2	2	2	3	3	2	2	6	3	5	5	2	4	6	3	4	2	3	2	1	6	4	6	3	2	2	2	6	3	4	4	2	5	5	2	3
24	6	2	2	2	3	6	2	2	6	6	6	6	5	2	1	6	2	5	6	6	6	6	6	2	2	6	3	7	5	2	2	2	3	7	5	6	3	3	6	6	4	2	3	5	6	6	3	2	4
25	2	1	3	6	3	6	3	2	5	6	4	5	3	7	3	6	2	6	6	3	5	6	3	3	2	6	5	6	2	3	2	2	2	4	4	7	3	6	2	7	2	5	5	1	6	7	3	2	6
26	5	5	5	6	3	2	2	3	7	7	5	6	6	6	2	6	6	7	6	6	6	6	6	5	2	2	3	5	3	5	2	6	5	2	5	7	7	2	4	2	7	5	3	6	2	6	5	7	5
27	6	2	3	6	3	2	4	2	4	4	6	2	3	5	5	6	3	3	6	3	2	6	3	5	2	3	1	6	5	5	4	2	3	3	2	7	3	6	3	2	5	2	NA	3	2	6	2	4	3
28	6	2	3	6	3	7	2	2	4	2	6	6	4	6	7	7	3	4	5	5	2	7	5	3	1	6	1	7	3	5	5	3	3	6	3	7	4	3	5	6	4	7	6	3	6	6	2	2	6
29	3	5	3	2	2	6	3	2	7	5	3	5	5	2	2	3	5	3	6	5	2	2	5	5	2	4	7	6	6	3	3	4	4	4	3	7	5	6	3	6	3	7	5	5	6	6	3	2	3
30	7	2	5	2	2	3	2	5	1	5	6	6	5	6	5	2	6	3	6	3	6	6	6	3	1	3	6	6	2	2	6	3	1	4	2	7	3	3	2	2	5	6	4	3	6	6	3	4	5
31	5	5	3	2	3	6	2	2	3	6	5	6	5	2	2	5	2	3	2	6	6	2	1	5	2	7	6	5	7	3	1	3	3	5	5	7	6	6	6	6	3	6	4	5	6	6	2	2	5
32	7	2	2	6	3	5	5	2	1	2	5	2	3	6	6	6	5	7	4	5	2	6	5	3	7	3	4	2	2	6	2	1	7	5	2	6	3	7	3	2	1	3	2	6	3	2	2	5	3
33	6	2	3	2	7	4	6	2	1	3	3	6	3	2	2	3	2	3	3	3	5	2	2	2	2	2	5	4	4	2	5	5	5	5	5	5	2	3	2	2	5	3	4	7	3	5	2	6	5
34	6	6	6	2	1	6	1	1	2	7	2	6	7	2	2	6	2	6	4	6	6	1	6	3	2	2	4	4	6	3	2	2	4	7	5	6	6	3	6	6	6	6	6	6	7	1	5	6	4
35	3	3	5	2	3	6	2	2	6	7	3	5	4	2	2	5	2	5	6	4	6	3	2	6	2	2	3	6	5	2	2	2	3	3	3	7	4	7	6	6	1	6	5	6	6	6	1	4	5
36	3	3	3	6	6	5	3	6	3	6	6	5	3	7	5	5	2	6	7	5	2	6	2	3	2	5	4	4	2	2	2	2	6	5	3	7	6	2	3	3	6	6	5	2	2	5	3	1	6
37	4	2	7	1	4	5	1	3	7	5	2	6	5	3	2	1	6	4	5	3	2	2	5	5	2	5	2	3	4	4	3	2	2	5	5	6	6	5	6	7	2	6	5	3	3	5	2	2	3
38	3	2	5	3	6	4	1	2	NA	5	6	6	5	6	2	6	3	4	6	6	2	5	5	6	2	5	4	6	2	3	2	2	1	3	2	7	5	2	2	6	2	5	4	5	6	6	2	2	3
39	5	4	2	4	1	6	4	6	2	2	3	2	1	2	3	3	3	3	3	6	2	2	3	4	1	3	5	3	4	2	6	2	2	3	3	7	4	2	3	2	5	7	4	3	2	6	5	3	5
40	5	4	2	2	2	6	2	2	2	6	6	6	6	1	2	6	2	6	7	3	6	2	3	2	2	2	4	5	4	2	2	4	3	5	6	NA	3	6	6	6	NA	3	3	2	6	6	1	2	4
41	3	4	5	2	2	2	2	3	3	6	5	5	6	2	1	5	6	4	6	2	2	4	5	5	2	2	2	6	5	1	2	2	3	7	6	6	6	5	6	6	6	6	6	2	6	3	2	2	3
42	5	4	2	2	3	6	5	2	NA	5	5	2	3	2	2	7	3	7	5	6	2	2	2	7	2	6	3	7	4	2	6	1	4	3	6	5	3	3	7	6	5	6	3	6	7	6	2	3	4
43	4	3	6	3	2	5	1	2	2	5	5	5	6	4	3	2	3	5	6	5	6	2	6	2	1	6	2	2	3	2	2	2	6	4	4	7	7	6	6	6	5	5	NA	5	6	1	2	2	2
44	2	5	5	2	1	6	2	3	7	6	3	5	5	2	2	7	2	1	5	6	6	2	6	5	2	3	6	NA	6	4	2	7	2	5	3	6	6	1	3	6	3	6	3	4	6	2	2	2	4
45	4	3	4	2	4	6	2	2	1	6	5	2	3	2	2	5	2	5	6	4	6	6	2	3	2	5	3	4	6	3	2	2	3	2	5	7	6	7	6	6	6	3	3	6	6	6	2	2	3
46	3	3	4	4	6	2	3	2	4	4	6	4	2	2	2	6	6	7	6	3	5	2	6	3	6	2	6	6	2	2	2	5	4	2	6	6	5	7	4	6	3	2	4	4	2	2	2	4	3
47	5	7	5	6	6	2	1	3	4	7	2	3	7	6	1	2	6	4	2	6	2	6	5	4	2	3	7	3	6	6	2	6	2	3	6	7	5	2	3	2	2	6	4	2	2	2	5	2	6
48	4	2	6	2	3	6	1	2	5	7	2	5	6	2	2	3	2	4	4	5	6	2	2	2	2	2	5	4	6	2	2	2	2	2	6	6	6	6	5	2	2	6	5	6	6	7	2	1	4
49	3	5	6	2	5	2	2	1	1	6	6	6	7	2	2	5	2	5	6	6	6	6	2	3	1	5	4	5	2	2	2	2	2	7	5	7	2	2	6	6	5	6	5	6	7	7	2	2	2
50	4	3	5	2	3	6	1	5	3	6	6	6	3	6	2	3	2	NA	3	6	6	5	5	6	6	6	4	5	3	2	3	2	3	4	5	7	6	6	4	6	5	5	2	3	6	6	1	2	2
51	2	6	3	6	2	5	3	3	3	5	6	2	4	5	3	6	6	3	3	6	2	2	3	3	2	5	6	4	6	6	6	5	3	6	6	2	5	5	4	2	5	5	3	5	6	2	2	3	3
52	6	6	3	2	1	2	1	2	7	2	6	6	2	3	4	7	6	7	6	2	6	6	2	6	7	2	7	5	4	2	2	1	5	7	6	3	7	3	2	6	5	3	2	6	6	2	2	2	5
53	3	4	4	3	6	6	2	2	3	6	7	2	5	3	2	5	2	3	2	6	2	2	3	3	1	5	3	2	5	4	2	6	3	5	5	2	6	2	2	6	6	5	4	6	6	6	1	2	4
54	5	5	6	1	2	2	2	5	1	5	2	2	6	2	2	7	6	6	2	3	2	2	4	6	6	2	5	2	6	6	6	5	4	7	3	1	3	3	3	2	2	2	3	4	2	2	5	5	4
55	3	5	2	7	1	7	2	1	3	7	NA	7	7	1	2	7	6	7	2	5	7	1	2	2	2	7	4	3	7	1	2	2	6	4	2	1	6	2	7	7	1	6	2	6	6	7	1	2	6
56	2	4	2	6	3	2	2	3	3	6	6	1	5	6	6	7	5	5	4	5	5	7	4	5	7	3	7	3	6	6	1	2	6	6	2	2	5	6	3	2	5	3	6	7	1	5	6	6	6
57	3	6	5	2	2	6	1	2	3	5	3	5	5	3	2	6	3	6	5	5	7	2	2	4	1	5	7	4	3	2	7	3	5	7	5	2	4	3	6	6	6	5	3	5	6	6	2	4	6
58	4	5	6	2	6	2	2	4	4	3	3	2	5	3	2	7	5	7	2	7	5	2	2	5	2	1	6	3	6	6	7	6	2	6	3	2	5	2	3	2	6	5	5	6	2	6	6	5	6
59	4	6	4	3	6	2	3	5	3	2	3	2	5	2	2	2	6	3	2	3	6	2	6	2	2	1	5	5	3	2	6	6	3	6	4	2	3	6	3	2	2	4	4	5	6	2	6	6	4
60	3	4	5	4	6	3	1	3	1	2	6	3	4	4	5	7	6	7	3	5	6	3	2	5	7	2	7	6	7	2	6	3	4	7	4	2	6	3	3	3	2	6	5	7	2	3	1	2	6
61	3	6	2	2	6	2	5	6	3	2	2	2	2	5	6	5	6	4	2	2	2	2	3	6	2	2	7	3	7	3	6	7	2	3	2	2	1	6	3	2	2	3	4	1	2	1	7	6	3
62	2	4	3	2	6	6	2	2	2	7	2	6	6	2	2	5	2	3	5	2	6	2	2	3	2	6	4	6	7	1	2	5	3	4	5	2	6	3	6	2	5	5	4	4	6	6	2	2	5
63	3	5	2	2	4	5	2	3	1	6	3	5	6	2	2	2	2	4	2	5	6	1	3	4	2	6	7	5	3	6	6	3	4	7	2	2	3	6	4	2	2	3	6	6	5	7	2	2	6
64	2	3	3	3	2	2	2	2	1	2	5	2	6	4	3	5	2	6	6	3	6	2	3	6	5	5	6	7	5	5	6	3	3	6	5	2	5	6	3	5	5	3	3	3	5	6	2	5	2
65	4	5	2	1	4	6	3	2	1	5	5	2	5	2	3	4	2	5	2	5	6	6	3	5	2	6	3	5	7	5	5	6	5	4	2	3	5	6	6	6	2	2	3	7	6	6	3	2	5
66	3	2	3	1	3	6	2	2	2	6	6	2	7	3	1	3	2	2	3	6	6	2	NA	5	2	5	5	4	7	2	6	5	6	4	4	2	6	3	5	2	5	6	5	6	2	6	1	2	2
67	3	6	6	5	2	5	2	5	2	4	3	2	3	5	2	5	3	4	2	3	6	6	5	5	4	2	4	2	6	2	6	2	4	5	3	1	6	3	3	3	5	3	3	6	6	2	2	2	3
68	3	6	5	6	3	6	2	3	3	6	6	6	6	3	2	4	2	NA	5	6	6	2	3	6	2	3	4	3	6	4	2	6	4	4	2	2	6	3	5	6	5	3	6	6	3	6	1	2	4
69	3	2	4	6	6	2	4	6	2	3	2	2	2	6	7	2	3	2	2	4	2	5	2	NA	5	2	5	4	3	3	6	3	2	5	3	2	3	6	2	2	2	3	3	3	2	2	2	2	3
70	3	5	2	6	3	5	2	2	5	3	2	2	3	4	2	2	3	6	3	7	3	2	3	5	6	3	6	3	5	5	5	2	4	6	3	2	2	7	3	2	6	3	4	4	2	2	3	3	3
71	5	3	5	5	3	2	4	5	1	3	6	2	2	6	6	6	2	NA	6	3	2	2	5	5	7	2	6	2	4	6	2	2	3	6	3	3	5	3	2	3	5	4	5	5	2	2	2	2	6
72	4	4	2	3	3	1	2	3	2	2	5	3	3	5	4	7	2	7	5	4	2	5	3	3	NA	2	6	4	3	5	6	5	3	7	3	3	5	3	3	6	6	3	3	3	5	2	2	4	4
73	5	2	5	6	6	5	4	6	5	2	3	3	3	4	4	2	6	7	6	2	3	6	2	5	6	5	4	3	4	2	6	1	5	4	3	4	2	6	4	2	2	2	5	4	3	2	6	6	3
74	4	6	6	3	3	2	3	2	3	6	6	2	6	2	2	7	2	4	2	3	2	2	3	3	2	3	6	5	7	4	5	2	4	5	2	3	5	5	4	6	3	6	6	6	6	7	2	2	6
75	2	6	3	4	3	2	3	6	2	5	2	2	3	2	2	2	6	2	2	3	6	2	2	3	2	4	2	3	5	4	6	6	NA	4	3	5	2	6	5	3	2	3	4	3	2	2	6	5	3
76	4	6	2	5	4	2	4	5	2	2	3	5	3	3	6	4	6	2	3	5	2	1	1	5	2	2	1	2	3	5	6	7	3	2	4	2	4	6	2	3	4	2	4	2	2	2	5	5	3
77	6	6	3	6	6	2	2	5	7	5	5	2	2	6	6	7	6	7	3	3	2	2	2	6	2	3	5	2	5	5	6	7	6	3	5	4	4	7	2	2	5	5	3	6	2	2	6	6	7
78	5	6	6	5	3	3	3	4	2	3	6	6	4	6	6	7	6	7	4	4	3	6	6	5	6	6	7	5	5	1	5	6	2	5	5	2	4	6	3	5	1	3	3	7	2	6	6	6	6
79	2	6	2	2	5	2	5	7	NA	2	1	2	4	2	2	3	6	3	2	3	2	2	2	5	2	4	4	5	4	5	6	7	1	4	3	2	2	3	2	6	5	6	5	3	2	2	6	3	3
80	4	4	4	2	3	7	2	5	2	5	5	6	3	3	3	5	6	4	7	6	5	2	4	2	1	2	3	5	7	3	2	4	2	6	2	2	4	6	6	2	5	6	3	5	6	2	2	5	5
81	2	1	3	6	3	6	3	6	2	2	3	2	2	6	6	7	6	7	2	5	5	2	1	4	1	2	4	2	5	5	6	3	3	2	6	2	3	6	2	2	4	3	4	3	2	2	2	6	5
82	5	4	2	5	6	2	3	6	3	2	3	2	3	3	5	6	5	4	2	2	5	2	3	3	2	2	5	5	4	5	5	3	2	6	4	2	3	6	5	2	1	3	2	3	2	2	7	5	4
83	4	5	6	3	3	6	2	4	6	5	3	2	6	2	2	5	2	6	6	3	2	2	3	3	2	2	4	3	3	2	2	2	4	5	3	2	6	3	6	5	7	2	4	6	6	2	2	5	5
84	5	2	2	6	6	2	4	5	1	2	2	2	2	6	6	7	6	7	2	3	2	1	6	7	7	2	3	5	5	6	6	2	6	4	2	1	5	7	3	2	3	3	3	3	2	2	3	6	7
85	2	4	5	2	2	4	1	5	6	6	2	2	6	2	2	6	2	6	2	6	2	2	4	2	1	2	2	3	4	2	2	3	2	4	6	2	3	2	4	3	6	6	6	2	2	2	2	1	3
86	5	6	4	2	1	5	2	4	6	5	2	2	4	2	3	7	3	2	2	6	2	2	5	5	1	4	4	2	6	2	6	6	5	7	3	2	6	2	3	2	1	5	5	4	2	2	2	2	2
87	2	4	2	2	3	5	2	6	5	4	5	6	2	2	2	2	3	3	3	2	2	2	3	3	NA	2	5	6	3	2	6	3	6	6	3	2	3	3	4	2	6	3	3	4	6	2	2	2	4
88	7	2	2	6	3	2	5	5	1	6	6	6	3	6	2	7	3	5	6	3	2	6	5	5	7	3	7	6	2	3	NA	3	6	7	4	2	6	7	3	6	5	3	3	5	3	3	2	2	4
89	5	6	5	1	6	6	2	2	6	6	5	6	6	2	2	7	2	6	3	6	6	2	NA	NA	2	5	3	2	5	2	2	1	4	6	2	2	6	6	5	6	7	6	5	5	6	6	2	3	6
90	2	1	4	2	7	5	2	2	1	5	3	6	2	2	2	4	5	7	5	2	6	2	5	5	6	4	6	5	6	2	2	1	5	6	3	2	4	5	5	6	1	3	4	5	2	6	2	2	4
91	4	5	6	2	2	6	2	3	1	6	2	6	5	2	2	2	3	5	4	5	6	2	2	6	2	2	4	3	6	2	2	3	3	5	4	2	7	3	3	6	6	6	4	4	6	6	2	2	3
92	3	4	2	2	5	6	2	3	2	6	2	6	6	3	2	2	2	4	3	NA	6	5	2	5	2	5	6	6	5	2	2	3	5	5	4	2	6	3	3	6	3	3	4	5	5	6	2	2	5
93	4	4	3	2	5	6	3	3	3	5	3	6	4	2	3	7	2	5	3	3	6	5	2	6	7	2	3	5	3	2	2	3	3	7	5	2	6	6	4	5	1	2	4	5	2	5	2	3	4
94	7	2	6	7	6	2	4	6	2	2	6	2	2	7	7	7	6	7	6	3	1	7	6	4	7	2	7	7	2	6	2	3	7	3	2	1	2	2	2	2	1	3	5	7	1	3	1	7	7
95	3	2	3	3	2	6	3	3	3	3	5	5	3	3	3	7	2	7	3	2	6	2	2	5	1	2	4	4	2	2	5	3	2	4	4	3	4	3	3	6	1	3	2	5	3	2	2	3	4
96	4	4	3	2	6	5	2	3	4	2	2	2	3	2	2	3	2	6	2	6	2	2	2	4	2	6	1	4	3	2	2	3	2	3	2	2	2	3	2	2	2	6	4	2	2	2	3	2	3
97	3	4	6	2	6	2	2	2	3	7	2	7	6	3	3	6	2	4	6	3	6	2	5	5	1	5	2	5	3	2	2	4	2	3	4	2	6	6	3	7	2	3	4	5	2	7	2	2	7
98	3	6	5	2	2	6	2	6	3	2	3	2	2	2	2	2	6	NA	3	6	6	2	3	5	2	2	7	7	6	2	6	2	4	6	3	2	3	2	3	2	2	2	6	3	1	2	3	1	3
99	3	2	5	6	1	2	3	3	2	3	2	2	4	6	7	7	2	7	5	6	1	2	NA	2	6	6	6	6	3	6	6	4	4	5	3	4	5	6	3	3	4	5	5	3	2	3	1	3	NA
100	3	5	3	4	3	3	5	5	2	3	2	3	3	2	2	5	6	4	3	3	3	5	3	3	2	2	5	2	3	3	4	2	4	3	3	3	4	3	2	2	2	5	6	5	3	4	6	6	3
[truncated: 31 more columns]
